# Supplementary material for: TMBIM5 is the Ca2+/H+ antiporter of mammalian mitochondria
Source: EMBO Rep. 2022 Nov 2;23(12):e54978. doi: 10.15252/embr.202254978 (PMC9724676; doi:10.15252/embr.202254978)
Supplement: Supplementary file 3 — Dataset EV1 [file EMBR-23-e54978-s001.xlsx]

## Sheet: Dataset EV1 Legend
Dataset EV1- Proteomic Data from AP and TAP pulldowns
Tab LETM1 Tandem AP- Raw data for proteins identified by LC-MS using either GFP (P4943 & P4944) or LETM1 (P4945 & P4946) as bait. Proteins are ordered by spectral counts in the LETM1 bait experiments. Each pulldown was analysed in duplicate by LC-MS. Whole cell lysates (50 mg) were used in each experiment. Tab MCU Single AP- Raw data for proteins identified by LC-MS using either GFP (P7621, P7622…
Headings	Explanation		Experiments
Pc_P####	Peptide count for pulldown P####		Pulldown #	Bait	Input	Tandem/AP	Group(Grp) #	Whole cell(W)/ Mitochondrial (M)
Pc_grp#	Total Peptide count group#		P4943-1	GFP	50 mg	Tandem	0	W
Pc_mean_grp#	Mean Peptide count group#		P4943-2	GFP	50 mg	Tandem	0	W
Pc_grp_sd	Standard deviation of peptide count group#		P4944-1	GFP	50 mg	Tandem	0	W
Pc_CV_grp#	Coefficient of variance of Peptide count group#		P4944-2	GFP	50 mg	Tandem	0	W
Sc_P####	Spectral count for pulldown P####		P4945-1	LETM1	50 mg	Tandem	1	W
Sc_grp#	Total Spectral count group #		P4945-2	LETM1	50 mg	Tandem	1	W
Sc_mean_grp#	Mean Spectral count group #		P4946-1	LETM1	50 mg	Tandem	1	W
Sc_sd_grp#	Standard deviation of Spectral count group #		P4946-2	LETM1	50 mg	Tandem	1	W
Sc_CV_grp#	Coefficient of variance of spectral counts group #		P7621-1	GFP	0.5 mg	AP	0	M
Seqcov_P####	Sequence coverage of pulldown P####		P7622-1	GFP	0.5 mg	AP	0	M
Seqcov_grp	% sequence coverage for group #		P7623-1	MCU	0.5 mg	AP	1	M
Seqcov_mean_grp#	mean % sequence coverage for group #		P7624-1	MCU	0.5 mg	AP	1	M
Seqcov_sd_grp#	Standard deviation of sequence coverage for group #		P7625-1	GFP	2 mg	AP	2	M
Seqcov_CV_grp#	Coefficient of variance of sequence coverage for group #		P7626-1	GFP	2 mg	AP	2	M
			P7627-1	MCU	2 mg	AP	3	M
			P7628-1	MCU	2 mg	AP	3	M
NOTE:			P5310-1	GFP	2 mg	AP	0	M
P####	Represents pulldown numbers which are unique identifiers of experiments, consisting of 4 digits after the letter P.		P5311-1	LETM1	2 mg	AP	1	M
grp#	Represents group numbers, a collection of experimental data for analysis, group numbers in each tab are explained in the table at the right.

## Sheet: LETM1 Tandem AP
Group	AC	ID	Entrez_ID	Gene_symbol	Descr	SP_GN	Pc_P4943-1.merged	Pc_P4943-2.merged	Pc_P4944-1.merged	Pc_P4944-2.merged	Pc_grp0	Pc_mean_grp0	Pc_sd_grp0	Pc_CV_grp0	Pc_P4945-1.merged	Pc_P4945-2.merged	Pc_P4945-3.merged	Pc_P4945-4.merged	Pc_P4946-1.merged	Pc_P4946-2.merged	Pc_P4946-3.merged	Pc_P4946-4.merged	Pc_grp1	Pc_mean_grp1	Pc_sd_grp1	Pc_CV_grp1	Sc_P4943-1.merged	Sc_P4943-2.merged	Sc_P4944-1.merged	Sc_P4944-2.merged	Sc_grp0	Sc_mean_grp0	Sc_sd_grp0	Sc_CV_grp0	Sc_P4945-1.merged	Sc_P4945-2.merged	Sc_P4945-3.merged	Sc_P4945-4.merged	Sc_P4946-1.merged	Sc_P4946-2.merged	Sc_P4946-3.merged	Sc_P4946-4.merged	Sc_grp1	Sc_mean_grp1	Sc_sd_grp1	Sc_CV_grp1	Seqcov_P4943-1.merged	Seqcov_P4943-2.merged	Seqcov_P4944-1.merged
O95202-1	O95202-1	LETM1_HUMAN	3954	LETM1	LETM1 and EF-hand domain-containing protein 1, mitochondrial	LETM1	0	0	0	0	0	0	0	0	44	45	65	63	49	49	61	62	66	54.75	8.8	0.16	0	0	0	0	0	0	0	0	381	342	419	386	209	187	291	277	2492	311.5	84.92	0.27	0	0	0
136429	136429	136429	NA	NA	trypsin [Sus scrofa]	NA	9	8	9	8	10	8.5	0.58	0.07	8	8	8	8	11	10	8	8	11	8.62	1.19	0.14	152	143	140	139	574	143.5	5.92	0.04	135	134	107	115	135	126	111	98	961	120.12	14.35	0.12	0.5	0.45	0.49
SH-TBK1_MOUSE	SH-TBK1_MOUSE	SH-TBK1_MOUSE	NA	NA	SH tagged murine TBK1 (alternative sequence)	NA	3	3	3	3	3	3	0	0	3	3	4	3	3	3	3	4	4	3.25	0.46	0.14	117	116	117	111	461	115.25	2.87	0.02	52	51	45	43	27	21	39	37	315	39.38	10.93	0.28	0.04	0.04	0.04
mgtagzhCorr	mgtagzhCorr	mgtagzhCorr	NA	NA	Gstaiger tag without GFP	NA	3	2	2	3	3	2.5	0.58	0.23	2	2	3	3	2	2	3	3	3	2.5	0.53	0.21	109	107	106	104	426	106.5	2.08	0.02	45	45	40	39	22	17	35	32	275	34.38	10.28	0.3	0.42	0.4	0.4
P08107-1	P08107-1	HSP71_HUMAN	3303,3304	HSPA1A	Heat shock 70 kDa protein 1A/1B	HSPA1B,HSPA1A,HSPA1	19	19	20	21	24	19.75	0.96	0.05	16	17	25	24	17	16	23	23	31	20.12	3.94	0.2	33	30	32	32	127	31.75	1.26	0.04	26	26	39	38	25	23	36	34	247	30.88	6.51	0.21	0.44	0.4	0.42
P11142-1	P11142-1	HSP7C_HUMAN	3312	HSPA8	Heat shock cognate 71 kDa protein	HSPA8,HSC70,HSP73,HSPA10	17	19	18	18	20	18	0.82	0.05	16	14	22	20	14	16	22	22	29	18.25	3.62	0.2	32	34	34	31	131	32.75	1.5	0.05	28	22	37	32	19	22	37	34	231	28.88	7.18	0.25	0.34	0.39	0.35
P68363	P68363	TBA1B_HUMAN	10376	TUBA1B	Tubulin alpha-1B chain	TUBA1B	12	12	10	11	12	11.25	0.96	0.09	10	12	16	16	11	11	17	16	20	13.62	2.88	0.21	29	23	25	23	100	25	2.83	0.11	22	27	28	28	14	13	27	24	183	22.88	6.15	0.27	0.39	0.39	0.35
Q9NVH1-1	Q9NVH1-1	DJC11_HUMAN	55735	DNAJC11	DnaJ homolog subfamily C member 11	DNAJC11	0	0	0	0	0	0	0	0	7	9	22	19	12	14	19	19	24	15.12	5.44	0.36	0	0	0	0	0	0	0	0	9	11	33	31	17	15	28	29	173	21.62	9.64	0.45	0	0	0
Q71U36	Q71U36	TBA1A_HUMAN	7846	TUBA1A	Tubulin alpha-1A chain	TUBA1A,TUBA3	10	10	8	9	10	9.25	0.96	0.1	8	10	15	15	10	9	16	15	19	12.25	3.28	0.27	24	20	20	19	83	20.75	2.22	0.11	16	20	25	25	13	10	24	22	155	19.38	5.76	0.3	0.33	0.33	0.29
P07437	P07437	TBB5_HUMAN	203068	TUBB	Tubulin beta chain	TUBB,TUBB5	9	10	8	9	11	9	0.82	0.09	8	8	16	17	10	11	17	15	19	12.75	3.92	0.31	14	12	10	11	47	11.75	1.71	0.15	16	13	27	30	10	11	22	20	149	18.62	7.41	0.4	0.25	0.3	0.25
P68371	P68371	TBB4B_HUMAN	10383	TUBB4B	Tubulin beta-4B chain	TUBB4B,TUBB2C	7	9	6	8	10	7.5	1.29	0.17	7	7	14	15	9	9	15	13	17	11.12	3.48	0.31	11	9	6	9	35	8.75	2.06	0.24	14	13	25	26	9	9	20	17	133	16.62	6.61	0.4	0.18	0.27	0.18
P68366	P68366	TBA4A_HUMAN	7277	TUBA4A	Tubulin alpha-4A chain	TUBA4A,TUBA1	8	8	7	8	8	7.75	0.5	0.06	6	8	12	12	7	7	13	13	17	9.75	3.01	0.31	19	13	16	14	62	15.5	2.65	0.17	13	18	21	20	9	8	21	19	129	16.12	5.36	0.33	0.27	0.27	0.25
P54652	P54652	HSP72_HUMAN	3306	HSPA2	Heat shock-related 70 kDa protein 2	HSPA2	7	8	8	8	9	7.75	0.5	0.06	7	6	9	8	7	8	8	9	12	7.75	1.04	0.13	15	20	20	17	72	18	2.45	0.14	14	13	19	17	12	14	16	16	121	15.12	2.3	0.15	0.12	0.13	0.13
P38646	P38646	GRP75_HUMAN	3313	HSPA9	Stress-70 protein, mitochondrial	HSPA9,HSPA9B,GRP75	9	10	9	9	11	9.25	0.5	0.05	10	9	14	12	13	10	12	13	21	11.62	1.77	0.15	14	13	11	13	51	12.75	1.26	0.1	16	14	18	15	15	12	13	16	119	14.88	1.89	0.13	0.19	0.2	0.18
P34931	P34931	HS71L_HUMAN	3305	HSPA1L	Heat shock 70 kDa protein 1-like	HSPA1L	9	10	11	10	11	10	0.82	0.08	9	8	11	10	10	10	9	9	12	9.5	0.93	0.1	17	17	19	16	69	17.25	1.26	0.07	11	10	20	18	14	14	16	13	116	14.5	3.38	0.23	0.19	0.2	0.22
P17066	P17066	HSP76_HUMAN	3310	HSPA6	Heat shock 70 kDa protein 6	HSPA6,HSP70B'	6	7	7	6	7	6.5	0.58	0.09	6	6	7	8	6	7	7	8	8	6.88	0.83	0.12	16	16	16	14	62	15.5	1	0.06	13	12	16	16	12	13	14	13	109	13.62	1.6	0.12	0.12	0.13	0.13
Q9BVA1	Q9BVA1	TBB2B_HUMAN	347733	TUBB2B	Tubulin beta-2B chain	TUBB2B	7	8	6	6	9	6.75	0.96	0.14	4	5	14	15	6	6	14	12	16	9.5	4.66	0.49	11	9	6	7	33	8.25	2.22	0.27	7	6	22	25	6	6	17	15	104	13	7.82	0.6	0.19	0.25	0.19
Q13885	Q13885	TBB2A_HUMAN	7280	TUBB2A	Tubulin beta-2A chain	TUBB2A,TUBB2	6	7	5	6	8	6	0.82	0.14	4	4	14	14	6	6	13	11	16	9	4.44	0.49	10	8	5	7	30	7.5	2.08	0.28	7	5	22	23	6	6	16	14	99	12.38	7.42	0.6	0.17	0.22	0.16
Q13509	Q13509	TBB3_HUMAN	10381	TUBB3	Tubulin beta-3 chain	TUBB3,TUBB4	4	4	3	4	5	3.75	0.5	0.13	4	3	10	11	5	5	10	9	11	7.12	3.18	0.45	7	5	3	4	19	4.75	1.71	0.36	7	4	17	19	5	5	14	12	83	10.38	5.9	0.57	0.13	0.12	0.09
P11021	P11021	GRP78_HUMAN	3309	HSPA5	78 kDa glucose-regulated protein	HSPA5,GRP78	5	5	9	9	11	7	2.31	0.33	4	4	12	13	7	6	9	11	18	8.25	3.54	0.43	7	8	11	10	36	9	1.83	0.2	6	5	14	17	8	7	12	12	81	10.12	4.26	0.42	0.11	0.13	0.2
Q00839-1	Q00839-1	HNRPU_HUMAN	3192	HNRNPU	Heterogeneous nuclear ribonucleoprotein U	HNRNPU,HNRPU,U21.1,SAFA	4	3	3	3	4	3.25	0.5	0.15	4	4	12	8	4	3	8	9	13	6.5	3.21	0.49	4	3	3	3	13	3.25	0.5	0.15	7	8	17	11	5	3	11	11	73	9.12	4.36	0.48	0.07	0.07	0.07
Q9UL42	Q9UL42	PNMA2_HUMAN	10687	PNMA2	Paraneoplastic antigen Ma2	PNMA2,KIAA0883,MA2	0	0	0	0	0	0	0	0	5	5	5	7	8	6	7	9	13	6.5	1.51	0.23	0	0	0	0	0	0	0	0	10	8	5	8	9	8	8	11	67	8.38	1.77	0.21	0	0	0
P10412	P10412	H14_HUMAN	3008	HIST1H1E	Histone H1.4	HIST1H1E,H1F4	1	2	2	2	2	1.75	0.5	0.29	4	3	7	7	4	4	5	5	7	4.88	1.46	0.3	1	2	3	3	9	2.25	0.96	0.43	6	5	11	13	4	5	8	8	60	7.5	3.16	0.42	0.05	0.11	0.11
O14654	O14654	IRS4_HUMAN	8471	IRS4	Insulin receptor substrate 4	IRS4	0	0	0	0	0	0	0	0	2	2	13	12	0	0	5	5	17	4.88	5.08	1.04	0	0	0	0	0	0	0	0	2	2	17	15	0	0	5	5	46	5.75	6.63	1.15	0	0	0
P62269	P62269	RS18_HUMAN	6222	RPS18	40S ribosomal protein S18	RPS18,D6S218E	4	4	2	2	4	3	1.15	0.38	2	2	8	7	3	2	6	5	10	4.38	2.45	0.56	5	5	2	2	14	3.5	1.73	0.49	2	3	10	9	3	2	9	6	44	5.5	3.42	0.62	0.23	0.23	0.11
P62701	P62701	RS4X_HUMAN	6191	RPS4X	40S ribosomal protein S4, X isoform	RPS4X,SCAR,CCG2,RPS4	4	3	2	2	4	2.75	0.96	0.35	0	2	10	8	0	0	7	7	10	4.25	4.17	0.98	4	3	2	2	11	2.75	0.96	0.35	0	2	10	10	0	0	8	8	38	4.75	4.65	0.98	0.12	0.09	0.06
Q8NHP6-1	Q8NHP6-1	MSPD2_HUMAN	158747	MOSPD2	Motile sperm domain-containing protein 2	MOSPD2	0	0	0	0	0	0	0	0	1	1	7	8	2	3	6	7	9	4.38	2.92	0.67	0	0	0	0	0	0	0	0	1	1	7	8	2	3	6	7	35	4.38	2.92	0.67	0	0	0
P35579-1	P35579-1	MYH9_HUMAN	4627	MYH9	Myosin-9	MYH9	0	0	0	0	0	0	0	0	3	3	7	8	3	3	2	4	14	4.12	2.17	0.53	0	0	0	0	0	0	0	0	3	4	7	8	3	3	2	4	34	4.25	2.12	0.5	0	0	0
P04075	P04075	ALDOA_HUMAN	226	ALDOA	Fructose-bisphosphate aldolase A	ALDOA,ALDA	6	4	4	2	7	4	1.63	0.41	3	3	6	6	0	0	6	3	7	3.38	2.5	0.74	6	5	5	2	18	4.5	1.73	0.38	4	4	7	7	0	0	7	3	32	4	2.93	0.73	0.16	0.11	0.11
Q9BUF5	Q9BUF5	TBB6_HUMAN	84617	TUBB6	Tubulin beta-6 chain	TUBB6	2	2	2	2	2	2	0	0	1	1	4	5	1	1	5	4	6	2.75	1.91	0.69	2	2	2	2	8	2	0	0	1	1	7	7	1	1	6	5	29	3.62	2.88	0.79	0.05	0.05	0.05
Q9H853	Q9H853	TBA4B_HUMAN	NA	TUBA4B	Putative tubulin-like protein alpha-4B	TUBA4B,TUBA4	1	1	1	1	1	1	0	0	1	1	2	2	1	1	2	2	2	1.5	0.53	0.36	3	2	3	2	10	2.5	0.58	0.23	4	5	4	4	1	2	4	3	27	3.38	1.3	0.39	0.06	0.06	0.06
P60709	P60709	ACTB_HUMAN	60	ACTB	Actin, cytoplasmic 1	ACTB	2	1	0	0	3	0.75	0.96	1.28	0	0	6	5	0	0	4	4	8	2.38	2.62	1.1	2	1	0	0	3	0.75	0.96	1.28	0	0	9	6	0	0	6	5	26	3.25	3.65	1.12	0.07	0.06	0
P42766	P42766	RL35_HUMAN	11224	RPL35	60S ribosomal protein L35	RPL35	1	1	1	1	1	1	0	0	1	1	5	4	0	1	5	2	7	2.38	2	0.84	1	1	1	1	4	1	0	0	1	1	5	6	0	1	5	2	21	2.62	2.33	0.89	0.08	0.08	0.08
P78527-1	P78527-1	PRKDC_HUMAN	5591	PRKDC	DNA-dependent protein kinase catalytic subunit	PRKDC,HYRC1,HYRC	0	0	0	0	0	0	0	0	0	0	7	6	0	0	3	4	9	2.5	2.93	1.17	0	0	0	0	0	0	0	0	0	0	8	6	0	0	3	4	21	2.62	3.16	1.2	0	0	0
Q5JRX3-1	Q5JRX3-1	PREP_HUMAN	10531	PITRM1	Presequence protease, mitochondrial	PITRM1,MP1,KIAA1104	0	0	0	0	0	0	0	0	0	0	6	3	2	2	3	3	7	2.38	1.92	0.81	0	0	0	0	0	0	0	0	0	0	6	3	2	2	3	4	20	2.5	2	0.8	0	0	0
P35268	P35268	RL22_HUMAN	6146	RPL22	60S ribosomal protein L22	RPL22	2	2	2	2	2	2	0	0	2	2	2	2	2	2	2	2	2	2	0	0	2	3	2	3	10	2.5	0.58	0.23	4	2	2	2	2	2	2	2	18	2.25	0.71	0.31	0.2	0.2	0.2
162648	162648	162648	NA	NA	albumin [Bos taurus]	NA	2	2	2	2	3	2	0	0	2	1	4	4	1	1	3	0	6	2	1.51	0.76	2	2	2	2	8	2	0	0	2	1	5	4	1	1	4	0	18	2.25	1.83	0.81	0.04	0.04	0.04
P05141	P05141	ADT2_HUMAN	292	SLC25A5	ADP/ATP translocase 2	SLC25A5,ANT2	0	0	0	0	0	0	0	0	0	0	4	5	0	0	3	3	6	1.88	2.1	1.12	0	0	0	0	0	0	0	0	0	0	5	6	0	0	3	3	17	2.12	2.47	1.16	0	0	0
P62750	P62750	RL23A_HUMAN	6147	RPL23A	60S ribosomal protein L23a	RPL23A	0	0	0	0	0	0	0	0	1	1	4	3	0	0	1	1	5	1.38	1.41	1.02	0	0	0	0	0	0	0	0	1	2	5	4	0	0	2	2	16	2	1.77	0.89	0	0	0
Q15043-1	Q15043-1	S39AE_HUMAN	23516	SLC39A14	Zinc transporter ZIP14	SLC39A14,ZIP14,KIAA0062	0	0	0	0	0	0	0	0	0	1	2	2	2	2	2	2	2	1.62	0.74	0.46	0	0	0	0	0	0	0	0	0	1	3	3	2	2	2	3	16	2	1.07	0.53	0	0	0
P62851	P62851	RS25_HUMAN	6230	RPS25	40S ribosomal protein S25	RPS25	3	3	3	3	3	3	0	0	1	2	1	1	2	2	1	0	2	1.25	0.71	0.57	4	3	3	3	13	3.25	0.5	0.15	2	2	2	2	2	2	2	0	14	1.75	0.71	0.4	0.21	0.21	0.21
P62266	P62266	RS23_HUMAN	6228	RPS23	40S ribosomal protein S23	RPS23	2	2	1	0	2	1.25	0.96	0.77	0	0	3	3	1	2	3	2	5	1.75	1.28	0.73	2	2	1	0	5	1.25	0.96	0.77	0	0	3	3	1	2	3	2	14	1.75	1.28	0.73	0.15	0.15	0.08
P08708	P08708	RS17_HUMAN	6218,100505503	RPS17	40S ribosomal protein S17	RPS17	0	0	1	0	1	0.25	0.5	2	0	0	3	3	0	0	3	3	3	1.5	1.6	1.07	0	0	1	0	1	0.25	0.5	2	0	0	5	3	0	0	3	3	14	1.75	1.98	1.13	0	0	0.09
P68104	P68104	EF1A1_HUMAN	1915	EEF1A1	Elongation factor 1-alpha 1	EEF1A1,EF1A,LENG7,EEF1A	2	3	3	1	4	2.25	0.96	0.43	1	0	4	3	0	0	2	3	4	1.62	1.6	0.98	2	3	3	1	9	2.25	0.96	0.43	1	0	4	3	0	0	2	3	13	1.62	1.6	0.98	0.08	0.1	0.06
P15880	P15880	RS2_HUMAN	6187	RPS2	40S ribosomal protein S2	RPS2,RPS4	2	2	0	0	2	1	1.15	1.15	0	2	3	4	0	0	2	0	5	1.38	1.6	1.16	2	2	0	0	4	1	1.15	1.15	0	3	3	4	0	0	2	0	12	1.5	1.69	1.13	0.07	0.07	0
P16615-1	P16615-1	AT2A2_HUMAN	488	ATP2A2	Sarcoplasmic/endoplasmic reticulum calcium ATPase 2	ATP2A2,ATP2B	0	0	0	0	0	0	0	0	1	0	5	5	0	0	0	1	7	1.5	2.2	1.47	0	0	0	0	0	0	0	0	1	0	5	5	0	0	0	1	12	1.5	2.2	1.47	0	0	0
P27708	P27708	PYR1_HUMAN	790	CAD	CAD protein	CAD	0	0	0	0	0	0	0	0	0	0	2	4	0	0	2	1	5	1.12	1.46	1.3	0	0	0	0	0	0	0	0	0	0	2	5	0	0	3	2	12	1.5	1.85	1.23	0	0	0
Q99623	Q99623	PHB2_HUMAN	11331	PHB2	Prohibitin-2	PHB2,BAP,REA	0	0	0	0	0	0	0	0	0	0	2	3	1	1	2	3	4	1.5	1.2	0.8	0	0	0	0	0	0	0	0	0	0	2	3	1	1	2	3	12	1.5	1.2	0.8	0	0	0
O14818-1	O14818-1	PSA7_HUMAN	5688	PSMA7	Proteasome subunit alpha type-7	PSMA7,HSPC	0	0	0	0	0	0	0	0	0	0	2	3	0	0	3	3	4	1.38	1.51	1.1	0	0	0	0	0	0	0	0	0	0	2	3	0	0	3	3	11	1.38	1.51	1.1	0	0	0
P62829	P62829	RL23_HUMAN	9349	RPL23	60S ribosomal protein L23	RPL23	2	2	2	2	2	2	0	0	1	2	2	2	0	0	2	0	4	1.12	0.99	0.88	3	2	2	3	10	2.5	0.58	0.23	1	2	2	3	0	0	2	0	10	1.25	1.16	0.93	0.2	0.2	0.2
P42677	P42677	RS27_HUMAN	6232	RPS27	40S ribosomal protein S27	RPS27,MPS1	2	2	2	2	2	2	0	0	0	2	2	2	0	0	0	2	3	1	1.07	1.07	2	2	2	2	8	2	0	0	0	2	3	3	0	0	0	2	10	1.25	1.39	1.11	0.23	0.23	0.23
Q92522	Q92522	H1X_HUMAN	8971	H1FX	Histone H1x	H1FX	0	0	0	1	1	0.25	0.5	2	0	0	2	2	1	1	2	2	2	1.25	0.89	0.71	0	0	0	1	1	0.25	0.5	2	0	0	2	2	1	1	2	2	10	1.25	0.89	0.71	0	0	0
P61247	P61247	RS3A_HUMAN	6189	RPS3A	40S ribosomal protein S3a	RPS3A,FTE1,MFTL	0	0	0	0	0	0	0	0	2	0	4	2	0	0	2	0	5	1.25	1.49	1.19	0	0	0	0	0	0	0	0	2	0	4	2	0	0	2	0	10	1.25	1.49	1.19	0	0	0
Q13162	Q13162	PRDX4_HUMAN	10549	PRDX4	Peroxiredoxin-4	PRDX4	0	0	0	0	0	0	0	0	0	0	2	3	0	0	2	2	4	1.12	1.25	1.11	0	0	0	0	0	0	0	0	0	0	3	3	0	0	2	2	10	1.25	1.39	1.11	0	0	0
P23396	P23396	RS3_HUMAN	6188	RPS3	40S ribosomal protein S3	RPS3	0	0	0	0	0	0	0	0	0	0	2	2	2	2	0	2	3	1.25	1.04	0.83	0	0	0	0	0	0	0	0	0	0	2	2	2	2	0	2	10	1.25	1.04	0.83	0	0	0
Q10713	Q10713	MPPA_HUMAN	23203	PMPCA	Mitochondrial-processing peptidase subunit alpha	PMPCA,KIAA0123,MPPA,INPP5E	0	0	0	0	0	0	0	0	0	0	3	0	0	0	3	2	3	1	1.41	1.41	0	0	0	0	0	0	0	0	0	0	4	0	0	0	4	2	10	1.25	1.83	1.47	0	0	0
P0CG47	P0CG47	UBB_HUMAN	7314	UBB	Polyubiquitin-B	UBB	1	1	1	1	1	1	0	0	1	1	2	1	1	1	1	1	2	1.12	0.35	0.31	1	1	1	1	4	1	0	0	1	1	2	1	1	1	1	1	9	1.12	0.35	0.31	0.21	0.21	0.21
O43390-1	O43390-1	HNRPR_HUMAN	10236	HNRNPR	Heterogeneous nuclear ribonucleoprotein R	HNRNPR,HNRPR	0	2	0	0	2	0.5	1	2	0	1	3	4	0	0	1	0	5	1.12	1.55	1.38	0	2	0	0	2	0.5	1	2	0	1	3	4	0	0	1	0	9	1.12	1.55	1.38	0	0.04	0
P35637-1	P35637-1	FUS_HUMAN	2521	FUS	RNA-binding protein FUS	FUS,TLS	2	2	0	0	3	1	1.15	1.15	0	0	1	1	0	0	1	1	1	0.5	0.53	1.07	2	2	0	0	4	1	1.15	1.15	0	0	2	2	0	0	2	2	8	1	1.07	1.07	0.08	0.03	0
P62277	P62277	RS13_HUMAN	6207	RPS13	40S ribosomal protein S13	RPS13	0	0	0	0	0	0	0	0	0	0	4	3	0	0	0	1	5	1	1.6	1.6	0	0	0	0	0	0	0	0	0	0	4	3	0	0	0	1	8	1	1.6	1.6	0	0	0
Q9P035	Q9P035	HACD3_HUMAN	51495	PTPLAD1	Very-long-chain (3R)-3-hydroxyacyl-[acyl-carrier protein] dehydratase 3	PTPLAD1,BIND1,HACD3	0	0	0	0	0	0	0	0	0	0	3	3	0	0	2	0	3	1	1.41	1.41	0	0	0	0	0	0	0	0	0	0	3	3	0	0	2	0	8	1	1.41	1.41	0	0	0
P62847-1	P62847-1	RS24_HUMAN	6229	RPS24	40S ribosomal protein S24	RPS24	1	1	1	1	1	1	0	0	1	1	0	1	1	1	1	0	1	0.75	0.46	0.62	1	1	1	1	4	1	0	0	2	1	0	1	1	1	1	0	7	0.88	0.64	0.73	0.09	0.09	0.09
P12236	P12236	ADT3_HUMAN	293	SLC25A6	ADP/ATP translocase 3	SLC25A6,ANT3	2	0	0	0	2	0.5	1	2	0	0	2	0	0	0	2	2	3	0.75	1.04	1.38	2	0	0	0	2	0.5	1	2	0	0	3	0	0	0	2	2	7	0.88	1.25	1.42	0.08	0	0
Q13200	Q13200	PSMD2_HUMAN	5708	PSMD2	26S proteasome non-ATPase regulatory subunit 2	PSMD2,TRAP2	0	0	0	0	0	0	0	0	1	0	1	2	0	1	2	0	4	0.88	0.83	0.95	0	0	0	0	0	0	0	0	1	0	1	2	0	1	2	0	7	0.88	0.83	0.95	0	0	0
P10809	P10809	CH60_HUMAN	3329	HSPD1	60 kDa heat shock protein, mitochondrial	HSPD1,HSP60	0	0	0	0	0	0	0	0	0	2	1	1	0	0	1	1	3	0.75	0.71	0.94	0	0	0	0	0	0	0	0	0	2	1	1	0	0	1	1	6	0.75	0.71	0.94	0	0	0
P62861	P62861	RS30_HUMAN	NA	FAU	40S ribosomal protein S30	FAU	0	0	0	0	0	0	0	0	0	0	1	2	1	0	1	1	2	0.75	0.71	0.94	0	0	0	0	0	0	0	0	0	0	1	2	1	0	1	1	6	0.75	0.71	0.94	0	0	0
P63167	P63167	DYL1_HUMAN	8655	DYNLL1	Dynein light chain 1, cytoplasmic	DYNLL1,DLC1,HDLC1,DNCLC1,DNCL1	0	0	0	0	0	0	0	0	0	0	1	1	0	0	2	2	2	0.75	0.89	1.18	0	0	0	0	0	0	0	0	0	0	1	1	0	0	2	2	6	0.75	0.89	1.18	0	0	0
P28799-1	P28799-1	GRN_HUMAN	2896	GRN	Granulins	GRN	0	0	0	0	0	0	0	0	0	0	1	1	0	0	1	1	1	0.5	0.53	1.07	0	0	0	0	0	0	0	0	0	0	2	2	0	0	1	1	6	0.75	0.89	1.18	0	0	0
P62273-1	P62273-1	RS29_HUMAN	6235	RPS29	40S ribosomal protein S29	RPS29	0	0	0	0	0	0	0	0	0	0	1	1	0	0	1	1	1	0.5	0.53	1.07	0	0	0	0	0	0	0	0	0	0	2	2	0	0	1	1	6	0.75	0.89	1.18	0	0	0
P61254	P61254	RL26_HUMAN	6154	RPL26	60S ribosomal protein L26	RPL26	1	0	2	0	3	0.75	0.96	1.28	0	0	2	3	0	0	0	0	3	0.62	1.19	1.9	1	0	2	0	3	0.75	0.96	1.28	0	0	2	3	0	0	0	0	5	0.62	1.19	1.9	0.06	0	0.09
P62280	P62280	RS11_HUMAN	6205	RPS11	40S ribosomal protein S11	RPS11	2	0	0	0	2	0.5	1	2	0	0	3	2	0	0	0	0	4	0.62	1.19	1.9	2	0	0	0	2	0.5	1	2	0	0	3	2	0	0	0	0	5	0.62	1.19	1.9	0.11	0	0
Q9H3K2	Q9H3K2	GHITM_HUMAN	27069	GHITM	Growth hormone-inducible transmembrane protein	GHITM,MICS1,TMBIM5,DERP2	0	0	0	0	0	0	0	0	0	0	3	0	0	0	0	2	4	0.62	1.19	1.9	0	0	0	0	0	0	0	0	0	0	3	0	0	0	0	2	5	0.62	1.19	1.9	0	0	0
P23246-1	P23246-1	SFPQ_HUMAN	6421	SFPQ	Splicing factor, proline- and glutamine-rich	SFPQ,PSF	0	0	0	0	0	0	0	0	0	0	3	1	0	0	0	1	3	0.62	1.06	1.7	0	0	0	0	0	0	0	0	0	0	3	1	0	0	0	1	5	0.62	1.06	1.7	0	0	0
P35998	P35998	PRS7_HUMAN	5701	PSMC2	26S protease regulatory subunit 7	PSMC2,MSS1	0	0	0	0	0	0	0	0	0	0	3	2	0	0	0	0	3	0.62	1.19	1.9	0	0	0	0	0	0	0	0	0	0	3	2	0	0	0	0	5	0.62	1.19	1.9	0	0	0
P20618	P20618	PSB1_HUMAN	5689	PSMB1	Proteasome subunit beta type-1	PSMB1,PSC5	0	0	0	0	0	0	0	0	0	0	1	2	0	0	2	0	2	0.62	0.92	1.47	0	0	0	0	0	0	0	0	0	0	1	2	0	0	2	0	5	0.62	0.92	1.47	0	0	0
P35232	P35232	PHB_HUMAN	5245	PHB	Prohibitin	PHB	0	0	0	0	0	0	0	0	0	0	0	1	0	0	2	0	2	0.38	0.74	1.98	0	0	0	0	0	0	0	0	0	0	0	2	0	0	3	0	5	0.62	1.19	1.9	0	0	0
P61981	P61981	1433G_HUMAN	7532	YWHAG	14-3-3 protein gamma	YWHAG	0	0	0	0	0	0	0	0	0	0	1	0	0	0	2	2	2	0.62	0.92	1.47	0	0	0	0	0	0	0	0	0	0	1	0	0	0	2	2	5	0.62	0.92	1.47	0	0	0
O00165-1	O00165-1	HAX1_HUMAN	10456	HAX1	HCLS1-associated protein X-1	HAX1,HS1BP1	0	0	0	0	0	0	0	0	0	0	2	1	0	0	2	0	2	0.62	0.92	1.47	0	0	0	0	0	0	0	0	0	0	2	1	0	0	2	0	5	0.62	0.92	1.47	0	0	0
P46776	P46776	RL27A_HUMAN	6157	RPL27A	60S ribosomal protein L27a	RPL27A	0	0	0	0	0	0	0	0	0	0	0	1	0	0	2	2	2	0.62	0.92	1.47	0	0	0	0	0	0	0	0	0	0	0	1	0	0	2	2	5	0.62	0.92	1.47	0	0	0
P62910	P62910	RL32_HUMAN	6161	RPL32	60S ribosomal protein L32	RPL32	0	0	0	0	0	0	0	0	0	0	1	1	0	0	1	1	1	0.5	0.53	1.07	0	0	0	0	0	0	0	0	0	0	1	1	0	0	1	2	5	0.62	0.74	1.19	0	0	0
P62249	P62249	RS16_HUMAN	6217	RPS16	40S ribosomal protein S16	RPS16	0	0	0	0	0	0	0	0	0	0	2	2	0	0	0	0	3	0.5	0.93	1.85	0	0	0	0	0	0	0	0	0	0	2	2	0	0	0	0	4	0.5	0.93	1.85	0	0	0
P62258-1	P62258-1	1433E_HUMAN	7531	YWHAE	14-3-3 protein epsilon	YWHAE	0	0	0	0	0	0	0	0	0	0	0	0	0	0	2	2	2	0.5	0.93	1.85	0	0	0	0	0	0	0	0	0	0	0	0	0	0	2	2	4	0.5	0.93	1.85	0	0	0
P10599	P10599	THIO_HUMAN	7295	TXN	Thioredoxin	TXN,TRDX,TRX,TRX1	0	0	0	0	0	0	0	0	0	0	1	1	0	0	1	1	1	0.5	0.53	1.07	0	0	0	0	0	0	0	0	0	0	1	1	0	0	1	1	4	0.5	0.53	1.07	0	0	0
P14625	P14625	ENPL_HUMAN	7184	HSP90B1	Endoplasmin	HSP90B1,TRA1,GRP94	0	0	0	0	0	0	0	0	0	0	1	1	0	0	1	1	1	0.5	0.53	1.07	0	0	0	0	0	0	0	0	0	0	1	1	0	0	1	1	4	0.5	0.53	1.07	0	0	0
O00487	O00487	PSDE_HUMAN	10213	PSMD14	26S proteasome non-ATPase regulatory subunit 14	PSMD14,POH1	0	0	0	0	0	0	0	0	0	0	1	1	0	0	1	1	1	0.5	0.53	1.07	0	0	0	0	0	0	0	0	0	0	1	1	0	0	1	1	4	0.5	0.53	1.07	0	0	0
P60900	P60900	PSA6_HUMAN	5687	PSMA6	Proteasome subunit alpha type-6	PSMA6,PROS27	0	0	0	0	0	0	0	0	0	0	1	1	0	0	1	1	1	0.5	0.53	1.07	0	0	0	0	0	0	0	0	0	0	1	1	0	0	1	1	4	0.5	0.53	1.07	0	0	0
P62318	P62318	SMD3_HUMAN	6634	SNRPD3	Small nuclear ribonucleoprotein Sm D3	SNRPD3	0	0	0	0	0	0	0	0	0	0	1	1	0	0	1	1	1	0.5	0.53	1.07	0	0	0	0	0	0	0	0	0	0	1	1	0	0	1	1	4	0.5	0.53	1.07	0	0	0
O75439	O75439	MPPB_HUMAN	9512	PMPCB	Mitochondrial-processing peptidase subunit beta	PMPCB,MPPB	0	0	0	0	0	0	0	0	0	0	1	1	0	0	1	1	1	0.5	0.53	1.07	0	0	0	0	0	0	0	0	0	0	1	1	0	0	1	1	4	0.5	0.53	1.07	0	0	0
P28074-1	P28074-1	PSB5_HUMAN	5693	PSMB5	Proteasome subunit beta type-5	PSMB5,LMPX,X,MB1	0	0	0	0	0	0	0	0	0	0	1	1	0	0	1	1	1	0.5	0.53	1.07	0	0	0	0	0	0	0	0	0	0	1	1	0	0	1	1	4	0.5	0.53	1.07	0	0	0
P05109	P05109	S10A8_HUMAN	6279	S100A8	Protein S100-A8	S100A8,MRP8,CAGA,CFAG	0	0	0	0	0	0	0	0	0	0	1	0	0	0	1	1	1	0.38	0.52	1.38	0	0	0	0	0	0	0	0	0	0	1	0	0	0	2	1	4	0.5	0.76	1.51	0	0	0
P09972	P09972	ALDOC_HUMAN	230	ALDOC	Fructose-bisphosphate aldolase C	ALDOC,ALDC	0	0	0	1	1	0.25	0.5	2	0	2	0	0	0	0	0	0	2	0.25	0.71	2.83	0	0	0	1	1	0.25	0.5	2	0	3	0	0	0	0	0	0	3	0.38	1.06	2.83	0	0	0
Q01844-1	Q01844-1	EWS_HUMAN	2130	EWSR1	RNA-binding protein EWS	EWSR1,EWS	0	1	0	0	1	0.25	0.5	2	1	1	0	0	0	1	0	0	1	0.38	0.52	1.38	0	1	0	0	1	0.25	0.5	2	1	1	0	0	0	1	0	0	3	0.38	0.52	1.38	0	0.02	0
P07900-1	P07900-1	HS90A_HUMAN	3320	HSP90AA1	Heat shock protein HSP 90-alpha	HSP90AA1,HSP90A,HSPC1,HSPCA	0	0	0	0	0	0	0	0	1	0	0	0	0	0	2	0	3	0.38	0.74	1.98	0	0	0	0	0	0	0	0	1	0	0	0	0	0	2	0	3	0.38	0.74	1.98	0	0	0
P22087	P22087	FBRL_HUMAN	2091	FBL	rRNA 2'-O-methyltransferase fibrillarin	FBL,FIB1,FLRN	0	0	0	0	0	0	0	0	0	0	1	0	0	0	0	2	3	0.38	0.74	1.98	0	0	0	0	0	0	0	0	0	0	1	0	0	0	0	2	3	0.38	0.74	1.98	0	0	0
Q15008	Q15008	PSMD6_HUMAN	9861	PSMD6	26S proteasome non-ATPase regulatory subunit 6	PSMD6,PFAAP4,KIAA0107	0	0	0	0	0	0	0	0	0	0	3	0	0	0	0	0	3	0.38	1.06	2.83	0	0	0	0	0	0	0	0	0	0	3	0	0	0	0	0	3	0.38	1.06	2.83	0	0	0
Q9UNM6-1	Q9UNM6-1	PSD13_HUMAN	5719	PSMD13	26S proteasome non-ATPase regulatory subunit 13	PSMD13	0	0	0	0	0	0	0	0	0	0	1	0	0	0	2	0	2	0.38	0.74	1.98	0	0	0	0	0	0	0	0	0	0	1	0	0	0	2	0	3	0.38	0.74	1.98	0	0	0
P14618-1	P14618-1	KPYM_HUMAN	5315	PKM	Pyruvate kinase isozymes M1/M2	PKM,OIP3,PKM2,PK3,PK2	0	0	0	0	0	0	0	0	0	0	2	1	0	0	0	0	2	0.38	0.74	1.98	0	0	0	0	0	0	0	0	0	0	2	1	0	0	0	0	3	0.38	0.74	1.98	0	0	0
P60660-1	P60660-1	MYL6_HUMAN	4637	MYL6	Myosin light polypeptide 6	MYL6	0	0	0	0	0	0	0	0	0	0	2	0	0	0	1	0	2	0.38	0.74	1.98	0	0	0	0	0	0	0	0	0	0	2	0	0	0	1	0	3	0.38	0.74	1.98	0	0	0
Q9UIA9	Q9UIA9	XPO7_HUMAN	23039	XPO7	Exportin-7	XPO7,RANBP16,KIAA0745	0	0	0	0	0	0	0	0	0	0	0	0	0	0	1	2	2	0.38	0.74	1.98	0	0	0	0	0	0	0	0	0	0	0	0	0	0	1	2	3	0.38	0.74	1.98	0	0	0
P28072	P28072	PSB6_HUMAN	5694	PSMB6	Proteasome subunit beta type-6	PSMB6,LMPY,Y	0	0	0	0	0	0	0	0	0	0	0	1	0	0	1	1	1	0.38	0.52	1.38	0	0	0	0	0	0	0	0	0	0	0	1	0	0	1	1	3	0.38	0.52	1.38	0	0	0
Q9NNW5	Q9NNW5	WDR6_HUMAN	11180	WDR6	WD repeat-containing protein 6	WDR6	0	0	0	0	0	0	0	0	0	0	1	1	0	0	1	0	1	0.38	0.52	1.38	0	0	0	0	0	0	0	0	0	0	1	1	0	0	1	0	3	0.38	0.52	1.38	0	0	0
P13716-1	P13716-1	HEM2_HUMAN	210	ALAD	Delta-aminolevulinic acid dehydratase	ALAD	0	0	0	0	0	0	0	0	0	0	1	1	0	0	0	1	1	0.38	0.52	1.38	0	0	0	0	0	0	0	0	0	0	1	1	0	0	0	1	3	0.38	0.52	1.38	0	0	0
Q16531	Q16531	DDB1_HUMAN	1642	DDB1	DNA damage-binding protein 1	DDB1,XAP1	0	0	0	0	0	0	0	0	0	0	1	0	0	0	1	1	1	0.38	0.52	1.38	0	0	0	0	0	0	0	0	0	0	1	0	0	0	1	1	3	0.38	0.52	1.38	0	0	0
P62899-1	P62899-1	RL31_HUMAN	6160	RPL31	60S ribosomal protein L31	RPL31	0	0	0	0	0	0	0	0	0	1	0	0	0	1	1	0	1	0.38	0.52	1.38	0	0	0	0	0	0	0	0	0	1	0	0	0	1	1	0	3	0.38	0.52	1.38	0	0	0
P08670	P08670	VIME_HUMAN	7431	VIM	Vimentin	VIM	2	3	0	0	4	1.25	1.5	1.2	0	0	2	0	0	0	0	0	2	0.25	0.71	2.83	2	5	0	0	7	1.75	2.36	1.35	0	0	2	0	0	0	0	0	2	0.25	0.71	2.83	0.06	0.09	0
O14773-1	O14773-1	TPP1_HUMAN	1200	TPP1	Tripeptidyl-peptidase 1	TPP1,CLN2	0	0	1	0	1	0.25	0.5	2	0	0	1	1	0	0	0	0	1	0.25	0.46	1.85	0	0	1	0	1	0.25	0.5	2	0	0	1	1	0	0	0	0	2	0.25	0.46	1.85	0	0	0.03
P35580-1	P35580-1	MYH10_HUMAN	4628	MYH10	Myosin-10	MYH10	0	0	0	0	0	0	0	0	0	0	0	2	0	0	0	0	2	0.25	0.71	2.83	0	0	0	0	0	0	0	0	0	0	0	2	0	0	0	0	2	0.25	0.71	2.83	0	0	0
Q8WXH0-1	Q8WXH0-1	SYNE2_HUMAN	23224	SYNE2	Nesprin-2	SYNE2,KIAA1011,NUA	0	0	0	0	0	0	0	0	0	0	2	0	0	0	0	0	2	0.25	0.71	2.83	0	0	0	0	0	0	0	0	0	0	2	0	0	0	0	0	2	0.25	0.71	2.83	0	0	0
P50402	P50402	EMD_HUMAN	2010	EMD	Emerin	EMD,EDMD,STA	0	0	0	0	0	0	0	0	0	0	2	0	0	0	0	0	2	0.25	0.71	2.83	0	0	0	0	0	0	0	0	0	0	2	0	0	0	0	0	2	0.25	0.71	2.83	0	0	0
P25786-1	P25786-1	PSA1_HUMAN	5682	PSMA1	Proteasome subunit alpha type-1	PSMA1,PSC2,PROS30,NU,HC2	0	0	0	0	0	0	0	0	0	0	1	0	0	0	1	0	2	0.25	0.46	1.85	0	0	0	0	0	0	0	0	0	0	1	0	0	0	1	0	2	0.25	0.46	1.85	0	0	0
Q01082-1	Q01082-1	SPTB2_HUMAN	6711	SPTBN1	Spectrin beta chain, non-erythrocytic 1	SPTBN1,SPTB2	0	0	0	0	0	0	0	0	2	0	0	0	0	0	0	0	2	0.25	0.71	2.83	0	0	0	0	0	0	0	0	2	0	0	0	0	0	0	0	2	0.25	0.71	2.83	0	0	0
O94880-2	O94880-2	PHF14_HUMAN	9678	PHF14	PHD finger protein 14	PHF14,KIAA0783	0	0	0	0	0	0	0	0	0	0	0	0	0	0	0	2	2	0.25	0.71	2.83	0	0	0	0	0	0	0	0	0	0	0	0	0	0	0	2	2	0.25	0.71	2.83	0	0	0
P07477	P07477	TRY1_HUMAN	5644	PRSS1	Trypsin-1	PRSS1,TRP1,TRY1,TRYP1	0	0	0	0	0	0	0	0	0	0	0	0	2	0	0	0	2	0.25	0.71	2.83	0	0	0	0	0	0	0	0	0	0	0	0	2	0	0	0	2	0.25	0.71	2.83	0	0	0
Q9BZQ2-1	Q9BZQ2-1	SHP1L_HUMAN	81626	SHCBP1L	SHC SH2 domain-binding protein 1-like protein	SHCBP1L,C1orf14	0	0	0	0	0	0	0	0	0	0	0	2	0	0	0	0	2	0.25	0.71	2.83	0	0	0	0	0	0	0	0	0	0	0	2	0	0	0	0	2	0.25	0.71	2.83	0	0	0
P62263	P62263	RS14_HUMAN	6208	RPS14	40S ribosomal protein S14	RPS14	0	0	0	0	0	0	0	0	0	0	2	0	0	0	0	0	2	0.25	0.71	2.83	0	0	0	0	0	0	0	0	0	0	2	0	0	0	0	0	2	0.25	0.71	2.83	0	0	0
Q00325-2	Q00325-2	MPCP_HUMAN	5250	SLC25A3	Phosphate carrier protein, mitochondrial	SLC25A3,PHC	0	0	0	0	0	0	0	0	0	0	0	2	0	0	0	0	2	0.25	0.71	2.83	0	0	0	0	0	0	0	0	0	0	0	2	0	0	0	0	2	0.25	0.71	2.83	0	0	0
P02794	P02794	FRIH_HUMAN	2495	FTH1	Ferritin heavy chain	FTH1,FTH,FTHL6	0	0	0	0	0	0	0	0	0	0	2	0	0	0	0	0	2	0.25	0.71	2.83	0	0	0	0	0	0	0	0	0	0	2	0	0	0	0	0	2	0.25	0.71	2.83	0	0	0
P20813	P20813	CP2B6_HUMAN	1555	CYP2B6	Cytochrome P450 2B6	CYP2B6	0	0	0	0	0	0	0	0	0	0	2	0	0	0	0	0	2	0.25	0.71	2.83	0	0	0	0	0	0	0	0	0	0	2	0	0	0	0	0	2	0.25	0.71	2.83	0	0	0
Q8WXD9	Q8WXD9	CSKI1_HUMAN	57524	CASKIN1	Caskin-1	CASKIN1,KIAA1306	0	0	0	0	0	0	0	0	0	0	2	0	0	0	0	0	2	0.25	0.71	2.83	0	0	0	0	0	0	0	0	0	0	2	0	0	0	0	0	2	0.25	0.71	2.83	0	0	0
Q92608-1	Q92608-1	DOCK2_HUMAN	1794	DOCK2	Dedicator of cytokinesis protein 2	DOCK2,KIAA0209	0	0	0	0	0	0	0	0	0	0	2	0	0	0	0	0	2	0.25	0.71	2.83	0	0	0	0	0	0	0	0	0	0	2	0	0	0	0	0	2	0.25	0.71	2.83	0	0	0
Q3ZCQ8-1	Q3ZCQ8-1	TIM50_HUMAN	92609	TIMM50	Mitochondrial import inner membrane translocase subunit TIM50	TIMM50,TIM50	0	0	0	0	0	0	0	0	1	0	1	0	0	0	0	0	2	0.25	0.46	1.85	0	0	0	0	0	0	0	0	1	0	1	0	0	0	0	0	2	0.25	0.46	1.85	0	0	0
P05387	P05387	RLA2_HUMAN	6181	RPLP2	60S acidic ribosomal protein P2	RPLP2,RPP2,D11S2243E	0	0	0	0	0	0	0	0	0	0	2	0	0	0	0	0	2	0.25	0.71	2.83	0	0	0	0	0	0	0	0	0	0	2	0	0	0	0	0	2	0.25	0.71	2.83	0	0	0
Q8ND90	Q8ND90	PNMA1_HUMAN	9240	PNMA1	Paraneoplastic antigen Ma1	PNMA1,MA1	0	0	0	0	0	0	0	0	0	0	0	0	0	0	2	0	2	0.25	0.71	2.83	0	0	0	0	0	0	0	0	0	0	0	0	0	0	2	0	2	0.25	0.71	2.83	0	0	0
P34897-1	P34897-1	GLYM_HUMAN	6472	SHMT2	Serine hydroxymethyltransferase, mitochondrial	SHMT2	0	0	0	0	0	0	0	0	0	0	1	1	0	0	0	0	1	0.25	0.46	1.85	0	0	0	0	0	0	0	0	0	0	1	1	0	0	0	0	2	0.25	0.46	1.85	0	0	0
P81605-1	P81605-1	DCD_HUMAN	117159	DCD	Dermcidin	DCD,DSEP,AIDD	0	0	0	0	0	0	0	0	0	0	1	0	0	0	0	1	1	0.25	0.46	1.85	0	0	0	0	0	0	0	0	0	0	1	0	0	0	0	1	2	0.25	0.46	1.85	0	0	0
P06753-2	P06753-2	TPM3_HUMAN	7170	TPM3	Tropomyosin alpha-3 chain	TPM3	0	0	0	0	0	0	0	0	0	0	1	1	0	0	0	0	1	0.25	0.46	1.85	0	0	0	0	0	0	0	0	0	0	1	1	0	0	0	0	2	0.25	0.46	1.85	0	0	0
P35030-1	P35030-1	TRY3_HUMAN	5646	PRSS3	Trypsin-3	PRSS3,TRY3,TRY4,PRSS4	0	0	0	0	0	0	0	0	0	0	0	0	0	0	1	1	1	0.25	0.46	1.85	0	0	0	0	0	0	0	0	0	0	0	0	0	0	1	1	2	0.25	0.46	1.85	0	0	0
P18621	P18621	RL17_HUMAN	6139	RPL17	60S ribosomal protein L17	RPL17	0	0	0	0	0	0	0	0	0	0	1	0	0	0	0	0	1	0.12	0.35	2.83	0	0	0	0	0	0	0	0	0	0	2	0	0	0	0	0	2	0.25	0.71	2.83	0	0	0
P61353	P61353	RL27_HUMAN	6155	RPL27	60S ribosomal protein L27	RPL27	0	0	0	0	0	0	0	0	0	0	1	0	0	0	1	0	1	0.25	0.46	1.85	0	0	0	0	0	0	0	0	0	0	1	0	0	0	1	0	2	0.25	0.46	1.85	0	0	0
P06702	P06702	S10A9_HUMAN	6280	S100A9	Protein S100-A9	S100A9,CAGB,CFAG,MRP14	0	0	0	0	0	0	0	0	0	0	1	1	0	0	0	0	1	0.25	0.46	1.85	0	0	0	0	0	0	0	0	0	0	1	1	0	0	0	0	2	0.25	0.46	1.85	0	0	0
P12036-1	P12036-1	NFH_HUMAN	4744	NEFH	Neurofilament heavy polypeptide	NEFH,NFH,KIAA0845	0	0	0	0	0	0	0	0	0	0	1	1	0	0	0	0	1	0.25	0.46	1.85	0	0	0	0	0	0	0	0	0	0	1	1	0	0	0	0	2	0.25	0.46	1.85	0	0	0
P04279-1	P04279-1	SEMG1_HUMAN	6406	SEMG1	Semenogelin-1	SEMG1,SEMG	0	0	0	0	0	0	0	0	0	0	1	1	0	0	0	0	1	0.25	0.46	1.85	0	0	0	0	0	0	0	0	0	0	1	1	0	0	0	0	2	0.25	0.46	1.85	0	0	0
Q15233	Q15233	NONO_HUMAN	4841	NONO	Non-POU domain-containing octamer-binding protein	NONO,NRB54	0	0	0	0	0	0	0	0	0	0	1	0	0	0	0	1	1	0.25	0.46	1.85	0	0	0	0	0	0	0	0	0	0	1	0	0	0	0	1	2	0.25	0.46	1.85	0	0	0
Q5T9A4-1	Q5T9A4-1	ATD3B_HUMAN	83858	ATAD3B	ATPase family AAA domain-containing protein 3B	ATAD3B,KIAA1273,TOB3	0	0	0	0	0	0	0	0	0	0	0	1	0	0	0	1	1	0.25	0.46	1.85	0	0	0	0	0	0	0	0	0	0	0	1	0	0	0	1	2	0.25	0.46	1.85	0	0	0
Q16777	Q16777	H2A2C_HUMAN	8338	HIST2H2AC	Histone H2A type 2-C	HIST2H2AC,H2AFQ	2	2	0	0	2	1	1.15	1.15	0	0	0	1	0	0	0	0	1	0.12	0.35	2.83	3	4	0	0	7	1.75	2.06	1.18	0	0	0	1	0	0	0	0	1	0.12	0.35	2.83	0.37	0.37	0
P61513	P61513	RL37A_HUMAN	6168	RPL37A	60S ribosomal protein L37a	RPL37A	2	1	1	1	2	1.25	0.5	0.4	0	0	0	0	0	0	0	1	1	0.12	0.35	2.83	3	1	1	1	6	1.5	1	0.67	0	0	0	0	0	0	0	1	1	0.12	0.35	2.83	0.28	0.2	0.2
Q13347	Q13347	EIF3I_HUMAN	8668	EIF3I	Eukaryotic translation initiation factor 3 subunit I	EIF3I,TRIP1,EIF3S2	2	0	0	0	2	0.5	1	2	0	0	1	0	0	0	0	0	1	0.12	0.35	2.83	2	0	0	0	2	0.5	1	2	0	0	1	0	0	0	0	0	1	0.12	0.35	2.83	0.07	0	0
P22626-1	P22626-1	ROA2_HUMAN	3181	HNRNPA2B1	Heterogeneous nuclear ribonucleoproteins A2/B1	HNRNPA2B1,HNRPA2B1	0	1	0	0	1	0.25	0.5	2	0	0	1	0	0	0	0	0	1	0.12	0.35	2.83	0	1	0	0	1	0.25	0.5	2	0	0	1	0	0	0	0	0	1	0.12	0.35	2.83	0	0.03	0
Q86YZ3	Q86YZ3	HORN_HUMAN	388697	HRNR	Hornerin	HRNR,S100A18	1	0	0	0	1	0.25	0.5	2	0	0	1	0	0	0	0	0	1	0.12	0.35	2.83	1	0	0	0	1	0.25	0.5	2	0	0	1	0	0	0	0	0	1	0.12	0.35	2.83	0.02	0	0
P62854	P62854	RS26_HUMAN	6231	RPS26	40S ribosomal protein S26	RPS26	0	0	0	0	0	0	0	0	0	0	0	1	0	0	0	0	1	0.12	0.35	2.83	0	0	0	0	0	0	0	0	0	0	0	1	0	0	0	0	1	0.12	0.35	2.83	0	0	0
Q9Y5J9	Q9Y5J9	TIM8B_HUMAN	26521	TIMM8B	Mitochondrial import inner membrane translocase subunit Tim8 B	TIMM8B,DDP2,TIM8B,DDPL	0	0	0	0	0	0	0	0	0	0	0	0	0	1	0	0	1	0.12	0.35	2.83	0	0	0	0	0	0	0	0	0	0	0	0	0	1	0	0	1	0.12	0.35	2.83	0	0	0
O00232-1	O00232-1	PSD12_HUMAN	5718	PSMD12	26S proteasome non-ATPase regulatory subunit 12	PSMD12	0	0	0	0	0	0	0	0	0	0	1	0	0	0	0	0	1	0.12	0.35	2.83	0	0	0	0	0	0	0	0	0	0	1	0	0	0	0	0	1	0.12	0.35	2.83	0	0	0
P25788-1	P25788-1	PSA3_HUMAN	5684	PSMA3	Proteasome subunit alpha type-3	PSMA3,HC8,PSC8	0	0	0	0	0	0	0	0	0	0	1	0	0	0	0	0	1	0.12	0.35	2.83	0	0	0	0	0	0	0	0	0	0	1	0	0	0	0	0	1	0.12	0.35	2.83	0	0	0
Q969G3-1	Q969G3-1	SMCE1_HUMAN	6605	SMARCE1	SWI/SNF-related matrix-associated actin-dependent regulator of chromatin subfamily E member 1	SMARCE1,BAF57	0	0	0	0	0	0	0	0	0	0	1	0	0	0	0	0	1	0.12	0.35	2.83	0	0	0	0	0	0	0	0	0	0	1	0	0	0	0	0	1	0.12	0.35	2.83	0	0	0
Q9Y5L4	Q9Y5L4	TIM13_HUMAN	26517	TIMM13	Mitochondrial import inner membrane translocase subunit Tim13	TIMM13,TIM13B,TIMM13A,TIMM13B	0	0	0	0	0	0	0	0	0	0	0	0	0	0	1	0	1	0.12	0.35	2.83	0	0	0	0	0	0	0	0	0	0	0	0	0	0	1	0	1	0.12	0.35	2.83	0	0	0
P39019	P39019	RS19_HUMAN	6223	RPS19	40S ribosomal protein S19	RPS19	0	0	0	0	0	0	0	0	0	1	0	0	0	0	0	0	1	0.12	0.35	2.83	0	0	0	0	0	0	0	0	0	1	0	0	0	0	0	0	1	0.12	0.35	2.83	0	0	0
P05023-1	P05023-1	AT1A1_HUMAN	476	ATP1A1	Sodium/potassium-transporting ATPase subunit alpha-1	ATP1A1	0	0	0	0	0	0	0	0	0	0	1	0	0	0	0	0	1	0.12	0.35	2.83	0	0	0	0	0	0	0	0	0	0	1	0	0	0	0	0	1	0.12	0.35	2.83	0	0	0
O75116	O75116	ROCK2_HUMAN	9475	ROCK2	Rho-associated protein kinase 2	ROCK2,KIAA0619	0	0	0	0	0	0	0	0	0	0	1	0	0	0	0	0	1	0.12	0.35	2.83	0	0	0	0	0	0	0	0	0	0	1	0	0	0	0	0	1	0.12	0.35	2.83	0	0	0
P63173	P63173	RL38_HUMAN	6169	RPL38	60S ribosomal protein L38	RPL38	0	0	0	0	0	0	0	0	0	0	1	0	0	0	0	0	1	0.12	0.35	2.83	0	0	0	0	0	0	0	0	0	0	1	0	0	0	0	0	1	0.12	0.35	2.83	0	0	0
Q16650	Q16650	TBR1_HUMAN	10716	TBR1	T-box brain protein 1	TBR1	0	0	0	0	0	0	0	0	0	1	0	0	0	0	0	0	1	0.12	0.35	2.83	0	0	0	0	0	0	0	0	0	1	0	0	0	0	0	0	1	0.12	0.35	2.83	0	0	0
P55072	P55072	TERA_HUMAN	7415	VCP	Transitional endoplasmic reticulum ATPase	VCP	0	0	0	0	0	0	0	0	0	0	0	1	0	0	0	0	1	0.12	0.35	2.83	0	0	0	0	0	0	0	0	0	0	0	1	0	0	0	0	1	0.12	0.35	2.83	0	0	0
gfp	gfp	gfp	NA	NA	GFP [AAB02574]	NA	17	17	16	16	18	16.5	0.58	0.03	0	0	0	0	0	0	0	0	0	0	0	0	163	154	155	159	631	157.75	4.11	0.03	0	0	0	0	0	0	0	0	0	0	0	0	0.79	0.79	0.78
Q9H3G5	Q9H3G5	CPVL_HUMAN	54504	CPVL	Probable serine carboxypeptidase CPVL	CPVL,VLP	4	5	7	6	7	5.5	1.29	0.23	0	0	0	0	0	0	0	0	0	0	0	0	6	8	10	10	34	8.5	1.91	0.23	0	0	0	0	0	0	0	0	0	0	0	0	0.09	0.11	0.17
P14136-1	P14136-1	GFAP_HUMAN	2670	GFAP	Glial fibrillary acidic protein	GFAP	1	1	1	2	2	1.25	0.5	0.4	0	0	0	0	0	0	0	0	0	0	0	0	2	3	2	3	10	2.5	0.58	0.23	0	0	0	0	0	0	0	0	0	0	0	0	0.03	0.03	0.03
O60814	O60814	H2B1K_HUMAN	85236	HIST1H2BK	Histone H2B type 1-K	HIST1H2BK,H2BFT,HIRIP1	2	1	0	0	2	0.75	0.96	1.28	0	0	0	0	0	0	0	0	0	0	0	0	4	2	0	0	6	1.5	1.91	1.28	0	0	0	0	0	0	0	0	0	0	0	0	0.19	0.12	0
O60343-1	O60343-1	TBCD4_HUMAN	9882	TBC1D4	TBC1 domain family member 4	TBC1D4,KIAA0603,AS160	1	2	1	2	2	1.5	0.58	0.38	0	0	0	0	0	0	0	0	0	0	0	0	1	2	1	2	6	1.5	0.58	0.38	0	0	0	0	0	0	0	0	0	0	0	0	0.01	0.02	0.01
P21333-1	P21333-1	FLNA_HUMAN	2316	FLNA	Filamin-A	FLNA,FLN,FLN1	4	0	0	0	4	1	2	2	0	0	0	0	0	0	0	0	0	0	0	0	4	0	0	0	4	1	2	2	0	0	0	0	0	0	0	0	0	0	0	0	0.02	0	0
P11532-1	P11532-1	DMD_HUMAN	1756	DMD	Dystrophin	DMD	0	2	0	0	2	0.5	1	2	0	0	0	0	0	0	0	0	0	0	0	0	0	4	0	0	4	1	2	2	0	0	0	0	0	0	0	0	0	0	0	0	0	0	0
Q9UBS4	Q9UBS4	DJB11_HUMAN	51726	DNAJB11	DnaJ homolog subfamily B member 11	DNAJB11,ERJ3,HDJ9,EDJ	0	0	2	0	2	0.5	1	2	0	0	0	0	0	0	0	0	0	0	0	0	0	0	2	0	2	0.5	1	2	0	0	0	0	0	0	0	0	0	0	0	0	0	0	0.08
P06733-1	P06733-1	ENOA_HUMAN	2023	ENO1	Alpha-enolase	ENO1,MPB1,ENO1L1,MBPB1	2	0	0	0	2	0.5	1	2	0	0	0	0	0	0	0	0	0	0	0	0	2	0	0	0	2	0.5	1	2	0	0	0	0	0	0	0	0	0	0	0	0	0.08	0	0
P25705	P25705	ATPA_HUMAN	498	ATP5A1	ATP synthase subunit alpha, mitochondrial	ATP5A1,ATP5A,ATP5AL2,ATPM	0	0	1	0	1	0.25	0.5	2	0	0	0	0	0	0	0	0	0	0	0	0	0	0	1	0	1	0.25	0.5	2	0	0	0	0	0	0	0	0	0	0	0	0	0	0	0.03
Q8NB16-1	Q8NB16-1	MLKL_HUMAN	197259	MLKL	Mixed lineage kinase domain-like protein	MLKL	0	0	1	0	1	0.25	0.5	2	0	0	0	0	0	0	0	0	0	0	0	0	0	0	1	0	1	0.25	0.5	2	0	0	0	0	0	0	0	0	0	0	0	0	0	0	0.02
[truncated: 17 more columns]

## Sheet: MCU Single AP
Group	AC	ID	Entrez_ID	Gene_symbol	Descr	SP_GN	Pc_P7621-1.merged	Pc_P7622-1.merged	Pc_grp0	Pc_mean_grp0	Pc_sd_grp0	Pc_CV_grp0	Pc_P7623-1.merged	Pc_P7624-1.merged	Pc_grp1	Pc_mean_grp1	Pc_sd_grp1	Pc_CV_grp1	Pc_P7625-1.merged	Pc_P7626-1.merged	Pc_grp2	Pc_mean_grp2	Pc_sd_grp2	Pc_CV_grp2	Pc_P7627-1.merged	Pc_P7628-1.merged	Pc_grp3	Pc_mean_grp3	Pc_sd_grp3	Pc_CV_grp3	Sc_P7621-1.merged	Sc_P7622-1.merged	Sc_grp0	Sc_mean_grp0	Sc_sd_grp0	Sc_CV_grp0	Sc_P7623-1.merged	Sc_P7624-1.merged	Sc_grp1	Sc_mean_grp1	Sc_sd_grp1	Sc_CV_grp1	Sc_P7625-1.merged	Sc_P7626-1.merged	Sc_grp2	Sc_mean_grp2	Sc_sd_grp2	Sc_CV_grp2	Sc_P7627-1.merged
P35579-1	P35579-1	MYH9_HUMAN	4627	MYH9	Myosin-9	MYH9	0	0	0	0	0	0	0	13	13	6.5	9.19	1.41	100	116	127	108	11.31	0.1	132	130	142	131	1.41	0.01	0	0	0	0	0	0	0	14	14	7	9.9	1.41	154	197	351	175.5	30.41	0.17	303
P35580-1	P35580-1	MYH10_HUMAN	4628	MYH10	Myosin-10	MYH10	0	0	0	0	0	0	0	4	4	2	2.83	1.41	80	90	107	85	7.07	0.08	119	117	130	118	1.41	0.01	0	0	0	0	0	0	0	4	4	2	2.83	1.41	103	129	232	116	18.38	0.16	234
P35580-1	P35580-3	MYH10_HUMAN	4628	MYH10	Myosin-10	MYH10	0	0	0	0	0	0	0	4	4	2	2.83	1.41	80	90	107	85	7.07	0.08	119	117	130	118	1.41	0.01	0	0	0	0	0	0	0	4	4	2	2.83	1.41	103	129	232	116	18.38	0.16	234
P35580-4	P35580-4	MYH10_HUMAN	4628	MYH10	Myosin-10	MYH10	0	0	0	0	0	0	0	4	4	2	2.83	1.41	79	90	107	84.5	7.78	0.09	118	116	129	117	1.41	0.01	0	0	0	0	0	0	0	4	4	2	2.83	1.41	102	129	231	115.5	19.09	0.17	231
P35580-4	P35580-5	MYH10_HUMAN	4628	MYH10	Myosin-10	MYH10	0	0	0	0	0	0	0	4	4	2	2.83	1.41	79	90	107	84.5	7.78	0.09	118	116	129	117	1.41	0.01	0	0	0	0	0	0	0	4	4	2	2.83	1.41	102	129	231	115.5	19.09	0.17	231
P60709	P60709	ACTB_HUMAN	60	ACTB	Actin, cytoplasmic 1	ACTB	8	18	18	13	7.07	0.54	9	16	17	12.5	4.95	0.4	24	26	26	25	1.41	0.06	25	25	26	25	0	0	15	30	45	22.5	10.61	0.47	16	24	40	20	5.66	0.28	168	226	394	197	41.01	0.21	216
P60709	P63261	ACTG_HUMAN	71	ACTG1	Actin, cytoplasmic 2	ACTG1,ACTG	8	18	18	13	7.07	0.54	9	16	17	12.5	4.95	0.4	24	26	26	25	1.41	0.06	25	25	26	25	0	0	15	30	45	22.5	10.61	0.47	16	24	40	20	5.66	0.28	168	226	394	197	41.01	0.21	216
P68032	P68032	ACTC_HUMAN	70	ACTC1	Actin, alpha cardiac muscle 1	ACTC1,ACTC	6	10	11	8	2.83	0.35	7	9	10	8	1.41	0.18	15	17	17	16	1.41	0.09	17	15	17	16	1.41	0.09	11	17	28	14	4.24	0.3	12	15	27	13.5	2.12	0.16	131	176	307	153.5	31.82	0.21	159
Q6S8J3-1	Q6S8J3-1	POTEE_HUMAN	445582	POTEE	POTE ankyrin domain family member E	POTEE,POTE2,A26C1A	2	5	5	3.5	2.12	0.61	3	3	4	3	0	0	7	9	9	8	1.41	0.18	7	7	7	7	0	0	4	8	12	6	2.83	0.47	4	5	9	4.5	0.71	0.16	76	105	181	90.5	20.51	0.23	92
A5A3E0	A5A3E0	POTEF_HUMAN	728378	POTEF	POTE ankyrin domain family member F	POTEF,A26C1B	0	4	4	2	2.83	1.41	2	2	3	2	0	0	6	7	7	6.5	0.71	0.11	6	6	6	6	0	0	0	5	5	2.5	3.54	1.41	2	3	5	2.5	0.71	0.28	67	90	157	78.5	16.26	0.21	75
Q7Z406-2	Q7Z406-2	MYH14_HUMAN	79784	MYH14	Myosin-14	MYH14,KIAA2034	0	0	0	0	0	0	0	1	1	0.5	0.71	1.41	10	17	17	13.5	4.95	0.37	43	39	49	41	2.83	0.07	0	0	0	0	0	0	0	1	1	0.5	0.71	1.41	13	26	39	19.5	9.19	0.47	67
Q7Z406-2	Q7Z406-6	MYH14_HUMAN	79784	MYH14	Myosin-14	MYH14,KIAA2034	0	0	0	0	0	0	0	1	1	0.5	0.71	1.41	10	17	17	13.5	4.95	0.37	43	39	49	41	2.83	0.07	0	0	0	0	0	0	0	1	1	0.5	0.71	1.41	13	26	39	19.5	9.19	0.47	67
P35749-1	P35749-1	MYH11_HUMAN	4629	MYH11	Myosin-11	MYH11,KIAA0866	0	0	0	0	0	0	0	2	2	1	1.41	1.41	20	22	23	21	1.41	0.07	25	24	26	24.5	0.71	0.03	0	0	0	0	0	0	0	2	2	1	1.41	1.41	27	34	61	30.5	4.95	0.16	57
P35749-1	P35749-3	MYH11_HUMAN	4629	MYH11	Myosin-11	MYH11,KIAA0866	0	0	0	0	0	0	0	2	2	1	1.41	1.41	20	22	23	21	1.41	0.07	25	24	26	24.5	0.71	0.03	0	0	0	0	0	0	0	2	2	1	1.41	1.41	27	34	61	30.5	4.95	0.16	57
P35749-1	P35749-2	MYH11_HUMAN	4629	MYH11	Myosin-11	MYH11,KIAA0866	0	0	0	0	0	0	0	2	2	1	1.41	1.41	20	22	23	21	1.41	0.07	25	24	26	24.5	0.71	0.03	0	0	0	0	0	0	0	2	2	1	1.41	1.41	27	34	61	30.5	4.95	0.16	57
P35749-1	P35749-4	MYH11_HUMAN	4629	MYH11	Myosin-11	MYH11,KIAA0866	0	0	0	0	0	0	0	2	2	1	1.41	1.41	20	22	23	21	1.41	0.07	25	24	26	24.5	0.71	0.03	0	0	0	0	0	0	0	2	2	1	1.41	1.41	27	34	61	30.5	4.95	0.16	57
Q00610-1	Q00610-1	CLH1_HUMAN	1213	CLTC	Clathrin heavy chain 1	CLTC,CLH17,KIAA0034,CLTCL2	0	1	1	0.5	0.71	1.41	0	0	0	0	0	0	39	51	57	45	8.49	0.19	46	45	56	45.5	0.71	0.02	0	1	1	0.5	0.71	1.41	0	0	0	0	0	0	56	56	112	56	0	0	61
Q00610-1	Q00610-2	CLH1_HUMAN	1213	CLTC	Clathrin heavy chain 1	CLTC,CLH17,KIAA0034,CLTCL2	0	1	1	0.5	0.71	1.41	0	0	0	0	0	0	39	51	57	45	8.49	0.19	46	45	56	45.5	0.71	0.02	0	1	1	0.5	0.71	1.41	0	0	0	0	0	0	56	56	112	56	0	0	61
Q9UM54-2	Q9UM54-2	MYO6_HUMAN	4646	MYO6	Unconventional myosin-VI	MYO6,KIAA0389	0	0	0	0	0	0	0	0	0	0	0	0	26	36	42	31	7.07	0.23	48	42	51	45	4.24	0.09	0	0	0	0	0	0	0	0	0	0	0	0	30	38	68	34	5.66	0.17	58
Q9UM54-2	Q9UM54-5	MYO6_HUMAN	4646	MYO6	Unconventional myosin-VI	MYO6,KIAA0389	0	0	0	0	0	0	0	0	0	0	0	0	26	36	42	31	7.07	0.23	48	42	51	45	4.24	0.09	0	0	0	0	0	0	0	0	0	0	0	0	30	38	68	34	5.66	0.17	58
Q9UM54-6	Q9UM54-6	MYO6_HUMAN	4646	MYO6	Unconventional myosin-VI	MYO6,KIAA0389	0	0	0	0	0	0	0	0	0	0	0	0	26	36	42	31	7.07	0.23	48	42	51	45	4.24	0.09	0	0	0	0	0	0	0	0	0	0	0	0	30	38	68	34	5.66	0.17	58
P0CG39	P0CG39	POTEJ_HUMAN	653781	POTEJ	POTE ankyrin domain family member J	POTEJ	0	3	3	1.5	2.12	1.41	2	0	2	1	1.41	1.41	5	5	6	5	0	0	5	4	5	4.5	0.71	0.16	0	4	4	2	2.83	1.41	2	0	2	1	1.41	1.41	56	71	127	63.5	10.61	0.17	59
Q562R1	Q562R1	ACTBL_HUMAN	345651	ACTBL2	Beta-actin-like protein 2	ACTBL2	2	5	6	3.5	2.12	0.61	2	4	4	3	1.41	0.47	8	9	9	8.5	0.71	0.08	11	10	12	10.5	0.71	0.07	3	7	10	5	2.83	0.57	3	4	7	3.5	0.71	0.2	38	51	89	44.5	9.19	0.21	55
P07437	P07437	TBB5_HUMAN	203068	TUBB	Tubulin beta chain	TUBB,TUBB5	10	18	18	14	5.66	0.4	11	8	12	9.5	2.12	0.22	23	21	23	22	1.41	0.06	20	21	21	20.5	0.71	0.03	31	34	65	32.5	2.12	0.07	22	9	31	15.5	9.19	0.59	66	54	120	60	8.49	0.14	54
Q8NE86-1	Q8NE86-1	MCU_HUMAN	90550	MCU	Calcium uniporter protein, mitochondrial	MCU,CCDC109A,C10orf42	0	0	0	0	0	0	2	9	9	5.5	4.95	0.9	0	0	0	0	0	0	15	18	19	16.5	2.12	0.13	0	0	0	0	0	0	2	14	16	8	8.49	1.06	0	0	0	0	0	0	51
P07900-1	P07900-1	HS90A_HUMAN	3320	HSP90AA1	Heat shock protein HSP 90-alpha	HSP90AA1,HSPCA,HSPC1,HSP90A	9	19	21	14	7.07	0.51	13	4	14	8.5	6.36	0.75	37	31	38	34	4.24	0.12	31	33	35	32	1.41	0.04	18	25	43	21.5	4.95	0.23	16	4	20	10	8.49	0.85	58	42	100	50	11.31	0.23	47
P07900-1	P07900-2	HS90A_HUMAN	3320	HSP90AA1	Heat shock protein HSP 90-alpha	HSP90AA1,HSPCA,HSPC1,HSP90A	9	19	21	14	7.07	0.51	13	4	14	8.5	6.36	0.75	37	31	38	34	4.24	0.12	31	33	35	32	1.41	0.04	18	25	43	21.5	4.95	0.23	16	4	20	10	8.49	0.85	58	42	100	50	11.31	0.23	47
P68371	P68371	TBB4B_HUMAN	10383	TUBB4B	Tubulin beta-4B chain	TUBB4B,TUBB2C	7	17	17	12	7.07	0.59	9	7	11	8	1.41	0.18	21	19	21	20	1.41	0.07	18	20	20	19	1.41	0.07	24	30	54	27	4.24	0.16	18	7	25	12.5	7.78	0.62	55	46	101	50.5	6.36	0.13	48
P0DMV8-1	P0DMV8-1	HS71A_HUMAN	NA	HSPA1A	Heat shock 70 kDa protein 1A {ECO:0000312|HGNC:HGNC:5232}	HSPA1A,HSPA1,HSX70	12	22	27	17	7.07	0.42	11	6	14	8.5	3.54	0.42	30	29	33	29.5	0.71	0.02	31	28	33	29.5	2.12	0.07	17	26	43	21.5	6.36	0.3	13	7	20	10	4.24	0.42	52	58	110	55	4.24	0.08	45
P0DMV8-1	P0DMV9	HS71B_HUMAN	NA	HSPA1B	Heat shock 70 kDa protein 1B {ECO:0000312|HGNC:HGNC:5233}	HSPA1B	12	22	27	17	7.07	0.42	11	6	14	8.5	3.54	0.42	30	29	33	29.5	0.71	0.02	31	28	33	29.5	2.12	0.07	17	26	43	21.5	6.36	0.3	13	7	20	10	4.24	0.42	52	58	110	55	4.24	0.08	45
P68363-1	P68363-1	TBA1B_HUMAN	10376	TUBA1B	Tubulin alpha-1B chain	TUBA1B	6	12	13	9	4.24	0.47	9	11	13	10	1.41	0.14	20	21	24	20.5	0.71	0.03	20	20	22	20	0	0	17	23	40	20	4.24	0.21	20	16	36	18	2.83	0.16	45	44	89	44.5	0.71	0.02	43
136429	136429	136429	NA	NA	trypsin [Sus scrofa]	NA	8	9	9	8.5	0.71	0.08	9	10	12	9.5	0.71	0.07	4	4	4	4	0	0	4	5	5	4.5	0.71	0.16	125	118	243	121.5	4.95	0.04	146	127	273	136.5	13.44	0.1	17	35	52	26	12.73	0.49	33
P06753-2	P06753-2	TPM3_HUMAN	7170	TPM3	Tropomyosin alpha-3 chain	TPM3	0	2	2	1	1.41	1.41	0	2	2	1	1.41	1.41	22	26	26	24	2.83	0.12	24	24	26	24	0	0	0	2	2	1	1.41	1.41	0	2	2	1	1.41	1.41	28	32	60	30	2.83	0.09	39
Q9BQE3	Q9BQE3	TBA1C_HUMAN	84790	TUBA1C	Tubulin alpha-1C chain	TUBA1C,TUBA6	6	11	12	8.5	3.54	0.42	8	9	11	8.5	0.71	0.08	20	19	23	19.5	0.71	0.04	19	19	21	19	0	0	17	21	38	19	2.83	0.15	18	13	31	15.5	3.54	0.23	43	41	84	42	1.41	0.03	40
P08238	P08238	HS90B_HUMAN	3326	HSP90AB1	Heat shock protein HSP 90-beta	HSP90AB1,HSPCB,HSPC2,HSP90B	7	21	21	14	9.9	0.71	13	3	13	8	7.07	0.88	30	28	34	29	1.41	0.05	27	28	30	27.5	0.71	0.03	16	27	43	21.5	7.78	0.36	16	3	19	9.5	9.19	0.97	48	33	81	40.5	10.61	0.26	43
P11142-1	P11142-1	HSP7C_HUMAN	3312	HSPA8	Heat shock cognate 71 kDa protein	HSPA8,HSPA10,HSP73,HSC70	6	18	20	12	8.49	0.71	6	5	8	5.5	0.71	0.13	27	27	31	27	0	0	24	26	26	25	1.41	0.06	7	19	26	13	8.49	0.65	7	5	12	6	1.41	0.24	40	43	83	41.5	2.12	0.05	34
Q9BVA1	Q9BVA1	TBB2B_HUMAN	347733	TUBB2B	Tubulin beta-2B chain	TUBB2B	6	14	14	10	5.66	0.57	7	3	7	5	2.83	0.57	19	16	19	17.5	2.12	0.12	17	14	17	15.5	2.12	0.14	18	27	45	22.5	6.36	0.28	15	4	19	9.5	7.78	0.82	51	40	91	45.5	7.78	0.17	43
Q71U36-1	Q71U36-1	TBA1A_HUMAN	7846	TUBA1A	Tubulin alpha-1A chain	TUBA1A,TUBA3	5	11	12	8	4.24	0.53	8	10	12	9	1.41	0.16	20	21	24	20.5	0.71	0.03	20	20	22	20	0	0	16	21	37	18.5	3.54	0.19	18	15	33	16.5	2.12	0.13	37	37	74	37	0	0	36
P04350	P04350	TBB4A_HUMAN	10382	TUBB4A	Tubulin beta-4A chain	TUBB4A,TUBB4,TUBB5	6	13	13	9.5	4.95	0.52	7	6	9	6.5	0.71	0.11	18	15	18	16.5	2.12	0.13	15	16	17	15.5	0.71	0.05	20	24	44	22	2.83	0.13	14	6	20	10	5.66	0.57	47	35	82	41	8.49	0.21	38
P06733-1	P06733-1	ENOA_HUMAN	2023	ENO1	Alpha-enolase	ENO1,MBPB1,ENO1L1,MPB1	13	21	23	17	5.66	0.33	14	10	17	12	2.83	0.24	23	19	25	21	2.83	0.13	21	18	21	19.5	2.12	0.11	42	31	73	36.5	7.78	0.21	25	15	40	20	7.07	0.35	48	35	83	41.5	9.19	0.22	40
P06753-5	P06753-5	TPM3_HUMAN	7170	TPM3	Tropomyosin alpha-3 chain	TPM3	0	2	2	1	1.41	1.41	0	2	2	1	1.41	1.41	19	22	22	20.5	2.12	0.1	21	22	24	21.5	0.71	0.03	0	2	2	1	1.41	1.41	0	2	2	1	1.41	1.41	25	27	52	26	1.41	0.05	36
P10809-1	P10809-1	CH60_HUMAN	3329	HSPD1	60 kDa heat shock protein, mitochondrial	HSPD1,HSP60	9	24	24	16.5	10.61	0.64	12	9	17	10.5	2.12	0.2	30	23	34	26.5	4.95	0.19	20	26	28	23	4.24	0.18	19	30	49	24.5	7.78	0.32	17	10	27	13.5	4.95	0.37	47	30	77	38.5	12.02	0.31	35
P11498-1	P11498-1	PYC_HUMAN	5091	PC	Pyruvate carboxylase, mitochondrial	PC	0	0	0	0	0	0	0	0	0	0	0	0	28	38	42	33	7.07	0.21	27	31	38	29	2.83	0.1	0	0	0	0	0	0	0	0	0	0	0	0	30	47	77	38.5	12.02	0.31	34
P14618-1	P14618-1	KPYM_HUMAN	5315	PKM	Pyruvate kinase PKM	PKM,PK2,PK3,PKM2,OIP3	6	19	19	12.5	9.19	0.74	12	4	15	8	5.66	0.71	33	27	33	30	4.24	0.14	28	24	29	26	2.83	0.11	17	26	43	21.5	6.36	0.3	17	5	22	11	8.49	0.77	50	35	85	42.5	10.61	0.25	37
P38646	P38646	GRP75_HUMAN	3313	HSPA9	Stress-70 protein, mitochondrial	HSPA9,mt-HSP70,GRP75,HSPA9B	5	12	13	8.5	4.95	0.58	7	9	14	8	1.41	0.18	33	28	37	30.5	3.54	0.12	30	24	31	27	4.24	0.16	6	12	18	9	4.24	0.47	7	10	17	8.5	2.12	0.25	38	30	68	34	5.66	0.17	39
P60660-1	P60660-1	MYL6_HUMAN	4637	MYL6	Myosin light polypeptide 6	MYL6	0	0	0	0	0	0	0	2	2	1	1.41	1.41	11	10	11	10.5	0.71	0.07	11	11	11	11	0	0	0	0	0	0	0	0	0	2	2	1	1.41	1.41	21	14	35	17.5	4.95	0.28	37
P60660-2	P60660-2	MYL6_HUMAN	4637	MYL6	Myosin light polypeptide 6	MYL6	0	0	0	0	0	0	0	2	2	1	1.41	1.41	11	11	11	11	0	0	11	11	11	11	0	0	0	0	0	0	0	0	0	2	2	1	1.41	1.41	21	15	36	18	4.24	0.24	37
P21333-1	P21333-1	FLNA_HUMAN	2316	FLNA	Filamin-A	FLNA,FLN1,FLN	0	5	5	2.5	3.54	1.41	3	0	3	1.5	2.12	1.41	33	23	37	28	7.07	0.25	31	28	40	29.5	2.12	0.07	0	5	5	2.5	3.54	1.41	3	0	3	1.5	2.12	1.41	35	28	63	31.5	4.95	0.16	32
P21333-1	P21333-2	FLNA_HUMAN	2316	FLNA	Filamin-A	FLNA,FLN1,FLN	0	5	5	2.5	3.54	1.41	3	0	3	1.5	2.12	1.41	33	23	37	28	7.07	0.25	31	28	40	29.5	2.12	0.07	0	5	5	2.5	3.54	1.41	3	0	3	1.5	2.12	1.41	35	28	63	31.5	4.95	0.16	32
P09874	P09874	PARP1_HUMAN	142	PARP1	Poly [ADP-ribose] polymerase 1	PARP1,ADPRT,PPOL	0	12	12	6	8.49	1.41	4	2	6	3	1.41	0.47	25	19	27	22	4.24	0.19	28	26	32	27	1.41	0.05	0	12	12	6	8.49	1.41	4	2	6	3	1.41	0.47	32	23	55	27.5	6.36	0.23	33
P08670	P08670	VIME_HUMAN	7431	VIM	Vimentin	VIM	4	11	12	7.5	4.95	0.66	5	0	5	2.5	3.54	1.41	23	20	28	21.5	2.12	0.1	25	23	27	24	1.41	0.06	4	12	16	8	5.66	0.71	7	0	7	3.5	4.95	1.41	25	22	47	23.5	2.12	0.09	34
P05165-1	P05165-1	PCCA_HUMAN	5095	PCCA	Propionyl-CoA carboxylase alpha chain, mitochondrial	PCCA	0	0	0	0	0	0	0	0	0	0	0	0	21	30	31	25.5	6.36	0.25	19	26	28	22.5	4.95	0.22	0	0	0	0	0	0	0	0	0	0	0	0	25	39	64	32	9.9	0.31	24
P05165-1	P05165-2	PCCA_HUMAN	5095	PCCA	Propionyl-CoA carboxylase alpha chain, mitochondrial	PCCA	0	0	0	0	0	0	0	0	0	0	0	0	21	30	31	25.5	6.36	0.25	19	26	28	22.5	4.95	0.22	0	0	0	0	0	0	0	0	0	0	0	0	25	39	64	32	9.9	0.31	24
P06576	P06576	ATPB_HUMAN	506	ATP5B	ATP synthase subunit beta, mitochondrial	ATP5B,ATPMB,ATPSB	4	14	14	9	7.07	0.79	5	8	11	6.5	2.12	0.33	18	17	19	17.5	0.71	0.04	17	17	18	17	0	0	5	20	25	12.5	10.61	0.85	6	10	16	8	2.83	0.35	27	23	50	25	2.83	0.11	31
Q99623-1	Q99623-1	PHB2_HUMAN	11331	PHB2	Prohibitin-2	PHB2,BAP	0	5	5	2.5	3.54	1.41	4	7	10	5.5	2.12	0.39	8	7	11	7.5	0.71	0.09	17	16	20	16.5	0.71	0.04	0	5	5	2.5	3.54	1.41	4	9	13	6.5	3.54	0.54	11	9	20	10	1.41	0.14	29
P19105	P19105	ML12A_HUMAN	10627	MYL12A	Myosin regulatory light chain 12A	MYL12A,RLC,MRLC3,MLCB	0	0	0	0	0	0	0	3	3	1.5	2.12	1.41	7	7	7	7	0	0	8	9	10	8.5	0.71	0.08	0	0	0	0	0	0	0	3	3	1.5	2.12	1.41	13	15	28	14	1.41	0.1	30
P67936-1	P67936-1	TPM4_HUMAN	7171	TPM4	Tropomyosin alpha-4 chain	TPM4	0	0	0	0	0	0	0	0	0	0	0	0	16	19	19	17.5	2.12	0.12	19	21	23	20	1.41	0.07	0	0	0	0	0	0	0	0	0	0	0	0	19	22	41	20.5	2.12	0.1	28
O14950	O14950	ML12B_HUMAN	103910,10627	MYL12B	Myosin regulatory light chain 12B	MYL12B,MRLC2,MYLC2B	0	0	0	0	0	0	0	3	3	1.5	2.12	1.41	8	7	8	7.5	0.71	0.09	8	9	10	8.5	0.71	0.08	0	0	0	0	0	0	0	3	3	1.5	2.12	1.41	14	15	29	14.5	0.71	0.05	29
P35232-1	P35232-1	PHB_HUMAN	5245	PHB	Prohibitin	PHB	0	5	5	2.5	3.54	1.41	2	7	8	4.5	3.54	0.79	11	10	13	10.5	0.71	0.07	14	17	17	15.5	2.12	0.14	0	5	5	2.5	3.54	1.41	2	8	10	5	4.24	0.85	14	14	28	14	0	0	27
P78527-1	P78527-1	PRKDC_HUMAN	5591	PRKDC	DNA-dependent protein kinase catalytic subunit	PRKDC,HYRC,HYRC1	0	6	6	3	4.24	1.41	0	0	0	0	0	0	49	29	62	39	14.14	0.36	30	18	39	24	8.49	0.35	0	6	6	3	4.24	1.41	0	0	0	0	0	0	54	32	86	43	15.56	0.36	33
P05166-1	P05166-1	PCCB_HUMAN	5096	PCCB	Propionyl-CoA carboxylase beta chain, mitochondrial	PCCB	0	2	2	1	1.41	1.41	0	3	3	1.5	2.12	1.41	17	23	24	20	4.24	0.21	18	23	24	20.5	3.54	0.17	0	2	2	1	1.41	1.41	0	3	3	1.5	2.12	1.41	19	28	47	23.5	6.36	0.27	21
P05166-1	P05166-2	PCCB_HUMAN	5096	PCCB	Propionyl-CoA carboxylase beta chain, mitochondrial	PCCB	0	2	2	1	1.41	1.41	0	3	3	1.5	2.12	1.41	17	23	24	20	4.24	0.21	18	23	24	20.5	3.54	0.17	0	2	2	1	1.41	1.41	0	3	3	1.5	2.12	1.41	19	28	47	23.5	6.36	0.27	21
P14625	P14625	ENPL_HUMAN	7184	HSP90B1	Endoplasmin	HSP90B1,GRP94,TRA1	0	13	13	6.5	9.19	1.41	2	0	2	1	1.41	1.41	32	25	35	28.5	4.95	0.17	22	22	26	22	0	0	0	14	14	7	9.9	1.41	2	0	2	1	1.41	1.41	39	28	67	33.5	7.78	0.23	25
P25705-1	P25705-1	ATPA_HUMAN	498	ATP5A1	ATP synthase subunit alpha, mitochondrial	ATP5A1,ATP5A,ATP5AL2,ATPM	8	16	17	12	5.66	0.47	5	13	14	9	5.66	0.63	20	17	22	18.5	2.12	0.11	18	17	20	17.5	0.71	0.04	13	24	37	18.5	7.78	0.42	5	15	20	10	7.07	0.71	25	20	45	22.5	3.54	0.16	26
O43795-1	O43795-1	MYO1B_HUMAN	4430	MYO1B	Unconventional myosin-Ib	MYO1B	0	0	0	0	0	0	0	0	0	0	0	0	20	15	24	17.5	3.54	0.2	23	21	27	22	1.41	0.06	0	0	0	0	0	0	0	0	0	0	0	0	22	18	40	20	2.83	0.14	24
O43795-1	O43795-2	MYO1B_HUMAN	4430	MYO1B	Unconventional myosin-Ib	MYO1B	0	0	0	0	0	0	0	0	0	0	0	0	20	15	24	17.5	3.54	0.2	23	21	27	22	1.41	0.06	0	0	0	0	0	0	0	0	0	0	0	0	22	18	40	20	2.83	0.14	24
P09493-3	P09493-3	TPM1_HUMAN	7168	TPM1	Tropomyosin alpha-1 chain	TPM1,C15orf13,TMSA	0	0	0	0	0	0	0	0	0	0	0	0	12	17	18	14.5	3.54	0.24	17	18	22	17.5	0.71	0.04	0	0	0	0	0	0	0	0	0	0	0	0	14	20	34	17	4.24	0.25	22
P09493-10	P09493-10	TPM1_HUMAN	7168	TPM1	Tropomyosin alpha-1 chain	TPM1,C15orf13,TMSA	0	0	0	0	0	0	0	0	0	0	0	0	12	16	17	14	2.83	0.2	18	17	22	17.5	0.71	0.04	0	0	0	0	0	0	0	0	0	0	0	0	14	19	33	16.5	3.54	0.21	23
P09493-10	P09493-4	TPM1_HUMAN	7168	TPM1	Tropomyosin alpha-1 chain	TPM1,C15orf13,TMSA	0	0	0	0	0	0	0	0	0	0	0	0	12	16	17	14	2.83	0.2	18	17	22	17.5	0.71	0.04	0	0	0	0	0	0	0	0	0	0	0	0	14	19	33	16.5	3.54	0.21	23
P13639	P13639	EF2_HUMAN	1938	EEF2	Elongation factor 2	EEF2,EF2	5	15	18	10	7.07	0.71	6	0	6	3	4.24	1.41	31	21	33	26	7.07	0.27	23	17	25	20	4.24	0.21	6	15	21	10.5	6.36	0.61	6	0	6	3	4.24	1.41	40	24	64	32	11.31	0.35	27
P68104-1	P68104-1	EF1A1_HUMAN	1915	EEF1A1	Elongation factor 1-alpha 1	EEF1A1,EF1A,LENG7,EEF1A	4	12	12	8	5.66	0.71	7	4	8	5.5	2.12	0.39	16	15	17	15.5	0.71	0.05	10	12	12	11	1.41	0.13	13	22	35	17.5	6.36	0.36	14	4	18	9	7.07	0.79	30	27	57	28.5	2.12	0.07	24
P68104-1	Q5VTE0	EF1A3_HUMAN	NA	EEF1A1P5	Putative elongation factor 1-alpha-like 3	EEF1A1P5,EEF1AL3	4	12	12	8	5.66	0.71	7	4	8	5.5	2.12	0.39	16	15	17	15.5	0.71	0.05	10	12	12	11	1.41	0.13	13	22	35	17.5	6.36	0.36	14	4	18	9	7.07	0.79	30	27	57	28.5	2.12	0.07	24
P06753-1	P06753-1	TPM3_HUMAN	7170	TPM3	Tropomyosin alpha-3 chain	TPM3	0	0	0	0	0	0	0	0	0	0	0	0	12	14	14	13	1.41	0.11	13	15	16	14	1.41	0.1	0	0	0	0	0	0	0	0	0	0	0	0	15	17	32	16	1.41	0.09	21
P12277	P12277	KCRB_HUMAN	1152	CKB	Creatine kinase B-type	CKB,CKBB	6	11	11	8.5	3.54	0.42	8	6	9	7	1.41	0.2	17	16	18	16.5	0.71	0.04	16	14	16	15	1.41	0.09	14	19	33	16.5	3.54	0.21	13	6	19	9.5	4.95	0.52	31	20	51	25.5	7.78	0.31	28
Q3ZCM7	Q3ZCM7	TBB8_HUMAN	347688	TUBB8	Tubulin beta-8 chain	TUBB8	2	7	7	4.5	3.54	0.79	3	2	4	2.5	0.71	0.28	9	8	9	8.5	0.71	0.08	7	8	8	7.5	0.71	0.09	8	16	24	12	5.66	0.47	4	2	6	3	1.41	0.47	28	23	51	25.5	3.54	0.14	23
Q16643-1	Q16643-1	DREB_HUMAN	1627	DBN1	Drebrin	DBN1,D0S117E	0	0	0	0	0	0	0	0	0	0	0	0	20	22	24	21	1.41	0.07	16	19	22	17.5	2.12	0.12	0	0	0	0	0	0	0	0	0	0	0	0	26	28	54	27	1.41	0.05	19
Q16643-1	Q16643-3	DREB_HUMAN	1627	DBN1	Drebrin	DBN1,D0S117E	0	0	0	0	0	0	0	0	0	0	0	0	20	22	24	21	1.41	0.07	16	19	22	17.5	2.12	0.12	0	0	0	0	0	0	0	0	0	0	0	0	26	28	54	27	1.41	0.05	19
Q13509-1	Q13509-1	TBB3_HUMAN	10381	TUBB3	Tubulin beta-3 chain	TUBB3,TUBB4	6	10	10	8	2.83	0.35	6	5	6	5.5	0.71	0.13	11	11	11	11	0	0	11	10	11	10.5	0.71	0.07	19	18	37	18.5	0.71	0.04	15	6	21	10.5	6.36	0.61	28	24	52	26	2.83	0.11	22
P34931	P34931	HS71L_HUMAN	3305	HSPA1L	Heat shock 70 kDa protein 1-like	HSPA1L	7	13	15	10	4.24	0.42	5	4	7	4.5	0.71	0.16	14	13	15	13.5	0.71	0.05	13	12	14	12.5	0.71	0.06	9	16	25	12.5	4.95	0.4	7	4	11	5.5	2.12	0.39	24	24	48	24	0	0	20
P09493-2	P09493-2	TPM1_HUMAN	7168	TPM1	Tropomyosin alpha-1 chain	TPM1,C15orf13,TMSA	0	0	0	0	0	0	0	0	0	0	0	0	10	15	15	12.5	3.54	0.28	15	14	17	14.5	0.71	0.05	0	0	0	0	0	0	0	0	0	0	0	0	12	18	30	15	4.24	0.28	20
P09493-5	P09493-5	TPM1_HUMAN	7168	TPM1	Tropomyosin alpha-1 chain	TPM1,C15orf13,TMSA	0	0	0	0	0	0	0	0	0	0	0	0	10	13	13	11.5	2.12	0.18	15	12	15	13.5	2.12	0.16	0	0	0	0	0	0	0	0	0	0	0	0	12	16	28	14	2.83	0.2	21
P04075-1	P04075-1	ALDOA_HUMAN	226	ALDOA	Fructose-bisphosphate aldolase A	ALDOA,ALDA	0	7	7	3.5	4.95	1.41	5	4	9	4.5	0.71	0.16	19	16	19	17.5	2.12	0.12	17	15	18	16	1.41	0.09	0	7	7	3.5	4.95	1.41	6	4	10	5	1.41	0.28	25	22	47	23.5	2.12	0.09	22
Q9NY65-1	Q9NY65-1	TBA8_HUMAN	51807,1962	TUBA8	Tubulin alpha-8 chain	TUBA8,TUBAL2	3	6	7	4.5	2.12	0.47	4	5	6	4.5	0.71	0.16	9	10	11	9.5	0.71	0.07	8	10	10	9	1.41	0.16	5	10	15	7.5	3.54	0.47	9	7	16	8	1.41	0.18	22	22	44	22	0	0	19
Q9NY65-1	Q9NY65-2	TBA8_HUMAN	51807,1962	TUBA8	Tubulin alpha-8 chain	TUBA8,TUBAL2	3	6	7	4.5	2.12	0.47	4	5	6	4.5	0.71	0.16	9	10	11	9.5	0.71	0.07	8	10	10	9	1.41	0.16	5	10	15	7.5	3.54	0.47	9	7	16	8	1.41	0.18	22	22	44	22	0	0	19
P22314-1	P22314-1	UBA1_HUMAN	7317	UBA1	Ubiquitin-like modifier-activating enzyme 1	UBA1,A1S9T,UBE1	0	9	9	4.5	6.36	1.41	0	0	0	0	0	0	27	16	29	21.5	7.78	0.36	19	13	21	16	4.24	0.27	0	12	12	6	8.49	1.41	0	0	0	0	0	0	35	16	51	25.5	13.44	0.53	22
P22314-1	P22314-2	UBA1_HUMAN	7317	UBA1	Ubiquitin-like modifier-activating enzyme 1	UBA1,A1S9T,UBE1	0	9	9	4.5	6.36	1.41	0	0	0	0	0	0	27	16	29	21.5	7.78	0.36	19	13	21	16	4.24	0.27	0	12	12	6	8.49	1.41	0	0	0	0	0	0	35	16	51	25.5	13.44	0.53	22
P11021	P11021	GRP78_HUMAN	3309	HSPA5	78 kDa glucose-regulated protein	HSPA5,GRP78	2	10	11	6	5.66	0.94	3	2	5	2.5	0.71	0.28	27	20	27	23.5	4.95	0.21	17	16	20	16.5	0.71	0.04	2	11	13	6.5	6.36	0.98	3	2	5	2.5	0.71	0.28	31	23	54	27	5.66	0.21	20
O00159-1	O00159-1	MYO1C_HUMAN	4641	MYO1C	Unconventional myosin-Ic	MYO1C	0	0	0	0	0	0	0	0	0	0	0	0	13	16	20	14.5	2.12	0.15	17	16	23	16.5	0.71	0.04	0	0	0	0	0	0	0	0	0	0	0	0	15	18	33	16.5	2.12	0.13	20
O00159-1	O00159-3	MYO1C_HUMAN	4641	MYO1C	Unconventional myosin-Ic	MYO1C	0	0	0	0	0	0	0	0	0	0	0	0	13	16	20	14.5	2.12	0.15	17	16	23	16.5	0.71	0.04	0	0	0	0	0	0	0	0	0	0	0	0	15	18	33	16.5	2.12	0.13	20
P04406-1	P04406-1	G3P_HUMAN	2597	GAPDH	Glyceraldehyde-3-phosphate dehydrogenase	GAPDH,GAPD	4	10	10	7	4.24	0.61	4	4	6	4	0	0	15	15	17	15	0	0	12	14	14	13	1.41	0.11	9	21	30	15	8.49	0.57	5	7	12	6	1.41	0.24	25	27	52	26	1.41	0.05	17
Q01105-2	Q01105-2	SET_HUMAN	6418	SET	Protein SET	SET	0	2	2	1	1.41	1.41	1	1	1	1	0	0	9	8	9	8.5	0.71	0.08	9	11	11	10	1.41	0.14	0	3	3	1.5	2.12	1.41	2	1	3	1.5	0.71	0.47	21	18	39	19.5	2.12	0.11	20
P40926-1	P40926-1	MDHM_HUMAN	4191	MDH2	Malate dehydrogenase, mitochondrial	MDH2	4	13	14	8.5	6.36	0.75	5	0	5	2.5	3.54	1.41	17	16	18	16.5	0.71	0.04	18	14	18	16	2.83	0.18	5	13	18	9	5.66	0.63	5	0	5	2.5	3.54	1.41	21	20	41	20.5	0.71	0.03	22
O43707-1	O43707-1	ACTN4_HUMAN	81	ACTN4	Alpha-actinin-4 {ECO:0000305}	ACTN4	0	2	2	1	1.41	1.41	0	0	0	0	0	0	32	30	39	31	1.41	0.05	18	16	24	17	1.41	0.08	0	2	2	1	1.41	1.41	0	0	0	0	0	0	36	35	71	35.5	0.71	0.02	19
P49327	P49327	FAS_HUMAN	2194	FASN	Fatty acid synthase	FASN,FAS	1	8	8	4.5	4.95	1.1	0	0	0	0	0	0	53	45	63	49	5.66	0.12	22	11	25	16.5	7.78	0.47	2	10	12	6	5.66	0.94	0	0	0	0	0	0	65	48	113	56.5	12.02	0.21	24
Q9HCC0-1	Q9HCC0-1	MCCB_HUMAN	64087	MCCC2	Methylcrotonoyl-CoA carboxylase beta chain, mitochondrial	MCCC2,MCCB	0	0	0	0	0	0	0	0	0	0	0	0	10	15	15	12.5	3.54	0.28	10	15	17	12.5	3.54	0.28	0	0	0	0	0	0	0	0	0	0	0	0	11	19	30	15	5.66	0.38	12
Q9HCC0-1	Q9HCC0-2	MCCB_HUMAN	64087	MCCC2	Methylcrotonoyl-CoA carboxylase beta chain, mitochondrial	MCCC2,MCCB	0	0	0	0	0	0	0	0	0	0	0	0	10	15	15	12.5	3.54	0.28	10	15	17	12.5	3.54	0.28	0	0	0	0	0	0	0	0	0	0	0	0	11	19	30	15	5.66	0.38	12
P07951-1	P07951-1	TPM2_HUMAN	7169	TPM2	Tropomyosin beta chain	TPM2,TMSB	0	0	0	0	0	0	0	0	0	0	0	0	9	12	12	10.5	2.12	0.2	13	12	15	12.5	0.71	0.06	0	0	0	0	0	0	0	0	0	0	0	0	10	15	25	12.5	3.54	0.28	18
P07951-1	P07951-2	TPM2_HUMAN	7169	TPM2	Tropomyosin beta chain	TPM2,TMSB	0	0	0	0	0	0	0	0	0	0	0	0	9	12	12	10.5	2.12	0.2	13	12	15	12.5	0.71	0.06	0	0	0	0	0	0	0	0	0	0	0	0	10	15	25	12.5	3.54	0.28	18
P62937-1	P62937-1	PPIA_HUMAN	5478	PPIA	Peptidyl-prolyl cis-trans isomerase A	PPIA,CYPA	4	11	11	7.5	4.95	0.66	5	6	8	5.5	0.71	0.13	14	14	14	14	0	0	12	12	12	12	0	0	10	16	26	13	4.24	0.33	11	8	19	9.5	2.12	0.22	19	17	36	18	1.41	0.08	20
Q9UHB6-1	Q9UHB6-1	LIMA1_HUMAN	51474	LIMA1	LIM domain and actin-binding protein 1	LIMA1,EPLIN,SREBP3	0	0	0	0	0	0	0	0	0	0	0	0	19	18	25	18.5	0.71	0.04	15	14	16	14.5	0.71	0.05	0	0	0	0	0	0	0	0	0	0	0	0	22	21	43	21.5	0.71	0.03	18
Q9UHB6-1	Q9UHB6-4	LIMA1_HUMAN	51474	LIMA1	LIM domain and actin-binding protein 1	LIMA1,EPLIN,SREBP3	0	0	0	0	0	0	0	0	0	0	0	0	19	18	25	18.5	0.71	0.04	15	14	16	14.5	0.71	0.05	0	0	0	0	0	0	0	0	0	0	0	0	22	21	43	21.5	0.71	0.03	18
P22626-1	P22626-1	ROA2_HUMAN	3181	HNRNPA2B1	Heterogeneous nuclear ribonucleoproteins A2/B1	HNRNPA2B1,HNRPA2B1	0	3	3	1.5	2.12	1.41	1	0	1	0.5	0.71	1.41	11	12	13	11.5	0.71	0.06	10	12	13	11	1.41	0.13	0	5	5	2.5	3.54	1.41	1	0	1	0.5	0.71	1.41	15	15	30	15	0	0	17
P19338	P19338	NUCL_HUMAN	4691	NCL	Nucleolin	NCL	6	13	14	9.5	4.95	0.52	6	2	6	4	2.83	0.71	23	19	27	21	2.83	0.13	15	15	19	15	0	0	7	18	25	12.5	7.78	0.62	7	2	9	4.5	3.54	0.79	26	21	47	23.5	3.54	0.15	17
P30101	P30101	PDIA3_HUMAN	2923	PDIA3	Protein disulfide-isomerase A3	PDIA3,GRP58,ERP60,ERP57	0	9	9	4.5	6.36	1.41	0	2	2	1	1.41	1.41	17	14	18	15.5	2.12	0.14	16	14	18	15	1.41	0.09	0	11	11	5.5	7.78	1.41	0	2	2	1	1.41	1.41	17	16	33	16.5	0.71	0.04	17
Q01105-1	Q01105-1	SET_HUMAN	6418	SET	Protein SET	SET	0	2	2	1	1.41	1.41	1	1	1	1	0	0	8	8	9	8	0	0	8	9	9	8.5	0.71	0.08	0	3	3	1.5	2.12	1.41	2	1	3	1.5	0.71	0.47	19	17	36	18	1.41	0.08	18
P61978-1	P61978-1	HNRPK_HUMAN	3190	HNRNPK	Heterogeneous nuclear ribonucleoprotein K	HNRNPK,HNRPK	4	12	12	8	5.66	0.71	3	0	3	1.5	2.12	1.41	20	16	22	18	2.83	0.16	15	13	16	14	1.41	0.1	5	16	21	10.5	7.78	0.74	3	0	3	1.5	2.12	1.41	26	22	48	24	2.83	0.12	17
P61978-1	P61978-2	HNRPK_HUMAN	3190	HNRNPK	Heterogeneous nuclear ribonucleoprotein K	HNRNPK,HNRPK	4	12	12	8	5.66	0.71	3	0	3	1.5	2.12	1.41	20	16	22	18	2.83	0.16	15	13	16	14	1.41	0.1	5	16	21	10.5	7.78	0.74	3	0	3	1.5	2.12	1.41	26	22	48	24	2.83	0.12	17
Q13813-1	Q13813-1	SPTN1_HUMAN	6709	SPTAN1	Spectrin alpha chain, non-erythrocytic 1	SPTAN1,NEAS,SPTA2	0	0	0	0	0	0	0	0	0	0	0	0	18	30	34	24	8.49	0.35	14	16	24	15	1.41	0.09	0	0	0	0	0	0	0	0	0	0	0	0	19	32	51	25.5	9.19	0.36	14
P50990-1	P50990-1	TCPQ_HUMAN	10694	CCT8	T-complex protein 1 subunit theta	CCT8,C21orf112,KIAA0002,CCTQ	0	9	9	4.5	6.36	1.41	2	0	2	1	1.41	1.41	20	22	27	21	1.41	0.07	14	13	17	13.5	0.71	0.05	0	10	10	5	7.07	1.41	2	0	2	1	1.41	1.41	21	27	48	24	4.24	0.18	15
Q15233-1	Q15233-1	NONO_HUMAN	4841	NONO	Non-POU domain-containing octamer-binding protein	NONO,NRB54	0	9	9	4.5	6.36	1.41	0	0	0	0	0	0	15	13	18	14	1.41	0.1	13	8	14	10.5	3.54	0.34	0	10	10	5	7.07	1.41	0	0	0	0	0	0	17	16	33	16.5	0.71	0.04	17
Q9ULV4-1	Q9ULV4-1	COR1C_HUMAN	23603	CORO1C	Coronin-1C	CORO1C,CRNN4,CRN2	0	0	0	0	0	0	0	0	0	0	0	0	12	13	15	12.5	0.71	0.06	11	13	15	12	1.41	0.12	0	0	0	0	0	0	0	0	0	0	0	0	13	14	27	13.5	0.71	0.05	13
Q9ULV4-1	Q9ULV4-3	COR1C_HUMAN	23603	CORO1C	Coronin-1C	CORO1C,CRNN4,CRN2	0	0	0	0	0	0	0	0	0	0	0	0	12	13	15	12.5	0.71	0.06	11	13	15	12	1.41	0.12	0	0	0	0	0	0	0	0	0	0	0	0	13	14	27	13.5	0.71	0.05	13
Q9ULV4-1	Q9ULV4-2	COR1C_HUMAN	23603	CORO1C	Coronin-1C	CORO1C,CRNN4,CRN2	0	0	0	0	0	0	0	0	0	0	0	0	12	13	15	12.5	0.71	0.06	11	13	15	12	1.41	0.12	0	0	0	0	0	0	0	0	0	0	0	0	13	14	27	13.5	0.71	0.05	13
P60174-1	P60174-1	TPIS_HUMAN	7167	TPI1	Triosephosphate isomerase	TPI1,TPI	4	11	11	7.5	4.95	0.66	7	5	8	6	1.41	0.24	10	13	13	11.5	2.12	0.18	11	11	11	11	0	0	7	14	21	10.5	4.95	0.47	12	6	18	9	4.24	0.47	14	17	31	15.5	2.12	0.14	15
P60174-1	P60174-3	TPIS_HUMAN	7167	TPI1	Triosephosphate isomerase	TPI1,TPI	4	11	11	7.5	4.95	0.66	7	5	8	6	1.41	0.24	10	13	13	11.5	2.12	0.18	11	11	11	11	0	0	7	14	21	10.5	4.95	0.47	12	6	18	9	4.24	0.47	14	17	31	15.5	2.12	0.14	15
Q06830	Q06830	PRDX1_HUMAN	5052	PRDX1	Peroxiredoxin-1	PRDX1,PAGA,TDPX2,PAGB	3	4	4	3.5	0.71	0.2	3	1	3	2	1.41	0.71	12	9	13	10.5	2.12	0.2	11	9	11	10	1.41	0.14	6	5	11	5.5	0.71	0.13	4	1	5	2.5	2.12	0.85	15	11	26	13	2.83	0.22	15
Q05639	Q05639	EF1A2_HUMAN	1917	EEF1A2	Elongation factor 1-alpha 2	EEF1A2,STN,EEF1AL	3	8	8	5.5	3.54	0.64	4	2	4	3	1.41	0.47	8	7	8	7.5	0.71	0.09	7	8	8	7.5	0.71	0.09	10	15	25	12.5	3.54	0.28	10	2	12	6	5.66	0.94	19	14	33	16.5	3.54	0.21	15
Q16891-1	Q16891-1	MIC60_HUMAN	10989	IMMT	MICOS complex subunit MIC60	IMMT,MINOS2,MIC60,HMP	0	0	0	0	0	0	0	0	0	0	0	0	12	19	21	15.5	4.95	0.32	11	15	17	13	2.83	0.22	0	0	0	0	0	0	0	0	0	0	0	0	12	22	34	17	7.07	0.42	13
Q16891-1	Q16891-4	MIC60_HUMAN	10989	IMMT	MICOS complex subunit MIC60	IMMT,MINOS2,MIC60,HMP	0	0	0	0	0	0	0	0	0	0	0	0	12	19	21	15.5	4.95	0.32	11	15	17	13	2.83	0.22	0	0	0	0	0	0	0	0	0	0	0	0	12	22	34	17	7.07	0.42	13
Q16891-1	Q16891-2	MIC60_HUMAN	10989	IMMT	MICOS complex subunit MIC60	IMMT,MINOS2,MIC60,HMP	0	0	0	0	0	0	0	0	0	0	0	0	12	19	21	15.5	4.95	0.32	11	15	17	13	2.83	0.22	0	0	0	0	0	0	0	0	0	0	0	0	12	22	34	17	7.07	0.42	13
P00558-1	P00558-1	PGK1_HUMAN	5230	PGK1	Phosphoglycerate kinase 1	PGK1,PGKA	0	10	10	5	7.07	1.41	3	5	6	4	1.41	0.35	18	14	20	16	2.83	0.18	15	13	17	14	1.41	0.1	0	10	10	5	7.07	1.41	4	5	9	4.5	0.71	0.16	20	16	36	18	2.83	0.16	16
P54652	P54652	HSP72_HUMAN	3306	HSPA2	Heat shock-related 70 kDa protein 2	HSPA2	4	11	13	7.5	4.95	0.66	4	3	6	3.5	0.71	0.2	10	8	10	9	1.41	0.16	9	10	10	9.5	0.71	0.07	4	12	16	8	5.66	0.71	5	3	8	4	1.41	0.35	15	12	27	13.5	2.12	0.16	12
P62158	P62158	CALM_HUMAN	801,805,808	CALM2	Calmodulin	CALM3,CALM1,CALM2,CALML2,CAM2,CALM,CAMB,CAMC,CAM3,CAM,CAM1,CAMIII	0	3	3	1.5	2.12	1.41	0	1	1	0.5	0.71	1.41	6	6	6	6	0	0	7	7	7	7	0	0	0	3	3	1.5	2.12	1.41	0	1	1	0.5	0.71	1.41	11	10	21	10.5	0.71	0.07	15
P12956-1	P12956-1	XRCC6_HUMAN	2547	XRCC6	X-ray repair cross-complementing protein 6	XRCC6,G22P1	0	0	0	0	0	0	2	0	2	1	1.41	1.41	14	12	17	13	1.41	0.11	13	9	14	11	2.83	0.26	0	0	0	0	0	0	2	0	2	1	1.41	1.41	17	14	31	15.5	2.12	0.14	16
56160532	56160532	56160532	NA	NA	E1B 55K [Human adenovirus type 5]	NA	0	0	0	0	0	0	0	0	0	0	0	0	12	15	16	13.5	2.12	0.16	15	12	17	13.5	2.12	0.16	0	0	0	0	0	0	0	0	0	0	0	0	12	16	28	14	2.83	0.2	16
P78371-1	P78371-1	TCPB_HUMAN	10576	CCT2	T-complex protein 1 subunit beta	CCT2,99D8.1,CCTB	5	8	11	6.5	2.12	0.33	3	1	4	2	1.41	0.71	26	16	27	21	7.07	0.34	13	12	17	12.5	0.71	0.06	6	9	15	7.5	2.12	0.28	3	1	4	2	1.41	0.71	34	22	56	28	8.49	0.3	15
P06744-1	P06744-1	G6PI_HUMAN	2821	GPI	Glucose-6-phosphate isomerase	GPI	3	11	11	7	5.66	0.81	3	2	5	2.5	0.71	0.28	16	15	21	15.5	0.71	0.05	11	13	15	12	1.41	0.12	3	12	15	7.5	6.36	0.85	3	2	5	2.5	0.71	0.28	24	19	43	21.5	3.54	0.16	12
P17066	P17066	HSP76_HUMAN	3310	HSPA6	Heat shock 70 kDa protein 6	HSPA6,HSP70B'	4	8	9	6	2.83	0.47	5	4	7	4.5	0.71	0.16	9	10	10	9.5	0.71	0.07	10	9	11	9.5	0.71	0.07	7	10	17	8.5	2.12	0.25	6	5	11	5.5	0.71	0.13	18	18	36	18	0	0	14
Q9BUF5	Q9BUF5	TBB6_HUMAN	84617	TUBB6	Tubulin beta-6 chain	TUBB6	2	5	5	3.5	2.12	0.61	4	2	4	3	1.41	0.47	7	6	7	6.5	0.71	0.11	6	5	6	5.5	0.71	0.13	6	8	14	7	1.41	0.2	8	2	10	5	4.24	0.85	20	12	32	16	5.66	0.35	15
P23246-1	P23246-1	SFPQ_HUMAN	6421	SFPQ	Splicing factor, proline- and glutamine-rich	SFPQ,PSF	0	3	3	1.5	2.12	1.41	2	0	2	1	1.41	1.41	19	13	20	16	4.24	0.27	12	12	15	12	0	0	0	3	3	1.5	2.12	1.41	2	0	2	1	1.41	1.41	24	15	39	19.5	6.36	0.33	12
P52272-1	P52272-1	HNRPM_HUMAN	4670	HNRNPM	Heterogeneous nuclear ribonucleoprotein M	HNRNPM,NAGR1,HNRPM	0	5	5	2.5	3.54	1.41	4	2	6	3	1.41	0.47	10	10	13	10	0	0	13	12	15	12.5	0.71	0.06	0	5	5	2.5	3.54	1.41	4	2	6	3	1.41	0.47	11	10	21	10.5	0.71	0.07	14
P52272-1	P52272-2	HNRPM_HUMAN	4670	HNRNPM	Heterogeneous nuclear ribonucleoprotein M	HNRNPM,NAGR1,HNRPM	0	5	5	2.5	3.54	1.41	4	2	6	3	1.41	0.47	10	10	13	10	0	0	13	12	15	12.5	0.71	0.06	0	5	5	2.5	3.54	1.41	4	2	6	3	1.41	0.47	11	10	21	10.5	0.71	0.07	14
Q9UQ80-1	Q9UQ80-1	PA2G4_HUMAN	5036	PA2G4	Proliferation-associated protein 2G4	PA2G4,EBP1	2	7	7	4.5	3.54	0.79	2	0	2	1	1.41	1.41	15	12	16	13.5	2.12	0.16	12	11	15	11.5	0.71	0.06	2	7	9	4.5	3.54	0.79	2	0	2	1	1.41	1.41	20	12	32	16	5.66	0.35	15
P47756-2	P47756-2	CAPZB_HUMAN	832	CAPZB	F-actin-capping protein subunit beta	CAPZB	0	0	0	0	0	0	0	0	0	0	0	0	11	15	16	13	2.83	0.22	10	10	11	10	0	0	0	0	0	0	0	0	0	0	0	0	0	0	13	17	30	15	2.83	0.19	13
P09651-1	P09651-1	ROA1_HUMAN	3178	HNRNPA1	Heterogeneous nuclear ribonucleoprotein A1	HNRNPA1,HNRPA1	0	4	4	2	2.83	1.41	1	1	2	1	0	0	10	9	10	9.5	0.71	0.07	9	9	9	9	0	0	0	4	4	2	2.83	1.41	1	1	2	1	0	0	15	14	29	14.5	0.71	0.05	12
P09651-1	P09651-2	ROA1_HUMAN	3178	HNRNPA1	Heterogeneous nuclear ribonucleoprotein A1	HNRNPA1,HNRPA1	0	4	4	2	2.83	1.41	1	1	2	1	0	0	10	9	10	9.5	0.71	0.07	9	9	9	9	0	0	0	4	4	2	2.83	1.41	1	1	2	1	0	0	15	14	29	14.5	0.71	0.05	12
P09651-1	P09651-3	ROA1_HUMAN	3178	HNRNPA1	Heterogeneous nuclear ribonucleoprotein A1	HNRNPA1,HNRPA1	0	4	4	2	2.83	1.41	1	1	2	1	0	0	10	9	10	9.5	0.71	0.07	9	9	9	9	0	0	0	4	4	2	2.83	1.41	1	1	2	1	0	0	15	14	29	14.5	0.71	0.05	12
Q00839-1	Q00839-1	HNRPU_HUMAN	3192	HNRNPU	Heterogeneous nuclear ribonucleoprotein U	HNRNPU,SAFA,U21.1,HNRPU	2	8	8	5	4.24	0.85	0	2	2	1	1.41	1.41	21	15	23	18	4.24	0.24	14	9	14	11.5	3.54	0.31	3	8	11	5.5	3.54	0.64	0	2	2	1	1.41	1.41	24	17	41	20.5	4.95	0.24	14
P17987	P17987	TCPA_HUMAN	6950	TCP1	T-complex protein 1 subunit alpha	TCP1,CCT1,CCTA	0	7	7	3.5	4.95	1.41	0	0	0	0	0	0	16	12	19	14	2.83	0.2	8	13	14	10.5	3.54	0.34	0	9	9	4.5	6.36	1.41	0	0	0	0	0	0	26	14	40	20	8.49	0.42	11
P62258-1	P62258-1	1433E_HUMAN	7531	YWHAE	14-3-3 protein epsilon	YWHAE	0	7	7	3.5	4.95	1.41	0	0	0	0	0	0	14	14	15	14	0	0	13	10	14	11.5	2.12	0.18	0	8	8	4	5.66	1.41	0	0	0	0	0	0	20	15	35	17.5	3.54	0.2	14
P07195	P07195	LDHB_HUMAN	3945	LDHB	L-lactate dehydrogenase B chain	LDHB	0	5	5	2.5	3.54	1.41	2	0	2	1	1.41	1.41	13	11	14	12	1.41	0.12	11	8	11	9.5	2.12	0.22	0	5	5	2.5	3.54	1.41	2	0	2	1	1.41	1.41	16	13	29	14.5	2.12	0.15	14
P55072	P55072	TERA_HUMAN	7415	VCP	Transitional endoplasmic reticulum ATPase	VCP	2	2	4	2	0	0	0	0	0	0	0	0	22	16	23	19	4.24	0.22	10	11	14	10.5	0.71	0.07	2	2	4	2	0	0	0	0	0	0	0	0	25	18	43	21.5	4.95	0.23	12
P13010	P13010	XRCC5_HUMAN	7520	XRCC5	X-ray repair cross-complementing protein 5	XRCC5,G22P2	1	3	4	2	1.41	0.71	3	0	3	1.5	2.12	1.41	15	9	18	12	4.24	0.35	11	10	13	10.5	0.71	0.07	1	3	4	2	1.41	0.71	3	0	3	1.5	2.12	1.41	17	10	27	13.5	4.95	0.37	12
Q99832-1	Q99832-1	TCPH_HUMAN	10574	CCT7	T-complex protein 1 subunit eta	CCT7,CCTH,NIP7-1	0	5	5	2.5	3.54	1.41	0	0	0	0	0	0	20	18	22	19	1.41	0.07	12	8	13	10	2.83	0.28	0	5	5	2.5	3.54	1.41	0	0	0	0	0	0	24	19	43	21.5	3.54	0.16	14
Q99832-1	Q99832-3	TCPH_HUMAN	10574	CCT7	T-complex protein 1 subunit eta	CCT7,CCTH,NIP7-1	0	5	5	2.5	3.54	1.41	0	0	0	0	0	0	20	18	22	19	1.41	0.07	12	8	13	10	2.83	0.28	0	5	5	2.5	3.54	1.41	0	0	0	0	0	0	24	19	43	21.5	3.54	0.16	14
Q96RQ3	Q96RQ3	MCCA_HUMAN	56922	MCCC1	Methylcrotonoyl-CoA carboxylase subunit alpha, mitochondrial	MCCC1,MCCA	0	0	0	0	0	0	0	0	0	0	0	0	6	11	14	8.5	3.54	0.42	6	15	16	10.5	6.36	0.61	0	0	0	0	0	0	0	0	0	0	0	0	7	12	19	9.5	3.54	0.37	6
P31946-1	P31946-1	1433B_HUMAN	7529	YWHAB	14-3-3 protein beta/alpha	YWHAB	0	5	5	2.5	3.54	1.41	2	0	2	1	1.41	1.41	12	10	13	11	1.41	0.13	11	7	12	9	2.83	0.31	0	5	5	2.5	3.54	1.41	2	0	2	1	1.41	1.41	18	10	28	14	5.66	0.4	14
P31946-1	P31946-2	1433B_HUMAN	7529	YWHAB	14-3-3 protein beta/alpha	YWHAB	0	5	5	2.5	3.54	1.41	2	0	2	1	1.41	1.41	12	10	13	11	1.41	0.13	11	7	12	9	2.83	0.31	0	5	5	2.5	3.54	1.41	2	0	2	1	1.41	1.41	18	10	28	14	5.66	0.4	14
su9-YFP	su9-YFP	su9-YFP	NA	NA	su9-YFP	NA	5	8	9	6.5	2.12	0.33	0	5	5	2.5	3.54	1.41	8	10	10	9	1.41	0.16	5	5	5	5	0	0	38	21	59	29.5	12.02	0.41	0	8	8	4	5.66	1.41	22	36	58	29	9.9	0.34	11
Q9NR30-1	Q9NR30-1	DDX21_HUMAN	9188	DDX21	Nucleolar RNA helicase 2 {ECO:0000305}	DDX21	0	2	2	1	1.41	1.41	0	0	0	0	0	0	20	18	22	19	1.41	0.07	12	9	15	10.5	2.12	0.2	0	2	2	1	1.41	1.41	0	0	0	0	0	0	22	20	42	21	1.41	0.07	12
Q9NR30-1	Q9NR30-2	DDX21_HUMAN	9188	DDX21	Nucleolar RNA helicase 2 {ECO:0000305}	DDX21	0	2	2	1	1.41	1.41	0	0	0	0	0	0	20	18	22	19	1.41	0.07	12	9	15	10.5	2.12	0.2	0	2	2	1	1.41	1.41	0	0	0	0	0	0	22	20	42	21	1.41	0.07	12
O94832	O94832	MYO1D_HUMAN	4642	MYO1D	Unconventional myosin-Id	MYO1D,KIAA0727	0	0	0	0	0	0	0	0	0	0	0	0	9	14	18	11.5	3.54	0.31	11	10	15	10.5	0.71	0.07	0	0	0	0	0	0	0	0	0	0	0	0	9	15	24	12	4.24	0.35	11
Q08211-1	Q08211-1	DHX9_HUMAN	1660	DHX9	ATP-dependent RNA helicase A	DHX9,NDH2,DDX9,LKP	0	0	0	0	0	0	0	0	0	0	0	0	9	10	16	9.5	0.71	0.07	12	9	17	10.5	2.12	0.2	0	0	0	0	0	0	0	0	0	0	0	0	10	10	20	10	0	0	12
P05141	P05141	ADT2_HUMAN	292	SLC25A5	ADP/ATP translocase 2	SLC25A5,ANT2	0	0	0	0	0	0	0	0	0	0	0	0	9	8	11	8.5	0.71	0.08	11	8	12	9.5	2.12	0.22	0	0	0	0	0	0	0	0	0	0	0	0	9	9	18	9	0	0	13
P60842-1	P60842-1	IF4A1_HUMAN	1973	EIF4A1	Eukaryotic initiation factor 4A-I	EIF4A1,EIF4A,DDX2A	0	7	7	3.5	4.95	1.41	0	0	0	0	0	0	16	14	17	15	1.41	0.09	10	8	11	9	1.41	0.16	0	7	7	3.5	4.95	1.41	0	0	0	0	0	0	22	14	36	18	5.66	0.31	12
P23396-1	P23396-1	RS3_HUMAN	6188	RPS3	40S ribosomal protein S3	RPS3	0	9	9	4.5	6.36	1.41	0	0	0	0	0	0	11	9	12	10	1.41	0.14	10	8	11	9	1.41	0.16	0	9	9	4.5	6.36	1.41	0	0	0	0	0	0	12	10	22	11	1.41	0.13	11
P00338-1	P00338-1	LDHA_HUMAN	3939	LDHA	L-lactate dehydrogenase A chain	LDHA	2	4	4	3	1.41	0.47	2	0	2	1	1.41	1.41	13	9	14	11	2.83	0.26	9	10	11	9.5	0.71	0.07	2	4	6	3	1.41	0.47	2	0	2	1	1.41	1.41	14	9	23	11.5	3.54	0.31	9
P00338-1	P00338-3	LDHA_HUMAN	3939	LDHA	L-lactate dehydrogenase A chain	LDHA	2	4	4	3	1.41	0.47	2	0	2	1	1.41	1.41	13	9	14	11	2.83	0.26	9	10	11	9.5	0.71	0.07	2	4	6	3	1.41	0.47	2	0	2	1	1.41	1.41	14	9	23	11.5	3.54	0.31	9
P27797	P27797	CALR_HUMAN	811	CALR	Calreticulin	CALR,CRTC	2	5	6	3.5	2.12	0.61	3	1	3	2	1.41	0.71	11	12	13	11.5	0.71	0.06	10	8	11	9	1.41	0.16	4	5	9	4.5	0.71	0.16	4	2	6	3	1.41	0.47	12	14	26	13	1.41	0.11	11
P14649	P14649	MYL6B_HUMAN	140465	MYL6B	Myosin light chain 6B	MYL6B,MLC1SA	0	0	0	0	0	0	0	0	0	0	0	0	2	2	2	2	0	0	4	3	4	3.5	0.71	0.2	0	0	0	0	0	0	0	0	0	0	0	0	6	3	9	4.5	2.12	0.47	14
P50991-1	P50991-1	TCPD_HUMAN	10575	CCT4	T-complex protein 1 subunit delta	CCT4,SRB,CCTD	0	4	4	2	2.83	1.41	3	0	3	1.5	2.12	1.41	20	11	21	15.5	6.36	0.41	11	7	13	9	2.83	0.31	0	5	5	2.5	3.54	1.41	3	0	3	1.5	2.12	1.41	22	12	34	17	7.07	0.42	11
Q14697-1	Q14697-1	GANAB_HUMAN	23193	GANAB	Neutral alpha-glucosidase AB	GANAB,G2AN,KIAA0088	0	3	3	1.5	2.12	1.41	0	0	0	0	0	0	16	13	20	14.5	2.12	0.15	13	6	14	9.5	4.95	0.52	0	3	3	1.5	2.12	1.41	0	0	0	0	0	0	19	15	34	17	2.83	0.17	13
P49368-1	P49368-1	TCPG_HUMAN	7203	CCT3	T-complex protein 1 subunit gamma	CCT3,TRIC5,CCTG	0	5	5	2.5	3.54	1.41	0	0	0	0	0	0	15	8	17	11.5	4.95	0.43	9	10	12	9.5	0.71	0.07	0	5	5	2.5	3.54	1.41	0	0	0	0	0	0	17	8	25	12.5	6.36	0.51	9
P27824-1	P27824-1	CALX_HUMAN	821	CANX	Calnexin	CANX	0	0	0	0	0	0	0	0	0	0	0	0	16	12	18	14	2.83	0.2	8	9	11	8.5	0.71	0.08	0	0	0	0	0	0	0	0	0	0	0	0	18	13	31	15.5	3.54	0.23	9
P27824-1	P27824-2	CALX_HUMAN	821	CANX	Calnexin	CANX	0	0	0	0	0	0	0	0	0	0	0	0	16	12	18	14	2.83	0.2	8	9	11	8.5	0.71	0.08	0	0	0	0	0	0	0	0	0	0	0	0	18	13	31	15.5	3.54	0.23	9
P63104-1	P63104-1	1433Z_HUMAN	7534	YWHAZ	14-3-3 protein zeta/delta	YWHAZ	2	6	6	4	2.83	0.71	2	0	2	1	1.41	1.41	14	7	15	10.5	4.95	0.47	11	7	12	9	2.83	0.31	2	6	8	4	2.83	0.71	2	0	2	1	1.41	1.41	17	7	24	12	7.07	0.59	11
Q9NYL9	Q9NYL9	TMOD3_HUMAN	29766	TMOD3	Tropomodulin-3	TMOD3	0	0	0	0	0	0	0	0	0	0	0	0	10	7	11	8.5	2.12	0.25	10	8	12	9	1.41	0.16	0	0	0	0	0	0	0	0	0	0	0	0	13	7	20	10	4.24	0.42	11
P05388-1	P05388-1	RLA0_HUMAN	6175	RPLP0	60S acidic ribosomal protein P0	RPLP0	1	5	5	3	2.83	0.94	1	0	1	0.5	0.71	1.41	8	6	8	7	1.41	0.2	8	7	8	7.5	0.71	0.09	2	5	7	3.5	2.12	0.61	1	0	1	0.5	0.71	1.41	13	10	23	11.5	2.12	0.18	10
P22392-2	P22392-2	NDKB_HUMAN	654364,4831	NME2	Nucleoside diphosphate kinase B	NME2,NM23B	0	2	2	1	1.41	1.41	0	0	0	0	0	0	9	10	11	9.5	0.71	0.07	6	8	9	7	1.41	0.2	0	3	3	1.5	2.12	1.41	0	0	0	0	0	0	11	13	24	12	1.41	0.12	10
Q58FF8	Q58FF8	H90B2_HUMAN	NA	HSP90AB2P	Putative heat shock protein HSP 90-beta 2	HSP90AB2P,HSP90BB	2	5	5	3.5	2.12	0.61	3	0	3	1.5	2.12	1.41	7	5	7	6	1.41	0.24	8	6	8	7	1.41	0.2	5	6	11	5.5	0.71	0.13	4	0	4	2	2.83	1.41	9	6	15	7.5	2.12	0.28	11
Q99497	Q99497	PARK7_HUMAN	11315	PARK7	Protein deglycase DJ-1 {ECO:0000303|PubMed:25416785}	PARK7	0	5	5	2.5	3.54	1.41	2	2	3	2	0	0	7	9	9	8	1.41	0.18	8	6	8	7	1.41	0.2	0	5	5	2.5	3.54	1.41	2	2	4	2	0	0	11	10	21	10.5	0.71	0.07	12
Q01082-1	Q01082-1	SPTB2_HUMAN	6711	SPTBN1	Spectrin beta chain, non-erythrocytic 1	SPTBN1,SPTB2	0	0	0	0	0	0	0	0	0	0	0	0	11	20	26	15.5	6.36	0.41	9	7	11	8	1.41	0.18	0	0	0	0	0	0	0	0	0	0	0	0	11	22	33	16.5	7.78	0.47	11
Q14974-1	Q14974-1	IMB1_HUMAN	3837	KPNB1	Importin subunit beta-1	KPNB1,NTF97	0	2	2	1	1.41	1.41	1	0	1	0.5	0.71	1.41	19	10	23	14.5	6.36	0.44	8	6	9	7	1.41	0.2	0	2	2	1	1.41	1.41	1	0	1	0.5	0.71	1.41	23	11	34	17	8.49	0.5	12
P36578	P36578	RL4_HUMAN	6124	RPL4	60S ribosomal protein L4	RPL4,RPL1	0	4	4	2	2.83	1.41	3	0	3	1.5	2.12	1.41	15	12	18	13.5	2.12	0.16	9	9	11	9	0	0	0	4	4	2	2.83	1.41	3	0	3	1.5	2.12	1.41	16	12	28	14	2.83	0.2	9
P07237	P07237	PDIA1_HUMAN	5034	P4HB	Protein disulfide-isomerase	P4HB,PDIA1,PDI,ERBA2L,PO4DB	2	3	3	2.5	0.71	0.28	0	0	0	0	0	0	18	13	20	15.5	3.54	0.23	7	6	9	6.5	0.71	0.11	2	3	5	2.5	0.71	0.28	0	0	0	0	0	0	22	17	39	19.5	3.54	0.18	9
P49411	P49411	EFTU_HUMAN	7284	TUFM	Elongation factor Tu, mitochondrial	TUFM	0	2	2	1	1.41	1.41	0	0	0	0	0	0	14	12	16	13	1.41	0.11	8	9	10	8.5	0.71	0.08	0	2	2	1	1.41	1.41	0	0	0	0	0	0	18	14	32	16	2.83	0.18	9
P22234-1	P22234-1	PUR6_HUMAN	10606	PAICS	Multifunctional protein ADE2	PAICS,AIRC,ADE2,PAIS	0	1	1	0.5	0.71	1.41	0	0	0	0	0	0	13	12	14	12.5	0.71	0.06	9	6	11	7.5	2.12	0.28	0	1	1	0.5	0.71	1.41	0	0	0	0	0	0	16	13	29	14.5	2.12	0.15	10
P18669	P18669	PGAM1_HUMAN	5223	PGAM1	Phosphoglycerate mutase 1	PGAM1,PGAMA	0	7	7	3.5	4.95	1.41	0	1	1	0.5	0.71	1.41	9	7	10	8	1.41	0.18	8	7	9	7.5	0.71	0.09	0	9	9	4.5	6.36	1.41	0	1	1	0.5	0.71	1.41	10	10	20	10	0	0	10
P22061-1	P22061-1	PIMT_HUMAN	5110	PCMT1	Protein-L-isoaspartate(D-aspartate) O-methyltransferase	PCMT1	0	5	5	2.5	3.54	1.41	0	1	1	0.5	0.71	1.41	8	11	11	9.5	2.12	0.22	6	7	7	6.5	0.71	0.11	0	5	5	2.5	3.54	1.41	0	1	1	0.5	0.71	1.41	8	12	20	10	2.83	0.28	9
P22061-1	P22061-2	PIMT_HUMAN	5110	PCMT1	Protein-L-isoaspartate(D-aspartate) O-methyltransferase	PCMT1	0	5	5	2.5	3.54	1.41	0	1	1	0.5	0.71	1.41	8	11	11	9.5	2.12	0.22	6	7	7	6.5	0.71	0.11	0	5	5	2.5	3.54	1.41	0	1	1	0.5	0.71	1.41	8	12	20	10	2.83	0.28	9
P23284	P23284	PPIB_HUMAN	5479	PPIB	Peptidyl-prolyl cis-trans isomerase B	PPIB,CYPB	0	2	2	1	1.41	1.41	0	0	0	0	0	0	7	4	8	5.5	2.12	0.39	6	7	8	6.5	0.71	0.11	0	2	2	1	1.41	1.41	0	0	0	0	0	0	7	5	12	6	1.41	0.24	8
P23528	P23528	COF1_HUMAN	1072	CFL1	Cofilin-1	CFL1,CFL	2	2	2	2	0	0	3	2	3	2.5	0.71	0.28	7	6	7	6.5	0.71	0.11	7	6	8	6.5	0.71	0.11	2	3	5	2.5	0.71	0.28	4	2	6	3	1.41	0.47	12	7	19	9.5	3.54	0.37	11
P61981	P61981	1433G_HUMAN	7532	YWHAG	14-3-3 protein gamma	YWHAG	0	2	2	1	1.41	1.41	0	0	0	0	0	0	8	8	9	8	0	0	7	7	8	7	0	0	0	2	2	1	1.41	1.41	0	0	0	0	0	0	13	8	21	10.5	3.54	0.34	10
P06748-1	P06748-1	NPM_HUMAN	4869	NPM1	Nucleophosmin	NPM1,NPM	2	5	6	3.5	2.12	0.61	3	1	4	2	1.41	0.71	8	8	10	8	0	0	6	6	7	6	0	0	4	6	10	5	1.41	0.28	4	2	6	3	1.41	0.47	15	9	24	12	4.24	0.35	10
Q14204	Q14204	DYHC1_HUMAN	1778	DYNC1H1	Cytoplasmic dynein 1 heavy chain 1	DYNC1H1,KIAA0325,DNECL,DNCH1,DYHC,DNCL,DHC1	0	2	2	1	1.41	1.41	0	0	0	0	0	0	16	12	22	14	2.83	0.2	12	4	14	8	5.66	0.71	0	2	2	1	1.41	1.41	0	0	0	0	0	0	17	13	30	15	2.83	0.19	12
Q92841-1	Q92841-1	DDX17_HUMAN	10521	DDX17	Probable ATP-dependent RNA helicase DDX17	DDX17	0	4	4	2	2.83	1.41	1	0	1	0.5	0.71	1.41	15	10	15	12.5	3.54	0.28	9	6	10	7.5	2.12	0.28	0	4	4	2	2.83	1.41	2	0	2	1	1.41	1.41	16	11	27	13.5	3.54	0.26	10
Q92841-1	Q92841-4	DDX17_HUMAN	10521	DDX17	Probable ATP-dependent RNA helicase DDX17	DDX17	0	4	4	2	2.83	1.41	1	0	1	0.5	0.71	1.41	15	10	15	12.5	3.54	0.28	9	6	10	7.5	2.12	0.28	0	4	4	2	2.83	1.41	2	0	2	1	1.41	1.41	16	11	27	13.5	3.54	0.26	10
Q92841-1	Q92841-3	DDX17_HUMAN	10521	DDX17	Probable ATP-dependent RNA helicase DDX17	DDX17	0	4	4	2	2.83	1.41	1	0	1	0.5	0.71	1.41	15	10	15	12.5	3.54	0.28	9	6	10	7.5	2.12	0.28	0	4	4	2	2.83	1.41	2	0	2	1	1.41	1.41	16	11	27	13.5	3.54	0.26	10
Q13838-1	Q13838-1	DX39B_HUMAN	7919	DDX39B	Spliceosome RNA helicase DDX39B	DDX39B,BAT1,UAP56	0	2	2	1	1.41	1.41	0	0	0	0	0	0	11	7	12	9	2.83	0.31	6	7	8	6.5	0.71	0.11	0	2	2	1	1.41	1.41	0	0	0	0	0	0	11	8	19	9.5	2.12	0.22	7
Q13838-1	Q13838-2	DX39B_HUMAN	7919	DDX39B	Spliceosome RNA helicase DDX39B	DDX39B,BAT1,UAP56	0	2	2	1	1.41	1.41	0	0	0	0	0	0	11	7	12	9	2.83	0.31	6	7	8	6.5	0.71	0.11	0	2	2	1	1.41	1.41	0	0	0	0	0	0	11	8	19	9.5	2.12	0.22	7
P12236	P12236	ADT3_HUMAN	293	SLC25A6	ADP/ATP translocase 3	SLC25A6,ANT3	0	0	0	0	0	0	0	0	0	0	0	0	10	6	11	8	2.83	0.35	7	7	9	7	0	0	0	0	0	0	0	0	0	0	0	0	0	0	10	8	18	9	1.41	0.16	9
P61247	P61247	RS3A_HUMAN	6189	RPS3A	40S ribosomal protein S3a {ECO:0000255|HAMAP-Rule:MF_03122}	RPS3A,MFTL,FTE1	0	2	2	1	1.41	1.41	0	0	0	0	0	0	9	6	11	7.5	2.12	0.28	7	7	7	7	0	0	0	2	2	1	1.41	1.41	0	0	0	0	0	0	12	7	19	9.5	3.54	0.37	8
P52209-1	P52209-1	6PGD_HUMAN	5226	PGD	6-phosphogluconate dehydrogenase, decarboxylating	PGD,PGDH	0	4	4	2	2.83	1.41	1	0	1	0.5	0.71	1.41	10	6	11	8	2.83	0.35	8	7	8	7.5	0.71	0.09	0	5	5	2.5	3.54	1.41	1	0	1	0.5	0.71	1.41	11	7	18	9	2.83	0.31	9
P52209-1	P52209-2	6PGD_HUMAN	5226	PGD	6-phosphogluconate dehydrogenase, decarboxylating	PGD,PGDH	0	4	4	2	2.83	1.41	1	0	1	0.5	0.71	1.41	10	6	11	8	2.83	0.35	8	7	8	7.5	0.71	0.09	0	5	5	2.5	3.54	1.41	1	0	1	0.5	0.71	1.41	11	7	18	9	2.83	0.31	9
P12004	P12004	PCNA_HUMAN	5111	PCNA	Proliferating cell nuclear antigen	PCNA	0	4	4	2	2.83	1.41	0	0	0	0	0	0	9	9	11	9	0	0	8	6	9	7	1.41	0.2	0	4	4	2	2.83	1.41	0	0	0	0	0	0	14	11	25	12.5	2.12	0.17	9
P62269	P62269	RS18_HUMAN	6222	RPS18	40S ribosomal protein S18	RPS18,D6S218E	0	5	5	2.5	3.54	1.41	2	0	2	1	1.41	1.41	8	8	10	8	0	0	8	7	9	7.5	0.71	0.09	0	5	5	2.5	3.54	1.41	2	0	2	1	1.41	1.41	10	9	19	9.5	0.71	0.07	9
P62241	P62241	RS8_HUMAN	6202	RPS8	40S ribosomal protein S8	RPS8	0	6	6	3	4.24	1.41	0	0	0	0	0	0	7	8	8	7.5	0.71	0.09	7	7	8	7	0	0	0	6	6	3	4.24	1.41	0	0	0	0	0	0	8	9	17	8.5	0.71	0.08	9
P34897-1	P34897-1	GLYM_HUMAN	6472	SHMT2	Serine hydroxymethyltransferase, mitochondrial	SHMT2	0	7	7	3.5	4.95	1.41	0	0	0	0	0	0	19	9	20	14	7.07	0.51	9	6	9	7.5	2.12	0.28	0	7	7	3.5	4.95	1.41	0	0	0	0	0	0	24	11	35	17.5	9.19	0.53	9
P34897-1	P34897-3	GLYM_HUMAN	6472	SHMT2	Serine hydroxymethyltransferase, mitochondrial	SHMT2	0	7	7	3.5	4.95	1.41	0	0	0	0	0	0	19	9	20	14	7.07	0.51	9	6	9	7.5	2.12	0.28	0	7	7	3.5	4.95	1.41	0	0	0	0	0	0	24	11	35	17.5	9.19	0.53	9
P55060-1	P55060-1	XPO2_HUMAN	1434	CSE1L	Exportin-2	CSE1L,XPO2,CAS	0	0	0	0	0	0	0	0	0	0	0	0	12	6	15	9	4.24	0.47	8	5	11	6.5	2.12	0.33	0	0	0	0	0	0	0	0	0	0	0	0	15	6	21	10.5	6.36	0.61	10
P55060-1	P55060-3	XPO2_HUMAN	1434	CSE1L	Exportin-2	CSE1L,XPO2,CAS	0	0	0	0	0	0	0	0	0	0	0	0	12	6	15	9	4.24	0.47	8	5	11	6.5	2.12	0.33	0	0	0	0	0	0	0	0	0	0	0	0	15	6	21	10.5	6.36	0.61	10
Q92945	Q92945	FUBP2_HUMAN	8570	KHSRP	Far upstream element-binding protein 2	KHSRP,FUBP2	0	0	0	0	0	0	0	0	0	0	0	0	13	11	16	12	1.41	0.12	6	7	9	6.5	0.71	0.11	0	0	0	0	0	0	0	0	0	0	0	0	13	13	26	13	0	0	7
Q9NVI7-2	Q9NVI7-2	ATD3A_HUMAN	55210	ATAD3A	ATPase family AAA domain-containing protein 3A	ATAD3A	0	0	0	0	0	0	0	0	0	0	0	0	12	11	14	11.5	0.71	0.06	6	8	10	7	1.41	0.2	0	0	0	0	0	0	0	0	0	0	0	0	13	12	25	12.5	0.71	0.06	7
P62701	P62701	RS4X_HUMAN	6191	RPS4X	40S ribosomal protein S4, X isoform	RPS4X,RPS4,CCG2,SCAR	0	3	3	1.5	2.12	1.41	2	0	2	1	1.41	1.41	10	9	12	9.5	0.71	0.07	6	7	9	6.5	0.71	0.11	0	3	3	1.5	2.12	1.41	2	0	2	1	1.41	1.41	10	11	21	10.5	0.71	0.07	7
P37802-1	P37802-1	TAGL2_HUMAN	8407	TAGLN2	Transgelin-2	TAGLN2,KIAA0120	2	7	7	4.5	3.54	0.79	4	2	4	3	1.41	0.47	13	9	13	11	2.83	0.26	7	7	10	7	0	0	2	7	9	4.5	3.54	0.79	5	2	7	3.5	2.12	0.61	18	11	29	14.5	4.95	0.34	7
P37802-1	P37802-2	TAGL2_HUMAN	8407	TAGLN2	Transgelin-2	TAGLN2,KIAA0120	2	7	7	4.5	3.54	0.79	4	2	4	3	1.41	0.47	13	9	13	11	2.83	0.26	7	7	10	7	0	0	2	7	9	4.5	3.54	0.79	5	2	7	3.5	2.12	0.61	18	11	29	14.5	4.95	0.34	7
P27348	P27348	1433T_HUMAN	10971	YWHAQ	14-3-3 protein theta	YWHAQ	2	6	6	4	2.83	0.71	2	0	2	1	1.41	1.41	10	7	12	8.5	2.12	0.25	8	7	11	7.5	0.71	0.09	2	6	8	4	2.83	0.71	2	0	2	1	1.41	1.41	15	7	22	11	5.66	0.51	8
P26599-1	P26599-1	PTBP1_HUMAN	5725	PTBP1	Polypyrimidine tract-binding protein 1	PTBP1,PTB	0	2	2	1	1.41	1.41	0	0	0	0	0	0	13	6	13	9.5	4.95	0.52	7	6	8	6.5	0.71	0.11	0	2	2	1	1.41	1.41	0	0	0	0	0	0	15	8	23	11.5	4.95	0.43	8
P26599-1	P26599-3	PTBP1_HUMAN	5725	PTBP1	Polypyrimidine tract-binding protein 1	PTBP1,PTB	0	2	2	1	1.41	1.41	0	0	0	0	0	0	13	6	13	9.5	4.95	0.52	7	6	8	6.5	0.71	0.11	0	2	2	1	1.41	1.41	0	0	0	0	0	0	15	8	23	11.5	4.95	0.43	8
P26599-1	P26599-2	PTBP1_HUMAN	5725	PTBP1	Polypyrimidine tract-binding protein 1	PTBP1,PTB	0	2	2	1	1.41	1.41	0	0	0	0	0	0	13	6	13	9.5	4.95	0.52	7	6	8	6.5	0.71	0.11	0	2	2	1	1.41	1.41	0	0	0	0	0	0	15	8	23	11.5	4.95	0.43	8
P46777	P46777	RL5_HUMAN	6125	RPL5	60S ribosomal protein L5	RPL5	0	5	5	2.5	3.54	1.41	0	0	0	0	0	0	7	10	10	8.5	2.12	0.25	7	6	8	6.5	0.71	0.11	0	5	5	2.5	3.54	1.41	0	0	0	0	0	0	10	10	20	10	0	0	8
Q96AE4-1	Q96AE4-1	FUBP1_HUMAN	8880	FUBP1	Far upstream element-binding protein 1	FUBP1	0	2	2	1	1.41	1.41	0	0	0	0	0	0	7	8	10	7.5	0.71	0.09	9	5	10	7	2.83	0.4	0	3	3	1.5	2.12	1.41	0	0	0	0	0	0	7	8	15	7.5	0.71	0.09	9
Q96AE4-1	Q96AE4-2	FUBP1_HUMAN	8880	FUBP1	Far upstream element-binding protein 1	FUBP1	0	2	2	1	1.41	1.41	0	0	0	0	0	0	7	8	10	7.5	0.71	0.09	9	5	10	7	2.83	0.4	0	3	3	1.5	2.12	1.41	0	0	0	0	0	0	7	8	15	7.5	0.71	0.09	9
Q8NC51-1	Q8NC51-1	PAIRB_HUMAN	26135	SERBP1	Plasminogen activator inhibitor 1 RNA-binding protein	SERBP1,PAIRBP1	0	2	2	1	1.41	1.41	3	0	3	1.5	2.12	1.41	10	7	11	8.5	2.12	0.25	8	4	8	6	2.83	0.47	0	2	2	1	1.41	1.41	3	0	3	1.5	2.12	1.41	11	9	20	10	1.41	0.14	10
Q8NC51-1	Q8NC51-3	PAIRB_HUMAN	26135	SERBP1	Plasminogen activator inhibitor 1 RNA-binding protein	SERBP1,PAIRBP1	0	2	2	1	1.41	1.41	3	0	3	1.5	2.12	1.41	10	7	11	8.5	2.12	0.25	8	4	8	6	2.83	0.47	0	2	2	1	1.41	1.41	3	0	3	1.5	2.12	1.41	11	9	20	10	1.41	0.14	10
P16949-1	P16949-1	STMN1_HUMAN	3925	STMN1	Stathmin	STMN1,C1orf215,OP18,LAP18	0	2	2	1	1.41	1.41	0	0	0	0	0	0	10	6	10	8	2.83	0.35	8	5	8	6.5	2.12	0.33	0	2	2	1	1.41	1.41	0	0	0	0	0	0	11	7	18	9	2.83	0.31	9
P52907	P52907	CAZA1_HUMAN	829	CAPZA1	F-actin-capping protein subunit alpha-1	CAPZA1	0	0	0	0	0	0	0	0	0	0	0	0	8	8	10	8	0	0	7	7	8	7	0	0	0	0	0	0	0	0	0	0	0	0	0	0	10	10	20	10	0	0	7
P15531-1	P15531-1	NDKA_HUMAN	4830	NME1	Nucleoside diphosphate kinase A	NME1,NDPKA,NM23	0	3	3	1.5	2.12	1.41	0	0	0	0	0	0	7	7	9	7	0	0	6	5	7	5.5	0.71	0.13	0	4	4	2	2.83	1.41	0	0	0	0	0	0	9	8	17	8.5	0.71	0.08	9
P15531-1	P15531-2	NDKA_HUMAN	4830	NME1	Nucleoside diphosphate kinase A	NME1,NDPKA,NM23	0	3	3	1.5	2.12	1.41	0	0	0	0	0	0	7	7	9	7	0	0	6	5	7	5.5	0.71	0.13	0	4	4	2	2.83	1.41	0	0	0	0	0	0	9	8	17	8.5	0.71	0.08	9
P63241-1	P63241-1	IF5A1_HUMAN	1984	EIF5A	Eukaryotic translation initiation factor 5A-1	EIF5A	0	3	3	1.5	2.12	1.41	0	0	0	0	0	0	8	6	8	7	1.41	0.2	6	5	7	5.5	0.71	0.13	0	3	3	1.5	2.12	1.41	0	0	0	0	0	0	13	9	22	11	2.83	0.26	9
P63241-1	P63241-2	IF5A1_HUMAN	1984	EIF5A	Eukaryotic translation initiation factor 5A-1	EIF5A	0	3	3	1.5	2.12	1.41	0	0	0	0	0	0	8	6	8	7	1.41	0.2	6	5	7	5.5	0.71	0.13	0	3	3	1.5	2.12	1.41	0	0	0	0	0	0	13	9	22	11	2.83	0.26	9
P16403	P16403	H12_HUMAN	3006	HIST1H1C	Histone H1.2	HIST1H1C,H1F2	2	2	2	2	0	0	3	2	4	2.5	0.71	0.28	6	4	7	5	1.41	0.28	6	4	7	5	1.41	0.28	5	3	8	4	1.41	0.35	4	3	7	3.5	0.71	0.2	9	5	14	7	2.83	0.4	8
P13929-1	P13929-1	ENOB_HUMAN	2027	ENO3	Beta-enolase	ENO3	4	3	4	3.5	0.71	0.2	3	3	3	3	0	0	6	4	6	5	1.41	0.28	5	3	5	4	1.41	0.35	11	6	17	8.5	3.54	0.42	8	4	12	6	2.83	0.47	10	7	17	8.5	2.12	0.25	9
P13929-1	P13929-3	ENOB_HUMAN	2027	ENO3	Beta-enolase	ENO3	4	3	4	3.5	0.71	0.2	3	3	3	3	0	0	6	4	6	5	1.41	0.28	5	3	5	4	1.41	0.35	11	6	17	8.5	3.54	0.42	8	4	12	6	2.83	0.47	10	7	17	8.5	2.12	0.25	9
P13929-1	P13929-2	ENOB_HUMAN	2027	ENO3	Beta-enolase	ENO3	4	3	4	3.5	0.71	0.2	3	3	3	3	0	0	6	4	6	5	1.41	0.28	5	3	5	4	1.41	0.35	11	6	17	8.5	3.54	0.42	8	4	12	6	2.83	0.47	10	7	17	8.5	2.12	0.25	9
P12814-1	P12814-1	ACTN1_HUMAN	87	ACTN1	Alpha-actinin-1	ACTN1	0	2	2	1	1.41	1.41	0	0	0	0	0	0	14	12	17	13	1.41	0.11	6	6	9	6	0	0	0	2	2	1	1.41	1.41	0	0	0	0	0	0	16	15	31	15.5	0.71	0.05	7
P12814-1	P12814-4	ACTN1_HUMAN	87	ACTN1	Alpha-actinin-1	ACTN1	0	2	2	1	1.41	1.41	0	0	0	0	0	0	14	12	17	13	1.41	0.11	6	6	9	6	0	0	0	2	2	1	1.41	1.41	0	0	0	0	0	0	16	15	31	15.5	0.71	0.05	7
P12814-1	P12814-3	ACTN1_HUMAN	87	ACTN1	Alpha-actinin-1	ACTN1	0	2	2	1	1.41	1.41	0	0	0	0	0	0	14	12	17	13	1.41	0.11	6	6	9	6	0	0	0	2	2	1	1.41	1.41	0	0	0	0	0	0	16	15	31	15.5	0.71	0.05	7
P12814-1	P12814-2	ACTN1_HUMAN	87	ACTN1	Alpha-actinin-1	ACTN1	0	2	2	1	1.41	1.41	0	0	0	0	0	0	14	12	17	13	1.41	0.11	6	6	9	6	0	0	0	2	2	1	1.41	1.41	0	0	0	0	0	0	16	15	31	15.5	0.71	0.05	7
P26641-1	P26641-1	EF1G_HUMAN	1937	EEF1G	Elongation factor 1-gamma	EEF1G,EF1G	0	2	2	1	1.41	1.41	0	0	0	0	0	0	14	12	17	13	1.41	0.11	8	6	9	7	1.41	0.2	0	2	2	1	1.41	1.41	0	0	0	0	0	0	14	16	30	15	1.41	0.09	8
P26641-1	P26641-2	EF1G_HUMAN	1937	EEF1G	Elongation factor 1-gamma	EEF1G,EF1G	0	2	2	1	1.41	1.41	0	0	0	0	0	0	14	12	17	13	1.41	0.11	8	6	9	7	1.41	0.2	0	2	2	1	1.41	1.41	0	0	0	0	0	0	14	16	30	15	1.41	0.09	8
P17844-1	P17844-1	DDX5_HUMAN	1655	DDX5	Probable ATP-dependent RNA helicase DDX5	DDX5,G17P1,HELR,HLR1	0	4	4	2	2.83	1.41	0	0	0	0	0	0	13	11	16	12	1.41	0.12	7	6	8	6.5	0.71	0.11	0	4	4	2	2.83	1.41	0	0	0	0	0	0	13	13	26	13	0	0	8
P17844-1	P17844-2	DDX5_HUMAN	1655	DDX5	Probable ATP-dependent RNA helicase DDX5	DDX5,G17P1,HELR,HLR1	0	4	4	2	2.83	1.41	0	0	0	0	0	0	13	11	16	12	1.41	0.12	7	6	8	6.5	0.71	0.11	0	4	4	2	2.83	1.41	0	0	0	0	0	0	13	13	26	13	0	0	8
P31943	P31943	HNRH1_HUMAN	3187	HNRNPH1	Heterogeneous nuclear ribonucleoprotein H	HNRNPH1,HNRPH,HNRPH1	0	3	3	1.5	2.12	1.41	0	0	0	0	0	0	9	8	12	8.5	0.71	0.08	5	6	7	5.5	0.71	0.13	0	3	3	1.5	2.12	1.41	0	0	0	0	0	0	11	8	19	9.5	2.12	0.22	6
P09429	P09429	HMGB1_HUMAN	3146	HMGB1	High mobility group protein B1	HMGB1,HMG1	0	3	3	1.5	2.12	1.41	0	0	0	0	0	0	7	5	7	6	1.41	0.24	7	5	8	6	1.41	0.24	0	3	3	1.5	2.12	1.41	0	0	0	0	0	0	9	6	15	7.5	2.12	0.28	8
P63244	P63244	GBLP_HUMAN	10399	GNB2L1	Guanine nucleotide-binding protein subunit beta-2-like 1	GNB2L1	0	3	3	1.5	2.12	1.41	0	0	0	0	0	0	8	5	8	6.5	2.12	0.33	7	6	9	6.5	0.71	0.11	0	3	3	1.5	2.12	1.41	0	0	0	0	0	0	9	6	15	7.5	2.12	0.28	8
P46779-1	P46779-1	RL28_HUMAN	6158	RPL28	60S ribosomal protein L28	RPL28	0	2	2	1	1.41	1.41	0	0	0	0	0	0	8	7	8	7.5	0.71	0.09	7	7	8	7	0	0	0	2	2	1	1.41	1.41	0	0	0	0	0	0	9	9	18	9	0	0	7
P16402	P16402	H13_HUMAN	3007	HIST1H1D	Histone H1.3	HIST1H1D,H1F3	2	2	2	2	0	0	3	2	4	2.5	0.71	0.28	6	4	7	5	1.41	0.28	5	4	6	4.5	0.71	0.16	5	3	8	4	1.41	0.35	4	3	7	3.5	0.71	0.2	8	5	13	6.5	2.12	0.33	7
P62140	P62140	PP1B_HUMAN	5500	PPP1CB	Serine/threonine-protein phosphatase PP1-beta catalytic subunit	PPP1CB	0	0	0	0	0	0	0	0	0	0	0	0	3	4	5	3.5	0.71	0.2	5	6	6	5.5	0.71	0.13	0	0	0	0	0	0	0	0	0	0	0	0	4	5	9	4.5	0.71	0.16	6
P34932-1	P34932-1	HSP74_HUMAN	3308	HSPA4	Heat shock 70 kDa protein 4	HSPA4,APG2	0	6	6	3	4.24	1.41	3	0	3	1.5	2.12	1.41	21	17	26	19	2.83	0.15	5	5	8	5	0	0	0	6	6	3	4.24	1.41	3	0	3	1.5	2.12	1.41	22	18	40	20	2.83	0.14	7
O43175	O43175	SERA_HUMAN	26227	PHGDH	D-3-phosphoglycerate dehydrogenase	PHGDH,PGDH3	0	2	2	1	1.41	1.41	0	0	0	0	0	0	13	8	14	10.5	3.54	0.34	5	6	6	5.5	0.71	0.13	0	2	2	1	1.41	1.41	0	0	0	0	0	0	18	10	28	14	5.66	0.4	7
P15880	P15880	RS2_HUMAN	6187	RPS2	40S ribosomal protein S2	RPS2,RPS4	2	4	4	3	1.41	0.47	0	0	0	0	0	0	9	9	13	9	0	0	7	4	9	5.5	2.12	0.39	2	4	6	3	1.41	0.47	0	0	0	0	0	0	10	9	19	9.5	0.71	0.07	8
P39023	P39023	RL3_HUMAN	6122	RPL3	60S ribosomal protein L3	RPL3	0	4	4	2	2.83	1.41	0	0	0	0	0	0	9	7	10	8	1.41	0.18	8	5	10	6.5	2.12	0.33	0	4	4	2	2.83	1.41	0	0	0	0	0	0	9	7	16	8	1.41	0.18	8
P29401-1	P29401-1	TKT_HUMAN	7086	TKT	Transketolase	TKT	0	0	0	0	0	0	0	0	0	0	0	0	11	5	11	8	4.24	0.53	8	4	8	6	2.83	0.47	0	0	0	0	0	0	0	0	0	0	0	0	12	5	17	8.5	4.95	0.58	9
P29401-1	P29401-2	TKT_HUMAN	7086	TKT	Transketolase	TKT	0	0	0	0	0	0	0	0	0	0	0	0	11	5	11	8	4.24	0.53	8	4	8	6	2.83	0.47	0	0	0	0	0	0	0	0	0	0	0	0	12	5	17	8.5	4.95	0.58	9
P30041	P30041	PRDX6_HUMAN	9588	PRDX6	Peroxiredoxin-6	PRDX6,AOP2,KIAA0106	1	5	5	3	2.83	0.94	1	0	1	0.5	0.71	1.41	7	6	8	6.5	0.71	0.11	7	5	7	6	1.41	0.24	1	6	7	3.5	3.54	1.01	1	0	1	0.5	0.71	1.41	9	8	17	8.5	0.71	0.08	8
P46782	P46782	RS5_HUMAN	6193	RPS5	40S ribosomal protein S5	RPS5	1	5	5	3	2.83	0.94	1	2	2	1.5	0.71	0.47	10	7	10	8.5	2.12	0.25	7	5	8	6	1.41	0.24	1	6	7	3.5	3.54	1.01	1	2	3	1.5	0.71	0.47	11	7	18	9	2.83	0.31	7
Q01518-1	Q01518-1	CAP1_HUMAN	10487	CAP1	Adenylyl cyclase-associated protein 1	CAP1,CAP	0	0	0	0	0	0	0	0	0	0	0	0	6	4	8	5	1.41	0.28	6	5	9	5.5	0.71	0.13	0	0	0	0	0	0	0	0	0	0	0	0	7	5	12	6	1.41	0.24	8
P12235	P12235	ADT1_HUMAN	291	SLC25A4	ADP/ATP translocase 1	SLC25A4,ANT1	0	0	0	0	0	0	0	0	0	0	0	0	8	5	9	6.5	2.12	0.33	6	5	7	5.5	0.71	0.13	0	0	0	0	0	0	0	0	0	0	0	0	8	7	15	7.5	0.71	0.09	8
P62753	P62753	RS6_HUMAN	6194	RPS6	40S ribosomal protein S6	RPS6	0	2	2	1	1.41	1.41	2	0	2	1	1.41	1.41	8	7	9	7.5	0.71	0.09	5	7	7	6	1.41	0.24	0	2	2	1	1.41	1.41	2	0	2	1	1.41	1.41	10	7	17	8.5	2.12	0.25	5
P07737	P07737	PROF1_HUMAN	5216	PFN1	Profilin-1	PFN1	2	4	4	3	1.41	0.47	2	2	3	2	0	0	6	7	7	6.5	0.71	0.11	6	6	7	6	0	0	6	4	10	5	1.41	0.28	2	2	4	2	0	0	6	7	13	6.5	0.71	0.11	6
P39687	P39687	AN32A_HUMAN	8125	ANP32A	Acidic leucine-rich nuclear phosphoprotein 32 family member A	ANP32A,C15orf1,LANP,PHAP1,MAPM	0	2	2	1	1.41	1.41	0	0	0	0	0	0	6	2	6	4	2.83	0.71	7	4	7	5.5	2.12	0.39	0	2	2	1	1.41	1.41	0	0	0	0	0	0	7	2	9	4.5	3.54	0.79	8
P47755-1	P47755-1	CAZA2_HUMAN	830	CAPZA2	F-actin-capping protein subunit alpha-2	CAPZA2	0	0	0	0	0	0	0	0	0	0	0	0	5	5	6	5	0	0	5	6	6	5.5	0.71	0.13	0	0	0	0	0	0	0	0	0	0	0	0	7	5	12	6	1.41	0.24	6
P13667	P13667	PDIA4_HUMAN	9601	PDIA4	Protein disulfide-isomerase A4	PDIA4,ERP72,ERP70	1	4	4	2.5	2.12	0.85	0	0	0	0	0	0	15	11	16	13	2.83	0.22	6	5	7	5.5	0.71	0.13	1	4	5	2.5	2.12	0.85	0	0	0	0	0	0	17	12	29	14.5	3.54	0.24	6
Q02790	Q02790	FKBP4_HUMAN	2288	FKBP4	Peptidyl-prolyl cis-trans isomerase FKBP4	FKBP4,FKBP52	2	4	5	3	1.41	0.47	3	0	3	1.5	2.12	1.41	13	9	16	11	2.83	0.26	9	3	10	6	4.24	0.71	2	4	6	3	1.41	0.47	3	0	3	1.5	2.12	1.41	14	10	24	12	2.83	0.24	9
P14866-1	P14866-1	HNRPL_HUMAN	3191	HNRNPL	Heterogeneous nuclear ribonucleoprotein L	HNRNPL,HNRPL	0	2	2	1	1.41	1.41	0	0	0	0	0	0	14	10	17	12	2.83	0.24	6	6	7	6	0	0	0	2	2	1	1.41	1.41	0	0	0	0	0	0	16	11	27	13.5	3.54	0.26	6
P48643-1	P48643-1	TCPE_HUMAN	22948	CCT5	T-complex protein 1 subunit epsilon	CCT5,CCTE,KIAA0098	3	2	4	2.5	0.71	0.28	1	0	1	0.5	0.71	1.41	14	11	16	12.5	2.12	0.17	7	5	9	6	1.41	0.24	3	2	5	2.5	0.71	0.28	1	0	1	0.5	0.71	1.41	18	12	30	15	4.24	0.28	7
P26639-1	P26639-1	SYTC_HUMAN	6897	TARS	Threonine--tRNA ligase, cytoplasmic	TARS	0	0	0	0	0	0	0	0	0	0	0	0	15	8	16	11.5	4.95	0.43	7	4	8	5.5	2.12	0.39	0	0	0	0	0	0	0	0	0	0	0	0	15	9	24	12	4.24	0.35	8
P26639-1	P26639-2	SYTC_HUMAN	6897	TARS	Threonine--tRNA ligase, cytoplasmic	TARS	0	0	0	0	0	0	0	0	0	0	0	0	15	8	16	11.5	4.95	0.43	7	4	8	5.5	2.12	0.39	0	0	0	0	0	0	0	0	0	0	0	0	15	9	24	12	4.24	0.35	8
P40227-1	P40227-1	TCPZ_HUMAN	908	CCT6A	T-complex protein 1 subunit zeta	CCT6A,CCT6,CCTZ	1	5	5	3	2.83	0.94	0	0	0	0	0	0	13	8	14	10.5	3.54	0.34	7	3	7	5	2.83	0.57	2	5	7	3.5	2.12	0.61	0	0	0	0	0	0	17	10	27	13.5	4.95	0.37	9
P18124	P18124	RL7_HUMAN	6129	RPL7	60S ribosomal protein L7	RPL7	0	4	4	2	2.83	1.41	0	0	0	0	0	0	10	10	12	10	0	0	8	3	9	5.5	3.54	0.64	0	4	4	2	2.83	1.41	0	0	0	0	0	0	10	11	21	10.5	0.71	0.07	9
P16615-1	P16615-1	AT2A2_HUMAN	488	ATP2A2	Sarcoplasmic/endoplasmic reticulum calcium ATPase 2	ATP2A2,ATP2B	0	0	0	0	0	0	0	0	0	0	0	0	8	6	10	7	1.41	0.2	5	7	8	6	1.41	0.24	0	0	0	0	0	0	0	0	0	0	0	0	9	6	15	7.5	2.12	0.28	5
P16615-1	P16615-4	AT2A2_HUMAN	488	ATP2A2	Sarcoplasmic/endoplasmic reticulum calcium ATPase 2	ATP2A2,ATP2B	0	0	0	0	0	0	0	0	0	0	0	0	8	6	10	7	1.41	0.2	5	7	8	6	1.41	0.24	0	0	0	0	0	0	0	0	0	0	0	0	9	6	15	7.5	2.12	0.28	5
O00148-1	O00148-1	DX39A_HUMAN	10212	DDX39A	ATP-dependent RNA helicase DDX39A	DDX39A,DDX39	0	2	2	1	1.41	1.41	0	0	0	0	0	0	8	5	9	6.5	2.12	0.33	5	5	6	5	0	0	0	2	2	1	1.41	1.41	0	0	0	0	0	0	8	6	14	7	1.41	0.2	6
Q14240-1	Q14240-1	IF4A2_HUMAN	1974	EIF4A2	Eukaryotic initiation factor 4A-II	EIF4A2,DDX2B,EIF4F	0	6	6	3	4.24	1.41	0	0	0	0	0	0	9	9	10	9	0	0	7	5	7	6	1.41	0.24	0	6	6	3	4.24	1.41	0	0	0	0	0	0	11	9	20	10	1.41	0.14	7
Q14240-1	Q14240-2	IF4A2_HUMAN	1974	EIF4A2	Eukaryotic initiation factor 4A-II	EIF4A2,DDX2B,EIF4F	0	6	6	3	4.24	1.41	0	0	0	0	0	0	9	9	10	9	0	0	7	5	7	6	1.41	0.24	0	6	6	3	4.24	1.41	0	0	0	0	0	0	11	9	20	10	1.41	0.14	7
P04181-1	P04181-1	OAT_HUMAN	4942	OAT	Ornithine aminotransferase, mitochondrial	OAT	0	0	0	0	0	0	1	1	2	1	0	0	6	7	8	6.5	0.71	0.11	7	4	7	5.5	2.12	0.39	0	0	0	0	0	0	1	1	2	1	0	0	6	7	13	6.5	0.71	0.11	8
P29966	P29966	MARCS_HUMAN	4082	MARCKS	Myristoylated alanine-rich C-kinase substrate	MARCKS,MACS,PRKCSL	0	2	2	1	1.41	1.41	0	0	0	0	0	0	8	7	9	7.5	0.71	0.09	6	4	6	5	1.41	0.28	0	2	2	1	1.41	1.41	0	0	0	0	0	0	9	8	17	8.5	0.71	0.08	7
Q15366-1	Q15366-1	PCBP2_HUMAN	5094	PCBP2	Poly(rC)-binding protein 2	PCBP2	0	3	3	1.5	2.12	1.41	0	0	0	0	0	0	8	4	9	6	2.83	0.47	7	4	7	5.5	2.12	0.39	0	3	3	1.5	2.12	1.41	0	0	0	0	0	0	10	4	14	7	4.24	0.61	8
Q15366-1	Q15366-2	PCBP2_HUMAN	5094	PCBP2	Poly(rC)-binding protein 2	PCBP2	0	3	3	1.5	2.12	1.41	0	0	0	0	0	0	8	4	9	6	2.83	0.47	7	4	7	5.5	2.12	0.39	0	3	3	1.5	2.12	1.41	0	0	0	0	0	0	10	4	14	7	4.24	0.61	8
O75347-1	O75347-1	TBCA_HUMAN	6902	TBCA	Tubulin-specific chaperone A	TBCA	0	2	2	1	1.41	1.41	0	0	0	0	0	0	6	6	7	6	0	0	8	2	8	5	4.24	0.85	0	2	2	1	1.41	1.41	0	0	0	0	0	0	7	7	14	7	0	0	10
Q15366-3	Q15366-3	PCBP2_HUMAN	5094	PCBP2	Poly(rC)-binding protein 2	PCBP2	0	3	3	1.5	2.12	1.41	0	0	0	0	0	0	8	4	9	6	2.83	0.47	7	4	7	5.5	2.12	0.39	0	3	3	1.5	2.12	1.41	0	0	0	0	0	0	9	4	13	6.5	3.54	0.54	8
Q15366-3	Q15366-6	PCBP2_HUMAN	5094	PCBP2	Poly(rC)-binding protein 2	PCBP2	0	3	3	1.5	2.12	1.41	0	0	0	0	0	0	8	4	9	6	2.83	0.47	7	4	7	5.5	2.12	0.39	0	3	3	1.5	2.12	1.41	0	0	0	0	0	0	9	4	13	6.5	3.54	0.54	8
P48047	P48047	ATPO_HUMAN	539	ATP5O	ATP synthase subunit O, mitochondrial	ATP5O,ATPO	0	2	2	1	1.41	1.41	0	0	0	0	0	0	7	5	7	6	1.41	0.24	6	6	6	6	0	0	0	2	2	1	1.41	1.41	0	0	0	0	0	0	8	5	13	6.5	2.12	0.33	6
P09104-1	P09104-1	ENOG_HUMAN	2026	ENO2	Gamma-enolase	ENO2	3	2	3	2.5	0.71	0.28	2	2	2	2	0	0	5	3	5	4	1.41	0.35	4	2	4	3	1.41	0.47	9	4	13	6.5	3.54	0.54	7	3	10	5	2.83	0.57	8	5	13	6.5	2.12	0.33	8
P09104-1	P09104-2	ENOG_HUMAN	2026	ENO2	Gamma-enolase	ENO2	3	2	3	2.5	0.71	0.28	2	2	2	2	0	0	5	3	5	4	1.41	0.35	4	2	4	3	1.41	0.47	9	4	13	6.5	3.54	0.54	7	3	10	5	2.83	0.57	8	5	13	6.5	2.12	0.33	8
P05387	P05387	RLA2_HUMAN	6181	RPLP2	60S acidic ribosomal protein P2	RPLP2,D11S2243E,RPP2	1	5	5	3	2.83	0.94	1	0	1	0.5	0.71	1.41	5	5	5	5	0	0	5	5	5	5	0	0	1	7	8	4	4.24	1.06	1	0	1	0.5	0.71	1.41	8	8	16	8	0	0	6
P36873-1	P36873-1	PP1G_HUMAN	5501	PPP1CC	Serine/threonine-protein phosphatase PP1-gamma catalytic subunit	PPP1CC	0	0	0	0	0	0	0	0	0	0	0	0	3	4	5	3.5	0.71	0.2	4	5	5	4.5	0.71	0.16	0	0	0	0	0	0	0	0	0	0	0	0	4	5	9	4.5	0.71	0.16	5
P36873-1	P36873-2	PP1G_HUMAN	5501	PPP1CC	Serine/threonine-protein phosphatase PP1-gamma catalytic subunit	PPP1CC	0	0	0	0	0	0	0	0	0	0	0	0	3	4	5	3.5	0.71	0.2	4	5	5	4.5	0.71	0.16	0	0	0	0	0	0	0	0	0	0	0	0	4	5	9	4.5	0.71	0.16	5
P06454-1	P06454-1	PTMA_HUMAN	5757	PTMA	Prothymosin alpha	PTMA,TMSA	2	2	2	2	0	0	3	0	3	1.5	2.12	1.41	4	3	4	3.5	0.71	0.2	3	4	4	3.5	0.71	0.2	2	2	4	2	0	0	4	0	4	2	2.83	1.41	7	5	12	6	1.41	0.24	5
P06454-1	P06454-2	PTMA_HUMAN	5757	PTMA	Prothymosin alpha	PTMA,TMSA	2	2	2	2	0	0	3	0	3	1.5	2.12	1.41	4	3	4	3.5	0.71	0.2	3	4	4	3.5	0.71	0.2	2	2	4	2	0	0	4	0	4	2	2.83	1.41	7	5	12	6	1.41	0.24	5
Q9H853	Q9H853	TBA4B_HUMAN	NA	TUBA4B	Putative tubulin-like protein alpha-4B	TUBA4B,TUBA4	1	1	1	1	0	0	1	1	1	1	0	0	2	2	2	2	0	0	2	2	2	2	0	0	1	2	3	1.5	0.71	0.47	2	1	3	1.5	0.71	0.47	10	9	19	9.5	0.71	0.07	8
P07814	P07814	SYEP_HUMAN	2058	EPRS	Bifunctional glutamate/proline--tRNA ligase	EPRS,PARS,GLNS,QPRS,QARS	0	2	2	1	1.41	1.41	0	0	0	0	0	0	18	18	24	18	0	0	8	3	8	5.5	3.54	0.64	0	2	2	1	1.41	1.41	0	0	0	0	0	0	19	18	37	18.5	0.71	0.04	8
Q86VP6-1	Q86VP6-1	CAND1_HUMAN	55832	CAND1	Cullin-associated NEDD8-dissociated protein 1	CAND1,KIAA0829,TIP120,TIP120A	0	1	1	0.5	0.71	1.41	0	0	0	0	0	0	15	9	20	12	4.24	0.35	5	5	6	5	0	0	0	1	1	0.5	0.71	1.41	0	0	0	0	0	0	16	9	25	12.5	4.95	0.4	6
P31948-1	P31948-1	STIP1_HUMAN	10963	STIP1	Stress-induced-phosphoprotein 1	STIP1	0	1	1	0.5	0.71	1.41	0	0	0	0	0	0	10	9	14	9.5	0.71	0.07	8	3	8	5.5	3.54	0.64	0	1	1	0.5	0.71	1.41	0	0	0	0	0	0	11	10	21	10.5	0.71	0.07	8
P31948-1	P31948-2	STIP1_HUMAN	10963	STIP1	Stress-induced-phosphoprotein 1	STIP1	0	1	1	0.5	0.71	1.41	0	0	0	0	0	0	10	9	14	9.5	0.71	0.07	8	3	8	5.5	3.54	0.64	0	1	1	0.5	0.71	1.41	0	0	0	0	0	0	11	10	21	10.5	0.71	0.07	8
P31948-1	P31948-3	STIP1_HUMAN	10963	STIP1	Stress-induced-phosphoprotein 1	STIP1	0	1	1	0.5	0.71	1.41	0	0	0	0	0	0	10	9	14	9.5	0.71	0.07	8	3	8	5.5	3.54	0.64	0	1	1	0.5	0.71	1.41	0	0	0	0	0	0	11	10	21	10.5	0.71	0.07	8
P31939-1	P31939-1	PUR9_HUMAN	471	ATIC	Bifunctional purine biosynthesis protein PURH	ATIC,PURH	0	1	1	0.5	0.71	1.41	2	0	2	1	1.41	1.41	7	5	8	6	1.41	0.24	6	4	8	5	1.41	0.28	0	1	1	0.5	0.71	1.41	2	0	2	1	1.41	1.41	7	5	12	6	1.41	0.24	7
P31939-1	P31939-2	PUR9_HUMAN	471	ATIC	Bifunctional purine biosynthesis protein PURH	ATIC,PURH	0	1	1	0.5	0.71	1.41	2	0	2	1	1.41	1.41	7	5	8	6	1.41	0.24	6	4	8	5	1.41	0.28	0	1	1	0.5	0.71	1.41	2	0	2	1	1.41	1.41	7	5	12	6	1.41	0.24	7
P04843	P04843	RPN1_HUMAN	6184	RPN1	Dolichyl-diphosphooligosaccharide--protein glycosyltransferase subunit 1	RPN1	0	0	0	0	0	0	0	0	0	0	0	0	12	8	13	10	2.83	0.28	6	5	7	5.5	0.71	0.13	0	0	0	0	0	0	0	0	0	0	0	0	12	8	20	10	2.83	0.28	6
Q16658	Q16658	FSCN1_HUMAN	6624	FSCN1	Fascin	FSCN1,SNL,FAN1,HSN	0	2	2	1	1.41	1.41	0	0	0	0	0	0	8	6	10	7	1.41	0.2	5	4	6	4.5	0.71	0.16	0	2	2	1	1.41	1.41	0	0	0	0	0	0	8	6	14	7	1.41	0.2	5
Q13263-1	Q13263-1	TIF1B_HUMAN	10155	TRIM28	Transcription intermediary factor 1-beta	TRIM28,KAP1,RNF96,TIF1B	0	2	2	1	1.41	1.41	0	0	0	0	0	0	9	11	12	10	1.41	0.14	6	4	6	5	1.41	0.28	0	2	2	1	1.41	1.41	0	0	0	0	0	0	12	11	23	11.5	0.71	0.06	7
Q14978-1	Q14978-1	NOLC1_HUMAN	9221	NOLC1	Nucleolar and coiled-body phosphoprotein 1	NOLC1,NS5ATP13,KIAA0035	0	4	4	2	2.83	1.41	1	0	1	0.5	0.71	1.41	10	7	10	8.5	2.12	0.25	6	3	7	4.5	2.12	0.47	0	4	4	2	2.83	1.41	1	0	1	0.5	0.71	1.41	12	8	20	10	2.83	0.28	7
Q14978-1	Q14978-3	NOLC1_HUMAN	9221	NOLC1	Nucleolar and coiled-body phosphoprotein 1	NOLC1,NS5ATP13,KIAA0035	0	4	4	2	2.83	1.41	1	0	1	0.5	0.71	1.41	10	7	10	8.5	2.12	0.25	6	3	7	4.5	2.12	0.47	0	4	4	2	2.83	1.41	1	0	1	0.5	0.71	1.41	12	8	20	10	2.83	0.28	7
Q14978-1	Q14978-2	NOLC1_HUMAN	9221	NOLC1	Nucleolar and coiled-body phosphoprotein 1	NOLC1,NS5ATP13,KIAA0035	0	4	4	2	2.83	1.41	1	0	1	0.5	0.71	1.41	10	7	10	8.5	2.12	0.25	6	3	7	4.5	2.12	0.47	0	4	4	2	2.83	1.41	1	0	1	0.5	0.71	1.41	12	8	20	10	2.83	0.28	7
P67809	P67809	YBOX1_HUMAN	4904	YBX1	Nuclease-sensitive element-binding protein 1	YBX1,YB1,NSEP1	2	2	2	2	0	0	3	0	3	1.5	2.12	1.41	9	8	11	8.5	0.71	0.08	5	6	7	5.5	0.71	0.13	3	2	5	2.5	0.71	0.28	3	0	3	1.5	2.12	1.41	11	8	19	9.5	2.12	0.22	5
Q00325-1	Q00325-1	MPCP_HUMAN	5250	SLC25A3	Phosphate carrier protein, mitochondrial	SLC25A3,PHC	0	0	0	0	0	0	0	0	0	0	0	0	7	3	8	5	2.83	0.57	4	6	7	5	1.41	0.28	0	0	0	0	0	0	0	0	0	0	0	0	9	3	12	6	4.24	0.71	5
Q00325-1	Q00325-2	MPCP_HUMAN	5250	SLC25A3	Phosphate carrier protein, mitochondrial	SLC25A3,PHC	0	0	0	0	0	0	0	0	0	0	0	0	7	3	8	5	2.83	0.57	4	6	7	5	1.41	0.28	0	0	0	0	0	0	0	0	0	0	0	0	9	3	12	6	4.24	0.71	5
P39019	P39019	RS19_HUMAN	6223	RPS19	40S ribosomal protein S19	RPS19	1	3	3	2	1.41	0.71	0	0	0	0	0	0	10	8	10	9	1.41	0.16	5	5	6	5	0	0	1	3	4	2	1.41	0.71	0	0	0	0	0	0	10	8	18	9	1.41	0.16	6
Q14103-1	Q14103-1	HNRPD_HUMAN	3184	HNRNPD	Heterogeneous nuclear ribonucleoprotein D0	HNRNPD,HNRPD,AUF1	0	3	3	1.5	2.12	1.41	0	0	0	0	0	0	8	6	9	7	1.41	0.2	6	4	6	5	1.41	0.28	0	3	3	1.5	2.12	1.41	0	0	0	0	0	0	8	7	15	7.5	0.71	0.09	6
Q14103-1	Q14103-3	HNRPD_HUMAN	3184	HNRNPD	Heterogeneous nuclear ribonucleoprotein D0	HNRNPD,HNRPD,AUF1	0	3	3	1.5	2.12	1.41	0	0	0	0	0	0	8	6	9	7	1.41	0.2	6	4	6	5	1.41	0.28	0	3	3	1.5	2.12	1.41	0	0	0	0	0	0	8	7	15	7.5	0.71	0.09	6
Q14247-1	Q14247-1	SRC8_HUMAN	2017	CTTN	Src substrate cortactin	CTTN,EMS1	0	0	0	0	0	0	0	0	0	0	0	0	7	6	8	6.5	0.71	0.11	6	4	6	5	1.41	0.28	0	0	0	0	0	0	0	0	0	0	0	0	8	6	14	7	1.41	0.2	7
P09936	P09936	UCHL1_HUMAN	7345	UCHL1	Ubiquitin carboxyl-terminal hydrolase isozyme L1	UCHL1	0	2	2	1	1.41	1.41	0	0	0	0	0	0	8	6	8	7	1.41	0.2	5	4	5	4.5	0.71	0.16	0	2	2	1	1.41	1.41	0	0	0	0	0	0	11	8	19	9.5	2.12	0.22	6
P42166-1	P42166-1	LAP2A_HUMAN	7112	TMPO	Lamina-associated polypeptide 2, isoform alpha	TMPO,LAP2	0	3	3	1.5	2.12	1.41	0	0	0	0	0	0	7	4	7	5.5	2.12	0.39	5	3	5	4	1.41	0.35	0	3	3	1.5	2.12	1.41	0	0	0	0	0	0	9	4	13	6.5	3.54	0.54	7
P05455	P05455	LA_HUMAN	6741	SSB	Lupus La protein	SSB	1	2	2	1.5	0.71	0.47	0	0	0	0	0	0	7	3	8	5	2.83	0.57	6	5	6	5.5	0.71	0.13	1	2	3	1.5	0.71	0.47	0	0	0	0	0	0	7	4	11	5.5	2.12	0.39	6
P83731	P83731	RL24_HUMAN	6152	RPL24	60S ribosomal protein L24	RPL24	0	2	2	1	1.41	1.41	0	0	0	0	0	0	6	4	7	5	1.41	0.28	7	4	7	5.5	2.12	0.39	0	2	2	1	1.41	1.41	0	0	0	0	0	0	6	4	10	5	1.41	0.28	7
Q3ZCQ8-1	Q3ZCQ8-1	TIM50_HUMAN	92609	TIMM50	Mitochondrial import inner membrane translocase subunit TIM50	TIMM50,TIM50	0	0	0	0	0	0	0	0	0	0	0	0	8	4	8	6	2.83	0.47	7	3	7	5	2.83	0.57	0	0	0	0	0	0	0	0	0	0	0	0	8	5	13	6.5	2.12	0.33	7
Q3ZCQ8-1	Q3ZCQ8-2	TIM50_HUMAN	92609	TIMM50	Mitochondrial import inner membrane translocase subunit TIM50	TIMM50,TIM50	0	0	0	0	0	0	0	0	0	0	0	0	8	4	8	6	2.83	0.47	7	3	7	5	2.83	0.57	0	0	0	0	0	0	0	0	0	0	0	0	8	5	13	6.5	2.12	0.33	7
P42167-1	P42167-1	LAP2B_HUMAN	7112	TMPO	Lamina-associated polypeptide 2, isoforms beta/gamma	TMPO,LAP2	0	2	2	1	1.41	1.41	0	0	0	0	0	0	7	4	7	5.5	2.12	0.39	5	3	5	4	1.41	0.35	0	2	2	1	1.41	1.41	0	0	0	0	0	0	9	4	13	6.5	3.54	0.54	7
P62917	P62917	RL8_HUMAN	6132	RPL8	60S ribosomal protein L8	RPL8	0	4	4	2	2.83	1.41	0	0	0	0	0	0	6	7	7	6.5	0.71	0.11	3	5	5	4	1.41	0.35	0	4	4	2	2.83	1.41	0	0	0	0	0	0	7	10	17	8.5	2.12	0.25	6
Q9NWR8	Q9NWR8	MCUB_HUMAN	55013	CCDC109B	Calcium uniporter regulatory subunit MCUb, mitochondrial	CCDC109B,MCUB	0	0	0	0	0	0	0	0	0	0	0	0	0	0	0	0	0	0	6	5	6	5.5	0.71	0.13	0	0	0	0	0	0	0	0	0	0	0	0	0	0	0	0	0	0	6
P53999	P53999	TCP4_HUMAN	10923	SUB1	Activated RNA polymerase II transcriptional coactivator p15	SUB1,PC4,RPO2TC1	0	3	3	1.5	2.12	1.41	0	0	0	0	0	0	4	4	6	4	0	0	4	5	6	4.5	0.71	0.16	0	3	3	1.5	2.12	1.41	0	0	0	0	0	0	5	5	10	5	0	0	6
Q9Y281-1	Q9Y281-1	COF2_HUMAN	1073	CFL2	Cofilin-2	CFL2	0	1	1	0.5	0.71	1.41	1	1	1	1	0	0	3	2	3	2.5	0.71	0.28	5	2	5	3.5	2.12	0.61	0	1	1	0.5	0.71	1.41	2	1	3	1.5	0.71	0.47	4	2	6	3	1.41	0.47	8
P61254	P61254	RL26_HUMAN	6154	RPL26	60S ribosomal protein L26	RPL26	0	0	0	0	0	0	0	0	0	0	0	0	5	3	5	4	1.41	0.35	6	4	6	5	1.41	0.28	0	0	0	0	0	0	0	0	0	0	0	0	5	3	8	4	1.41	0.35	6
P30050-1	P30050-1	RL12_HUMAN	6136	RPL12	60S ribosomal protein L12	RPL12	0	3	3	1.5	2.12	1.41	0	0	0	0	0	0	6	6	6	6	0	0	4	5	5	4.5	0.71	0.16	0	4	4	2	2.83	1.41	0	0	0	0	0	0	7	7	14	7	0	0	5
Q8N0Y7	Q8N0Y7	PGAM4_HUMAN	441531	PGAM4	Probable phosphoglycerate mutase 4	PGAM4,PGAM3	0	2	2	1	1.41	1.41	0	1	1	0.5	0.71	1.41	4	2	4	3	1.41	0.47	4	5	5	4.5	0.71	0.16	0	3	3	1.5	2.12	1.41	0	1	1	0.5	0.71	1.41	4	3	7	3.5	0.71	0.2	6
P05023-1	P05023-1	AT1A1_HUMAN	476	ATP1A1	Sodium/potassium-transporting ATPase subunit alpha-1	ATP1A1	1	4	4	2.5	2.12	0.85	2	0	2	1	1.41	1.41	20	13	23	16.5	4.95	0.3	6	4	9	5	1.41	0.28	1	4	5	2.5	2.12	0.85	2	0	2	1	1.41	1.41	20	13	33	16.5	4.95	0.3	6
P05023-1	P05023-4	AT1A1_HUMAN	476	ATP1A1	Sodium/potassium-transporting ATPase subunit alpha-1	ATP1A1	1	4	4	2.5	2.12	0.85	2	0	2	1	1.41	1.41	20	13	23	16.5	4.95	0.3	6	4	9	5	1.41	0.28	1	4	5	2.5	2.12	0.85	2	0	2	1	1.41	1.41	20	13	33	16.5	4.95	0.3	6
O75369-1	O75369-1	FLNB_HUMAN	2317	FLNB	Filamin-B	FLNB,FLN3,TABP,FLN1L,TAP	0	0	0	0	0	0	0	0	0	0	0	0	14	8	19	11	4.24	0.39	6	3	7	4.5	2.12	0.47	0	0	0	0	0	0	0	0	0	0	0	0	15	9	24	12	4.24	0.35	7
O75369-1	O75369-8	FLNB_HUMAN	2317	FLNB	Filamin-B	FLNB,FLN3,TABP,FLN1L,TAP	0	0	0	0	0	0	0	0	0	0	0	0	14	8	19	11	4.24	0.39	6	3	7	4.5	2.12	0.47	0	0	0	0	0	0	0	0	0	0	0	0	15	9	24	12	4.24	0.35	7
O75369-1	O75369-9	FLNB_HUMAN	2317	FLNB	Filamin-B	FLNB,FLN3,TABP,FLN1L,TAP	0	0	0	0	0	0	0	0	0	0	0	0	14	8	19	11	4.24	0.39	6	3	7	4.5	2.12	0.47	0	0	0	0	0	0	0	0	0	0	0	0	15	9	24	12	4.24	0.35	7
O75369-1	O75369-2	FLNB_HUMAN	2317	FLNB	Filamin-B	FLNB,FLN3,TABP,FLN1L,TAP	0	0	0	0	0	0	0	0	0	0	0	0	14	8	19	11	4.24	0.39	6	3	7	4.5	2.12	0.47	0	0	0	0	0	0	0	0	0	0	0	0	15	9	24	12	4.24	0.35	7
P23526-1	P23526-1	SAHH_HUMAN	191	AHCY	Adenosylhomocysteinase	AHCY,SAHH	0	4	4	2	2.83	1.41	1	0	1	0.5	0.71	1.41	9	7	10	8	1.41	0.18	6	4	6	5	1.41	0.28	0	5	5	2.5	3.54	1.41	1	0	1	0.5	0.71	1.41	10	8	18	9	1.41	0.16	6
P14314-1	P14314-1	GLU2B_HUMAN	5589	PRKCSH	Glucosidase 2 subunit beta	PRKCSH,G19P1	0	4	4	2	2.83	1.41	0	0	0	0	0	0	10	7	11	8.5	2.12	0.25	5	4	6	4.5	0.71	0.16	0	4	4	2	2.83	1.41	0	0	0	0	0	0	11	7	18	9	2.83	0.31	6
P14314-1	P14314-2	GLU2B_HUMAN	5589	PRKCSH	Glucosidase 2 subunit beta	PRKCSH,G19P1	0	4	4	2	2.83	1.41	0	0	0	0	0	0	10	7	11	8.5	2.12	0.25	5	4	6	4.5	0.71	0.16	0	4	4	2	2.83	1.41	0	0	0	0	0	0	11	7	18	9	2.83	0.31	6
P49321-1	P49321-1	NASP_HUMAN	4678	NASP	Nuclear autoantigenic sperm protein	NASP	0	0	0	0	0	0	0	0	0	0	0	0	7	4	9	5.5	2.12	0.39	5	4	6	4.5	0.71	0.16	0	0	0	0	0	0	0	0	0	0	0	0	8	4	12	6	2.83	0.47	5
P49321-1	P49321-3	NASP_HUMAN	4678	NASP	Nuclear autoantigenic sperm protein	NASP	0	0	0	0	0	0	0	0	0	0	0	0	7	4	9	5.5	2.12	0.39	5	4	6	4.5	0.71	0.16	0	0	0	0	0	0	0	0	0	0	0	0	8	4	12	6	2.83	0.47	5
P49321-1	P49321-4	NASP_HUMAN	4678	NASP	Nuclear autoantigenic sperm protein	NASP	0	0	0	0	0	0	0	0	0	0	0	0	7	4	9	5.5	2.12	0.39	5	4	6	4.5	0.71	0.16	0	0	0	0	0	0	0	0	0	0	0	0	8	4	12	6	2.83	0.47	5
Q02878	Q02878	RL6_HUMAN	6128	RPL6	60S ribosomal protein L6	RPL6,TXREB1	0	4	4	2	2.83	1.41	0	0	0	0	0	0	8	6	10	7	1.41	0.2	5	5	8	5	0	0	0	4	4	2	2.83	1.41	0	0	0	0	0	0	10	7	17	8.5	2.12	0.25	5
P27635	P27635	RL10_HUMAN	6134	RPL10	60S ribosomal protein L10	RPL10,DXS648E,QM	0	2	2	1	1.41	1.41	0	0	0	0	0	0	7	5	8	6	1.41	0.24	6	4	7	5	1.41	0.28	0	2	2	1	1.41	1.41	0	0	0	0	0	0	8	5	13	6.5	2.12	0.33	6
P32119-1	P32119-1	PRDX2_HUMAN	7001	PRDX2	Peroxiredoxin-2	PRDX2,TDPX1,NKEFB	0	2	2	1	1.41	1.41	0	0	0	0	0	0	9	4	9	6.5	3.54	0.54	5	4	6	4.5	0.71	0.16	0	2	2	1	1.41	1.41	0	0	0	0	0	0	11	5	16	8	4.24	0.53	5
Q07955-1	Q07955-1	SRSF1_HUMAN	6426	SRSF1	Serine/arginine-rich splicing factor 1	SRSF1,ASF,SF2P33,SFRS1,SF2	0	2	2	1	1.41	1.41	0	0	0	0	0	0	6	8	8	7	1.41	0.2	5	4	5	4.5	0.71	0.16	0	2	2	1	1.41	1.41	0	0	0	0	0	0	6	9	15	7.5	2.12	0.28	5
P09960-1	P09960-1	LKHA4_HUMAN	4048	LTA4H	Leukotriene A-4 hydrolase	LTA4H,LTA4	0	0	0	0	0	0	0	0	0	0	0	0	8	3	8	5.5	3.54	0.64	4	3	7	3.5	0.71	0.2	0	0	0	0	0	0	0	0	0	0	0	0	8	3	11	5.5	3.54	0.64	5
P09960-1	P09960-2	LKHA4_HUMAN	4048	LTA4H	Leukotriene A-4 hydrolase	LTA4H,LTA4	0	0	0	0	0	0	0	0	0	0	0	0	8	3	8	5.5	3.54	0.64	4	3	7	3.5	0.71	0.2	0	0	0	0	0	0	0	0	0	0	0	0	8	3	11	5.5	3.54	0.64	5
Q14103-2	Q14103-2	HNRPD_HUMAN	3184	HNRNPD	Heterogeneous nuclear ribonucleoprotein D0	HNRNPD,HNRPD,AUF1	0	3	3	1.5	2.12	1.41	0	0	0	0	0	0	7	5	8	6	1.41	0.24	5	4	5	4.5	0.71	0.16	0	3	3	1.5	2.12	1.41	0	0	0	0	0	0	7	6	13	6.5	0.71	0.11	5
Q14103-2	Q14103-4	HNRPD_HUMAN	3184	HNRNPD	Heterogeneous nuclear ribonucleoprotein D0	HNRNPD,HNRPD,AUF1	0	3	3	1.5	2.12	1.41	0	0	0	0	0	0	7	5	8	6	1.41	0.24	5	4	5	4.5	0.71	0.16	0	3	3	1.5	2.12	1.41	0	0	0	0	0	0	7	6	13	6.5	0.71	0.11	5
P62826	P62826	RAN_HUMAN	5901	RAN	GTP-binding nuclear protein Ran	RAN,ARA24	0	1	1	0.5	0.71	1.41	0	0	0	0	0	0	5	6	7	5.5	0.71	0.13	4	4	5	4	0	0	0	1	1	0.5	0.71	1.41	0	0	0	0	0	0	6	7	13	6.5	0.71	0.11	5
P36542-1	P36542-1	ATPG_HUMAN	509	ATP5C1	ATP synthase subunit gamma, mitochondrial	ATP5C1,ATP5CL1,ATP5C	0	1	1	0.5	0.71	1.41	0	1	1	0.5	0.71	1.41	4	2	5	3	1.41	0.47	5	4	6	4.5	0.71	0.16	0	1	1	0.5	0.71	1.41	0	1	1	0.5	0.71	1.41	5	3	8	4	1.41	0.35	6
P62249	P62249	RS16_HUMAN	6217	RPS16	40S ribosomal protein S16	RPS16	0	2	2	1	1.41	1.41	0	0	0	0	0	0	7	5	7	6	1.41	0.24	6	4	6	5	1.41	0.28	0	2	2	1	1.41	1.41	0	0	0	0	0	0	7	6	13	6.5	0.71	0.11	6
P09496-2	P09496-2	CLCA_HUMAN	1211	CLTA	Clathrin light chain A	CLTA	0	0	0	0	0	0	0	0	0	0	0	0	6	7	7	6.5	0.71	0.11	5	4	6	4.5	0.71	0.16	0	0	0	0	0	0	0	0	0	0	0	0	7	7	14	7	0	0	5
Q01844-1	Q01844-1	EWS_HUMAN	2130	EWSR1	RNA-binding protein EWS	EWSR1,EWS	1	1	1	1	0	0	1	0	1	0.5	0.71	1.41	5	4	5	4.5	0.71	0.16	4	4	5	4	0	0	2	1	3	1.5	0.71	0.47	1	0	1	0.5	0.71	1.41	7	5	12	6	1.41	0.24	4
Q01844-1	Q01844-3	EWS_HUMAN	2130	EWSR1	RNA-binding protein EWS	EWSR1,EWS	1	1	1	1	0	0	1	0	1	0.5	0.71	1.41	5	4	5	4.5	0.71	0.16	4	4	5	4	0	0	2	1	3	1.5	0.71	0.47	1	0	1	0.5	0.71	1.41	7	5	12	6	1.41	0.24	4
Q01844-1	Q01844-6	EWS_HUMAN	2130	EWSR1	RNA-binding protein EWS	EWSR1,EWS	1	1	1	1	0	0	1	0	1	0.5	0.71	1.41	5	4	5	4.5	0.71	0.16	4	4	5	4	0	0	2	1	3	1.5	0.71	0.47	1	0	1	0.5	0.71	1.41	7	5	12	6	1.41	0.24	4
Q01844-1	Q01844-5	EWS_HUMAN	2130	EWSR1	RNA-binding protein EWS	EWSR1,EWS	1	1	1	1	0	0	1	0	1	0.5	0.71	1.41	5	4	5	4.5	0.71	0.16	4	4	5	4	0	0	2	1	3	1.5	0.71	0.47	1	0	1	0.5	0.71	1.41	7	5	12	6	1.41	0.24	4
Q01844-1	Q01844-2	EWS_HUMAN	2130	EWSR1	RNA-binding protein EWS	EWSR1,EWS	1	1	1	1	0	0	1	0	1	0.5	0.71	1.41	5	4	5	4.5	0.71	0.16	4	4	5	4	0	0	2	1	3	1.5	0.71	0.47	1	0	1	0.5	0.71	1.41	7	5	12	6	1.41	0.24	4
P08865	P08865	RSSA_HUMAN	3921	RPSA	40S ribosomal protein SA {ECO:0000255|HAMAP-Rule:MF_03016}	RPSA,LAMR1,LAMBR	0	2	2	1	1.41	1.41	1	0	1	0.5	0.71	1.41	5	3	5	4	1.41	0.35	4	3	4	3.5	0.71	0.2	0	2	2	1	1.41	1.41	1	0	1	0.5	0.71	1.41	6	3	9	4.5	2.12	0.47	5
A7E2Y1-1	A7E2Y1-1	MYH7B_HUMAN	57644	MYH7B	Myosin-7B	MYH7B,KIAA1512	0	0	0	0	0	0	0	0	0	0	0	0	0	2	2	1	1.41	1.41	2	2	2	2	0	0	0	0	0	0	0	0	0	0	0	0	0	0	0	6	6	3	4.24	1.41	7
P30153	P30153	2AAA_HUMAN	5518	PPP2R1A	Serine/threonine-protein phosphatase 2A 65 kDa regulatory subunit A alpha isoform	PPP2R1A	0	0	0	0	0	0	0	0	0	0	0	0	11	8	13	9.5	2.12	0.22	4	5	6	4.5	0.71	0.16	0	0	0	0	0	0	0	0	0	0	0	0	12	8	20	10	2.83	0.28	4
Q12931-1	Q12931-1	TRAP1_HUMAN	10131	TRAP1	Heat shock protein 75 kDa, mitochondrial	TRAP1,HSP75	1	3	3	2	1.41	0.71	1	1	1	1	0	0	13	8	14	10.5	3.54	0.34	5	3	7	4	1.41	0.35	3	4	7	3.5	0.71	0.2	1	1	2	1	0	0	15	8	23	11.5	4.95	0.43	6
Q12931-1	Q12931-2	TRAP1_HUMAN	10131	TRAP1	Heat shock protein 75 kDa, mitochondrial	TRAP1,HSP75	1	3	3	2	1.41	0.71	1	1	1	1	0	0	13	8	14	10.5	3.54	0.34	5	3	7	4	1.41	0.35	3	4	7	3.5	0.71	0.2	1	1	2	1	0	0	15	8	23	11.5	4.95	0.43	6
P50395-1	P50395-1	GDIB_HUMAN	2665	GDI2	Rab GDP dissociation inhibitor beta	GDI2,RABGDIB	0	2	2	1	1.41	1.41	0	0	0	0	0	0	10	8	13	9	1.41	0.16	8	1	8	4.5	4.95	1.1	0	2	2	1	1.41	1.41	0	0	0	0	0	0	12	9	21	10.5	2.12	0.2	8
P14868-1	P14868-1	SYDC_HUMAN	1615	DARS	Aspartate--tRNA ligase, cytoplasmic	DARS	0	0	0	0	0	0	0	0	0	0	0	0	6	8	10	7	1.41	0.2	5	4	6	4.5	0.71	0.16	0	0	0	0	0	0	0	0	0	0	0	0	6	8	14	7	1.41	0.2	5
P80723-1	P80723-1	BASP1_HUMAN	10409	BASP1	Brain acid soluble protein 1	BASP1,NAP22	2	4	4	3	1.41	0.47	4	0	4	2	2.83	1.41	9	6	9	7.5	2.12	0.28	6	3	7	4.5	2.12	0.47	2	4	6	3	1.41	0.47	5	0	5	2.5	3.54	1.41	11	9	20	10	1.41	0.14	6
P61586	P61586	RHOA_HUMAN	387	RHOA	Transforming protein RhoA	RHOA,ARHA,ARH12,RHO12	0	0	0	0	0	0	0	0	0	0	0	0	10	4	10	7	4.24	0.61	5	4	6	4.5	0.71	0.16	0	0	0	0	0	0	0	0	0	0	0	0	11	4	15	7.5	4.95	0.66	5
O75533-1	O75533-1	SF3B1_HUMAN	23451	SF3B1	Splicing factor 3B subunit 1	SF3B1,SAP155	0	0	0	0	0	0	0	0	0	0	0	0	8	3	9	5.5	3.54	0.64	5	4	6	4.5	0.71	0.16	0	0	0	0	0	0	0	0	0	0	0	0	9	3	12	6	4.24	0.71	5
P09622-1	P09622-1	DLDH_HUMAN	1738	DLD	Dihydrolipoyl dehydrogenase, mitochondrial	DLD,PHE3,LAD,GCSL	0	0	0	0	0	0	0	0	0	0	0	0	5	1	5	3	2.83	0.94	6	2	6	4	2.83	0.71	0	0	0	0	0	0	0	0	0	0	0	0	6	1	7	3.5	3.54	1.01	7
O43852-1	O43852-1	CALU_HUMAN	813	CALU	Calumenin	CALU	0	0	0	0	0	0	0	0	0	0	0	0	7	3	7	5	2.83	0.57	4	3	4	3.5	0.71	0.2	0	0	0	0	0	0	0	0	0	0	0	0	8	3	11	5.5	3.54	0.64	5
O43852-1	O43852-3	CALU_HUMAN	813	CALU	Calumenin	CALU	0	0	0	0	0	0	0	0	0	0	0	0	7	3	7	5	2.83	0.57	4	3	4	3.5	0.71	0.2	0	0	0	0	0	0	0	0	0	0	0	0	8	3	11	5.5	3.54	0.64	5
P30048-1	P30048-1	PRDX3_HUMAN	10935	PRDX3	Thioredoxin-dependent peroxide reductase, mitochondrial	PRDX3,AOP1	2	3	3	2.5	0.71	0.28	0	2	2	1	1.41	1.41	6	8	8	7	1.41	0.2	5	4	6	4.5	0.71	0.16	2	3	5	2.5	0.71	0.28	0	2	2	1	1.41	1.41	7	9	16	8	1.41	0.18	5
P30048-1	P30048-2	PRDX3_HUMAN	10935	PRDX3	Thioredoxin-dependent peroxide reductase, mitochondrial	PRDX3,AOP1	2	3	3	2.5	0.71	0.28	0	2	2	1	1.41	1.41	6	8	8	7	1.41	0.2	5	4	6	4.5	0.71	0.16	2	3	5	2.5	0.71	0.28	0	2	2	1	1.41	1.41	7	9	16	8	1.41	0.18	5
Q96C19	Q96C19	EFHD2_HUMAN	79180	EFHD2	EF-hand domain-containing protein D2	EFHD2,SWS1	0	0	0	0	0	0	0	0	0	0	0	0	5	6	7	5.5	0.71	0.13	5	4	6	4.5	0.71	0.16	0	0	0	0	0	0	0	0	0	0	0	0	5	6	11	5.5	0.71	0.13	5
P16989-1	P16989-1	YBOX3_HUMAN	8531	YBX3	Y-box-binding protein 3	YBX3,CSDA,DBPA	0	0	0	0	0	0	0	0	0	0	0	0	6	6	7	6	0	0	4	5	5	4.5	0.71	0.16	0	0	0	0	0	0	0	0	0	0	0	0	7	6	13	6.5	0.71	0.11	4
P16989-1	P16989-2	YBOX3_HUMAN	8531	YBX3	Y-box-binding protein 3	YBX3,CSDA,DBPA	0	0	0	0	0	0	0	0	0	0	0	0	6	6	7	6	0	0	4	5	5	4.5	0.71	0.16	0	0	0	0	0	0	0	0	0	0	0	0	7	6	13	6.5	0.71	0.11	4
P45880-1	P45880-1	VDAC2_HUMAN	7417	VDAC2	Voltage-dependent anion-selective channel protein 2	VDAC2	0	1	1	0.5	0.71	1.41	0	0	0	0	0	0	6	5	7	5.5	0.71	0.13	4	5	7	4.5	0.71	0.16	0	1	1	0.5	0.71	1.41	0	0	0	0	0	0	7	5	12	6	1.41	0.24	4
P45880-1	P45880-3	VDAC2_HUMAN	7417	VDAC2	Voltage-dependent anion-selective channel protein 2	VDAC2	0	1	1	0.5	0.71	1.41	0	0	0	0	0	0	6	5	7	5.5	0.71	0.13	4	5	7	4.5	0.71	0.16	0	1	1	0.5	0.71	1.41	0	0	0	0	0	0	7	5	12	6	1.41	0.24	4
P45880-1	P45880-2	VDAC2_HUMAN	7417	VDAC2	Voltage-dependent anion-selective channel protein 2	VDAC2	0	1	1	0.5	0.71	1.41	0	0	0	0	0	0	6	5	7	5.5	0.71	0.13	4	5	7	4.5	0.71	0.16	0	1	1	0.5	0.71	1.41	0	0	0	0	0	0	7	5	12	6	1.41	0.24	4
P32969	P32969	RL9_HUMAN	6133	RPL9	60S ribosomal protein L9	RPL9P9,RPL9P7,RPL9P8,RPL9	0	1	1	0.5	0.71	1.41	0	0	0	0	0	0	6	5	7	5.5	0.71	0.13	4	5	5	4.5	0.71	0.16	0	1	1	0.5	0.71	1.41	0	0	0	0	0	0	6	5	11	5.5	0.71	0.13	4
P61604	P61604	CH10_HUMAN	3336	HSPE1	10 kDa heat shock protein, mitochondrial	HSPE1	0	2	2	1	1.41	1.41	0	0	0	0	0	0	4	4	5	4	0	0	4	4	5	4	0	0	0	2	2	1	1.41	1.41	0	0	0	0	0	0	4	4	8	4	0	0	5
P61313-1	P61313-1	RL15_HUMAN	6138	RPL15	60S ribosomal protein L15	RPL15,EC45	0	2	2	1	1.41	1.41	0	0	0	0	0	0	4	4	5	4	0	0	4	4	5	4	0	0	0	2	2	1	1.41	1.41	0	0	0	0	0	0	5	4	9	4.5	0.71	0.16	5
P62873-1	P62873-1	GBB1_HUMAN	2782	GNB1	Guanine nucleotide-binding protein G(I)/G(S)/G(T) subunit beta-1	GNB1	0	2	2	1	1.41	1.41	0	0	0	0	0	0	4	3	5	3.5	0.71	0.2	5	3	5	4	1.41	0.35	0	2	2	1	1.41	1.41	0	0	0	0	0	0	4	3	7	3.5	0.71	0.2	6
P62873-1	P62873-2	GBB1_HUMAN	2782	GNB1	Guanine nucleotide-binding protein G(I)/G(S)/G(T) subunit beta-1	GNB1	0	2	2	1	1.41	1.41	0	0	0	0	0	0	4	3	5	3.5	0.71	0.2	5	3	5	4	1.41	0.35	0	2	2	1	1.41	1.41	0	0	0	0	0	0	4	3	7	3.5	0.71	0.2	6
P62081	P62081	RS7_HUMAN	6201	RPS7	40S ribosomal protein S7	RPS7	0	0	0	0	0	0	0	0	0	0	0	0	2	3	4	2.5	0.71	0.28	5	3	5	4	1.41	0.35	0	0	0	0	0	0	0	0	0	0	0	0	2	4	6	3	1.41	0.47	5
P24539	P24539	AT5F1_HUMAN	515	ATP5F1	ATP synthase F(0) complex subunit B1, mitochondrial	ATP5F1	0	0	0	0	0	0	0	0	0	0	0	0	3	3	4	3	0	0	4	4	5	4	0	0	0	0	0	0	0	0	0	0	0	0	0	0	3	3	6	3	0	0	4
A6NHL2-1	A6NHL2-1	TBAL3_HUMAN	79861	TUBAL3	Tubulin alpha chain-like 3	TUBAL3	0	0	0	0	0	0	0	0	0	0	0	0	4	3	4	3.5	0.71	0.2	3	3	3	3	0	0	0	0	0	0	0	0	0	0	0	0	0	0	7	4	11	5.5	2.12	0.39	5
A6NHL2-1	A6NHL2-2	TBAL3_HUMAN	79861	TUBAL3	Tubulin alpha chain-like 3	TUBAL3	0	0	0	0	0	0	0	0	0	0	0	0	4	3	4	3.5	0.71	0.2	3	3	3	3	0	0	0	0	0	0	0	0	0	0	0	0	0	0	7	4	11	5.5	2.12	0.39	5
P05976-1	P05976-1	MYL1_HUMAN	4632	MYL1	Myosin light chain 1/3, skeletal muscle isoform	MYL1	0	0	0	0	0	0	0	0	0	0	0	0	2	2	2	2	0	0	2	2	2	2	0	0	0	0	0	0	0	0	0	0	0	0	0	0	4	3	7	3.5	0.71	0.2	4
P05976-1	P08590	MYL3_HUMAN	4634	MYL3	Myosin light chain 3	MYL3	0	0	0	0	0	0	0	0	0	0	0	0	2	2	2	2	0	0	2	2	2	2	0	0	0	0	0	0	0	0	0	0	0	0	0	0	4	3	7	3.5	0.71	0.2	4
P05976-1	P05976-2	MYL1_HUMAN	4632	MYL1	Myosin light chain 1/3, skeletal muscle isoform	MYL1	0	0	0	0	0	0	0	0	0	0	0	0	2	2	2	2	0	0	2	2	2	2	0	0	0	0	0	0	0	0	0	0	0	0	0	0	4	3	7	3.5	0.71	0.2	4
Q13428-3	Q13428-3	TCOF_HUMAN	6949	TCOF1	Treacle protein	TCOF1	0	0	0	0	0	0	0	0	0	0	0	0	13	10	16	11.5	2.12	0.18	6	2	7	4	2.83	0.71	0	0	0	0	0	0	0	0	0	0	0	0	14	10	24	12	2.83	0.24	6
P11940-1	P11940-1	PABP1_HUMAN	26986	PABPC1	Polyadenylate-binding protein 1	PABPC1,PAB1,PABP1,PABPC2	0	2	2	1	1.41	1.41	0	0	0	0	0	0	11	7	13	9	2.83	0.31	6	2	6	4	2.83	0.71	0	2	2	1	1.41	1.41	0	0	0	0	0	0	14	9	23	11.5	3.54	0.31	6
P11940-1	P11940-2	PABP1_HUMAN	26986	PABPC1	Polyadenylate-binding protein 1	PABPC1,PAB1,PABP1,PABPC2	0	2	2	1	1.41	1.41	0	0	0	0	0	0	11	7	13	9	2.83	0.31	6	2	6	4	2.83	0.71	0	2	2	1	1.41	1.41	0	0	0	0	0	0	14	9	23	11.5	3.54	0.31	6
Q9Y266	Q9Y266	NUDC_HUMAN	10726	NUDC	Nuclear migration protein nudC	NUDC	0	0	0	0	0	0	0	0	0	0	0	0	11	6	12	8.5	3.54	0.42	4	3	4	3.5	0.71	0.2	0	0	0	0	0	0	0	0	0	0	0	0	11	6	17	8.5	3.54	0.42	5
Q8WWM7-1	Q8WWM7-1	ATX2L_HUMAN	11273	ATXN2L	Ataxin-2-like protein	ATXN2L,A2D,A2RP,A2LP,A2LG	0	0	0	0	0	0	0	0	0	0	0	0	8	8	12	8	0	0	2	3	4	2.5	0.71	0.28	0	0	0	0	0	0	0	0	0	0	0	0	11	8	19	9.5	2.12	0.22	4
P07910-1	P07910-1	HNRPC_HUMAN	3183	HNRNPC	Heterogeneous nuclear ribonucleoproteins C1/C2	HNRNPC,HNRPC	2	6	6	4	2.83	0.71	2	0	2	1	1.41	1.41	10	6	10	8	2.83	0.35	4	3	4	3.5	0.71	0.2	4	6	10	5	1.41	0.28	2	0	2	1	1.41	1.41	12	9	21	10.5	2.12	0.2	4
P07910-1	P07910-2	HNRPC_HUMAN	3183	HNRNPC	Heterogeneous nuclear ribonucleoproteins C1/C2	HNRNPC,HNRPC	2	6	6	4	2.83	0.71	2	0	2	1	1.41	1.41	10	6	10	8	2.83	0.35	4	3	4	3.5	0.71	0.2	4	6	10	5	1.41	0.28	2	0	2	1	1.41	1.41	12	9	21	10.5	2.12	0.2	4
P07355-1	P07355-1	ANXA2_HUMAN	302	ANXA2	Annexin A2	ANXA2,ANX2L4,CAL1H,ANX2,LPC2D	0	3	3	1.5	2.12	1.41	0	0	0	0	0	0	10	3	10	6.5	4.95	0.76	5	3	6	4	1.41	0.35	0	3	3	1.5	2.12	1.41	0	0	0	0	0	0	10	3	13	6.5	4.95	0.76	5
P07355-1	P07355-2	ANXA2_HUMAN	302	ANXA2	Annexin A2	ANXA2,ANX2L4,CAL1H,ANX2,LPC2D	0	3	3	1.5	2.12	1.41	0	0	0	0	0	0	10	3	10	6.5	4.95	0.76	5	3	6	4	1.41	0.35	0	3	3	1.5	2.12	1.41	0	0	0	0	0	0	10	3	13	6.5	4.95	0.76	5
Q13435	Q13435	SF3B2_HUMAN	10992	SF3B2	Splicing factor 3B subunit 2	SF3B2,SAP145	0	2	2	1	1.41	1.41	0	0	0	0	0	0	5	6	9	5.5	0.71	0.13	3	4	5	3.5	0.71	0.2	0	2	2	1	1.41	1.41	0	0	0	0	0	0	5	6	11	5.5	0.71	0.13	4
P25205-1	P25205-1	MCM3_HUMAN	4172	MCM3	DNA replication licensing factor MCM3	MCM3	0	0	0	0	0	0	0	0	0	0	0	0	7	4	9	5.5	2.12	0.39	4	2	5	3	1.41	0.47	0	0	0	0	0	0	0	0	0	0	0	0	7	4	11	5.5	2.12	0.39	6
P25205-1	P25205-2	MCM3_HUMAN	4172	MCM3	DNA replication licensing factor MCM3	MCM3	0	0	0	0	0	0	0	0	0	0	0	0	7	4	9	5.5	2.12	0.39	4	2	5	3	1.41	0.47	0	0	0	0	0	0	0	0	0	0	0	0	7	4	11	5.5	2.12	0.39	6
P50502	P50502	F10A1_HUMAN	6767	ST13	Hsc70-interacting protein	ST13,AAG2,HIP,SNC6,FAM10A1	0	2	2	1	1.41	1.41	0	0	0	0	0	0	7	7	8	7	0	0	5	3	6	4	1.41	0.35	0	2	2	1	1.41	1.41	0	0	0	0	0	0	7	9	16	8	1.41	0.18	5
P40925-1	P40925-1	MDHC_HUMAN	4190	MDH1	Malate dehydrogenase, cytoplasmic	MDH1,MDHA	0	3	3	1.5	2.12	1.41	0	0	0	0	0	0	7	6	8	6.5	0.71	0.11	4	3	6	3.5	0.71	0.2	0	3	3	1.5	2.12	1.41	0	0	0	0	0	0	9	7	16	8	1.41	0.18	5
P40925-1	P40925-3	MDHC_HUMAN	4190	MDH1	Malate dehydrogenase, cytoplasmic	MDH1,MDHA	0	3	3	1.5	2.12	1.41	0	0	0	0	0	0	7	6	8	6.5	0.71	0.11	4	3	6	3.5	0.71	0.2	0	3	3	1.5	2.12	1.41	0	0	0	0	0	0	9	7	16	8	1.41	0.18	5
P21796	P21796	VDAC1_HUMAN	7416	VDAC1	Voltage-dependent anion-selective channel protein 1	VDAC1,VDAC	0	3	3	1.5	2.12	1.41	0	0	0	0	0	0	7	2	7	4.5	3.54	0.79	2	4	4	3	1.41	0.47	0	3	3	1.5	2.12	1.41	0	0	0	0	0	0	8	2	10	5	4.24	0.85	2
Q8NF91-1	Q8NF91-1	SYNE1_HUMAN	23345	SYNE1	Nesprin-1	SYNE1,KIAA0796,KIAA1262,KIAA1756,C6orf98,MYNE1	0	0	0	0	0	0	0	0	0	0	0	0	5	3	7	4	1.41	0.35	4	0	4	2	2.83	1.41	0	0	0	0	0	0	0	0	0	0	0	0	5	3	8	4	1.41	0.35	8
Q8NF91-1	Q8NF91-4	SYNE1_HUMAN	23345	SYNE1	Nesprin-1	SYNE1,KIAA0796,KIAA1262,KIAA1756,C6orf98,MYNE1	0	0	0	0	0	0	0	0	0	0	0	0	5	3	7	4	1.41	0.35	4	0	4	2	2.83	1.41	0	0	0	0	0	0	0	0	0	0	0	0	5	3	8	4	1.41	0.35	8
P26583	P26583	HMGB2_HUMAN	3148	HMGB2	High mobility group protein B2	HMGB2,HMG2	0	2	2	1	1.41	1.41	0	0	0	0	0	0	6	3	7	4.5	2.12	0.47	4	2	4	3	1.41	0.47	0	2	2	1	1.41	1.41	0	0	0	0	0	0	7	3	10	5	2.83	0.57	5
Q15084-1	Q15084-1	PDIA6_HUMAN	10130	PDIA6	Protein disulfide-isomerase A6	PDIA6,ERP5,TXNDC7,P5	1	3	3	2	1.41	0.71	2	0	2	1	1.41	1.41	8	4	8	6	2.83	0.47	5	3	6	4	1.41	0.35	1	3	4	2	1.41	0.71	2	0	2	1	1.41	1.41	10	4	14	7	4.24	0.61	5
Q15084-1	Q15084-5	PDIA6_HUMAN	10130	PDIA6	Protein disulfide-isomerase A6	PDIA6,ERP5,TXNDC7,P5	1	3	3	2	1.41	0.71	2	0	2	1	1.41	1.41	8	4	8	6	2.83	0.47	5	3	6	4	1.41	0.35	1	3	4	2	1.41	0.71	2	0	2	1	1.41	1.41	10	4	14	7	4.24	0.61	5
Q15084-1	Q15084-3	PDIA6_HUMAN	10130	PDIA6	Protein disulfide-isomerase A6	PDIA6,ERP5,TXNDC7,P5	1	3	3	2	1.41	0.71	2	0	2	1	1.41	1.41	8	4	8	6	2.83	0.47	5	3	6	4	1.41	0.35	1	3	4	2	1.41	0.71	2	0	2	1	1.41	1.41	10	4	14	7	4.24	0.61	5
Q15084-1	Q15084-4	PDIA6_HUMAN	10130	PDIA6	Protein disulfide-isomerase A6	PDIA6,ERP5,TXNDC7,P5	1	3	3	2	1.41	0.71	2	0	2	1	1.41	1.41	8	4	8	6	2.83	0.47	5	3	6	4	1.41	0.35	1	3	4	2	1.41	0.71	2	0	2	1	1.41	1.41	10	4	14	7	4.24	0.61	5
Q15084-1	Q15084-2	PDIA6_HUMAN	10130	PDIA6	Protein disulfide-isomerase A6	PDIA6,ERP5,TXNDC7,P5	1	3	3	2	1.41	0.71	2	0	2	1	1.41	1.41	8	4	8	6	2.83	0.47	5	3	6	4	1.41	0.35	1	3	4	2	1.41	0.71	2	0	2	1	1.41	1.41	10	4	14	7	4.24	0.61	5
Q04837	Q04837	SSBP_HUMAN	6742	SSBP1	Single-stranded DNA-binding protein, mitochondrial	SSBP1,SSBP	0	0	0	0	0	0	0	0	0	0	0	0	5	5	7	5	0	0	4	3	4	3.5	0.71	0.2	0	0	0	0	0	0	0	0	0	0	0	0	6	6	12	6	0	0	5
P55795	P55795	HNRH2_HUMAN	3188	HNRNPH2	Heterogeneous nuclear ribonucleoprotein H2	HNRNPH2,HNRPH2,FTP3	0	2	2	1	1.41	1.41	0	0	0	0	0	0	4	6	7	5	1.41	0.28	2	4	4	3	1.41	0.47	0	2	2	1	1.41	1.41	0	0	0	0	0	0	5	6	11	5.5	0.71	0.13	3
P30086	P30086	PEBP1_HUMAN	5037	PEBP1	Phosphatidylethanolamine-binding protein 1	PEBP1,PBP,PEBP	0	4	4	2	2.83	1.41	2	1	3	1.5	0.71	0.47	6	7	7	6.5	0.71	0.11	4	4	4	4	0	0	0	4	4	2	2.83	1.41	2	1	3	1.5	0.71	0.47	6	8	14	7	1.41	0.2	4
Q9P035-1	Q9P035-1	HACD3_HUMAN	51495	HACD3	Very-long-chain (3R)-3-hydroxyacyl-CoA dehydratase 3 {ECO:0000305}	HACD3,BIND1,PTPLAD1	1	0	1	0.5	0.71	1.41	0	0	0	0	0	0	2	2	2	2	0	0	5	3	6	4	1.41	0.35	1	0	1	0.5	0.71	1.41	0	0	0	0	0	0	3	2	5	2.5	0.71	0.28	5
E9PAV3-1	E9PAV3-1	NACAM_HUMAN	NA	NACA	Nascent polypeptide-associated complex subunit alpha, muscle-specific form	NACA	1	0	1	0.5	0.71	1.41	0	0	0	0	0	0	5	3	6	4	1.41	0.35	3	4	5	3.5	0.71	0.2	1	0	1	0.5	0.71	1.41	0	0	0	0	0	0	5	4	9	4.5	0.71	0.16	4
O75947-1	O75947-1	ATP5H_HUMAN	10476	ATP5H	ATP synthase subunit d, mitochondrial	ATP5H	0	2	2	1	1.41	1.41	0	0	0	0	0	0	3	5	6	4	1.41	0.35	3	5	5	4	1.41	0.35	0	2	2	1	1.41	1.41	0	0	0	0	0	0	3	6	9	4.5	2.12	0.47	3
P35637-1	P35637-1	FUS_HUMAN	2521	FUS	RNA-binding protein FUS	FUS,TLS	0	1	1	0.5	0.71	1.41	0	0	0	0	0	0	4	2	5	3	1.41	0.47	3	3	3	3	0	0	0	1	1	0.5	0.71	1.41	0	0	0	0	0	0	5	2	7	3.5	2.12	0.61	4
P35637-1	P35637-2	FUS_HUMAN	2521	FUS	RNA-binding protein FUS	FUS,TLS	0	1	1	0.5	0.71	1.41	0	0	0	0	0	0	4	2	5	3	1.41	0.47	3	3	3	3	0	0	0	1	1	0.5	0.71	1.41	0	0	0	0	0	0	5	2	7	3.5	2.12	0.61	4
O94905-1	O94905-1	ERLN2_HUMAN	11160	ERLIN2	Erlin-2	ERLIN2,SPFH2,C8orf2	0	0	0	0	0	0	0	0	0	0	0	0	5	4	6	4.5	0.71	0.16	3	5	6	4	1.41	0.35	0	0	0	0	0	0	0	0	0	0	0	0	5	4	9	4.5	0.71	0.16	3
Q99729-2	Q99729-2	ROAA_HUMAN	3182	HNRNPAB	Heterogeneous nuclear ribonucleoprotein A/B	HNRNPAB,ABBP1,HNRPAB	0	3	3	1.5	2.12	1.41	1	0	1	0.5	0.71	1.41	6	2	6	4	2.83	0.71	5	3	5	4	1.41	0.35	0	4	4	2	2.83	1.41	1	0	1	0.5	0.71	1.41	6	3	9	4.5	2.12	0.47	5
Q99729-2	Q99729-3	ROAA_HUMAN	3182	HNRNPAB	Heterogeneous nuclear ribonucleoprotein A/B	HNRNPAB,ABBP1,HNRPAB	0	3	3	1.5	2.12	1.41	1	0	1	0.5	0.71	1.41	6	2	6	4	2.83	0.71	5	3	5	4	1.41	0.35	0	4	4	2	2.83	1.41	1	0	1	0.5	0.71	1.41	6	3	9	4.5	2.12	0.47	5
P25398	P25398	RS12_HUMAN	6206	RPS12	40S ribosomal protein S12	RPS12	0	0	0	0	0	0	0	0	0	0	0	0	5	3	5	4	1.41	0.35	4	4	5	4	0	0	0	0	0	0	0	0	0	0	0	0	0	0	9	3	12	6	4.24	0.71	4
Q92522	Q92522	H1X_HUMAN	8971	H1FX	Histone H1x	H1FX	0	0	0	0	0	0	0	0	0	0	0	0	3	4	4	3.5	0.71	0.2	4	4	4	4	0	0	0	0	0	0	0	0	0	0	0	0	0	0	4	5	9	4.5	0.71	0.16	4
P62910	P62910	RL32_HUMAN	6161	RPL32	60S ribosomal protein L32	RPL32	0	1	1	0.5	0.71	1.41	0	0	0	0	0	0	5	2	5	3.5	2.12	0.61	5	3	5	4	1.41	0.35	0	1	1	0.5	0.71	1.41	0	0	0	0	0	0	5	2	7	3.5	2.12	0.61	5
P53396-1	P53396-1	ACLY_HUMAN	47	ACLY	ATP-citrate synthase	ACLY	0	0	0	0	0	0	0	0	0	0	0	0	14	12	19	13	1.41	0.11	4	3	6	3.5	0.71	0.2	0	0	0	0	0	0	0	0	0	0	0	0	16	13	29	14.5	2.12	0.15	4
P53396-1	P53396-2	ACLY_HUMAN	47	ACLY	ATP-citrate synthase	ACLY	0	0	0	0	0	0	0	0	0	0	0	0	14	12	19	13	1.41	0.11	4	3	6	3.5	0.71	0.2	0	0	0	0	0	0	0	0	0	0	0	0	16	13	29	14.5	2.12	0.15	4
O43390-1	O43390-1	HNRPR_HUMAN	10236	HNRNPR	Heterogeneous nuclear ribonucleoprotein R	HNRNPR,HNRPR	0	3	3	1.5	2.12	1.41	0	0	0	0	0	0	11	10	14	10.5	0.71	0.07	4	3	6	3.5	0.71	0.2	0	3	3	1.5	2.12	1.41	0	0	0	0	0	0	12	10	22	11	1.41	0.13	4
Q9H361	Q9H361	PABP3_HUMAN	5042	PABPC3	Polyadenylate-binding protein 3	PABPC3,PABP3,PABPL3	0	0	0	0	0	0	0	0	0	0	0	0	6	4	7	5	1.41	0.28	4	3	5	3.5	0.71	0.2	0	0	0	0	0	0	0	0	0	0	0	0	8	5	13	6.5	2.12	0.33	4
Q02543	Q02543	RL18A_HUMAN	6142	RPL18A	60S ribosomal protein L18a	RPL18A	0	1	1	0.5	0.71	1.41	0	0	0	0	0	0	4	4	6	4	0	0	4	3	5	3.5	0.71	0.2	0	1	1	0.5	0.71	1.41	0	0	0	0	0	0	5	4	9	4.5	0.71	0.16	4
P08758	P08758	ANXA5_HUMAN	308	ANXA5	Annexin A5	ANXA5,ANX5,ENX2,PP4	0	0	0	0	0	0	0	0	0	0	0	0	6	3	6	4.5	2.12	0.47	4	3	6	3.5	0.71	0.2	0	0	0	0	0	0	0	0	0	0	0	0	7	3	10	5	2.83	0.57	4
P51572-1	P51572-1	BAP31_HUMAN	10134	BCAP31	B-cell receptor-associated protein 31	BCAP31,BAP31,DXS1357E	0	2	2	1	1.41	1.41	1	0	1	0.5	0.71	1.41	5	5	7	5	0	0	2	4	4	3	1.41	0.47	0	2	2	1	1.41	1.41	1	0	1	0.5	0.71	1.41	5	6	11	5.5	0.71	0.13	3
P51572-1	P51572-2	BAP31_HUMAN	10134	BCAP31	B-cell receptor-associated protein 31	BCAP31,BAP31,DXS1357E	0	2	2	1	1.41	1.41	1	0	1	0.5	0.71	1.41	5	5	7	5	0	0	2	4	4	3	1.41	0.47	0	2	2	1	1.41	1.41	1	0	1	0.5	0.71	1.41	5	6	11	5.5	0.71	0.13	3
Q9NX63	Q9NX63	MIC19_HUMAN	54927	CHCHD3	MICOS complex subunit MIC19	CHCHD3,MINOS3,MIC19	0	0	0	0	0	0	0	0	0	0	0	0	3	4	6	3.5	0.71	0.2	4	3	5	3.5	0.71	0.2	0	0	0	0	0	0	0	0	0	0	0	0	4	4	8	4	0	0	4
Q13642-1	Q13642-1	FHL1_HUMAN	2273	FHL1	Four and a half LIM domains protein 1	FHL1,SLIM1	0	0	0	0	0	0	0	0	0	0	0	0	6	3	7	4.5	2.12	0.47	4	3	4	3.5	0.71	0.2	0	0	0	0	0	0	0	0	0	0	0	0	6	3	9	4.5	2.12	0.47	4
Q13642-1	Q13642-5	FHL1_HUMAN	2273	FHL1	Four and a half LIM domains protein 1	FHL1,SLIM1	0	0	0	0	0	0	0	0	0	0	0	0	6	3	7	4.5	2.12	0.47	4	3	4	3.5	0.71	0.2	0	0	0	0	0	0	0	0	0	0	0	0	6	3	9	4.5	2.12	0.47	4
Q13642-1	Q13642-4	FHL1_HUMAN	2273	FHL1	Four and a half LIM domains protein 1	FHL1,SLIM1	0	0	0	0	0	0	0	0	0	0	0	0	6	3	7	4.5	2.12	0.47	4	3	4	3.5	0.71	0.2	0	0	0	0	0	0	0	0	0	0	0	0	6	3	9	4.5	2.12	0.47	4
Q13642-1	Q13642-2	FHL1_HUMAN	2273	FHL1	Four and a half LIM domains protein 1	FHL1,SLIM1	0	0	0	0	0	0	0	0	0	0	0	0	6	3	7	4.5	2.12	0.47	4	3	4	3.5	0.71	0.2	0	0	0	0	0	0	0	0	0	0	0	0	6	3	9	4.5	2.12	0.47	4
P52597	P52597	HNRPF_HUMAN	3185	HNRNPF	Heterogeneous nuclear ribonucleoprotein F	HNRNPF,HNRPF	1	2	3	1.5	0.71	0.47	0	0	0	0	0	0	6	3	6	4.5	2.12	0.47	5	2	5	3.5	2.12	0.61	1	2	3	1.5	0.71	0.47	0	0	0	0	0	0	8	3	11	5.5	3.54	0.64	5
P25788-1	P25788-1	PSA3_HUMAN	5684	PSMA3	Proteasome subunit alpha type-3	PSMA3,PSC8,HC8	0	0	0	0	0	0	0	0	0	0	0	0	2	2	4	2	0	0	5	2	5	3.5	2.12	0.61	0	0	0	0	0	0	0	0	0	0	0	0	2	2	4	2	0	0	5
P25788-1	P25788-2	PSA3_HUMAN	5684	PSMA3	Proteasome subunit alpha type-3	PSMA3,PSC8,HC8	0	0	0	0	0	0	0	0	0	0	0	0	2	2	4	2	0	0	5	2	5	3.5	2.12	0.61	0	0	0	0	0	0	0	0	0	0	0	0	2	2	4	2	0	0	5
Q58FF3	Q58FF3	ENPLL_HUMAN	NA	HSP90B2P	Putative endoplasmin-like protein	HSP90B2P,TRAP1,GRP94B,GRP94P1	0	2	2	1	1.41	1.41	0	0	0	0	0	0	5	3	5	4	1.41	0.35	3	2	3	2.5	0.71	0.28	0	2	2	1	1.41	1.41	0	0	0	0	0	0	6	4	10	5	1.41	0.28	4
P62633-1	P62633-1	CNBP_HUMAN	7555	CNBP	Cellular nucleic acid-binding protein	CNBP,ZNF9,RNF163	0	0	0	0	0	0	0	0	0	0	0	0	5	4	6	4.5	0.71	0.16	3	4	4	3.5	0.71	0.2	0	0	0	0	0	0	0	0	0	0	0	0	5	6	11	5.5	0.71	0.13	3
P62633-1	P62633-4	CNBP_HUMAN	7555	CNBP	Cellular nucleic acid-binding protein	CNBP,ZNF9,RNF163	0	0	0	0	0	0	0	0	0	0	0	0	5	4	6	4.5	0.71	0.16	3	4	4	3.5	0.71	0.2	0	0	0	0	0	0	0	0	0	0	0	0	5	6	11	5.5	0.71	0.13	3
P62633-1	P62633-8	CNBP_HUMAN	7555	CNBP	Cellular nucleic acid-binding protein	CNBP,ZNF9,RNF163	0	0	0	0	0	0	0	0	0	0	0	0	5	4	6	4.5	0.71	0.16	3	4	4	3.5	0.71	0.2	0	0	0	0	0	0	0	0	0	0	0	0	5	6	11	5.5	0.71	0.13	3
P62633-1	P62633-5	CNBP_HUMAN	7555	CNBP	Cellular nucleic acid-binding protein	CNBP,ZNF9,RNF163	0	0	0	0	0	0	0	0	0	0	0	0	5	4	6	4.5	0.71	0.16	3	4	4	3.5	0.71	0.2	0	0	0	0	0	0	0	0	0	0	0	0	5	6	11	5.5	0.71	0.13	3
P62633-1	P62633-6	CNBP_HUMAN	7555	CNBP	Cellular nucleic acid-binding protein	CNBP,ZNF9,RNF163	0	0	0	0	0	0	0	0	0	0	0	0	5	4	6	4.5	0.71	0.16	3	4	4	3.5	0.71	0.2	0	0	0	0	0	0	0	0	0	0	0	0	5	6	11	5.5	0.71	0.13	3
P62633-1	P62633-2	CNBP_HUMAN	7555	CNBP	Cellular nucleic acid-binding protein	CNBP,ZNF9,RNF163	0	0	0	0	0	0	0	0	0	0	0	0	5	4	6	4.5	0.71	0.16	3	4	4	3.5	0.71	0.2	0	0	0	0	0	0	0	0	0	0	0	0	5	6	11	5.5	0.71	0.13	3
P62913-1	P62913-1	RL11_HUMAN	6135	RPL11	60S ribosomal protein L11	RPL11	0	4	4	2	2.83	1.41	0	1	1	0.5	0.71	1.41	4	2	4	3	1.41	0.47	4	3	4	3.5	0.71	0.2	0	4	4	2	2.83	1.41	0	1	1	0.5	0.71	1.41	4	2	6	3	1.41	0.47	4
P62913-1	P62913-2	RL11_HUMAN	6135	RPL11	60S ribosomal protein L11	RPL11	0	4	4	2	2.83	1.41	0	1	1	0.5	0.71	1.41	4	2	4	3	1.41	0.47	4	3	4	3.5	0.71	0.2	0	4	4	2	2.83	1.41	0	1	1	0.5	0.71	1.41	4	2	6	3	1.41	0.47	4
Q01469	Q01469	FABP5_HUMAN	2171	FABP5	Fatty acid-binding protein, epidermal	FABP5	0	0	0	0	0	0	0	0	0	0	0	0	3	2	5	2.5	0.71	0.28	3	2	4	2.5	0.71	0.28	0	0	0	0	0	0	0	0	0	0	0	0	3	2	5	2.5	0.71	0.28	5
P62266	P62266	RS23_HUMAN	6228	RPS23	40S ribosomal protein S23	RPS23	0	1	1	0.5	0.71	1.41	0	0	0	0	0	0	6	3	6	4.5	2.12	0.47	4	2	4	3	1.41	0.47	0	1	1	0.5	0.71	1.41	0	0	0	0	0	0	6	3	9	4.5	2.12	0.47	5
P62280	P62280	RS11_HUMAN	6205	RPS11	40S ribosomal protein S11	RPS11	0	0	0	0	0	0	0	0	0	0	0	0	5	4	5	4.5	0.71	0.16	4	3	5	3.5	0.71	0.2	0	0	0	0	0	0	0	0	0	0	0	0	5	4	9	4.5	0.71	0.16	4
P18077	P18077	RL35A_HUMAN	6165	RPL35A	60S ribosomal protein L35a	RPL35A	0	0	0	0	0	0	0	0	0	0	0	0	4	3	4	3.5	0.71	0.2	4	3	5	3.5	0.71	0.2	0	0	0	0	0	0	0	0	0	0	0	0	4	3	7	3.5	0.71	0.2	4
Q92688-1	Q92688-1	AN32B_HUMAN	10541	ANP32B	Acidic leucine-rich nuclear phosphoprotein 32 family member B	ANP32B,APRIL,PHAPI2	0	0	0	0	0	0	0	0	0	0	0	0	3	2	4	2.5	0.71	0.28	5	2	5	3.5	2.12	0.61	0	0	0	0	0	0	0	0	0	0	0	0	3	2	5	2.5	0.71	0.28	5
Q92688-1	Q92688-2	AN32B_HUMAN	10541	ANP32B	Acidic leucine-rich nuclear phosphoprotein 32 family member B	ANP32B,APRIL,PHAPI2	0	0	0	0	0	0	0	0	0	0	0	0	3	2	4	2.5	0.71	0.28	5	2	5	3.5	2.12	0.61	0	0	0	0	0	0	0	0	0	0	0	0	3	2	5	2.5	0.71	0.28	5
Q9Y4I1-1	Q9Y4I1-1	MYO5A_HUMAN	4644	MYO5A	Unconventional myosin-Va	MYO5A,MYH12	0	0	0	0	0	0	0	0	0	0	0	0	0	3	3	1.5	2.12	1.41	2	5	5	3.5	2.12	0.61	0	0	0	0	0	0	0	0	0	0	0	0	0	3	3	1.5	2.12	1.41	2
Q9Y4I1-1	Q9Y4I1-2	MYO5A_HUMAN	4644	MYO5A	Unconventional myosin-Va	MYO5A,MYH12	0	0	0	0	0	0	0	0	0	0	0	0	0	3	3	1.5	2.12	1.41	2	5	5	3.5	2.12	0.61	0	0	0	0	0	0	0	0	0	0	0	0	0	3	3	1.5	2.12	1.41	2
Q9Y4I1-1	Q9Y4I1-3	MYO5A_HUMAN	4644	MYO5A	Unconventional myosin-Va	MYO5A,MYH12	0	0	0	0	0	0	0	0	0	0	0	0	0	3	3	1.5	2.12	1.41	2	5	5	3.5	2.12	0.61	0	0	0	0	0	0	0	0	0	0	0	0	0	3	3	1.5	2.12	1.41	2
Q13247-1	Q13247-1	SRSF6_HUMAN	6431	SRSF6	Serine/arginine-rich splicing factor 6	SRSF6,SRP55,SFRS6	0	3	3	1.5	2.12	1.41	0	0	0	0	0	0	3	3	3	3	0	0	3	4	5	3.5	0.71	0.2	0	3	3	1.5	2.12	1.41	0	0	0	0	0	0	3	4	7	3.5	0.71	0.2	3
Q13247-1	Q13247-3	SRSF6_HUMAN	6431	SRSF6	Serine/arginine-rich splicing factor 6	SRSF6,SRP55,SFRS6	0	3	3	1.5	2.12	1.41	0	0	0	0	0	0	3	3	3	3	0	0	3	4	5	3.5	0.71	0.2	0	3	3	1.5	2.12	1.41	0	0	0	0	0	0	3	4	7	3.5	0.71	0.2	3
P62987	P62987	RL40_HUMAN	7311	UBA52	Ubiquitin-60S ribosomal protein L40	UBA52,UBCEP2	0	2	2	1	1.41	1.41	0	0	0	0	0	0	5	4	5	4.5	0.71	0.16	3	3	4	3	0	0	0	2	2	1	1.41	1.41	0	0	0	0	0	0	6	5	11	5.5	0.71	0.13	4
P62879-1	P62879-1	GBB2_HUMAN	2783	GNB2	Guanine nucleotide-binding protein G(I)/G(S)/G(T) subunit beta-2	GNB2	0	2	2	1	1.41	1.41	0	0	0	0	0	0	4	2	5	3	1.41	0.47	4	3	4	3.5	0.71	0.2	0	2	2	1	1.41	1.41	0	0	0	0	0	0	4	2	6	3	1.41	0.47	4
Q07020-1	Q07020-1	RL18_HUMAN	6141	RPL18	60S ribosomal protein L18	RPL18	0	3	3	1.5	2.12	1.41	0	0	0	0	0	0	5	4	5	4.5	0.71	0.16	3	4	5	3.5	0.71	0.2	0	4	4	2	2.83	1.41	0	0	0	0	0	0	5	5	10	5	0	0	3
Q07020-1	Q07020-2	RL18_HUMAN	6141	RPL18	60S ribosomal protein L18	RPL18	0	3	3	1.5	2.12	1.41	0	0	0	0	0	0	5	4	5	4.5	0.71	0.16	3	4	5	3.5	0.71	0.2	0	4	4	2	2.83	1.41	0	0	0	0	0	0	5	5	10	5	0	0	3
P35611-1	P35611-1	ADDA_HUMAN	118	ADD1	Alpha-adducin	ADD1,ADDA	0	0	0	0	0	0	0	0	0	0	0	0	3	4	5	3.5	0.71	0.2	3	3	4	3	0	0	0	0	0	0	0	0	0	0	0	0	0	0	3	4	7	3.5	0.71	0.2	4
P35611-1	P35611-6	ADDA_HUMAN	118	ADD1	Alpha-adducin	ADD1,ADDA	0	0	0	0	0	0	0	0	0	0	0	0	3	4	5	3.5	0.71	0.2	3	3	4	3	0	0	0	0	0	0	0	0	0	0	0	0	0	0	3	4	7	3.5	0.71	0.2	4
P35611-1	P35611-4	ADDA_HUMAN	118	ADD1	Alpha-adducin	ADD1,ADDA	0	0	0	0	0	0	0	0	0	0	0	0	3	4	5	3.5	0.71	0.2	3	3	4	3	0	0	0	0	0	0	0	0	0	0	0	0	0	0	3	4	7	3.5	0.71	0.2	4
P35611-1	P35611-3	ADDA_HUMAN	118	ADD1	Alpha-adducin	ADD1,ADDA	0	0	0	0	0	0	0	0	0	0	0	0	3	4	5	3.5	0.71	0.2	3	3	4	3	0	0	0	0	0	0	0	0	0	0	0	0	0	0	3	4	7	3.5	0.71	0.2	4
P35611-1	P35611-2	ADDA_HUMAN	118	ADD1	Alpha-adducin	ADD1,ADDA	0	0	0	0	0	0	0	0	0	0	0	0	3	4	5	3.5	0.71	0.2	3	3	4	3	0	0	0	0	0	0	0	0	0	0	0	0	0	0	3	4	7	3.5	0.71	0.2	4
P62851	P62851	RS25_HUMAN	6230	RPS25	40S ribosomal protein S25	RPS25	2	2	2	2	0	0	0	0	0	0	0	0	3	4	4	3.5	0.71	0.2	3	3	3	3	0	0	2	2	4	2	0	0	0	0	0	0	0	0	3	5	8	4	1.41	0.35	3
P62854	P62854	RS26_HUMAN	101929876,6231	RPS26	40S ribosomal protein S26	RPS26	1	3	3	2	1.41	0.71	0	0	0	0	0	0	3	3	4	3	0	0	4	3	4	3.5	0.71	0.2	1	3	4	2	1.41	0.71	0	0	0	0	0	0	4	3	7	3.5	0.71	0.2	4
P62277	P62277	RS13_HUMAN	6207	RPS13	40S ribosomal protein S13	RPS13	0	0	0	0	0	0	0	0	0	0	0	0	4	2	4	3	1.41	0.47	3	3	3	3	0	0	0	0	0	0	0	0	0	0	0	0	0	0	4	2	6	3	1.41	0.47	3
O14818-1	O14818-1	PSA7_HUMAN	5688	PSMA7	Proteasome subunit alpha type-7	PSMA7,HSPC	0	0	0	0	0	0	0	0	0	0	0	0	2	2	2	2	0	0	4	2	4	3	1.41	0.47	0	0	0	0	0	0	0	0	0	0	0	0	3	2	5	2.5	0.71	0.28	5
O14818-1	Q8TAA3-1	PSA7L_HUMAN	143471	PSMA8	Proteasome subunit alpha type-7-like	PSMA8,PSMA7L	0	0	0	0	0	0	0	0	0	0	0	0	2	2	2	2	0	0	4	2	4	3	1.41	0.47	0	0	0	0	0	0	0	0	0	0	0	0	3	2	5	2.5	0.71	0.28	5
O14818-1	Q8TAA3-2	PSA7L_HUMAN	143471	PSMA8	Proteasome subunit alpha type-7-like	PSMA8,PSMA7L	0	0	0	0	0	0	0	0	0	0	0	0	2	2	2	2	0	0	4	2	4	3	1.41	0.47	0	0	0	0	0	0	0	0	0	0	0	0	3	2	5	2.5	0.71	0.28	5
O14818-1	Q8TAA3-5	PSA7L_HUMAN	143471	PSMA8	Proteasome subunit alpha type-7-like	PSMA8,PSMA7L	0	0	0	0	0	0	0	0	0	0	0	0	2	2	2	2	0	0	4	2	4	3	1.41	0.47	0	0	0	0	0	0	0	0	0	0	0	0	3	2	5	2.5	0.71	0.28	5
P60866-1	P60866-1	RS20_HUMAN	6224	RPS20	40S ribosomal protein S20	RPS20	0	0	0	0	0	0	0	0	0	0	0	0	3	3	3	3	0	0	2	3	3	2.5	0.71	0.28	0	0	0	0	0	0	0	0	0	0	0	0	4	3	7	3.5	0.71	0.2	3
P60866-1	P60866-2	RS20_HUMAN	6224	RPS20	40S ribosomal protein S20	RPS20	0	0	0	0	0	0	0	0	0	0	0	0	3	3	3	3	0	0	2	3	3	2.5	0.71	0.28	0	0	0	0	0	0	0	0	0	0	0	0	4	3	7	3.5	0.71	0.2	3
P49773	P49773	HINT1_HUMAN	3094	HINT1	Histidine triad nucleotide-binding protein 1	HINT1,PRKCNH1,HINT,PKCI1	0	0	0	0	0	0	0	0	0	0	0	0	3	0	3	1.5	2.12	1.41	3	2	3	2.5	0.71	0.28	0	0	0	0	0	0	0	0	0	0	0	0	4	0	4	2	2.83	1.41	5
162648	162648	162648	NA	NA	albumin [Bos taurus]	NA	8	6	12	7	1.41	0.2	2	0	2	1	1.41	1.41	18	9	19	13.5	6.36	0.47	5	1	5	3	2.83	0.94	8	7	15	7.5	0.71	0.09	2	0	2	1	1.41	1.41	19	10	29	14.5	6.36	0.44	5
Q12906-1	Q12906-1	ILF3_HUMAN	3609	ILF3	Interleukin enhancer-binding factor 3	ILF3,NF90,DRBF,MPHOSPH4	0	0	0	0	0	0	0	0	0	0	0	0	10	8	13	9	1.41	0.16	3	3	4	3	0	0	0	0	0	0	0	0	0	0	0	0	0	0	12	8	20	10	2.83	0.28	3
Q12906-1	Q12906-4	ILF3_HUMAN	3609	ILF3	Interleukin enhancer-binding factor 3	ILF3,NF90,DRBF,MPHOSPH4	0	0	0	0	0	0	0	0	0	0	0	0	10	8	13	9	1.41	0.16	3	3	4	3	0	0	0	0	0	0	0	0	0	0	0	0	0	0	12	8	20	10	2.83	0.28	3
Q12906-1	Q12906-5	ILF3_HUMAN	3609	ILF3	Interleukin enhancer-binding factor 3	ILF3,NF90,DRBF,MPHOSPH4	0	0	0	0	0	0	0	0	0	0	0	0	10	8	13	9	1.41	0.16	3	3	4	3	0	0	0	0	0	0	0	0	0	0	0	0	0	0	12	8	20	10	2.83	0.28	3
Q12906-1	Q12906-2	ILF3_HUMAN	3609	ILF3	Interleukin enhancer-binding factor 3	ILF3,NF90,DRBF,MPHOSPH4	0	0	0	0	0	0	0	0	0	0	0	0	10	8	13	9	1.41	0.16	3	3	4	3	0	0	0	0	0	0	0	0	0	0	0	0	0	0	12	8	20	10	2.83	0.28	3
Q12906-1	Q12906-7	ILF3_HUMAN	3609	ILF3	Interleukin enhancer-binding factor 3	ILF3,NF90,DRBF,MPHOSPH4	0	0	0	0	0	0	0	0	0	0	0	0	10	8	13	9	1.41	0.16	3	3	4	3	0	0	0	0	0	0	0	0	0	0	0	0	0	0	12	8	20	10	2.83	0.28	3
Q12906-1	Q12906-6	ILF3_HUMAN	3609	ILF3	Interleukin enhancer-binding factor 3	ILF3,NF90,DRBF,MPHOSPH4	0	0	0	0	0	0	0	0	0	0	0	0	10	8	13	9	1.41	0.16	3	3	4	3	0	0	0	0	0	0	0	0	0	0	0	0	0	0	12	8	20	10	2.83	0.28	3
Q12906-1	Q12906-3	ILF3_HUMAN	3609	ILF3	Interleukin enhancer-binding factor 3	ILF3,NF90,DRBF,MPHOSPH4	0	0	0	0	0	0	0	0	0	0	0	0	10	8	13	9	1.41	0.16	3	3	4	3	0	0	0	0	0	0	0	0	0	0	0	0	0	0	12	8	20	10	2.83	0.28	3
Q9Y265-1	Q9Y265-1	RUVB1_HUMAN	8607	RUVBL1	RuvB-like 1	RUVBL1,TIP49A,INO80H,NMP238,TIP49	0	4	4	2	2.83	1.41	0	0	0	0	0	0	10	4	11	7	4.24	0.61	3	3	5	3	0	0	0	4	4	2	2.83	1.41	0	0	0	0	0	0	11	4	15	7.5	4.95	0.66	3
P54136-1	P54136-1	SYRC_HUMAN	5917	RARS	Arginine--tRNA ligase, cytoplasmic	RARS	0	0	0	0	0	0	0	0	0	0	0	0	9	7	11	8	1.41	0.18	3	3	5	3	0	0	0	0	0	0	0	0	0	0	0	0	0	0	9	12	21	10.5	2.12	0.2	3
Q13200-1	Q13200-1	PSMD2_HUMAN	5708	PSMD2	26S proteasome non-ATPase regulatory subunit 2	PSMD2,TRAP2	0	2	2	1	1.41	1.41	0	0	0	0	0	0	10	4	10	7	4.24	0.61	3	2	4	2.5	0.71	0.28	0	2	2	1	1.41	1.41	0	0	0	0	0	0	11	4	15	7.5	4.95	0.66	4
Q13200-1	Q13200-3	PSMD2_HUMAN	5708	PSMD2	26S proteasome non-ATPase regulatory subunit 2	PSMD2,TRAP2	0	2	2	1	1.41	1.41	0	0	0	0	0	0	10	4	10	7	4.24	0.61	3	2	4	2.5	0.71	0.28	0	2	2	1	1.41	1.41	0	0	0	0	0	0	11	4	15	7.5	4.95	0.66	4
P46783	P46783	RS10_HUMAN	6204	RPS10	40S ribosomal protein S10	RPS10	0	0	0	0	0	0	0	0	0	0	0	0	8	4	10	6	2.83	0.47	1	4	4	2.5	2.12	0.85	0	0	0	0	0	0	0	0	0	0	0	0	10	5	15	7.5	3.54	0.47	2
P51991-1	P51991-1	ROA3_HUMAN	220988	HNRNPA3	Heterogeneous nuclear ribonucleoprotein A3	HNRNPA3,HNRPA3	0	1	1	0.5	0.71	1.41	1	0	1	0.5	0.71	1.41	6	8	9	7	1.41	0.2	3	3	4	3	0	0	0	1	1	0.5	0.71	1.41	1	0	1	0.5	0.71	1.41	6	9	15	7.5	2.12	0.28	3
P51991-1	P51991-2	ROA3_HUMAN	220988	HNRNPA3	Heterogeneous nuclear ribonucleoprotein A3	HNRNPA3,HNRPA3	0	1	1	0.5	0.71	1.41	1	0	1	0.5	0.71	1.41	6	8	9	7	1.41	0.2	3	3	4	3	0	0	0	1	1	0.5	0.71	1.41	1	0	1	0.5	0.71	1.41	6	9	15	7.5	2.12	0.28	3
Q14566	Q14566	MCM6_HUMAN	4175	MCM6	DNA replication licensing factor MCM6	MCM6	0	0	0	0	0	0	0	0	0	0	0	0	6	2	7	4	2.83	0.71	2	3	4	2.5	0.71	0.28	0	0	0	0	0	0	0	0	0	0	0	0	6	2	8	4	2.83	0.71	3
P50914	P50914	RL14_HUMAN	9045	RPL14	60S ribosomal protein L14	RPL14	0	2	2	1	1.41	1.41	0	0	0	0	0	0	5	6	8	5.5	0.71	0.13	4	1	4	2.5	2.12	0.85	0	3	3	1.5	2.12	1.41	0	0	0	0	0	0	7	6	13	6.5	0.71	0.11	5
P55884-1	P55884-1	EIF3B_HUMAN	8662	EIF3B	Eukaryotic translation initiation factor 3 subunit B {ECO:0000255|HAMAP-Rule:MF_03001}	EIF3B,EIF3S9	0	0	0	0	0	0	1	0	1	0.5	0.71	1.41	6	4	7	5	1.41	0.28	2	3	4	2.5	0.71	0.28	0	0	0	0	0	0	1	0	1	0.5	0.71	1.41	6	4	10	5	1.41	0.28	3
P55884-1	P55884-2	EIF3B_HUMAN	8662	EIF3B	Eukaryotic translation initiation factor 3 subunit B {ECO:0000255|HAMAP-Rule:MF_03001}	EIF3B,EIF3S9	0	0	0	0	0	0	1	0	1	0.5	0.71	1.41	6	4	7	5	1.41	0.28	2	3	4	2.5	0.71	0.28	0	0	0	0	0	0	1	0	1	0.5	0.71	1.41	6	4	10	5	1.41	0.28	3
P63010-1	P63010-1	AP2B1_HUMAN	163	AP2B1	AP-2 complex subunit beta	AP2B1,ADTB2,CLAPB1	0	0	0	0	0	0	0	0	0	0	0	0	5	7	7	6	1.41	0.24	3	2	4	2.5	0.71	0.28	0	0	0	0	0	0	0	0	0	0	0	0	5	8	13	6.5	2.12	0.33	4
P63010-1	P63010-3	AP2B1_HUMAN	163	AP2B1	AP-2 complex subunit beta	AP2B1,ADTB2,CLAPB1	0	0	0	0	0	0	0	0	0	0	0	0	5	7	7	6	1.41	0.24	3	2	4	2.5	0.71	0.28	0	0	0	0	0	0	0	0	0	0	0	0	5	8	13	6.5	2.12	0.33	4
P63010-1	P63010-2	AP2B1_HUMAN	163	AP2B1	AP-2 complex subunit beta	AP2B1,ADTB2,CLAPB1	0	0	0	0	0	0	0	0	0	0	0	0	5	7	7	6	1.41	0.24	3	2	4	2.5	0.71	0.28	0	0	0	0	0	0	0	0	0	0	0	0	5	8	13	6.5	2.12	0.33	4
P51858-1	P51858-1	HDGF_HUMAN	3068	HDGF	Hepatoma-derived growth factor	HDGF,HMG1L2	0	0	0	0	0	0	0	0	0	0	0	0	7	3	7	5	2.83	0.57	3	3	4	3	0	0	0	0	0	0	0	0	0	0	0	0	0	0	7	3	10	5	2.83	0.57	3
Q07021	Q07021	C1QBP_HUMAN	708	C1QBP	Complement component 1 Q subcomponent-binding protein, mitochondrial	C1QBP,HABP1,SF2P32,GC1QBP	0	1	1	0.5	0.71	1.41	0	0	0	0	0	0	6	4	8	5	1.41	0.28	2	3	4	2.5	0.71	0.28	0	1	1	0.5	0.71	1.41	0	0	0	0	0	0	7	6	13	6.5	0.71	0.11	2
P31150	P31150	GDIA_HUMAN	2664	GDI1	Rab GDP dissociation inhibitor alpha	GDI1,OPHN2,XAP4,GDIL,RABGDIA	0	0	0	0	0	0	0	0	0	0	0	0	5	5	8	5	0	0	5	1	5	3	2.83	0.94	0	0	0	0	0	0	0	0	0	0	0	0	6	6	12	6	0	0	5
P40429	P40429	RL13A_HUMAN	23521	RPL13A	60S ribosomal protein L13a	RPL13A	0	2	2	1	1.41	1.41	2	0	2	1	1.41	1.41	4	3	5	3.5	0.71	0.2	3	3	4	3	0	0	0	2	2	1	1.41	1.41	2	0	2	1	1.41	1.41	4	3	7	3.5	0.71	0.2	3
P06396-1	P06396-1	GELS_HUMAN	2934	GSN	Gelsolin	GSN	0	0	0	0	0	0	0	0	0	0	0	0	0	2	2	1	1.41	1.41	2	4	5	3	1.41	0.47	0	0	0	0	0	0	0	0	0	0	0	0	0	3	3	1.5	2.12	1.41	2
P06396-1	P06396-2	GELS_HUMAN	2934	GSN	Gelsolin	GSN	0	0	0	0	0	0	0	0	0	0	0	0	0	2	2	1	1.41	1.41	2	4	5	3	1.41	0.47	0	0	0	0	0	0	0	0	0	0	0	0	0	3	3	1.5	2.12	1.41	2
P06396-1	P06396-4	GELS_HUMAN	2934	GSN	Gelsolin	GSN	0	0	0	0	0	0	0	0	0	0	0	0	0	2	2	1	1.41	1.41	2	4	5	3	1.41	0.47	0	0	0	0	0	0	0	0	0	0	0	0	0	3	3	1.5	2.12	1.41	2
P06396-1	P06396-3	GELS_HUMAN	2934	GSN	Gelsolin	GSN	0	0	0	0	0	0	0	0	0	0	0	0	0	2	2	1	1.41	1.41	2	4	5	3	1.41	0.47	0	0	0	0	0	0	0	0	0	0	0	0	0	3	3	1.5	2.12	1.41	2
Q14315-1	Q14315-1	FLNC_HUMAN	2318	FLNC	Filamin-C	FLNC,ABPL,FLN2	0	0	0	0	0	0	0	0	0	0	0	0	6	3	6	4.5	2.12	0.47	3	2	4	2.5	0.71	0.28	0	0	0	0	0	0	0	0	0	0	0	0	7	3	10	5	2.83	0.57	3
Q14315-1	Q14315-2	FLNC_HUMAN	2318	FLNC	Filamin-C	FLNC,ABPL,FLN2	0	0	0	0	0	0	0	0	0	0	0	0	6	3	6	4.5	2.12	0.47	3	2	4	2.5	0.71	0.28	0	0	0	0	0	0	0	0	0	0	0	0	7	3	10	5	2.83	0.57	3
P62750	P62750	RL23A_HUMAN	6147	RPL23A	60S ribosomal protein L23a	RPL23A	0	3	3	1.5	2.12	1.41	2	0	2	1	1.41	1.41	6	4	6	5	1.41	0.28	3	3	3	3	0	0	0	3	3	1.5	2.12	1.41	2	0	2	1	1.41	1.41	6	4	10	5	1.41	0.28	3
P00367-1	P00367-1	DHE3_HUMAN	2746	GLUD1	Glutamate dehydrogenase 1, mitochondrial	GLUD1,GLUD	0	0	0	0	0	0	0	0	0	0	0	0	6	3	6	4.5	2.12	0.47	4	2	4	3	1.41	0.47	0	0	0	0	0	0	0	0	0	0	0	0	6	3	9	4.5	2.12	0.47	4
P00367-1	P00367-3	DHE3_HUMAN	2746	GLUD1	Glutamate dehydrogenase 1, mitochondrial	GLUD1,GLUD	0	0	0	0	0	0	0	0	0	0	0	0	6	3	6	4.5	2.12	0.47	4	2	4	3	1.41	0.47	0	0	0	0	0	0	0	0	0	0	0	0	6	3	9	4.5	2.12	0.47	4
P61204-1	P61204-1	ARF3_HUMAN	377	ARF3	ADP-ribosylation factor 3	ARF3	0	3	3	1.5	2.12	1.41	0	0	0	0	0	0	3	4	6	3.5	0.71	0.2	2	3	4	2.5	0.71	0.28	0	3	3	1.5	2.12	1.41	0	0	0	0	0	0	4	4	8	4	0	0	3
P61204-1	P84077	ARF1_HUMAN	375	ARF1	ADP-ribosylation factor 1	ARF1	0	3	3	1.5	2.12	1.41	0	0	0	0	0	0	3	4	6	3.5	0.71	0.2	2	3	4	2.5	0.71	0.28	0	3	3	1.5	2.12	1.41	0	0	0	0	0	0	4	4	8	4	0	0	3
P60891-1	P60891-1	PRPS1_HUMAN	5631	PRPS1	Ribose-phosphate pyrophosphokinase 1	PRPS1	0	0	0	0	0	0	0	0	0	0	0	0	4	5	6	4.5	0.71	0.16	3	3	4	3	0	0	0	0	0	0	0	0	0	0	0	0	0	0	4	6	10	5	1.41	0.28	3
Q04917	Q04917	1433F_HUMAN	7533	YWHAH	14-3-3 protein eta	YWHAH,YWHA1	0	2	2	1	1.41	1.41	0	0	0	0	0	0	5	4	6	4.5	0.71	0.16	3	3	4	3	0	0	0	2	2	1	1.41	1.41	0	0	0	0	0	0	8	4	12	6	2.83	0.47	3
P27695	P27695	APEX1_HUMAN	328	APEX1	DNA-(apurinic or apyrimidinic site) lyase	APEX1,REF1,HAP1,APX,APE,APEX,APE1	0	0	0	0	0	0	0	0	0	0	0	0	6	2	6	4	2.83	0.71	3	2	4	2.5	0.71	0.28	0	0	0	0	0	0	0	0	0	0	0	0	6	2	8	4	2.83	0.71	4
P62829	P62829	RL23_HUMAN	9349	RPL23	60S ribosomal protein L23	RPL23	0	0	0	0	0	0	0	0	0	0	0	0	6	4	6	5	1.41	0.28	2	2	3	2	0	0	0	0	0	0	0	0	0	0	0	0	0	0	8	6	14	7	1.41	0.2	3
P33991	P33991	MCM4_HUMAN	4173	MCM4	DNA replication licensing factor MCM4	MCM4,CDC21	0	0	0	0	0	0	0	0	0	0	0	0	4	2	4	3	1.41	0.47	3	2	4	2.5	0.71	0.28	0	0	0	0	0	0	0	0	0	0	0	0	4	2	6	3	1.41	0.47	3
Q13148-1	Q13148-1	TADBP_HUMAN	23435	TARDBP	TAR DNA-binding protein 43	TARDBP,TDP43	0	0	0	0	0	0	0	0	0	0	0	0	1	4	4	2.5	2.12	0.85	2	4	4	3	1.41	0.47	0	0	0	0	0	0	0	0	0	0	0	0	2	4	6	3	1.41	0.47	2
P08708	P08708	RS17_HUMAN	6218	RPS17	40S ribosomal protein S17	RPS17	0	0	0	0	0	0	0	0	0	0	0	0	5	4	5	4.5	0.71	0.16	4	2	4	3	1.41	0.47	0	0	0	0	0	0	0	0	0	0	0	0	7	5	12	6	1.41	0.24	4
P08708	P0CW22	RS17L_HUMAN	6218	RPS17L	40S ribosomal protein S17-like	RPS17L	0	0	0	0	0	0	0	0	0	0	0	0	5	4	5	4.5	0.71	0.16	4	2	4	3	1.41	0.47	0	0	0	0	0	0	0	0	0	0	0	0	7	5	12	6	1.41	0.24	4
P28074-1	P28074-1	PSB5_HUMAN	5693	PSMB5	Proteasome subunit beta type-5	PSMB5,MB1,X,LMPX	0	0	0	0	0	0	0	0	0	0	0	0	2	5	5	3.5	2.12	0.61	3	3	4	3	0	0	0	0	0	0	0	0	0	0	0	0	0	0	2	6	8	4	2.83	0.71	3
P61513	P61513	RL37A_HUMAN	6168	RPL37A	60S ribosomal protein L37a	RPL37A	0	0	0	0	0	0	0	0	0	0	0	0	4	4	5	4	0	0	4	2	4	3	1.41	0.47	0	0	0	0	0	0	0	0	0	0	0	0	5	4	9	4.5	0.71	0.16	4
P21108	P21108	PRPS3_HUMAN	221823	PRPS1L1	Ribose-phosphate pyrophosphokinase 3	PRPS1L1,PRPSL,PRPS3	0	0	0	0	0	0	0	0	0	0	0	0	2	3	3	2.5	0.71	0.28	2	4	4	3	1.41	0.47	0	0	0	0	0	0	0	0	0	0	0	0	2	4	6	3	1.41	0.47	2
O00299	O00299	CLIC1_HUMAN	1192	CLIC1	Chloride intracellular channel protein 1	CLIC1,NCC27,G6	0	0	0	0	0	0	0	0	0	0	0	0	3	3	4	3	0	0	3	2	3	2.5	0.71	0.28	0	0	0	0	0	0	0	0	0	0	0	0	3	3	6	3	0	0	3
P62888	P62888	RL30_HUMAN	6156	RPL30	60S ribosomal protein L30	RPL30	0	2	2	1	1.41	1.41	0	0	0	0	0	0	3	4	4	3.5	0.71	0.2	3	2	3	2.5	0.71	0.28	0	2	2	1	1.41	1.41	0	0	0	0	0	0	4	4	8	4	0	0	4
P78417-1	P78417-1	GSTO1_HUMAN	9446	GSTO1	Glutathione S-transferase omega-1	GSTO1,GSTTLP28	0	0	0	0	0	0	0	0	0	0	0	0	3	0	3	1.5	2.12	1.41	4	2	4	3	1.41	0.47	0	0	0	0	0	0	0	0	0	0	0	0	3	0	3	1.5	2.12	1.41	4
Q15181	Q15181	IPYR_HUMAN	5464	PPA1	Inorganic pyrophosphatase	PPA1,IOPPP,PP	0	1	1	0.5	0.71	1.41	0	0	0	0	0	0	3	2	3	2.5	0.71	0.28	4	2	4	3	1.41	0.47	0	1	1	0.5	0.71	1.41	0	0	0	0	0	0	3	2	5	2.5	0.71	0.28	4
O14737-1	O14737-1	PDCD5_HUMAN	9141	PDCD5	Programmed cell death protein 5	PDCD5,TFAR19	0	1	1	0.5	0.71	1.41	0	0	0	0	0	0	4	3	4	3.5	0.71	0.2	4	2	4	3	1.41	0.47	0	1	1	0.5	0.71	1.41	0	0	0	0	0	0	4	3	7	3.5	0.71	0.2	4
P52815	P52815	RM12_HUMAN	6182	MRPL12	39S ribosomal protein L12, mitochondrial	MRPL12,RPML12	0	0	0	0	0	0	0	0	0	0	0	0	4	3	4	3.5	0.71	0.2	4	2	4	3	1.41	0.47	0	0	0	0	0	0	0	0	0	0	0	0	5	3	8	4	1.41	0.35	4
Q9BQI0-1	Q9BQI0-1	AIF1L_HUMAN	83543	AIF1L	Allograft inflammatory factor 1-like	AIF1L,C9orf58,IBA2	0	0	0	0	0	0	0	0	0	0	0	0	3	3	3	3	0	0	3	3	3	3	0	0	0	0	0	0	0	0	0	0	0	0	0	0	3	3	6	3	0	0	3
Q9BQI0-1	Q9BQI0-3	AIF1L_HUMAN	83543	AIF1L	Allograft inflammatory factor 1-like	AIF1L,C9orf58,IBA2	0	0	0	0	0	0	0	0	0	0	0	0	3	3	3	3	0	0	3	3	3	3	0	0	0	0	0	0	0	0	0	0	0	0	0	0	3	3	6	3	0	0	3
P09497-1	P09497-1	CLCB_HUMAN	1212	CLTB	Clathrin light chain B	CLTB	0	0	0	0	0	0	0	0	0	0	0	0	0	2	2	1	1.41	1.41	3	2	3	2.5	0.71	0.28	0	0	0	0	0	0	0	0	0	0	0	0	0	2	2	1	1.41	1.41	4
P09497-1	P09497-2	CLCB_HUMAN	1212	CLTB	Clathrin light chain B	CLTB	0	0	0	0	0	0	0	0	0	0	0	0	0	2	2	1	1.41	1.41	3	2	3	2.5	0.71	0.28	0	0	0	0	0	0	0	0	0	0	0	0	0	2	2	1	1.41	1.41	4
P30049	P30049	ATPD_HUMAN	513	ATP5D	ATP synthase subunit delta, mitochondrial	ATP5D	0	0	0	0	0	0	0	0	0	0	0	0	3	2	3	2.5	0.71	0.28	3	3	3	3	0	0	0	0	0	0	0	0	0	0	0	0	0	0	4	2	6	3	1.41	0.47	3
P63000-1	P63000-1	RAC1_HUMAN	5879	RAC1	Ras-related C3 botulinum toxin substrate 1	RAC1,TC25	0	0	0	0	0	0	0	0	0	0	0	0	3	2	3	2.5	0.71	0.28	2	2	2	2	0	0	0	0	0	0	0	0	0	0	0	0	0	0	4	3	7	3.5	0.71	0.2	3
P63000-1	P63000-2	RAC1_HUMAN	5879	RAC1	Ras-related C3 botulinum toxin substrate 1	RAC1,TC25	0	0	0	0	0	0	0	0	0	0	0	0	3	2	3	2.5	0.71	0.28	2	2	2	2	0	0	0	0	0	0	0	0	0	0	0	0	0	0	4	3	7	3.5	0.71	0.2	3
P42704	P42704	LPPRC_HUMAN	10128	LRPPRC	Leucine-rich PPR motif-containing protein, mitochondrial	LRPPRC,LRP130	0	1	1	0.5	0.71	1.41	0	0	0	0	0	0	12	4	13	8	5.66	0.71	2	1	2	1.5	0.71	0.47	0	1	1	0.5	0.71	1.41	0	0	0	0	0	0	12	6	18	9	4.24	0.47	3
P54886-1	P54886-1	P5CS_HUMAN	5832	ALDH18A1	Delta-1-pyrroline-5-carboxylate synthase	ALDH18A1,P5CS,GSAS,PYCS	0	0	0	0	0	0	0	0	0	0	0	0	10	7	11	8.5	2.12	0.25	5	0	5	2.5	3.54	1.41	0	0	0	0	0	0	0	0	0	0	0	0	11	7	18	9	2.83	0.31	5
P54886-1	P54886-2	P5CS_HUMAN	5832	ALDH18A1	Delta-1-pyrroline-5-carboxylate synthase	ALDH18A1,P5CS,GSAS,PYCS	0	0	0	0	0	0	0	0	0	0	0	0	10	7	11	8.5	2.12	0.25	5	0	5	2.5	3.54	1.41	0	0	0	0	0	0	0	0	0	0	0	0	11	7	18	9	2.83	0.31	5
O00410-1	O00410-1	IPO5_HUMAN	3843	IPO5	Importin-5	IPO5,RANBP5,KPNB3	1	0	1	0.5	0.71	1.41	0	0	0	0	0	0	10	4	12	7	4.24	0.61	2	3	4	2.5	0.71	0.28	1	0	1	0.5	0.71	1.41	0	0	0	0	0	0	12	4	16	8	5.66	0.71	2
O00410-1	O00410-3	IPO5_HUMAN	3843	IPO5	Importin-5	IPO5,RANBP5,KPNB3	1	0	1	0.5	0.71	1.41	0	0	0	0	0	0	10	4	12	7	4.24	0.61	2	3	4	2.5	0.71	0.28	1	0	1	0.5	0.71	1.41	0	0	0	0	0	0	12	4	16	8	5.66	0.71	2
O00410-1	O00410-2	IPO5_HUMAN	3843	IPO5	Importin-5	IPO5,RANBP5,KPNB3	1	0	1	0.5	0.71	1.41	0	0	0	0	0	0	10	4	12	7	4.24	0.61	2	3	4	2.5	0.71	0.28	1	0	1	0.5	0.71	1.41	0	0	0	0	0	0	12	4	16	8	5.66	0.71	2
P24752-1	P24752-1	THIL_HUMAN	38	ACAT1	Acetyl-CoA acetyltransferase, mitochondrial	ACAT1,ACAT,MAT	0	2	2	1	1.41	1.41	0	0	0	0	0	0	11	5	11	8	4.24	0.53	3	2	4	2.5	0.71	0.28	0	2	2	1	1.41	1.41	0	0	0	0	0	0	12	6	18	9	4.24	0.47	3
O75390	O75390	CISY_HUMAN	1431	CS	Citrate synthase, mitochondrial	CS	0	2	2	1	1.41	1.41	0	0	0	0	0	0	9	4	9	6.5	3.54	0.54	5	0	5	2.5	3.54	1.41	0	2	2	1	1.41	1.41	0	0	0	0	0	0	9	4	13	6.5	3.54	0.54	5
P15311	P15311	EZRI_HUMAN	7430	EZR	Ezrin	EZR,VIL2	0	0	0	0	0	0	0	0	0	0	0	0	7	3	8	5	2.83	0.57	4	1	4	2.5	2.12	0.85	0	0	0	0	0	0	0	0	0	0	0	0	8	3	11	5.5	3.54	0.64	4
P35609-1	P35609-1	ACTN2_HUMAN	88	ACTN2	Alpha-actinin-2	ACTN2	0	1	1	0.5	0.71	1.41	0	0	0	0	0	0	8	5	8	6.5	2.12	0.33	2	3	4	2.5	0.71	0.28	0	1	1	0.5	0.71	1.41	0	0	0	0	0	0	9	6	15	7.5	2.12	0.28	2
P35609-1	P35609-2	ACTN2_HUMAN	88	ACTN2	Alpha-actinin-2	ACTN2	0	1	1	0.5	0.71	1.41	0	0	0	0	0	0	8	5	8	6.5	2.12	0.33	2	3	4	2.5	0.71	0.28	0	1	1	0.5	0.71	1.41	0	0	0	0	0	0	9	6	15	7.5	2.12	0.28	2
P30084	P30084	ECHM_HUMAN	1892	ECHS1	Enoyl-CoA hydratase, mitochondrial	ECHS1	1	2	3	1.5	0.71	0.47	0	0	0	0	0	0	5	4	7	4.5	0.71	0.16	3	2	3	2.5	0.71	0.28	1	2	3	1.5	0.71	0.47	0	0	0	0	0	0	7	4	11	5.5	2.12	0.39	3
P29692-2	P29692-2	EF1D_HUMAN	1936	EEF1D	Elongation factor 1-delta	EEF1D,EF1D	0	0	0	0	0	0	0	0	0	0	0	0	6	5	7	5.5	0.71	0.13	4	1	4	2.5	2.12	0.85	0	0	0	0	0	0	0	0	0	0	0	0	6	6	12	6	0	0	4
P60953-2	P60953-2	CDC42_HUMAN	998	CDC42	Cell division control protein 42 homolog	CDC42	0	0	0	0	0	0	0	0	0	0	0	0	6	4	7	5	1.41	0.28	5	0	5	2.5	3.54	1.41	0	0	0	0	0	0	0	0	0	0	0	0	7	4	11	5.5	2.12	0.39	5
Q07666-1	Q07666-1	KHDR1_HUMAN	10657	KHDRBS1	KH domain-containing, RNA-binding, signal transduction-associated protein 1	KHDRBS1,SAM68	0	2	2	1	1.41	1.41	0	0	0	0	0	0	6	2	6	4	2.83	0.71	2	3	3	2.5	0.71	0.28	0	2	2	1	1.41	1.41	0	0	0	0	0	0	7	3	10	5	2.83	0.57	2
Q07666-1	Q07666-2	KHDR1_HUMAN	10657	KHDRBS1	KH domain-containing, RNA-binding, signal transduction-associated protein 1	KHDRBS1,SAM68	0	2	2	1	1.41	1.41	0	0	0	0	0	0	6	2	6	4	2.83	0.71	2	3	3	2.5	0.71	0.28	0	2	2	1	1.41	1.41	0	0	0	0	0	0	7	3	10	5	2.83	0.57	2
P26373-1	P26373-1	RL13_HUMAN	6137	RPL13	60S ribosomal protein L13	RPL13,BBC1	0	2	2	1	1.41	1.41	0	0	0	0	0	0	7	5	8	6	1.41	0.24	2	2	2	2	0	0	0	2	2	1	1.41	1.41	0	0	0	0	0	0	9	8	17	8.5	0.71	0.08	3
Q01813-1	Q01813-1	PFKAP_HUMAN	5214	PFKP	ATP-dependent 6-phosphofructokinase, platelet type {ECO:0000255|HAMAP-Rule:MF_03184}	PFKP,PFKF	0	0	0	0	0	0	0	0	0	0	0	0	4	6	7	5	1.41	0.28	2	2	2	2	0	0	0	0	0	0	0	0	0	0	0	0	0	0	4	6	10	5	1.41	0.28	3
Q86V81	Q86V81	THOC4_HUMAN	10189	ALYREF	THO complex subunit 4	ALYREF,THOC4,BEF,ALY	0	2	2	1	1.41	1.41	0	0	0	0	0	0	4	6	6	5	1.41	0.28	3	2	3	2.5	0.71	0.28	0	2	2	1	1.41	1.41	0	0	0	0	0	0	6	7	13	6.5	0.71	0.11	3
Q9P258	Q9P258	RCC2_HUMAN	55920	RCC2	Protein RCC2	RCC2,KIAA1470,TD60	0	0	0	0	0	0	0	0	0	0	0	0	6	5	7	5.5	0.71	0.13	3	2	4	2.5	0.71	0.28	0	0	0	0	0	0	0	0	0	0	0	0	6	5	11	5.5	0.71	0.13	3
P00492	P00492	HPRT_HUMAN	3251	HPRT1	Hypoxanthine-guanine phosphoribosyltransferase	HPRT1,HPRT	0	0	0	0	0	0	0	0	0	0	0	0	5	6	7	5.5	0.71	0.13	3	2	4	2.5	0.71	0.28	0	0	0	0	0	0	0	0	0	0	0	0	5	6	11	5.5	0.71	0.13	3
O00303	O00303	EIF3F_HUMAN	8665	EIF3F	Eukaryotic translation initiation factor 3 subunit F {ECO:0000255|HAMAP-Rule:MF_03005}	EIF3F,EIF3S5	0	0	0	0	0	0	0	0	0	0	0	0	5	2	6	3.5	2.12	0.61	2	2	3	2	0	0	0	0	0	0	0	0	0	0	0	0	0	0	5	3	8	4	1.41	0.35	3
P07602-1	P07602-1	SAP_HUMAN	5660	PSAP	Prosaposin	PSAP,SAP1,GLBA	1	0	1	0.5	0.71	1.41	1	0	1	0.5	0.71	1.41	6	2	6	4	2.83	0.71	3	2	3	2.5	0.71	0.28	1	0	1	0.5	0.71	1.41	1	0	1	0.5	0.71	1.41	6	2	8	4	2.83	0.71	3
P07602-1	P07602-3	SAP_HUMAN	5660	PSAP	Prosaposin	PSAP,SAP1,GLBA	1	0	1	0.5	0.71	1.41	1	0	1	0.5	0.71	1.41	6	2	6	4	2.83	0.71	3	2	3	2.5	0.71	0.28	1	0	1	0.5	0.71	1.41	1	0	1	0.5	0.71	1.41	6	2	8	4	2.83	0.71	3
P07602-1	P07602-2	SAP_HUMAN	5660	PSAP	Prosaposin	PSAP,SAP1,GLBA	1	0	1	0.5	0.71	1.41	1	0	1	0.5	0.71	1.41	6	2	6	4	2.83	0.71	3	2	3	2.5	0.71	0.28	1	0	1	0.5	0.71	1.41	1	0	1	0.5	0.71	1.41	6	2	8	4	2.83	0.71	3
P52565-1	P52565-1	GDIR1_HUMAN	396	ARHGDIA	Rho GDP-dissociation inhibitor 1	ARHGDIA,GDIA1	0	1	1	0.5	0.71	1.41	0	0	0	0	0	0	6	4	6	5	1.41	0.28	3	1	3	2	1.41	0.71	0	1	1	0.5	0.71	1.41	0	0	0	0	0	0	6	4	10	5	1.41	0.28	3
Q16576-1	Q16576-1	RBBP7_HUMAN	5931	RBBP7	Histone-binding protein RBBP7	RBBP7,RBAP46	0	0	0	0	0	0	0	0	0	0	0	0	3	4	4	3.5	0.71	0.2	2	3	4	2.5	0.71	0.28	0	0	0	0	0	0	0	0	0	0	0	0	3	4	7	3.5	0.71	0.2	2
P84098	P84098	RL19_HUMAN	6143	RPL19	60S ribosomal protein L19	RPL19	0	3	3	1.5	2.12	1.41	0	0	0	0	0	0	3	3	4	3	0	0	2	3	3	2.5	0.71	0.28	0	3	3	1.5	2.12	1.41	0	0	0	0	0	0	5	3	8	4	1.41	0.35	2
Q15365	Q15365	PCBP1_HUMAN	5093	PCBP1	Poly(rC)-binding protein 1	PCBP1	0	3	3	1.5	2.12	1.41	0	0	0	0	0	0	5	2	5	3.5	2.12	0.61	2	2	3	2	0	0	0	3	3	1.5	2.12	1.41	0	0	0	0	0	0	6	3	9	4.5	2.12	0.47	3
P30042-1	P30042-1	ES1_HUMAN	8209,102724023	C21orf33	ES1 protein homolog, mitochondrial	C21orf33,KNPI,HES1	0	0	0	0	0	0	0	0	0	0	0	0	5	0	5	2.5	3.54	1.41	3	2	3	2.5	0.71	0.28	0	0	0	0	0	0	0	0	0	0	0	0	5	0	5	2.5	3.54	1.41	3
Q15637-1	Q15637-1	SF01_HUMAN	7536	SF1	Splicing factor 1	SF1,ZFM1,ZNF162	0	0	0	0	0	0	0	0	0	0	0	0	5	3	6	4	1.41	0.35	2	2	2	2	0	0	0	0	0	0	0	0	0	0	0	0	0	0	5	4	9	4.5	0.71	0.16	2
Q15637-1	Q15637-3	SF01_HUMAN	7536	SF1	Splicing factor 1	SF1,ZFM1,ZNF162	0	0	0	0	0	0	0	0	0	0	0	0	5	3	6	4	1.41	0.35	2	2	2	2	0	0	0	0	0	0	0	0	0	0	0	0	0	0	5	4	9	4.5	0.71	0.16	2
Q15637-1	Q15637-7	SF01_HUMAN	7536	SF1	Splicing factor 1	SF1,ZFM1,ZNF162	0	0	0	0	0	0	0	0	0	0	0	0	5	3	6	4	1.41	0.35	2	2	2	2	0	0	0	0	0	0	0	0	0	0	0	0	0	0	5	4	9	4.5	0.71	0.16	2
Q15637-1	Q15637-6	SF01_HUMAN	7536	SF1	Splicing factor 1	SF1,ZFM1,ZNF162	0	0	0	0	0	0	0	0	0	0	0	0	5	3	6	4	1.41	0.35	2	2	2	2	0	0	0	0	0	0	0	0	0	0	0	0	0	0	5	4	9	4.5	0.71	0.16	2
Q15637-1	Q15637-4	SF01_HUMAN	7536	SF1	Splicing factor 1	SF1,ZFM1,ZNF162	0	0	0	0	0	0	0	0	0	0	0	0	5	3	6	4	1.41	0.35	2	2	2	2	0	0	0	0	0	0	0	0	0	0	0	0	0	0	5	4	9	4.5	0.71	0.16	2
Q15637-1	Q15637-5	SF01_HUMAN	7536	SF1	Splicing factor 1	SF1,ZFM1,ZNF162	0	0	0	0	0	0	0	0	0	0	0	0	5	3	6	4	1.41	0.35	2	2	2	2	0	0	0	0	0	0	0	0	0	0	0	0	0	0	5	4	9	4.5	0.71	0.16	2
Q15637-1	Q15637-2	SF01_HUMAN	7536	SF1	Splicing factor 1	SF1,ZFM1,ZNF162	0	0	0	0	0	0	0	0	0	0	0	0	5	3	6	4	1.41	0.35	2	2	2	2	0	0	0	0	0	0	0	0	0	0	0	0	0	0	5	4	9	4.5	0.71	0.16	2
P10768	P10768	ESTD_HUMAN	2098	ESD	S-formylglutathione hydrolase	ESD	0	0	0	0	0	0	0	0	0	0	0	0	5	3	5	4	1.41	0.35	3	2	3	2.5	0.71	0.28	0	0	0	0	0	0	0	0	0	0	0	0	5	3	8	4	1.41	0.35	3
Q9BXP5-1	Q9BXP5-1	SRRT_HUMAN	51593	SRRT	Serrate RNA effector molecule homolog	SRRT,ASR2,ARS2	0	0	0	0	0	0	0	0	0	0	0	0	6	0	6	3	4.24	1.41	3	2	3	2.5	0.71	0.28	0	0	0	0	0	0	0	0	0	0	0	0	6	0	6	3	4.24	1.41	3
Q9BXP5-1	Q9BXP5-2	SRRT_HUMAN	51593	SRRT	Serrate RNA effector molecule homolog	SRRT,ASR2,ARS2	0	0	0	0	0	0	0	0	0	0	0	0	6	0	6	3	4.24	1.41	3	2	3	2.5	0.71	0.28	0	0	0	0	0	0	0	0	0	0	0	0	6	0	6	3	4.24	1.41	3
Q9BXP5-1	Q9BXP5-5	SRRT_HUMAN	51593	SRRT	Serrate RNA effector molecule homolog	SRRT,ASR2,ARS2	0	0	0	0	0	0	0	0	0	0	0	0	6	0	6	3	4.24	1.41	3	2	3	2.5	0.71	0.28	0	0	0	0	0	0	0	0	0	0	0	0	6	0	6	3	4.24	1.41	3
Q9BXP5-1	Q9BXP5-3	SRRT_HUMAN	51593	SRRT	Serrate RNA effector molecule homolog	SRRT,ASR2,ARS2	0	0	0	0	0	0	0	0	0	0	0	0	6	0	6	3	4.24	1.41	3	2	3	2.5	0.71	0.28	0	0	0	0	0	0	0	0	0	0	0	0	6	0	6	3	4.24	1.41	3
Q9BXP5-1	Q9BXP5-4	SRRT_HUMAN	51593	SRRT	Serrate RNA effector molecule homolog	SRRT,ASR2,ARS2	0	0	0	0	0	0	0	0	0	0	0	0	6	0	6	3	4.24	1.41	3	2	3	2.5	0.71	0.28	0	0	0	0	0	0	0	0	0	0	0	0	6	0	6	3	4.24	1.41	3
Q8N163-1	Q8N163-1	CCAR2_HUMAN	57805	CCAR2	Cell cycle and apoptosis regulator protein 2	CCAR2,DBC1,KIAA1967	0	0	0	0	0	0	1	0	1	0.5	0.71	1.41	5	3	5	4	1.41	0.35	3	2	3	2.5	0.71	0.28	0	0	0	0	0	0	1	0	1	0.5	0.71	1.41	5	3	8	4	1.41	0.35	3
Q8WUM4-1	Q8WUM4-1	PDC6I_HUMAN	10015	PDCD6IP	Programmed cell death 6-interacting protein	PDCD6IP,AIP1,ALIX,KIAA1375	0	0	0	0	0	0	0	0	0	0	0	0	2	0	2	1	1.41	1.41	5	0	5	2.5	3.54	1.41	0	0	0	0	0	0	0	0	0	0	0	0	2	0	2	1	1.41	1.41	5
Q8WUM4-1	Q8WUM4-2	PDC6I_HUMAN	10015	PDCD6IP	Programmed cell death 6-interacting protein	PDCD6IP,AIP1,ALIX,KIAA1375	0	0	0	0	0	0	0	0	0	0	0	0	2	0	2	1	1.41	1.41	5	0	5	2.5	3.54	1.41	0	0	0	0	0	0	0	0	0	0	0	0	2	0	2	1	1.41	1.41	5
Q99436-1	Q99436-1	PSB7_HUMAN	5695	PSMB7	Proteasome subunit beta type-7	PSMB7,Z	0	0	0	0	0	0	0	0	0	0	0	0	3	0	3	1.5	2.12	1.41	3	2	4	2.5	0.71	0.28	0	0	0	0	0	0	0	0	0	0	0	0	4	0	4	2	2.83	1.41	3
P51149	P51149	RAB7A_HUMAN	7879	RAB7A	Ras-related protein Rab-7a	RAB7A,RAB7	0	2	2	1	1.41	1.41	0	0	0	0	0	0	4	2	4	3	1.41	0.47	3	2	3	2.5	0.71	0.28	0	2	2	1	1.41	1.41	0	0	0	0	0	0	4	2	6	3	1.41	0.47	3
P08621-1	P08621-1	RU17_HUMAN	6625	SNRNP70	U1 small nuclear ribonucleoprotein 70 kDa	SNRNP70,RNPU1Z,U1AP1,RPU1,SNRP70	0	0	0	0	0	0	0	0	0	0	0	0	2	2	3	2	0	0	2	3	3	2.5	0.71	0.28	0	0	0	0	0	0	0	0	0	0	0	0	2	2	4	2	0	0	2
P08621-1	P08621-2	RU17_HUMAN	6625	SNRNP70	U1 small nuclear ribonucleoprotein 70 kDa	SNRNP70,RNPU1Z,U1AP1,RPU1,SNRP70	0	0	0	0	0	0	0	0	0	0	0	0	2	2	3	2	0	0	2	3	3	2.5	0.71	0.28	0	0	0	0	0	0	0	0	0	0	0	0	2	2	4	2	0	0	2
Q15758-1	Q15758-1	AAAT_HUMAN	6510	SLC1A5	Neutral amino acid transporter B(0)	SLC1A5,RDRC,ASCT2,M7V1,RDR	0	0	0	0	0	0	0	0	0	0	0	0	4	3	5	3.5	0.71	0.2	3	2	3	2.5	0.71	0.28	0	0	0	0	0	0	0	0	0	0	0	0	4	4	8	4	0	0	3
Q08170	Q08170	SRSF4_HUMAN	6429	SRSF4	Serine/arginine-rich splicing factor 4	SRSF4,SRP75,SFRS4	0	2	2	1	1.41	1.41	0	0	0	0	0	0	5	3	5	4	1.41	0.35	3	2	3	2.5	0.71	0.28	0	2	2	1	1.41	1.41	0	0	0	0	0	0	5	4	9	4.5	0.71	0.16	3
Q15185-1	Q15185-1	TEBP_HUMAN	10728	PTGES3	Prostaglandin E synthase 3	PTGES3,TEBP,P23	0	0	0	0	0	0	0	0	0	0	0	0	4	4	5	4	0	0	3	2	4	2.5	0.71	0.28	0	0	0	0	0	0	0	0	0	0	0	0	4	4	8	4	0	0	3
Q15185-1	Q15185-4	TEBP_HUMAN	10728	PTGES3	Prostaglandin E synthase 3	PTGES3,TEBP,P23	0	0	0	0	0	0	0	0	0	0	0	0	4	4	5	4	0	0	3	2	4	2.5	0.71	0.28	0	0	0	0	0	0	0	0	0	0	0	0	4	4	8	4	0	0	3
P43487-1	P43487-1	RANG_HUMAN	5902	RANBP1	Ran-specific GTPase-activating protein	RANBP1	0	2	2	1	1.41	1.41	0	0	0	0	0	0	4	3	5	3.5	0.71	0.2	3	2	3	2.5	0.71	0.28	0	3	3	1.5	2.12	1.41	0	0	0	0	0	0	5	3	8	4	1.41	0.35	3
P43487-1	P43487-2	RANG_HUMAN	5902	RANBP1	Ran-specific GTPase-activating protein	RANBP1	0	2	2	1	1.41	1.41	0	0	0	0	0	0	4	3	5	3.5	0.71	0.2	3	2	3	2.5	0.71	0.28	0	3	3	1.5	2.12	1.41	0	0	0	0	0	0	5	3	8	4	1.41	0.35	3
P10599-1	P10599-1	THIO_HUMAN	7295	TXN	Thioredoxin	TXN,TRDX,TRX,TRX1	0	1	1	0.5	0.71	1.41	0	0	0	0	0	0	4	5	5	4.5	0.71	0.16	2	1	2	1.5	0.71	0.47	0	1	1	0.5	0.71	1.41	0	0	0	0	0	0	4	5	9	4.5	0.71	0.16	3
P10599-1	P10599-2	THIO_HUMAN	7295	TXN	Thioredoxin	TXN,TRDX,TRX,TRX1	0	1	1	0.5	0.71	1.41	0	0	0	0	0	0	4	5	5	4.5	0.71	0.16	2	1	2	1.5	0.71	0.47	0	1	1	0.5	0.71	1.41	0	0	0	0	0	0	4	5	9	4.5	0.71	0.16	3
P24534	P24534	EF1B_HUMAN	1933	EEF1B2	Elongation factor 1-beta	EEF1B2,EF1B,EEF1B	0	2	2	1	1.41	1.41	0	0	0	0	0	0	4	2	4	3	1.41	0.47	2	3	3	2.5	0.71	0.28	0	2	2	1	1.41	1.41	0	0	0	0	0	0	5	2	7	3.5	2.12	0.61	2
P18859-1	P18859-1	ATP5J_HUMAN	522	ATP5J	ATP synthase-coupling factor 6, mitochondrial	ATP5J,ATP5A,ATPM	0	0	0	0	0	0	0	0	0	0	0	0	4	2	4	3	1.41	0.47	2	3	3	2.5	0.71	0.28	0	0	0	0	0	0	0	0	0	0	0	0	4	2	6	3	1.41	0.47	2
P18859-1	P18859-2	ATP5J_HUMAN	522	ATP5J	ATP synthase-coupling factor 6, mitochondrial	ATP5J,ATP5A,ATPM	0	0	0	0	0	0	0	0	0	0	0	0	4	2	4	3	1.41	0.47	2	3	3	2.5	0.71	0.28	0	0	0	0	0	0	0	0	0	0	0	0	4	2	6	3	1.41	0.47	2
Q15293-1	Q15293-1	RCN1_HUMAN	5954	RCN1	Reticulocalbin-1	RCN1,RCN	0	0	0	0	0	0	0	0	0	0	0	0	3	3	4	3	0	0	3	2	3	2.5	0.71	0.28	0	0	0	0	0	0	0	0	0	0	0	0	4	4	8	4	0	0	3
O60884	O60884	DNJA2_HUMAN	10294	DNAJA2	DnaJ homolog subfamily A member 2	DNAJA2,CPR3,HIRIP4	0	0	0	0	0	0	0	0	0	0	0	0	2	0	2	1	1.41	1.41	3	2	3	2.5	0.71	0.28	0	0	0	0	0	0	0	0	0	0	0	0	3	0	3	1.5	2.12	1.41	3
P46776	P46776	RL27A_HUMAN	6157	RPL27A	60S ribosomal protein L27a	RPL27A	0	0	0	0	0	0	0	0	0	0	0	0	3	3	3	3	0	0	2	3	3	2.5	0.71	0.28	0	0	0	0	0	0	0	0	0	0	0	0	3	4	7	3.5	0.71	0.2	2
P00441	P00441	SODC_HUMAN	6647	SOD1	Superoxide dismutase [Cu-Zn]	SOD1	0	2	2	1	1.41	1.41	0	0	0	0	0	0	3	0	3	1.5	2.12	1.41	2	2	2	2	0	0	0	3	3	1.5	2.12	1.41	0	0	0	0	0	0	3	0	3	1.5	2.12	1.41	3
Q93045-1	Q93045-1	STMN2_HUMAN	11075	STMN2	Stathmin-2	STMN2,SCGN10,SCG10	0	0	0	0	0	0	0	0	0	0	0	0	2	2	2	2	0	0	3	2	3	2.5	0.71	0.28	0	0	0	0	0	0	0	0	0	0	0	0	2	2	4	2	0	0	3
Q93045-1	Q93045-2	STMN2_HUMAN	11075	STMN2	Stathmin-2	STMN2,SCGN10,SCG10	0	0	0	0	0	0	0	0	0	0	0	0	2	2	2	2	0	0	3	2	3	2.5	0.71	0.28	0	0	0	0	0	0	0	0	0	0	0	0	2	2	4	2	0	0	3
P31689-1	P31689-1	DNJA1_HUMAN	3301	DNAJA1	DnaJ homolog subfamily A member 1	DNAJA1,DNAJ2,HDJ2,HSPF4,HSJ2	0	0	0	0	0	0	0	0	0	0	0	0	3	2	3	2.5	0.71	0.28	3	2	3	2.5	0.71	0.28	0	0	0	0	0	0	0	0	0	0	0	0	3	2	5	2.5	0.71	0.28	3
P31689-1	P31689-2	DNJA1_HUMAN	3301	DNAJA1	DnaJ homolog subfamily A member 1	DNAJA1,DNAJ2,HDJ2,HSPF4,HSJ2	0	0	0	0	0	0	0	0	0	0	0	0	3	2	3	2.5	0.71	0.28	3	2	3	2.5	0.71	0.28	0	0	0	0	0	0	0	0	0	0	0	0	3	2	5	2.5	0.71	0.28	3
P36957-1	P36957-1	ODO2_HUMAN	1743	DLST	Dihydrolipoyllysine-residue succinyltransferase component of 2-oxoglutarate dehydrogenase complex, mitochondrial	DLST,DLTS	0	0	0	0	0	0	0	0	0	0	0	0	3	2	3	2.5	0.71	0.28	3	2	3	2.5	0.71	0.28	0	0	0	0	0	0	0	0	0	0	0	0	3	2	5	2.5	0.71	0.28	3
P49006	P49006	MRP_HUMAN	65108	MARCKSL1	MARCKS-related protein	MARCKSL1,MLP,MRP	0	3	3	1.5	2.12	1.41	0	0	0	0	0	0	2	2	2	2	0	0	2	2	2	2	0	0	0	3	3	1.5	2.12	1.41	0	0	0	0	0	0	2	2	4	2	0	0	3
P14136-1	P14136-1	GFAP_HUMAN	2670	GFAP	Glial fibrillary acidic protein	GFAP	2	2	2	2	0	0	2	2	2	2	0	0	2	2	3	2	0	0	1	1	1	1	0	0	15	10	25	12.5	3.54	0.28	7	9	16	8	1.41	0.18	2	2	4	2	0	0	3
P14136-1	P14136-2	GFAP_HUMAN	2670	GFAP	Glial fibrillary acidic protein	GFAP	2	2	2	2	0	0	2	2	2	2	0	0	2	2	3	2	0	0	1	1	1	1	0	0	15	10	25	12.5	3.54	0.28	7	9	16	8	1.41	0.18	2	2	4	2	0	0	3
P14136-1	P14136-3	GFAP_HUMAN	2670	GFAP	Glial fibrillary acidic protein	GFAP	2	2	2	2	0	0	2	2	2	2	0	0	2	2	3	2	0	0	1	1	1	1	0	0	15	10	25	12.5	3.54	0.28	7	9	16	8	1.41	0.18	2	2	4	2	0	0	3
Q14257-1	Q14257-1	RCN2_HUMAN	5955	RCN2	Reticulocalbin-2	RCN2,ERC55	0	0	0	0	0	0	0	0	0	0	0	0	3	2	3	2.5	0.71	0.28	3	2	3	2.5	0.71	0.28	0	0	0	0	0	0	0	0	0	0	0	0	4	2	6	3	1.41	0.47	3
Q14257-1	Q14257-2	RCN2_HUMAN	5955	RCN2	Reticulocalbin-2	RCN2,ERC55	0	0	0	0	0	0	0	0	0	0	0	0	3	2	3	2.5	0.71	0.28	3	2	3	2.5	0.71	0.28	0	0	0	0	0	0	0	0	0	0	0	0	4	2	6	3	1.41	0.47	3
P49721	P49721	PSB2_HUMAN	5690	PSMB2	Proteasome subunit beta type-2	PSMB2	0	0	0	0	0	0	0	0	0	0	0	0	1	0	1	0.5	0.71	1.41	2	2	2	2	0	0	0	0	0	0	0	0	0	0	0	0	0	0	1	0	1	0.5	0.71	1.41	3
P22102-1	P22102-1	PUR2_HUMAN	2618	GART	Trifunctional purine biosynthetic protein adenosine-3	GART,PGFT,PRGS	0	2	2	1	1.41	1.41	0	0	0	0	0	0	14	6	18	10	5.66	0.57	1	2	2	1.5	0.71	0.47	0	3	3	1.5	2.12	1.41	0	0	0	0	0	0	15	6	21	10.5	6.36	0.61	1
P54577	P54577	SYYC_HUMAN	8565	YARS	Tyrosine--tRNA ligase, cytoplasmic	YARS	0	2	2	1	1.41	1.41	0	0	0	0	0	0	11	5	12	8	4.24	0.53	4	0	4	2	2.83	1.41	0	2	2	1	1.41	1.41	0	0	0	0	0	0	11	5	16	8	4.24	0.53	4
O60506-1	O60506-1	HNRPQ_HUMAN	10492	SYNCRIP	Heterogeneous nuclear ribonucleoprotein Q	SYNCRIP,HNRPQ,NSAP1	0	3	3	1.5	2.12	1.41	0	0	0	0	0	0	11	6	12	8.5	3.54	0.42	4	0	4	2	2.83	1.41	0	3	3	1.5	2.12	1.41	0	0	0	0	0	0	11	6	17	8.5	3.54	0.42	4
O60506-1	O60506-2	HNRPQ_HUMAN	10492	SYNCRIP	Heterogeneous nuclear ribonucleoprotein Q	SYNCRIP,HNRPQ,NSAP1	0	3	3	1.5	2.12	1.41	0	0	0	0	0	0	11	6	12	8.5	3.54	0.42	4	0	4	2	2.83	1.41	0	3	3	1.5	2.12	1.41	0	0	0	0	0	0	11	6	17	8.5	3.54	0.42	4
Q07065	Q07065	CKAP4_HUMAN	10970	CKAP4	Cytoskeleton-associated protein 4	CKAP4	0	2	2	1	1.41	1.41	0	0	0	0	0	0	8	6	10	7	1.41	0.2	3	1	3	2	1.41	0.71	0	2	2	1	1.41	1.41	0	0	0	0	0	0	10	6	16	8	2.83	0.35	3
Q99714-1	Q99714-1	HCD2_HUMAN	3028	HSD17B10	3-hydroxyacyl-CoA dehydrogenase type-2	HSD17B10,HADH2,SCHAD,ERAB,MRPP2,SDR5C1,XH98G2	0	2	2	1	1.41	1.41	1	0	1	0.5	0.71	1.41	9	2	9	5.5	4.95	0.9	2	2	3	2	0	0	0	2	2	1	1.41	1.41	1	0	1	0.5	0.71	1.41	10	2	12	6	5.66	0.94	2
P49419-1	P49419-1	AL7A1_HUMAN	501	ALDH7A1	Alpha-aminoadipic semialdehyde dehydrogenase	ALDH7A1,ATQ1	0	2	2	1	1.41	1.41	0	0	0	0	0	0	6	2	7	4	2.83	0.71	2	2	2	2	0	0	0	2	2	1	1.41	1.41	0	0	0	0	0	0	6	2	8	4	2.83	0.71	2
P49419-1	P49419-2	AL7A1_HUMAN	501	ALDH7A1	Alpha-aminoadipic semialdehyde dehydrogenase	ALDH7A1,ATQ1	0	2	2	1	1.41	1.41	0	0	0	0	0	0	6	2	7	4	2.83	0.71	2	2	2	2	0	0	0	2	2	1	1.41	1.41	0	0	0	0	0	0	6	2	8	4	2.83	0.71	2
Q9Y3F4-1	Q9Y3F4-1	STRAP_HUMAN	11171	STRAP	Serine-threonine kinase receptor-associated protein	STRAP,UNRIP,MAWD	0	1	1	0.5	0.71	1.41	0	0	0	0	0	0	6	3	6	4.5	2.12	0.47	3	1	3	2	1.41	0.71	0	1	1	0.5	0.71	1.41	0	0	0	0	0	0	7	3	10	5	2.83	0.57	3
Q9Y3F4-1	Q9Y3F4-2	STRAP_HUMAN	11171	STRAP	Serine-threonine kinase receptor-associated protein	STRAP,UNRIP,MAWD	0	1	1	0.5	0.71	1.41	0	0	0	0	0	0	6	3	6	4.5	2.12	0.47	3	1	3	2	1.41	0.71	0	1	1	0.5	0.71	1.41	0	0	0	0	0	0	7	3	10	5	2.83	0.57	3
P00387-1	P00387-1	NB5R3_HUMAN	1727	CYB5R3	NADH-cytochrome b5 reductase 3	CYB5R3,DIA1	0	2	2	1	1.41	1.41	0	1	1	0.5	0.71	1.41	5	5	7	5	0	0	3	1	3	2	1.41	0.71	0	2	2	1	1.41	1.41	0	1	1	0.5	0.71	1.41	5	5	10	5	0	0	3
P00387-1	P00387-2	NB5R3_HUMAN	1727	CYB5R3	NADH-cytochrome b5 reductase 3	CYB5R3,DIA1	0	2	2	1	1.41	1.41	0	1	1	0.5	0.71	1.41	5	5	7	5	0	0	3	1	3	2	1.41	0.71	0	2	2	1	1.41	1.41	0	1	1	0.5	0.71	1.41	5	5	10	5	0	0	3
P00387-1	P00387-3	NB5R3_HUMAN	1727	CYB5R3	NADH-cytochrome b5 reductase 3	CYB5R3,DIA1	0	2	2	1	1.41	1.41	0	1	1	0.5	0.71	1.41	5	5	7	5	0	0	3	1	3	2	1.41	0.71	0	2	2	1	1.41	1.41	0	1	1	0.5	0.71	1.41	5	5	10	5	0	0	3
P33993-1	P33993-1	MCM7_HUMAN	4176	MCM7	DNA replication licensing factor MCM7	MCM7,MCM2,CDC47	0	0	0	0	0	0	0	0	0	0	0	0	6	1	6	3.5	3.54	1.01	3	1	3	2	1.41	0.71	0	0	0	0	0	0	0	0	0	0	0	0	6	1	7	3.5	3.54	1.01	3
Q15459-1	Q15459-1	SF3A1_HUMAN	10291	SF3A1	Splicing factor 3A subunit 1	SF3A1,SAP114	0	0	0	0	0	0	0	0	0	0	0	0	4	4	6	4	0	0	2	2	2	2	0	0	0	0	0	0	0	0	0	0	0	0	0	0	4	4	8	4	0	0	2
P18621-1	P18621-1	RL17_HUMAN	6139	RPL17	60S ribosomal protein L17	RPL17	0	1	1	0.5	0.71	1.41	0	0	0	0	0	0	4	6	6	5	1.41	0.28	2	2	2	2	0	0	0	1	1	0.5	0.71	1.41	0	0	0	0	0	0	5	7	12	6	1.41	0.24	2
P18621-1	P18621-3	RL17_HUMAN	6139	RPL17	60S ribosomal protein L17	RPL17	0	1	1	0.5	0.71	1.41	0	0	0	0	0	0	4	6	6	5	1.41	0.28	2	2	2	2	0	0	0	1	1	0.5	0.71	1.41	0	0	0	0	0	0	5	7	12	6	1.41	0.24	2
Q9Y2B0-1	Q9Y2B0-1	CNPY2_HUMAN	10330	CNPY2	Protein canopy homolog 2	CNPY2,TMEM4,MSAP,ZSIG9	0	0	0	0	0	0	0	0	0	0	0	0	6	4	6	5	1.41	0.28	4	0	4	2	2.83	1.41	0	0	0	0	0	0	0	0	0	0	0	0	6	4	10	5	1.41	0.28	4
O60814	O60814	H2B1K_HUMAN	85236	HIST1H2BK	Histone H2B type 1-K	HIST1H2BK,HIRIP1,H2BFT	0	1	1	0.5	0.71	1.41	0	1	1	0.5	0.71	1.41	3	3	5	3	0	0	0	4	4	2	2.83	1.41	0	1	1	0.5	0.71	1.41	0	1	1	0.5	0.71	1.41	4	3	7	3.5	0.71	0.2	0
O60814	Q99877	H2B1N_HUMAN	8341	HIST1H2BN	Histone H2B type 1-N	HIST1H2BN,H2BFD	0	1	1	0.5	0.71	1.41	0	1	1	0.5	0.71	1.41	3	3	5	3	0	0	0	4	4	2	2.83	1.41	0	1	1	0.5	0.71	1.41	0	1	1	0.5	0.71	1.41	4	3	7	3.5	0.71	0.2	0
O60814	P62807	H2B1C_HUMAN	3017,8339,8343,8344,8346,8347	HIST1H2BF	Histone H2B type 1-C/E/F/G/I	HIST1H2BI,HIST1H2BG,HIST1H2BC,HIST1H2BE,HIST1H2BF,H2BFA,H2BFH,H2BFG,H2BFK,H2BFL	0	1	1	0.5	0.71	1.41	0	1	1	0.5	0.71	1.41	3	3	5	3	0	0	0	4	4	2	2.83	1.41	0	1	1	0.5	0.71	1.41	0	1	1	0.5	0.71	1.41	4	3	7	3.5	0.71	0.2	0
O60814	Q99880	H2B1L_HUMAN	8340	HIST1H2BL	Histone H2B type 1-L	HIST1H2BL,H2BFC	0	1	1	0.5	0.71	1.41	0	1	1	0.5	0.71	1.41	3	3	5	3	0	0	0	4	4	2	2.83	1.41	0	1	1	0.5	0.71	1.41	0	1	1	0.5	0.71	1.41	4	3	7	3.5	0.71	0.2	0
O60814	Q5QNW6-2	H2B2F_HUMAN	440689	HIST2H2BF	Histone H2B type 2-F	HIST2H2BF	0	1	1	0.5	0.71	1.41	0	1	1	0.5	0.71	1.41	3	3	5	3	0	0	0	4	4	2	2.83	1.41	0	1	1	0.5	0.71	1.41	0	1	1	0.5	0.71	1.41	4	3	7	3.5	0.71	0.2	0
O60814	Q93079	H2B1H_HUMAN	8345	HIST1H2BH	Histone H2B type 1-H	HIST1H2BH,H2BFJ	0	1	1	0.5	0.71	1.41	0	1	1	0.5	0.71	1.41	3	3	5	3	0	0	0	4	4	2	2.83	1.41	0	1	1	0.5	0.71	1.41	0	1	1	0.5	0.71	1.41	4	3	7	3.5	0.71	0.2	0
O60814	Q99879	H2B1M_HUMAN	8342	HIST1H2BM	Histone H2B type 1-M	HIST1H2BM,H2BFE	0	1	1	0.5	0.71	1.41	0	1	1	0.5	0.71	1.41	3	3	5	3	0	0	0	4	4	2	2.83	1.41	0	1	1	0.5	0.71	1.41	0	1	1	0.5	0.71	1.41	4	3	7	3.5	0.71	0.2	0
O60814	Q5QNW6-1	H2B2F_HUMAN	440689	HIST2H2BF	Histone H2B type 2-F	HIST2H2BF	0	1	1	0.5	0.71	1.41	0	1	1	0.5	0.71	1.41	3	3	5	3	0	0	0	4	4	2	2.83	1.41	0	1	1	0.5	0.71	1.41	0	1	1	0.5	0.71	1.41	4	3	7	3.5	0.71	0.2	0
O60814	P58876	H2B1D_HUMAN	3017	HIST1H2BD	Histone H2B type 1-D	HIST1H2BD,HIRIP2,H2BFB	0	1	1	0.5	0.71	1.41	0	1	1	0.5	0.71	1.41	3	3	5	3	0	0	0	4	4	2	2.83	1.41	0	1	1	0.5	0.71	1.41	0	1	1	0.5	0.71	1.41	4	3	7	3.5	0.71	0.2	0
P46778	P46778	RL21_HUMAN	6144	RPL21	60S ribosomal protein L21	RPL21	0	3	3	1.5	2.12	1.41	0	0	0	0	0	0	4	4	4	4	0	0	2	2	2	2	0	0	0	3	3	1.5	2.12	1.41	0	0	0	0	0	0	4	4	8	4	0	0	2
P62979	P62979	RS27A_HUMAN	6233	RPS27A	Ubiquitin-40S ribosomal protein S27a	RPS27A,UBCEP1,UBA80	0	2	2	1	1.41	1.41	0	0	0	0	0	0	5	4	5	4.5	0.71	0.16	2	2	3	2	0	0	0	2	2	1	1.41	1.41	0	0	0	0	0	0	5	5	10	5	0	0	2
P07741-1	P07741-1	APT_HUMAN	353	APRT	Adenine phosphoribosyltransferase	APRT	0	0	0	0	0	0	0	0	0	0	0	0	5	1	5	3	2.83	0.94	3	0	3	1.5	2.12	1.41	0	0	0	0	0	0	0	0	0	0	0	0	6	1	7	3.5	3.54	1.01	4
P33316-2	P33316-2	DUT_HUMAN	1854	DUT	Deoxyuridine 5'-triphosphate nucleotidohydrolase, mitochondrial	DUT	0	0	0	0	0	0	0	0	0	0	0	0	4	3	5	3.5	0.71	0.2	3	1	3	2	1.41	0.71	0	0	0	0	0	0	0	0	0	0	0	0	4	3	7	3.5	0.71	0.2	3
P33316-2	P33316-3	DUT_HUMAN	1854	DUT	Deoxyuridine 5'-triphosphate nucleotidohydrolase, mitochondrial	DUT	0	0	0	0	0	0	0	0	0	0	0	0	4	3	5	3.5	0.71	0.2	3	1	3	2	1.41	0.71	0	0	0	0	0	0	0	0	0	0	0	0	4	3	7	3.5	0.71	0.2	3
Q9H0U4	Q9H0U4	RAB1B_HUMAN	81876	RAB1B	Ras-related protein Rab-1B	RAB1B	0	4	4	2	2.83	1.41	0	0	0	0	0	0	5	0	5	2.5	3.54	1.41	3	0	3	1.5	2.12	1.41	0	4	4	2	2.83	1.41	0	0	0	0	0	0	5	0	5	2.5	3.54	1.41	4
P55209-1	P55209-1	NP1L1_HUMAN	4673	NAP1L1	Nucleosome assembly protein 1-like 1	NAP1L1,NRP	0	0	0	0	0	0	0	0	0	0	0	0	4	3	4	3.5	0.71	0.2	2	2	2	2	0	0	0	0	0	0	0	0	0	0	0	0	0	0	5	3	8	4	1.41	0.35	2
P55209-1	P55209-2	NP1L1_HUMAN	4673	NAP1L1	Nucleosome assembly protein 1-like 1	NAP1L1,NRP	0	0	0	0	0	0	0	0	0	0	0	0	4	3	4	3.5	0.71	0.2	2	2	2	2	0	0	0	0	0	0	0	0	0	0	0	0	0	0	5	3	8	4	1.41	0.35	2
P62847-1	P62847-1	RS24_HUMAN	6229	RPS24	40S ribosomal protein S24	RPS24	0	1	1	0.5	0.71	1.41	0	0	0	0	0	0	3	1	3	2	1.41	0.71	2	2	3	2	0	0	0	1	1	0.5	0.71	1.41	0	0	0	0	0	0	3	2	5	2.5	0.71	0.28	2
P62847-1	P62847-3	RS24_HUMAN	6229	RPS24	40S ribosomal protein S24	RPS24	0	1	1	0.5	0.71	1.41	0	0	0	0	0	0	3	1	3	2	1.41	0.71	2	2	3	2	0	0	0	1	1	0.5	0.71	1.41	0	0	0	0	0	0	3	2	5	2.5	0.71	0.28	2
P62847-1	P62847-2	RS24_HUMAN	6229	RPS24	40S ribosomal protein S24	RPS24	0	1	1	0.5	0.71	1.41	0	0	0	0	0	0	3	1	3	2	1.41	0.71	2	2	3	2	0	0	0	1	1	0.5	0.71	1.41	0	0	0	0	0	0	3	2	5	2.5	0.71	0.28	2
P62847-1	P62847-4	RS24_HUMAN	6229	RPS24	40S ribosomal protein S24	RPS24	0	1	1	0.5	0.71	1.41	0	0	0	0	0	0	3	1	3	2	1.41	0.71	2	2	3	2	0	0	0	1	1	0.5	0.71	1.41	0	0	0	0	0	0	3	2	5	2.5	0.71	0.28	2
Q8NBS9-1	Q8NBS9-1	TXND5_HUMAN	81567	TXNDC5	Thioredoxin domain-containing protein 5	TXNDC5,TLP46	0	2	2	1	1.41	1.41	0	0	0	0	0	0	3	4	4	3.5	0.71	0.2	2	0	2	1	1.41	1.41	0	2	2	1	1.41	1.41	0	0	0	0	0	0	3	4	7	3.5	0.71	0.2	4
Q8NBS9-1	Q8NBS9-2	TXND5_HUMAN	81567	TXNDC5	Thioredoxin domain-containing protein 5	TXNDC5,TLP46	0	2	2	1	1.41	1.41	0	0	0	0	0	0	3	4	4	3.5	0.71	0.2	2	0	2	1	1.41	1.41	0	2	2	1	1.41	1.41	0	0	0	0	0	0	3	4	7	3.5	0.71	0.2	4
P61088	P61088	UBE2N_HUMAN	7334	UBE2N	Ubiquitin-conjugating enzyme E2 N	UBE2N,BLU	0	1	1	0.5	0.71	1.41	0	0	0	0	0	0	3	1	3	2	1.41	0.71	1	3	3	2	1.41	0.71	0	1	1	0.5	0.71	1.41	0	0	0	0	0	0	4	3	7	3.5	0.71	0.2	1
O75477	O75477	ERLN1_HUMAN	10613	ERLIN1	Erlin-1	ERLIN1,KEO4,KE04,SPFH1,C10orf69	0	0	0	0	0	0	0	0	0	0	0	0	3	2	3	2.5	0.71	0.28	0	4	4	2	2.83	1.41	0	0	0	0	0	0	0	0	0	0	0	0	3	2	5	2.5	0.71	0.28	0
Q96HJ9-2	Q96HJ9-2	CG055_HUMAN	154791,100996928	C7orf55	UPF0562 protein C7orf55	C7orf55	0	0	0	0	0	0	0	0	0	0	0	0	3	2	3	2.5	0.71	0.28	2	2	3	2	0	0	0	0	0	0	0	0	0	0	0	0	0	0	3	2	5	2.5	0.71	0.28	2
Q96HJ9-2	Q9Y383-3	LC7L2_HUMAN	51631	LUC7L2	Putative RNA-binding protein Luc7-like 2	LUC7L2	0	0	0	0	0	0	0	0	0	0	0	0	3	2	3	2.5	0.71	0.28	2	2	3	2	0	0	0	0	0	0	0	0	0	0	0	0	0	0	3	2	5	2.5	0.71	0.28	2
Q96HJ9-2	Q9Y383-2	LC7L2_HUMAN	51631	LUC7L2	Putative RNA-binding protein Luc7-like 2	LUC7L2	0	0	0	0	0	0	0	0	0	0	0	0	3	2	3	2.5	0.71	0.28	2	2	3	2	0	0	0	0	0	0	0	0	0	0	0	0	0	0	3	2	5	2.5	0.71	0.28	2
Q96HJ9-2	Q9Y383-1	LC7L2_HUMAN	51631	LUC7L2	Putative RNA-binding protein Luc7-like 2	LUC7L2	0	0	0	0	0	0	0	0	0	0	0	0	3	2	3	2.5	0.71	0.28	2	2	3	2	0	0	0	0	0	0	0	0	0	0	0	0	0	0	3	2	5	2.5	0.71	0.28	2
P25786-1	P25786-1	PSA1_HUMAN	5682	PSMA1	Proteasome subunit alpha type-1	PSMA1,HC2,NU,PROS30,PSC2	0	0	0	0	0	0	0	0	0	0	0	0	2	2	3	2	0	0	2	2	3	2	0	0	0	0	0	0	0	0	0	0	0	0	0	0	2	2	4	2	0	0	2
P25786-1	P25786-2	PSA1_HUMAN	5682	PSMA1	Proteasome subunit alpha type-1	PSMA1,HC2,NU,PROS30,PSC2	0	0	0	0	0	0	0	0	0	0	0	0	2	2	3	2	0	0	2	2	3	2	0	0	0	0	0	0	0	0	0	0	0	0	0	0	2	2	4	2	0	0	2
P18085	P18085	ARF4_HUMAN	378	ARF4	ADP-ribosylation factor 4	ARF4,ARF2	0	2	2	1	1.41	1.41	0	0	0	0	0	0	3	2	4	2.5	0.71	0.28	2	1	2	1.5	0.71	0.47	0	2	2	1	1.41	1.41	0	0	0	0	0	0	4	2	6	3	1.41	0.47	3
P50454	P50454	SERPH_HUMAN	871	SERPINH1	Serpin H1	SERPINH1,CBP1,HSP47,SERPINH2,CBP2	0	1	1	0.5	0.71	1.41	0	0	0	0	0	0	4	1	4	2.5	2.12	0.85	2	1	2	1.5	0.71	0.47	0	1	1	0.5	0.71	1.41	0	0	0	0	0	0	4	1	5	2.5	2.12	0.85	3
P61158	P61158	ARP3_HUMAN	10096	ACTR3	Actin-related protein 3	ACTR3,ARP3	0	0	0	0	0	0	0	0	0	0	0	0	2	2	3	2	0	0	4	0	4	2	2.83	1.41	0	0	0	0	0	0	0	0	0	0	0	0	2	2	4	2	0	0	4
P15121	P15121	ALDR_HUMAN	231	AKR1B1	Aldose reductase	AKR1B1,ALDR1	0	0	0	0	0	0	0	0	0	0	0	0	2	3	3	2.5	0.71	0.28	4	0	4	2	2.83	1.41	0	0	0	0	0	0	0	0	0	0	0	0	2	3	5	2.5	0.71	0.28	4
Q15149-1	Q15149-1	PLEC_HUMAN	5339	PLEC	Plectin	PLEC,PLEC1	0	0	0	0	0	0	0	0	0	0	0	0	2	0	2	1	1.41	1.41	2	2	4	2	0	0	0	0	0	0	0	0	0	0	0	0	0	0	2	0	2	1	1.41	1.41	2
Q15149-1	Q15149-5	PLEC_HUMAN	5339	PLEC	Plectin	PLEC,PLEC1	0	0	0	0	0	0	0	0	0	0	0	0	2	0	2	1	1.41	1.41	2	2	4	2	0	0	0	0	0	0	0	0	0	0	0	0	0	0	2	0	2	1	1.41	1.41	2
Q15149-1	Q15149-8	PLEC_HUMAN	5339	PLEC	Plectin	PLEC,PLEC1	0	0	0	0	0	0	0	0	0	0	0	0	2	0	2	1	1.41	1.41	2	2	4	2	0	0	0	0	0	0	0	0	0	0	0	0	0	0	2	0	2	1	1.41	1.41	2
Q15149-1	Q15149-3	PLEC_HUMAN	5339	PLEC	Plectin	PLEC,PLEC1	0	0	0	0	0	0	0	0	0	0	0	0	2	0	2	1	1.41	1.41	2	2	4	2	0	0	0	0	0	0	0	0	0	0	0	0	0	0	2	0	2	1	1.41	1.41	2
Q15149-1	Q15149-4	PLEC_HUMAN	5339	PLEC	Plectin	PLEC,PLEC1	0	0	0	0	0	0	0	0	0	0	0	0	2	0	2	1	1.41	1.41	2	2	4	2	0	0	0	0	0	0	0	0	0	0	0	0	0	0	2	0	2	1	1.41	1.41	2
Q15149-1	Q15149-9	PLEC_HUMAN	5339	PLEC	Plectin	PLEC,PLEC1	0	0	0	0	0	0	0	0	0	0	0	0	2	0	2	1	1.41	1.41	2	2	4	2	0	0	0	0	0	0	0	0	0	0	0	0	0	0	2	0	2	1	1.41	1.41	2
Q15149-1	Q15149-7	PLEC_HUMAN	5339	PLEC	Plectin	PLEC,PLEC1	0	0	0	0	0	0	0	0	0	0	0	0	2	0	2	1	1.41	1.41	2	2	4	2	0	0	0	0	0	0	0	0	0	0	0	0	0	0	2	0	2	1	1.41	1.41	2
Q15149-1	Q15149-6	PLEC_HUMAN	5339	PLEC	Plectin	PLEC,PLEC1	0	0	0	0	0	0	0	0	0	0	0	0	2	0	2	1	1.41	1.41	2	2	4	2	0	0	0	0	0	0	0	0	0	0	0	0	0	0	2	0	2	1	1.41	1.41	2
Q15149-1	Q15149-2	PLEC_HUMAN	5339	PLEC	Plectin	PLEC,PLEC1	0	0	0	0	0	0	0	0	0	0	0	0	2	0	2	1	1.41	1.41	2	2	4	2	0	0	0	0	0	0	0	0	0	0	0	0	0	0	2	0	2	1	1.41	1.41	2
P31040-1	P31040-1	SDHA_HUMAN	6389	SDHA	Succinate dehydrogenase [ubiquinone] flavoprotein subunit, mitochondrial	SDHA,SDH2,SDHF	0	0	0	0	0	0	0	0	0	0	0	0	2	3	4	2.5	0.71	0.28	2	2	3	2	0	0	0	0	0	0	0	0	0	0	0	0	0	0	2	3	5	2.5	0.71	0.28	2
P31040-1	P31040-2	SDHA_HUMAN	6389	SDHA	Succinate dehydrogenase [ubiquinone] flavoprotein subunit, mitochondrial	SDHA,SDH2,SDHF	0	0	0	0	0	0	0	0	0	0	0	0	2	3	4	2.5	0.71	0.28	2	2	3	2	0	0	0	0	0	0	0	0	0	0	0	0	0	0	2	3	5	2.5	0.71	0.28	2
P37108	P37108	SRP14_HUMAN	6727	SRP14	Signal recognition particle 14 kDa protein	SRP14	0	2	2	1	1.41	1.41	0	0	0	0	0	0	3	2	3	2.5	0.71	0.28	2	2	2	2	0	0	0	2	2	1	1.41	1.41	0	0	0	0	0	0	3	3	6	3	0	0	2
P62263	P62263	RS14_HUMAN	6208	RPS14	40S ribosomal protein S14	RPS14	0	1	1	0.5	0.71	1.41	0	0	0	0	0	0	2	4	4	3	1.41	0.47	2	2	2	2	0	0	0	1	1	0.5	0.71	1.41	0	0	0	0	0	0	2	5	7	3.5	2.12	0.61	2
Q9UBE0-1	Q9UBE0-1	SAE1_HUMAN	10055	SAE1	SUMO-activating enzyme subunit 1	SAE1,UBLE1A,AOS1,SUA1	0	0	0	0	0	0	0	0	0	0	0	0	3	1	3	2	1.41	0.71	4	0	4	2	2.83	1.41	0	0	0	0	0	0	0	0	0	0	0	0	3	1	4	2	1.41	0.71	4
Q9UBE0-1	Q9UBE0-3	SAE1_HUMAN	10055	SAE1	SUMO-activating enzyme subunit 1	SAE1,UBLE1A,AOS1,SUA1	0	0	0	0	0	0	0	0	0	0	0	0	3	1	3	2	1.41	0.71	4	0	4	2	2.83	1.41	0	0	0	0	0	0	0	0	0	0	0	0	3	1	4	2	1.41	0.71	4
Q9UBE0-1	Q9UBE0-2	SAE1_HUMAN	10055	SAE1	SUMO-activating enzyme subunit 1	SAE1,UBLE1A,AOS1,SUA1	0	0	0	0	0	0	0	0	0	0	0	0	3	1	3	2	1.41	0.71	4	0	4	2	2.83	1.41	0	0	0	0	0	0	0	0	0	0	0	0	3	1	4	2	1.41	0.71	4
P30613-1	P30613-1	KPYR_HUMAN	5313	PKLR	Pyruvate kinase PKLR	PKLR,PK1,PKL	0	0	0	0	0	0	0	0	0	0	0	0	3	0	3	1.5	2.12	1.41	2	2	2	2	0	0	0	0	0	0	0	0	0	0	0	0	0	0	3	0	3	1.5	2.12	1.41	2
P30613-1	P30613-2	KPYR_HUMAN	5313	PKLR	Pyruvate kinase PKLR	PKLR,PK1,PKL	0	0	0	0	0	0	0	0	0	0	0	0	3	0	3	1.5	2.12	1.41	2	2	2	2	0	0	0	0	0	0	0	0	0	0	0	0	0	0	3	0	3	1.5	2.12	1.41	2
P28072	P28072	PSB6_HUMAN	5694	PSMB6	Proteasome subunit beta type-6	PSMB6,Y,LMPY	0	0	0	0	0	0	0	0	0	0	0	0	2	3	3	2.5	0.71	0.28	2	2	3	2	0	0	0	0	0	0	0	0	0	0	0	0	0	0	2	3	5	2.5	0.71	0.28	2
Q7L2H7-1	Q7L2H7-1	EIF3M_HUMAN	10480	EIF3M	Eukaryotic translation initiation factor 3 subunit M {ECO:0000255|HAMAP-Rule:MF_03012}	EIF3M,PCID1,HFLB5	0	0	0	0	0	0	0	0	0	0	0	0	2	2	3	2	0	0	2	2	3	2	0	0	0	0	0	0	0	0	0	0	0	0	0	0	2	2	4	2	0	0	2
Q7L2H7-1	Q7L2H7-2	EIF3M_HUMAN	10480	EIF3M	Eukaryotic translation initiation factor 3 subunit M {ECO:0000255|HAMAP-Rule:MF_03012}	EIF3M,PCID1,HFLB5	0	0	0	0	0	0	0	0	0	0	0	0	2	2	3	2	0	0	2	2	3	2	0	0	0	0	0	0	0	0	0	0	0	0	0	0	2	2	4	2	0	0	2
Q71UM5	Q71UM5	RS27L_HUMAN	51065	RPS27L	40S ribosomal protein S27-like	RPS27L	0	0	0	0	0	0	0	0	0	0	0	0	2	2	3	2	0	0	1	2	2	1.5	0.71	0.47	0	0	0	0	0	0	0	0	0	0	0	0	2	3	5	2.5	0.71	0.28	1
P12268	P12268	IMDH2_HUMAN	3615	IMPDH2	Inosine-5'-monophosphate dehydrogenase 2 {ECO:0000255|HAMAP-Rule:MF_03156}	IMPDH2,IMPD2	0	0	0	0	0	0	0	0	0	0	0	0	2	0	2	1	1.41	1.41	3	1	3	2	1.41	0.71	0	0	0	0	0	0	0	0	0	0	0	0	2	0	2	1	1.41	1.41	3
P61803	P61803	DAD1_HUMAN	1603	DAD1	Dolichyl-diphosphooligosaccharide--protein glycosyltransferase subunit DAD1	DAD1	0	0	0	0	0	0	0	0	0	0	0	0	2	0	2	1	1.41	1.41	3	1	3	2	1.41	0.71	0	0	0	0	0	0	0	0	0	0	0	0	2	0	2	1	1.41	1.41	3
O95816-1	O95816-1	BAG2_HUMAN	9532	BAG2	BAG family molecular chaperone regulator 2	BAG2	0	0	0	0	0	0	0	0	0	0	0	0	0	2	2	1	1.41	1.41	2	2	2	2	0	0	0	0	0	0	0	0	0	0	0	0	0	0	0	2	2	1	1.41	1.41	2
P62745	P62745	RHOB_HUMAN	388	RHOB	Rho-related GTP-binding protein RhoB	RHOB,ARHB,ARH6	0	0	0	0	0	0	0	0	0	0	0	0	3	2	3	2.5	0.71	0.28	2	2	2	2	0	0	0	0	0	0	0	0	0	0	0	0	0	0	4	2	6	3	1.41	0.47	2
O75964	O75964	ATP5L_HUMAN	10632	ATP5L	ATP synthase subunit g, mitochondrial	ATP5L	0	0	0	0	0	0	0	0	0	0	0	0	3	2	3	2.5	0.71	0.28	2	2	2	2	0	0	0	0	0	0	0	0	0	0	0	0	0	0	4	2	6	3	1.41	0.47	2
P62857	P62857	RS28_HUMAN	6234	RPS28	40S ribosomal protein S28	RPS28	0	0	0	0	0	0	0	0	0	0	0	0	3	3	3	3	0	0	2	2	3	2	0	0	0	0	0	0	0	0	0	0	0	0	0	0	3	3	6	3	0	0	2
P63167	P63167	DYL1_HUMAN	8655	DYNLL1	Dynein light chain 1, cytoplasmic	DYNLL1,DNCL1,DNCLC1,HDLC1,DLC1	0	0	0	0	0	0	0	0	0	0	0	0	2	1	2	1.5	0.71	0.47	2	1	2	1.5	0.71	0.47	0	0	0	0	0	0	0	0	0	0	0	0	2	1	3	1.5	0.71	0.47	2
P62306	P62306	RUXF_HUMAN	6636	SNRPF	Small nuclear ribonucleoprotein F	SNRPF,PBSCF	0	1	1	0.5	0.71	1.41	0	0	0	0	0	0	2	2	2	2	0	0	2	2	2	2	0	0	0	2	2	1	1.41	1.41	0	0	0	0	0	0	2	2	4	2	0	0	2
P62314	P62314	SMD1_HUMAN	6632	SNRPD1	Small nuclear ribonucleoprotein Sm D1	SNRPD1	0	0	0	0	0	0	0	0	0	0	0	0	1	1	2	1	0	0	2	1	2	1.5	0.71	0.47	0	0	0	0	0	0	0	0	0	0	0	0	2	1	3	1.5	0.71	0.47	3
P50579-1	P50579-1	MAP2_HUMAN	10988	METAP2	Methionine aminopeptidase 2 {ECO:0000255|HAMAP-Rule:MF_03175}	METAP2,MNPEP,P67EIF2	0	0	0	0	0	0	0	0	0	0	0	0	0	2	2	1	1.41	1.41	0	2	2	1	1.41	1.41	0	0	0	0	0	0	0	0	0	0	0	0	0	5	5	2.5	3.54	1.41	0
P50579-1	P50579-2	MAP2_HUMAN	10988	METAP2	Methionine aminopeptidase 2 {ECO:0000255|HAMAP-Rule:MF_03175}	METAP2,MNPEP,P67EIF2	0	0	0	0	0	0	0	0	0	0	0	0	0	2	2	1	1.41	1.41	0	2	2	1	1.41	1.41	0	0	0	0	0	0	0	0	0	0	0	0	0	5	5	2.5	3.54	1.41	0
P50579-1	P50579-3	MAP2_HUMAN	10988	METAP2	Methionine aminopeptidase 2 {ECO:0000255|HAMAP-Rule:MF_03175}	METAP2,MNPEP,P67EIF2	0	0	0	0	0	0	0	0	0	0	0	0	0	2	2	1	1.41	1.41	0	2	2	1	1.41	1.41	0	0	0	0	0	0	0	0	0	0	0	0	0	5	5	2.5	3.54	1.41	0
Q9H444	Q9H444	CHM4B_HUMAN	128866	CHMP4B	Charged multivesicular body protein 4b	CHMP4B,C20orf178,SHAX1	0	0	0	0	0	0	0	0	0	0	0	0	0	0	0	0	0	0	2	2	2	2	0	0	0	0	0	0	0	0	0	0	0	0	0	0	0	0	0	0	0	0	2
P47914	P47914	RL29_HUMAN	6159	RPL29	60S ribosomal protein L29	RPL29	0	2	2	1	1.41	1.41	0	0	0	0	0	0	2	0	2	1	1.41	1.41	2	2	2	2	0	0	0	2	2	1	1.41	1.41	0	0	0	0	0	0	2	0	2	1	1.41	1.41	2
P11586	P11586	C1TC_HUMAN	4522	MTHFD1	C-1-tetrahydrofolate synthase, cytoplasmic	MTHFD1,MTHFC,MTHFD	0	0	0	0	0	0	0	0	0	0	0	0	15	11	17	13	2.83	0.22	1	2	2	1.5	0.71	0.47	0	0	0	0	0	0	0	0	0	0	0	0	18	11	29	14.5	4.95	0.34	1
Q04637-1	Q04637-1	IF4G1_HUMAN	1981	EIF4G1	Eukaryotic translation initiation factor 4 gamma 1	EIF4G1,EIF4F,EIF4G,EIF4GI	0	0	0	0	0	0	0	0	0	0	0	0	12	7	15	9.5	3.54	0.37	3	0	3	1.5	2.12	1.41	0	0	0	0	0	0	0	0	0	0	0	0	12	8	20	10	2.83	0.28	3
Q04637-1	Q04637-5	IF4G1_HUMAN	1981	EIF4G1	Eukaryotic translation initiation factor 4 gamma 1	EIF4G1,EIF4F,EIF4G,EIF4GI	0	0	0	0	0	0	0	0	0	0	0	0	12	7	15	9.5	3.54	0.37	3	0	3	1.5	2.12	1.41	0	0	0	0	0	0	0	0	0	0	0	0	12	8	20	10	2.83	0.28	3
Q04637-1	Q04637-9	IF4G1_HUMAN	1981	EIF4G1	Eukaryotic translation initiation factor 4 gamma 1	EIF4G1,EIF4F,EIF4G,EIF4GI	0	0	0	0	0	0	0	0	0	0	0	0	12	7	15	9.5	3.54	0.37	3	0	3	1.5	2.12	1.41	0	0	0	0	0	0	0	0	0	0	0	0	12	8	20	10	2.83	0.28	3
Q04637-1	Q04637-3	IF4G1_HUMAN	1981	EIF4G1	Eukaryotic translation initiation factor 4 gamma 1	EIF4G1,EIF4F,EIF4G,EIF4GI	0	0	0	0	0	0	0	0	0	0	0	0	12	7	15	9.5	3.54	0.37	3	0	3	1.5	2.12	1.41	0	0	0	0	0	0	0	0	0	0	0	0	12	8	20	10	2.83	0.28	3
Q04637-1	Q04637-4	IF4G1_HUMAN	1981	EIF4G1	Eukaryotic translation initiation factor 4 gamma 1	EIF4G1,EIF4F,EIF4G,EIF4GI	0	0	0	0	0	0	0	0	0	0	0	0	12	7	15	9.5	3.54	0.37	3	0	3	1.5	2.12	1.41	0	0	0	0	0	0	0	0	0	0	0	0	12	8	20	10	2.83	0.28	3
Q9P2J5-1	Q9P2J5-1	SYLC_HUMAN	51520	LARS	Leucine--tRNA ligase, cytoplasmic	LARS,KIAA1352	0	1	1	0.5	0.71	1.41	0	0	0	0	0	0	11	5	13	8	4.24	0.53	3	0	3	1.5	2.12	1.41	0	1	1	0.5	0.71	1.41	0	0	0	0	0	0	11	6	17	8.5	3.54	0.42	3
P43243-1	P43243-1	MATR3_HUMAN	9782	MATR3	Matrin-3	MATR3,KIAA0723	0	1	1	0.5	0.71	1.41	0	0	0	0	0	0	7	5	10	6	1.41	0.24	2	1	3	1.5	0.71	0.47	0	2	2	1	1.41	1.41	0	0	0	0	0	0	8	6	14	7	1.41	0.2	2
P62424	P62424	RL7A_HUMAN	6130	RPL7A	60S ribosomal protein L7a	RPL7A,SURF3,SURF-3	0	2	2	1	1.41	1.41	0	0	0	0	0	0	7	7	10	7	0	0	3	0	3	1.5	2.12	1.41	0	2	2	1	1.41	1.41	0	0	0	0	0	0	7	7	14	7	0	0	3
P33176	P33176	KINH_HUMAN	3799	KIF5B	Kinesin-1 heavy chain	KIF5B,KNS,KNS1	0	0	0	0	0	0	0	0	0	0	0	0	6	6	10	6	0	0	3	0	3	1.5	2.12	1.41	0	0	0	0	0	0	0	0	0	0	0	0	6	7	13	6.5	0.71	0.11	3
P17812-1	P17812-1	PYRG1_HUMAN	1503	CTPS1	CTP synthase 1 {ECO:0000305}	CTPS1,CTPS	0	0	0	0	0	0	0	0	0	0	0	0	10	1	10	5.5	6.36	1.16	3	0	3	1.5	2.12	1.41	0	0	0	0	0	0	0	0	0	0	0	0	10	1	11	5.5	6.36	1.16	3
P62906	P62906	RL10A_HUMAN	4736	RPL10A	60S ribosomal protein L10a	RPL10A,NEDD6	0	0	0	0	0	0	0	0	0	0	0	0	7	6	8	6.5	0.71	0.11	2	0	2	1	1.41	1.41	0	0	0	0	0	0	0	0	0	0	0	0	9	8	17	8.5	0.71	0.08	3
Q9UQ35-1	Q9UQ35-1	SRRM2_HUMAN	23524	SRRM2	Serine/arginine repetitive matrix protein 2	SRRM2,KIAA0324,SRL300,SRM300	0	0	0	0	0	0	0	0	0	0	0	0	4	5	7	4.5	0.71	0.16	3	0	3	1.5	2.12	1.41	0	0	0	0	0	0	0	0	0	0	0	0	4	5	9	4.5	0.71	0.16	3
P46781	P46781	RS9_HUMAN	6203	RPS9	40S ribosomal protein S9	RPS9	0	0	0	0	0	0	0	0	0	0	0	0	5	7	8	6	1.41	0.24	3	0	3	1.5	2.12	1.41	0	0	0	0	0	0	0	0	0	0	0	0	5	7	12	6	1.41	0.24	3
Q9BQG0-1	Q9BQG0-1	MBB1A_HUMAN	10514	MYBBP1A	Myb-binding protein 1A	MYBBP1A,P160	0	0	0	0	0	0	0	0	0	0	0	0	6	3	6	4.5	2.12	0.47	3	0	3	1.5	2.12	1.41	0	0	0	0	0	0	0	0	0	0	0	0	7	3	10	5	2.83	0.57	3
Q9BQG0-1	Q9BQG0-2	MBB1A_HUMAN	10514	MYBBP1A	Myb-binding protein 1A	MYBBP1A,P160	0	0	0	0	0	0	0	0	0	0	0	0	6	3	6	4.5	2.12	0.47	3	0	3	1.5	2.12	1.41	0	0	0	0	0	0	0	0	0	0	0	0	7	3	10	5	2.83	0.57	3
Q6P2Q9	Q6P2Q9	PRP8_HUMAN	10594	PRPF8	Pre-mRNA-processing-splicing factor 8	PRPF8,PRPC8	0	0	0	0	0	0	0	0	0	0	0	0	6	0	6	3	4.24	1.41	2	0	2	1	1.41	1.41	0	0	0	0	0	0	0	0	0	0	0	0	6	0	6	3	4.24	1.41	3
O95831-1	O95831-1	AIFM1_HUMAN	9131	AIFM1	Apoptosis-inducing factor 1, mitochondrial	AIFM1,PDCD8,AIF	0	0	0	0	0	0	0	0	0	0	0	0	6	0	6	3	4.24	1.41	3	0	3	1.5	2.12	1.41	0	0	0	0	0	0	0	0	0	0	0	0	7	0	7	3.5	4.95	1.41	3
Q9Y490	Q9Y490	TLN1_HUMAN	7094	TLN1	Talin-1	TLN1,TLN,KIAA1027	0	0	0	0	0	0	0	0	0	0	0	0	6	3	7	4.5	2.12	0.47	2	1	2	1.5	0.71	0.47	0	0	0	0	0	0	0	0	0	0	0	0	6	3	9	4.5	2.12	0.47	2
Q9UBT2-1	Q9UBT2-1	SAE2_HUMAN	10054	UBA2	SUMO-activating enzyme subunit 2	UBA2,SAE2,UBLE1B	0	0	0	0	0	0	0	0	0	0	0	0	6	3	7	4.5	2.12	0.47	3	0	3	1.5	2.12	1.41	0	0	0	0	0	0	0	0	0	0	0	0	8	3	11	5.5	3.54	0.64	3
O43143	O43143	DHX15_HUMAN	1665	DHX15	Pre-mRNA-splicing factor ATP-dependent RNA helicase DHX15	DHX15,DBP1,DDX15	0	0	0	0	0	0	0	0	0	0	0	0	3	3	4	3	0	0	2	1	3	1.5	0.71	0.47	0	0	0	0	0	0	0	0	0	0	0	0	3	3	6	3	0	0	2
P35241-1	P35241-1	RADI_HUMAN	5962	RDX	Radixin	RDX	0	0	0	0	0	0	0	0	0	0	0	0	5	0	5	2.5	3.54	1.41	3	0	3	1.5	2.12	1.41	0	0	0	0	0	0	0	0	0	0	0	0	5	0	5	2.5	3.54	1.41	3
P35241-1	P35241-5	RADI_HUMAN	5962	RDX	Radixin	RDX	0	0	0	0	0	0	0	0	0	0	0	0	5	0	5	2.5	3.54	1.41	3	0	3	1.5	2.12	1.41	0	0	0	0	0	0	0	0	0	0	0	0	5	0	5	2.5	3.54	1.41	3
P26196	P26196	DDX6_HUMAN	1656	DDX6	Probable ATP-dependent RNA helicase DDX6	DDX6,RCK,HLR2	0	0	0	0	0	0	0	0	0	0	0	0	5	2	5	3.5	2.12	0.61	0	3	3	1.5	2.12	1.41	0	0	0	0	0	0	0	0	0	0	0	0	5	2	7	3.5	2.12	0.61	0
P13796-1	P13796-1	PLSL_HUMAN	3936	LCP1	Plastin-2	LCP1,PLS2	0	0	0	0	0	0	0	0	0	0	0	0	6	0	6	3	4.24	1.41	3	0	3	1.5	2.12	1.41	0	0	0	0	0	0	0	0	0	0	0	0	7	0	7	3.5	4.95	1.41	3
P05091-1	P05091-1	ALDH2_HUMAN	217	ALDH2	Aldehyde dehydrogenase, mitochondrial	ALDH2,ALDM	0	0	0	0	0	0	0	0	0	0	0	0	4	3	6	3.5	0.71	0.2	2	1	2	1.5	0.71	0.47	0	0	0	0	0	0	0	0	0	0	0	0	4	3	7	3.5	0.71	0.2	2
P05091-1	P05091-2	ALDH2_HUMAN	217	ALDH2	Aldehyde dehydrogenase, mitochondrial	ALDH2,ALDM	0	0	0	0	0	0	0	0	0	0	0	0	4	3	6	3.5	0.71	0.2	2	1	2	1.5	0.71	0.47	0	0	0	0	0	0	0	0	0	0	0	0	4	3	7	3.5	0.71	0.2	2
Q13011	Q13011	ECH1_HUMAN	1891	ECH1	Delta(3,5)-Delta(2,4)-dienoyl-CoA isomerase, mitochondrial	ECH1	0	2	2	1	1.41	1.41	0	0	0	0	0	0	5	3	5	4	1.41	0.35	2	1	2	1.5	0.71	0.47	0	2	2	1	1.41	1.41	0	0	0	0	0	0	6	3	9	4.5	2.12	0.47	2
P13693-1	P13693-1	TCTP_HUMAN	7178	TPT1	Translationally-controlled tumor protein	TPT1	0	0	0	0	0	0	0	0	0	0	0	0	4	2	6	3	1.41	0.47	3	0	3	1.5	2.12	1.41	0	0	0	0	0	0	0	0	0	0	0	0	5	2	7	3.5	2.12	0.61	3
O15144	O15144	ARPC2_HUMAN	10109	ARPC2	Actin-related protein 2/3 complex subunit 2	ARPC2,ARC34	0	0	0	0	0	0	0	0	0	0	0	0	2	0	2	1	1.41	1.41	3	0	3	1.5	2.12	1.41	0	0	0	0	0	0	0	0	0	0	0	0	2	0	2	1	1.41	1.41	3
Q99426-1	Q99426-1	TBCB_HUMAN	1155	TBCB	Tubulin-folding cofactor B	TBCB,CKAP1,CG22	0	0	0	0	0	0	0	0	0	0	0	0	3	3	5	3	0	0	2	1	3	1.5	0.71	0.47	0	0	0	0	0	0	0	0	0	0	0	0	3	3	6	3	0	0	2
Q99426-1	Q99426-2	TBCB_HUMAN	1155	TBCB	Tubulin-folding cofactor B	TBCB,CKAP1,CG22	0	0	0	0	0	0	0	0	0	0	0	0	3	3	5	3	0	0	2	1	3	1.5	0.71	0.47	0	0	0	0	0	0	0	0	0	0	0	0	3	3	6	3	0	0	2
P53621-1	P53621-1	COPA_HUMAN	1314	COPA	Coatomer subunit alpha	COPA	0	0	0	0	0	0	0	0	0	0	0	0	3	0	3	1.5	2.12	1.41	3	0	3	1.5	2.12	1.41	0	0	0	0	0	0	0	0	0	0	0	0	3	0	3	1.5	2.12	1.41	3
P53621-1	P53621-2	COPA_HUMAN	1314	COPA	Coatomer subunit alpha	COPA	0	0	0	0	0	0	0	0	0	0	0	0	3	0	3	1.5	2.12	1.41	3	0	3	1.5	2.12	1.41	0	0	0	0	0	0	0	0	0	0	0	0	3	0	3	1.5	2.12	1.41	3
P13804-1	P13804-1	ETFA_HUMAN	2108	ETFA	Electron transfer flavoprotein subunit alpha, mitochondrial	ETFA	0	0	0	0	0	0	0	0	0	0	0	0	5	0	5	2.5	3.54	1.41	3	0	3	1.5	2.12	1.41	0	0	0	0	0	0	0	0	0	0	0	0	5	0	5	2.5	3.54	1.41	3
P13804-1	P13804-2	ETFA_HUMAN	2108	ETFA	Electron transfer flavoprotein subunit alpha, mitochondrial	ETFA	0	0	0	0	0	0	0	0	0	0	0	0	5	0	5	2.5	3.54	1.41	3	0	3	1.5	2.12	1.41	0	0	0	0	0	0	0	0	0	0	0	0	5	0	5	2.5	3.54	1.41	3
Q13151	Q13151	ROA0_HUMAN	10949	HNRNPA0	Heterogeneous nuclear ribonucleoprotein A0	HNRNPA0,HNRPA0	0	1	1	0.5	0.71	1.41	0	0	0	0	0	0	5	4	5	4.5	0.71	0.16	2	1	2	1.5	0.71	0.47	0	3	3	1.5	2.12	1.41	0	0	0	0	0	0	6	6	12	6	0	0	2
P53041	P53041	PPP5_HUMAN	5536	PPP5C	Serine/threonine-protein phosphatase 5	PPP5C,PPP5	0	0	0	0	0	0	0	0	0	0	0	0	4	0	4	2	2.83	1.41	3	0	3	1.5	2.12	1.41	0	0	0	0	0	0	0	0	0	0	0	0	4	0	4	2	2.83	1.41	3
Q04760-1	Q04760-1	LGUL_HUMAN	2739	GLO1	Lactoylglutathione lyase	GLO1	0	0	0	0	0	0	0	0	0	0	0	0	4	0	4	2	2.83	1.41	3	0	3	1.5	2.12	1.41	0	0	0	0	0	0	0	0	0	0	0	0	4	0	4	2	2.83	1.41	3
Q04760-1	Q04760-2	LGUL_HUMAN	2739	GLO1	Lactoylglutathione lyase	GLO1	0	0	0	0	0	0	0	0	0	0	0	0	4	0	4	2	2.83	1.41	3	0	3	1.5	2.12	1.41	0	0	0	0	0	0	0	0	0	0	0	0	4	0	4	2	2.83	1.41	3
P49207	P49207	RL34_HUMAN	6164	RPL34	60S ribosomal protein L34	RPL34	0	0	0	0	0	0	3	0	3	1.5	2.12	1.41	4	2	4	3	1.41	0.47	3	0	3	1.5	2.12	1.41	0	0	0	0	0	0	3	0	3	1.5	2.12	1.41	4	2	6	3	1.41	0.47	3
Q09028-1	Q09028-1	RBBP4_HUMAN	5928	RBBP4	Histone-binding protein RBBP4	RBBP4,RBAP48	0	0	0	0	0	0	0	0	0	0	0	0	3	3	4	3	0	0	1	2	2	1.5	0.71	0.47	0	0	0	0	0	0	0	0	0	0	0	0	4	3	7	3.5	0.71	0.2	1
Q09028-1	Q09028-2	RBBP4_HUMAN	5928	RBBP4	Histone-binding protein RBBP4	RBBP4,RBAP48	0	0	0	0	0	0	0	0	0	0	0	0	3	3	4	3	0	0	1	2	2	1.5	0.71	0.47	0	0	0	0	0	0	0	0	0	0	0	0	4	3	7	3.5	0.71	0.2	1
Q09028-1	Q09028-3	RBBP4_HUMAN	5928	RBBP4	Histone-binding protein RBBP4	RBBP4,RBAP48	0	0	0	0	0	0	0	0	0	0	0	0	3	3	4	3	0	0	1	2	2	1.5	0.71	0.47	0	0	0	0	0	0	0	0	0	0	0	0	4	3	7	3.5	0.71	0.2	1
P20674	P20674	COX5A_HUMAN	9377	COX5A	Cytochrome c oxidase subunit 5A, mitochondrial	COX5A	0	3	3	1.5	2.12	1.41	0	0	0	0	0	0	3	0	3	1.5	2.12	1.41	2	0	2	1	1.41	1.41	0	4	4	2	2.83	1.41	0	0	0	0	0	0	3	0	3	1.5	2.12	1.41	3
P62491-1	P62491-1	RB11A_HUMAN	8766	RAB11A	Ras-related protein Rab-11A	RAB11A,RAB11	0	0	0	0	0	0	0	0	0	0	0	0	2	2	3	2	0	0	2	1	3	1.5	0.71	0.47	0	0	0	0	0	0	0	0	0	0	0	0	2	2	4	2	0	0	2
P62491-1	Q15907-1	RB11B_HUMAN	9230	RAB11B	Ras-related protein Rab-11B	RAB11B,YPT3	0	0	0	0	0	0	0	0	0	0	0	0	2	2	3	2	0	0	2	1	3	1.5	0.71	0.47	0	0	0	0	0	0	0	0	0	0	0	0	2	2	4	2	0	0	2
P62491-1	Q15907-2	RB11B_HUMAN	9230	RAB11B	Ras-related protein Rab-11B	RAB11B,YPT3	0	0	0	0	0	0	0	0	0	0	0	0	2	2	3	2	0	0	2	1	3	1.5	0.71	0.47	0	0	0	0	0	0	0	0	0	0	0	0	2	2	4	2	0	0	2
P62491-1	P62491-2	RB11A_HUMAN	8766	RAB11A	Ras-related protein Rab-11A	RAB11A,RAB11	0	0	0	0	0	0	0	0	0	0	0	0	2	2	3	2	0	0	2	1	3	1.5	0.71	0.47	0	0	0	0	0	0	0	0	0	0	0	0	2	2	4	2	0	0	2
P62316-1	P62316-1	SMD2_HUMAN	6633	SNRPD2	Small nuclear ribonucleoprotein Sm D2	SNRPD2,SNRPD1	0	0	0	0	0	0	0	0	0	0	0	0	3	4	4	3.5	0.71	0.2	0	2	2	1	1.41	1.41	0	0	0	0	0	0	0	0	0	0	0	0	4	4	8	4	0	0	0
P62316-1	P62316-2	SMD2_HUMAN	6633	SNRPD2	Small nuclear ribonucleoprotein Sm D2	SNRPD2,SNRPD1	0	0	0	0	0	0	0	0	0	0	0	0	3	4	4	3.5	0.71	0.2	0	2	2	1	1.41	1.41	0	0	0	0	0	0	0	0	0	0	0	0	4	4	8	4	0	0	0
Q9UMS4	Q9UMS4	PRP19_HUMAN	27339	PRPF19	Pre-mRNA-processing factor 19 {ECO:0000305}	PRPF19,NMP200	0	0	0	0	0	0	0	0	0	0	0	0	4	3	4	3.5	0.71	0.2	2	1	2	1.5	0.71	0.47	0	0	0	0	0	0	0	0	0	0	0	0	5	3	8	4	1.41	0.35	2
P04439	P04439	1A03_HUMAN	3105	HLA-A	HLA class I histocompatibility antigen, A-3 alpha chain	HLA-A,HLAA	0	0	0	0	0	0	0	0	0	0	0	0	3	2	3	2.5	0.71	0.28	3	0	3	1.5	2.12	1.41	0	0	0	0	0	0	0	0	0	0	0	0	5	2	7	3.5	2.12	0.61	3
P04439	P30447	1A23_HUMAN	NA	HLA-A	HLA class I histocompatibility antigen, A-23 alpha chain	HLA-A,HLAA	0	0	0	0	0	0	0	0	0	0	0	0	3	2	3	2.5	0.71	0.28	3	0	3	1.5	2.12	1.41	0	0	0	0	0	0	0	0	0	0	0	0	5	2	7	3.5	2.12	0.61	3
P04439	P16188	1A30_HUMAN	NA	HLA-A	HLA class I histocompatibility antigen, A-30 alpha chain	HLA-A,HLAA	0	0	0	0	0	0	0	0	0	0	0	0	3	2	3	2.5	0.71	0.28	3	0	3	1.5	2.12	1.41	0	0	0	0	0	0	0	0	0	0	0	0	5	2	7	3.5	2.12	0.61	3
P04439	P13746-1	1A11_HUMAN	NA	HLA-A	HLA class I histocompatibility antigen, A-11 alpha chain	HLA-A,HLAA	0	0	0	0	0	0	0	0	0	0	0	0	3	2	3	2.5	0.71	0.28	3	0	3	1.5	2.12	1.41	0	0	0	0	0	0	0	0	0	0	0	0	5	2	7	3.5	2.12	0.61	3
P04439	P05534	1A24_HUMAN	NA	HLA-A	HLA class I histocompatibility antigen, A-24 alpha chain	HLA-A,HLAA	0	0	0	0	0	0	0	0	0	0	0	0	3	2	3	2.5	0.71	0.28	3	0	3	1.5	2.12	1.41	0	0	0	0	0	0	0	0	0	0	0	0	5	2	7	3.5	2.12	0.61	3
P04439	P13746-2	1A11_HUMAN	NA	HLA-A	HLA class I histocompatibility antigen, A-11 alpha chain	HLA-A,HLAA	0	0	0	0	0	0	0	0	0	0	0	0	3	2	3	2.5	0.71	0.28	3	0	3	1.5	2.12	1.41	0	0	0	0	0	0	0	0	0	0	0	0	5	2	7	3.5	2.12	0.61	3
P14854	P14854	CX6B1_HUMAN	1340	COX6B1	Cytochrome c oxidase subunit 6B1	COX6B1,COX6B	0	0	0	0	0	0	0	0	0	0	0	0	3	2	4	2.5	0.71	0.28	2	0	2	1	1.41	1.41	0	0	0	0	0	0	0	0	0	0	0	0	3	2	5	2.5	0.71	0.28	3
Q15019-1	Q15019-1	SEPT2_HUMAN	4735	SEPT2	Septin-2	SEPT2,DIFF6,NEDD5,KIAA0158	0	0	0	0	0	0	0	0	0	0	0	0	2	3	3	2.5	0.71	0.28	3	0	3	1.5	2.12	1.41	0	0	0	0	0	0	0	0	0	0	0	0	2	4	6	3	1.41	0.47	3
Q15019-1	Q15019-3	SEPT2_HUMAN	4735	SEPT2	Septin-2	SEPT2,DIFF6,NEDD5,KIAA0158	0	0	0	0	0	0	0	0	0	0	0	0	2	3	3	2.5	0.71	0.28	3	0	3	1.5	2.12	1.41	0	0	0	0	0	0	0	0	0	0	0	0	2	4	6	3	1.41	0.47	3
Q15019-1	Q15019-2	SEPT2_HUMAN	4735	SEPT2	Septin-2	SEPT2,DIFF6,NEDD5,KIAA0158	0	0	0	0	0	0	0	0	0	0	0	0	2	3	3	2.5	0.71	0.28	3	0	3	1.5	2.12	1.41	0	0	0	0	0	0	0	0	0	0	0	0	2	4	6	3	1.41	0.47	3
P61006-1	P61006-1	RAB8A_HUMAN	4218	RAB8A	Ras-related protein Rab-8A	RAB8A,RAB8,MEL	0	2	2	1	1.41	1.41	0	0	0	0	0	0	4	0	4	2	2.83	1.41	3	0	3	1.5	2.12	1.41	0	2	2	1	1.41	1.41	0	0	0	0	0	0	4	0	4	2	2.83	1.41	3
P05198	P05198	IF2A_HUMAN	1965	EIF2S1	Eukaryotic translation initiation factor 2 subunit 1	EIF2S1,EIF2A	0	0	0	0	0	0	0	0	0	0	0	0	2	1	2	1.5	0.71	0.47	2	1	2	1.5	0.71	0.47	0	0	0	0	0	0	0	0	0	0	0	0	2	1	3	1.5	0.71	0.47	2
P61026	P61026	RAB10_HUMAN	10890	RAB10	Ras-related protein Rab-10	RAB10	0	2	2	1	1.41	1.41	0	0	0	0	0	0	3	0	3	1.5	2.12	1.41	3	0	3	1.5	2.12	1.41	0	2	2	1	1.41	1.41	0	0	0	0	0	0	3	0	3	1.5	2.12	1.41	3
O14979-1	O14979-1	HNRDL_HUMAN	9987	HNRNPDL	Heterogeneous nuclear ribonucleoprotein D-like	HNRNPDL,HNRPDL,JKTBP	0	0	0	0	0	0	0	0	0	0	0	0	2	1	2	1.5	0.71	0.47	2	1	3	1.5	0.71	0.47	0	0	0	0	0	0	0	0	0	0	0	0	2	2	4	2	0	0	2
O14979-1	O14979-2	HNRDL_HUMAN	9987	HNRNPDL	Heterogeneous nuclear ribonucleoprotein D-like	HNRNPDL,HNRPDL,JKTBP	0	0	0	0	0	0	0	0	0	0	0	0	2	1	2	1.5	0.71	0.47	2	1	3	1.5	0.71	0.47	0	0	0	0	0	0	0	0	0	0	0	0	2	2	4	2	0	0	2
O14979-1	O14979-3	HNRDL_HUMAN	9987	HNRNPDL	Heterogeneous nuclear ribonucleoprotein D-like	HNRNPDL,HNRPDL,JKTBP	0	0	0	0	0	0	0	0	0	0	0	0	2	1	2	1.5	0.71	0.47	2	1	3	1.5	0.71	0.47	0	0	0	0	0	0	0	0	0	0	0	0	2	2	4	2	0	0	2
P58107	P58107	EPIPL_HUMAN	83481	EPPK1	Epiplakin	EPPK1,EPIPL	0	0	0	0	0	0	0	0	0	0	0	0	3	0	3	1.5	2.12	1.41	3	0	3	1.5	2.12	1.41	0	0	0	0	0	0	0	0	0	0	0	0	3	0	3	1.5	2.12	1.41	3
P20618	P20618	PSB1_HUMAN	5689	PSMB1	Proteasome subunit beta type-1	PSMB1,PSC5	0	0	0	0	0	0	0	0	0	0	0	0	0	0	0	0	0	0	3	0	3	1.5	2.12	1.41	0	0	0	0	0	0	0	0	0	0	0	0	0	0	0	0	0	0	3
Q5JXB2	Q5JXB2	UE2NL_HUMAN	389898	UBE2NL	Putative ubiquitin-conjugating enzyme E2 N-like	UBE2NL	0	1	1	0.5	0.71	1.41	0	0	0	0	0	0	3	1	3	2	1.41	0.71	1	2	2	1.5	0.71	0.47	0	1	1	0.5	0.71	1.41	0	0	0	0	0	0	3	3	6	3	0	0	1
P12036-1	P12036-1	NFH_HUMAN	4744	NEFH	Neurofilament heavy polypeptide	NEFH,KIAA0845,NFH	0	3	3	1.5	2.12	1.41	0	2	2	1	1.41	1.41	0	0	0	0	0	0	3	0	3	1.5	2.12	1.41	0	6	6	3	4.24	1.41	0	2	2	1	1.41	1.41	0	0	0	0	0	0	3
P12036-1	P12036-2	NFH_HUMAN	4744	NEFH	Neurofilament heavy polypeptide	NEFH,KIAA0845,NFH	0	3	3	1.5	2.12	1.41	0	2	2	1	1.41	1.41	0	0	0	0	0	0	3	0	3	1.5	2.12	1.41	0	6	6	3	4.24	1.41	0	2	2	1	1.41	1.41	0	0	0	0	0	0	3
P28070	P28070	PSB4_HUMAN	5692	PSMB4	Proteasome subunit beta type-4	PSMB4,PROS26	0	0	0	0	0	0	0	0	0	0	0	0	0	0	0	0	0	0	3	0	3	1.5	2.12	1.41	0	0	0	0	0	0	0	0	0	0	0	0	0	0	0	0	0	0	3
O00151	O00151	PDLI1_HUMAN	9124	PDLIM1	PDZ and LIM domain protein 1	PDLIM1,CLP36,CLIM1	0	0	0	0	0	0	0	0	0	0	0	0	3	0	3	1.5	2.12	1.41	2	0	2	1	1.41	1.41	0	0	0	0	0	0	0	0	0	0	0	0	3	0	3	1.5	2.12	1.41	3
P42677	P42677	RS27_HUMAN	6232	RPS27	40S ribosomal protein S27	RPS27,MPS1	0	0	0	0	0	0	0	0	0	0	0	0	3	2	3	2.5	0.71	0.28	2	1	2	1.5	0.71	0.47	0	0	0	0	0	0	0	0	0	0	0	0	3	3	6	3	0	0	2
Q12874	Q12874	SF3A3_HUMAN	10946	SF3A3	Splicing factor 3A subunit 3	SF3A3,SAP61	0	0	0	0	0	0	0	0	0	0	0	0	3	0	3	1.5	2.12	1.41	2	0	2	1	1.41	1.41	0	0	0	0	0	0	0	0	0	0	0	0	3	0	3	1.5	2.12	1.41	3
P63220	P63220	RS21_HUMAN	6227	RPS21	40S ribosomal protein S21	RPS21	0	0	0	0	0	0	0	0	0	0	0	0	2	2	2	2	0	0	1	2	2	1.5	0.71	0.47	0	0	0	0	0	0	0	0	0	0	0	0	2	2	4	2	0	0	1
Q99733-1	Q99733-1	NP1L4_HUMAN	4676	NAP1L4	Nucleosome assembly protein 1-like 4	NAP1L4,NAP2	0	0	0	0	0	0	0	0	0	0	0	0	2	2	3	2	0	0	1	2	2	1.5	0.71	0.47	0	0	0	0	0	0	0	0	0	0	0	0	2	2	4	2	0	0	1
Q99733-1	Q99733-2	NP1L4_HUMAN	4676	NAP1L4	Nucleosome assembly protein 1-like 4	NAP1L4,NAP2	0	0	0	0	0	0	0	0	0	0	0	0	2	2	3	2	0	0	1	2	2	1.5	0.71	0.47	0	0	0	0	0	0	0	0	0	0	0	0	2	2	4	2	0	0	1
P08579	P08579	RU2B_HUMAN	6629	SNRPB2	U2 small nuclear ribonucleoprotein B''	SNRPB2	0	0	0	0	0	0	0	0	0	0	0	0	3	2	3	2.5	0.71	0.28	2	1	2	1.5	0.71	0.47	0	0	0	0	0	0	0	0	0	0	0	0	3	2	5	2.5	0.71	0.28	2
Q15417-1	Q15417-1	CNN3_HUMAN	1266	CNN3	Calponin-3	CNN3	0	0	0	0	0	0	0	0	0	0	0	0	2	0	2	1	1.41	1.41	1	2	2	1.5	0.71	0.47	0	0	0	0	0	0	0	0	0	0	0	0	2	0	2	1	1.41	1.41	1
Q15417-1	Q15417-3	CNN3_HUMAN	1266	CNN3	Calponin-3	CNN3	0	0	0	0	0	0	0	0	0	0	0	0	2	0	2	1	1.41	1.41	1	2	2	1.5	0.71	0.47	0	0	0	0	0	0	0	0	0	0	0	0	2	0	2	1	1.41	1.41	1
Q9H4I9	Q9H4I9	EMRE_HUMAN	91689	SMDT1	Essential MCU regulator, mitochondrial	SMDT1,C22orf32,EMRE	0	0	0	0	0	0	0	0	0	0	0	0	0	0	0	0	0	0	1	2	2	1.5	0.71	0.47	0	0	0	0	0	0	0	0	0	0	0	0	0	0	0	0	0	0	1
Q96CX2	Q96CX2	KCD12_HUMAN	115207	KCTD12	BTB/POZ domain-containing protein KCTD12	KCTD12,C13orf2,PFET1,KIAA1778	0	0	0	0	0	0	0	0	0	0	0	0	0	0	0	0	0	0	2	0	2	1	1.41	1.41	0	0	0	0	0	0	0	0	0	0	0	0	0	0	0	0	0	0	3
P35659-1	P35659-1	DEK_HUMAN	7913	DEK	Protein DEK	DEK	0	0	0	0	0	0	0	0	0	0	0	0	2	1	2	1.5	0.71	0.47	1	2	2	1.5	0.71	0.47	0	0	0	0	0	0	0	0	0	0	0	0	3	1	4	2	1.41	0.71	1
P35659-1	P35659-2	DEK_HUMAN	7913	DEK	Protein DEK	DEK	0	0	0	0	0	0	0	0	0	0	0	0	2	1	2	1.5	0.71	0.47	1	2	2	1.5	0.71	0.47	0	0	0	0	0	0	0	0	0	0	0	0	3	1	4	2	1.41	0.71	1
P20962	P20962	PTMS_HUMAN	5763	PTMS	Parathymosin	PTMS	0	0	0	0	0	0	0	0	0	0	0	0	2	0	2	1	1.41	1.41	2	1	2	1.5	0.71	0.47	0	0	0	0	0	0	0	0	0	0	0	0	3	0	3	1.5	2.12	1.41	2
P35268	P35268	RL22_HUMAN	6146	RPL22	60S ribosomal protein L22	RPL22	1	2	2	1.5	0.71	0.47	0	1	1	0.5	0.71	1.41	1	1	1	1	0	0	1	1	1	1	0	0	1	2	3	1.5	0.71	0.47	0	1	1	0.5	0.71	1.41	2	1	3	1.5	0.71	0.47	1
Q96N67-1	Q96N67-1	DOCK7_HUMAN	85440	DOCK7	Dedicator of cytokinesis protein 7	DOCK7,KIAA1771	0	0	0	0	0	0	0	0	0	0	0	0	1	0	1	0.5	0.71	1.41	2	0	2	1	1.41	1.41	0	0	0	0	0	0	0	0	0	0	0	0	1	0	1	0.5	0.71	1.41	3
Q96N67-1	Q96N67-5	DOCK7_HUMAN	85440	DOCK7	Dedicator of cytokinesis protein 7	DOCK7,KIAA1771	0	0	0	0	0	0	0	0	0	0	0	0	1	0	1	0.5	0.71	1.41	2	0	2	1	1.41	1.41	0	0	0	0	0	0	0	0	0	0	0	0	1	0	1	0.5	0.71	1.41	3
Q96N67-1	Q96N67-2	DOCK7_HUMAN	85440	DOCK7	Dedicator of cytokinesis protein 7	DOCK7,KIAA1771	0	0	0	0	0	0	0	0	0	0	0	0	1	0	1	0.5	0.71	1.41	2	0	2	1	1.41	1.41	0	0	0	0	0	0	0	0	0	0	0	0	1	0	1	0.5	0.71	1.41	3
Q96N67-1	Q96N67-6	DOCK7_HUMAN	85440	DOCK7	Dedicator of cytokinesis protein 7	DOCK7,KIAA1771	0	0	0	0	0	0	0	0	0	0	0	0	1	0	1	0.5	0.71	1.41	2	0	2	1	1.41	1.41	0	0	0	0	0	0	0	0	0	0	0	0	1	0	1	0.5	0.71	1.41	3
Q96N67-1	Q96N67-4	DOCK7_HUMAN	85440	DOCK7	Dedicator of cytokinesis protein 7	DOCK7,KIAA1771	0	0	0	0	0	0	0	0	0	0	0	0	1	0	1	0.5	0.71	1.41	2	0	2	1	1.41	1.41	0	0	0	0	0	0	0	0	0	0	0	0	1	0	1	0.5	0.71	1.41	3
Q96N67-1	Q96N67-3	DOCK7_HUMAN	85440	DOCK7	Dedicator of cytokinesis protein 7	DOCK7,KIAA1771	0	0	0	0	0	0	0	0	0	0	0	0	1	0	1	0.5	0.71	1.41	2	0	2	1	1.41	1.41	0	0	0	0	0	0	0	0	0	0	0	0	1	0	1	0.5	0.71	1.41	3
P84103-1	P84103-1	SRSF3_HUMAN	6428	SRSF3	Serine/arginine-rich splicing factor 3	SRSF3,SRP20,SFRS3	0	0	0	0	0	0	0	0	0	0	0	0	0	1	1	0.5	0.71	1.41	0	2	2	1	1.41	1.41	0	0	0	0	0	0	0	0	0	0	0	0	0	2	2	1	1.41	1.41	0
P84103-1	P84103-2	SRSF3_HUMAN	6428	SRSF3	Serine/arginine-rich splicing factor 3	SRSF3,SRP20,SFRS3	0	0	0	0	0	0	0	0	0	0	0	0	0	1	1	0.5	0.71	1.41	0	2	2	1	1.41	1.41	0	0	0	0	0	0	0	0	0	0	0	0	0	2	2	1	1.41	1.41	0
Q13243-1	Q13243-1	SRSF5_HUMAN	6430	SRSF5	Serine/arginine-rich splicing factor 5	SRSF5,SFRS5,HRS,SRP40	0	0	0	0	0	0	0	0	0	0	0	0	1	0	1	0.5	0.71	1.41	1	2	2	1.5	0.71	0.47	0	0	0	0	0	0	0	0	0	0	0	0	1	0	1	0.5	0.71	1.41	1
Q13243-1	Q13243-3	SRSF5_HUMAN	6430	SRSF5	Serine/arginine-rich splicing factor 5	SRSF5,SFRS5,HRS,SRP40	0	0	0	0	0	0	0	0	0	0	0	0	1	0	1	0.5	0.71	1.41	1	2	2	1.5	0.71	0.47	0	0	0	0	0	0	0	0	0	0	0	0	1	0	1	0.5	0.71	1.41	1
P27708	P27708	PYR1_HUMAN	790	CAD	CAD protein	CAD	0	0	0	0	0	0	0	0	0	0	0	0	13	12	17	12.5	0.71	0.06	2	0	2	1	1.41	1.41	0	0	0	0	0	0	0	0	0	0	0	0	16	13	29	14.5	2.12	0.15	2
Q14152-1	Q14152-1	EIF3A_HUMAN	8661	EIF3A	Eukaryotic translation initiation factor 3 subunit A {ECO:0000255|HAMAP-Rule:MF_03000}	EIF3A,EIF3S10,KIAA0139	0	0	0	0	0	0	0	0	0	0	0	0	9	4	12	6.5	3.54	0.54	2	0	2	1	1.41	1.41	0	0	0	0	0	0	0	0	0	0	0	0	10	5	15	7.5	3.54	0.47	2
Q14152-1	Q14152-2	EIF3A_HUMAN	8661	EIF3A	Eukaryotic translation initiation factor 3 subunit A {ECO:0000255|HAMAP-Rule:MF_03000}	EIF3A,EIF3S10,KIAA0139	0	0	0	0	0	0	0	0	0	0	0	0	9	4	12	6.5	3.54	0.54	2	0	2	1	1.41	1.41	0	0	0	0	0	0	0	0	0	0	0	0	10	5	15	7.5	3.54	0.47	2
P56192-1	P56192-1	SYMC_HUMAN	4141	MARS	Methionine--tRNA ligase, cytoplasmic	MARS	0	0	0	0	0	0	0	0	0	0	0	0	8	8	12	8	0	0	2	0	2	1	1.41	1.41	0	0	0	0	0	0	0	0	0	0	0	0	8	8	16	8	0	0	2
P41252	P41252	SYIC_HUMAN	3376	IARS	Isoleucine--tRNA ligase, cytoplasmic	IARS	0	0	0	0	0	0	0	0	0	0	0	0	9	7	11	8	1.41	0.18	2	0	2	1	1.41	1.41	0	0	0	0	0	0	0	0	0	0	0	0	9	7	16	8	1.41	0.18	2
Q9H9B4	Q9H9B4	SFXN1_HUMAN	94081	SFXN1	Sideroflexin-1	SFXN1	0	0	0	0	0	0	0	0	0	0	0	0	9	3	10	6	4.24	0.71	2	0	2	1	1.41	1.41	0	0	0	0	0	0	0	0	0	0	0	0	11	3	14	7	5.66	0.81	2
Q92616	Q92616	GCN1L_HUMAN	10985	GCN1L1	Translational activator GCN1	GCN1L1,KIAA0219	0	0	0	0	0	0	0	0	0	0	0	0	6	4	9	5	1.41	0.28	2	0	2	1	1.41	1.41	0	0	0	0	0	0	0	0	0	0	0	0	7	4	11	5.5	2.12	0.39	2
P04844-1	P04844-1	RPN2_HUMAN	6185	RPN2	Dolichyl-diphosphooligosaccharide--protein glycosyltransferase subunit 2	RPN2	0	1	1	0.5	0.71	1.41	0	0	0	0	0	0	5	3	8	4	1.41	0.35	1	1	2	1	0	0	0	1	1	0.5	0.71	1.41	0	0	0	0	0	0	5	3	8	4	1.41	0.35	1
P04844-1	P04844-2	RPN2_HUMAN	6185	RPN2	Dolichyl-diphosphooligosaccharide--protein glycosyltransferase subunit 2	RPN2	0	1	1	0.5	0.71	1.41	0	0	0	0	0	0	5	3	8	4	1.41	0.35	1	1	2	1	0	0	0	1	1	0.5	0.71	1.41	0	0	0	0	0	0	5	3	8	4	1.41	0.35	1
P51659-1	P51659-1	DHB4_HUMAN	3295	HSD17B4	Peroxisomal multifunctional enzyme type 2	HSD17B4,SDR8C1,EDH17B4	0	1	1	0.5	0.71	1.41	0	0	0	0	0	0	8	1	8	4.5	4.95	1.1	1	1	2	1	0	0	0	1	1	0.5	0.71	1.41	0	0	0	0	0	0	8	1	9	4.5	4.95	1.1	1
P14923	P14923	PLAK_HUMAN	3728	JUP	Junction plakoglobin	JUP,CTNNG,DP3	0	8	8	4	5.66	1.41	0	0	0	0	0	0	0	0	0	0	0	0	2	0	2	1	1.41	1.41	0	8	8	4	5.66	1.41	0	0	0	0	0	0	0	0	0	0	0	0	2
P55786-1	P55786-1	PSA_HUMAN	9520	NPEPPS	Puromycin-sensitive aminopeptidase	NPEPPS,PSA	0	0	0	0	0	0	0	0	0	0	0	0	8	0	8	4	5.66	1.41	2	0	2	1	1.41	1.41	0	0	0	0	0	0	0	0	0	0	0	0	9	0	9	4.5	6.36	1.41	2
P38159-1	P38159-1	RBMX_HUMAN	27316	RBMX	RNA-binding motif protein, X chromosome	RBMX,RBMXP1,HNRPG	0	2	2	1	1.41	1.41	0	0	0	0	0	0	5	7	8	6	1.41	0.24	0	2	2	1	1.41	1.41	0	2	2	1	1.41	1.41	0	0	0	0	0	0	5	8	13	6.5	2.12	0.33	0
O43684-1	O43684-1	BUB3_HUMAN	9184	BUB3	Mitotic checkpoint protein BUB3	BUB3	0	3	3	1.5	2.12	1.41	0	0	0	0	0	0	5	6	7	5.5	0.71	0.13	0	2	2	1	1.41	1.41	0	3	3	1.5	2.12	1.41	0	0	0	0	0	0	5	7	12	6	1.41	0.24	0
O43684-1	O43684-2	BUB3_HUMAN	9184	BUB3	Mitotic checkpoint protein BUB3	BUB3	0	3	3	1.5	2.12	1.41	0	0	0	0	0	0	5	6	7	5.5	0.71	0.13	0	2	2	1	1.41	1.41	0	3	3	1.5	2.12	1.41	0	0	0	0	0	0	5	7	12	6	1.41	0.24	0
Q13310-1	Q13310-1	PABP4_HUMAN	8761	PABPC4	Polyadenylate-binding protein 4	PABPC4,PABP4,APP1	0	0	0	0	0	0	0	0	0	0	0	0	6	3	7	4.5	2.12	0.47	2	0	2	1	1.41	1.41	0	0	0	0	0	0	0	0	0	0	0	0	8	3	11	5.5	3.54	0.64	2
Q13310-1	Q13310-3	PABP4_HUMAN	8761	PABPC4	Polyadenylate-binding protein 4	PABPC4,PABP4,APP1	0	0	0	0	0	0	0	0	0	0	0	0	6	3	7	4.5	2.12	0.47	2	0	2	1	1.41	1.41	0	0	0	0	0	0	0	0	0	0	0	0	8	3	11	5.5	3.54	0.64	2
Q13310-1	Q13310-2	PABP4_HUMAN	8761	PABPC4	Polyadenylate-binding protein 4	PABPC4,PABP4,APP1	0	0	0	0	0	0	0	0	0	0	0	0	6	3	7	4.5	2.12	0.47	2	0	2	1	1.41	1.41	0	0	0	0	0	0	0	0	0	0	0	0	8	3	11	5.5	3.54	0.64	2
P63208-1	P63208-1	SKP1_HUMAN	6500	SKP1	S-phase kinase-associated protein 1	SKP1,EMC19,OCP2,TCEB1L,SKP1A	0	0	0	0	0	0	0	0	0	0	0	0	7	3	7	5	2.83	0.57	2	0	2	1	1.41	1.41	0	0	0	0	0	0	0	0	0	0	0	0	7	3	10	5	2.83	0.57	2
Q9Y230-1	Q9Y230-1	RUVB2_HUMAN	10856	RUVBL2	RuvB-like 2	RUVBL2,TIP48,TIP49B,INO80J	0	3	3	1.5	2.12	1.41	0	0	0	0	0	0	4	3	5	3.5	0.71	0.2	0	2	2	1	1.41	1.41	0	4	4	2	2.83	1.41	0	0	0	0	0	0	4	3	7	3.5	0.71	0.2	0
O75643-1	O75643-1	U520_HUMAN	23020	SNRNP200	U5 small nuclear ribonucleoprotein 200 kDa helicase	SNRNP200,KIAA0788,ASCC3L1,HELIC2	0	0	0	0	0	0	0	0	0	0	0	0	6	2	7	4	2.83	0.71	2	0	2	1	1.41	1.41	0	0	0	0	0	0	0	0	0	0	0	0	6	2	8	4	2.83	0.71	2
Q13347	Q13347	EIF3I_HUMAN	8668	EIF3I	Eukaryotic translation initiation factor 3 subunit I {ECO:0000255|HAMAP-Rule:MF_03008}	EIF3I,TRIP1,EIF3S2	0	0	0	0	0	0	0	0	0	0	0	0	3	4	6	3.5	0.71	0.2	2	0	2	1	1.41	1.41	0	0	0	0	0	0	0	0	0	0	0	0	4	4	8	4	0	0	2
P33992	P33992	MCM5_HUMAN	4174	MCM5	DNA replication licensing factor MCM5	MCM5,CDC46	0	0	0	0	0	0	0	0	0	0	0	0	5	1	6	3	2.83	0.94	2	0	2	1	1.41	1.41	0	0	0	0	0	0	0	0	0	0	0	0	5	1	6	3	2.83	0.94	2
O95573	O95573	ACSL3_HUMAN	2181	ACSL3	Long-chain-fatty-acid--CoA ligase 3	ACSL3,ACS3,LACS3,FACL3	0	0	0	0	0	0	0	0	0	0	0	0	6	0	6	3	4.24	1.41	2	0	2	1	1.41	1.41	0	0	0	0	0	0	0	0	0	0	0	0	6	0	6	3	4.24	1.41	2
P18206-1	P18206-1	VINC_HUMAN	7414	VCL	Vinculin	VCL	0	0	0	0	0	0	0	0	0	0	0	0	6	2	6	4	2.83	0.71	2	0	2	1	1.41	1.41	0	0	0	0	0	0	0	0	0	0	0	0	6	2	8	4	2.83	0.71	2
P18206-1	P18206-2	VINC_HUMAN	7414	VCL	Vinculin	VCL	0	0	0	0	0	0	0	0	0	0	0	0	6	2	6	4	2.83	0.71	2	0	2	1	1.41	1.41	0	0	0	0	0	0	0	0	0	0	0	0	6	2	8	4	2.83	0.71	2
Q9UQE7	Q9UQE7	SMC3_HUMAN	9126	SMC3	Structural maintenance of chromosomes protein 3	SMC3,BMH,BAM,SMC3L1,CSPG6	0	0	0	0	0	0	0	0	0	0	0	0	5	2	6	3.5	2.12	0.61	2	0	2	1	1.41	1.41	0	0	0	0	0	0	0	0	0	0	0	0	5	3	8	4	1.41	0.35	2
Q96CW1-1	Q96CW1-1	AP2M1_HUMAN	1173	AP2M1	AP-2 complex subunit mu	AP2M1,KIAA0109,CLAPM1	0	0	0	0	0	0	0	0	0	0	0	0	1	5	5	3	2.83	0.94	2	0	2	1	1.41	1.41	0	0	0	0	0	0	0	0	0	0	0	0	1	5	6	3	2.83	0.94	2
Q96CW1-1	Q96CW1-2	AP2M1_HUMAN	1173	AP2M1	AP-2 complex subunit mu	AP2M1,KIAA0109,CLAPM1	0	0	0	0	0	0	0	0	0	0	0	0	1	5	5	3	2.83	0.94	2	0	2	1	1.41	1.41	0	0	0	0	0	0	0	0	0	0	0	0	1	5	6	3	2.83	0.94	2
P13797-1	P13797-1	PLST_HUMAN	5358	PLS3	Plastin-3	PLS3	0	0	0	0	0	0	0	0	0	0	0	0	6	2	6	4	2.83	0.71	2	0	2	1	1.41	1.41	0	0	0	0	0	0	0	0	0	0	0	0	8	2	10	5	4.24	0.85	2
P13797-1	P13797-2	PLST_HUMAN	5358	PLS3	Plastin-3	PLS3	0	0	0	0	0	0	0	0	0	0	0	0	6	2	6	4	2.83	0.71	2	0	2	1	1.41	1.41	0	0	0	0	0	0	0	0	0	0	0	0	8	2	10	5	4.24	0.85	2
P13797-1	P13797-3	PLST_HUMAN	5358	PLS3	Plastin-3	PLS3	0	0	0	0	0	0	0	0	0	0	0	0	6	2	6	4	2.83	0.71	2	0	2	1	1.41	1.41	0	0	0	0	0	0	0	0	0	0	0	0	8	2	10	5	4.24	0.85	2
Q9Y617-1	Q9Y617-1	SERC_HUMAN	29968	PSAT1	Phosphoserine aminotransferase	PSAT1,PSA	0	2	2	1	1.41	1.41	0	0	0	0	0	0	5	2	5	3.5	2.12	0.61	2	0	2	1	1.41	1.41	0	2	2	1	1.41	1.41	0	0	0	0	0	0	6	2	8	4	2.83	0.71	2
Q9Y617-1	Q9Y617-2	SERC_HUMAN	29968	PSAT1	Phosphoserine aminotransferase	PSAT1,PSA	0	2	2	1	1.41	1.41	0	0	0	0	0	0	5	2	5	3.5	2.12	0.61	2	0	2	1	1.41	1.41	0	2	2	1	1.41	1.41	0	0	0	0	0	0	6	2	8	4	2.83	0.71	2
P46940	P46940	IQGA1_HUMAN	8826	IQGAP1	Ras GTPase-activating-like protein IQGAP1	IQGAP1,KIAA0051	0	0	0	0	0	0	0	0	0	0	0	0	3	3	6	3	0	0	2	0	2	1	1.41	1.41	0	0	0	0	0	0	0	0	0	0	0	0	3	3	6	3	0	0	2
Q16531-1	Q16531-1	DDB1_HUMAN	1642	DDB1	DNA damage-binding protein 1	DDB1,XAP1	0	0	0	0	0	0	0	0	0	0	0	0	4	5	6	4.5	0.71	0.16	2	0	2	1	1.41	1.41	0	0	0	0	0	0	0	0	0	0	0	0	6	6	12	6	0	0	2
P61224-1	P61224-1	RAP1B_HUMAN	5908	RAP1B	Ras-related protein Rap-1b	RAP1B	0	0	0	0	0	0	0	0	0	0	0	0	5	0	5	2.5	3.54	1.41	2	0	2	1	1.41	1.41	0	0	0	0	0	0	0	0	0	0	0	0	6	0	6	3	4.24	1.41	2
P61224-1	P61224-3	RAP1B_HUMAN	5908	RAP1B	Ras-related protein Rap-1b	RAP1B	0	0	0	0	0	0	0	0	0	0	0	0	5	0	5	2.5	3.54	1.41	2	0	2	1	1.41	1.41	0	0	0	0	0	0	0	0	0	0	0	0	6	0	6	3	4.24	1.41	2
P61224-1	P61224-2	RAP1B_HUMAN	5908	RAP1B	Ras-related protein Rap-1b	RAP1B	0	0	0	0	0	0	0	0	0	0	0	0	5	0	5	2.5	3.54	1.41	2	0	2	1	1.41	1.41	0	0	0	0	0	0	0	0	0	0	0	0	6	0	6	3	4.24	1.41	2
Q12840	Q12840	KIF5A_HUMAN	3798	KIF5A	Kinesin heavy chain isoform 5A	KIF5A,NKHC1	0	0	0	0	0	0	0	0	0	0	0	0	2	3	4	2.5	0.71	0.28	0	2	2	1	1.41	1.41	0	0	0	0	0	0	0	0	0	0	0	0	2	3	5	2.5	0.71	0.28	0
P26038	P26038	MOES_HUMAN	4478	MSN	Moesin	MSN	0	0	0	0	0	0	0	0	0	0	0	0	4	0	4	2	2.83	1.41	2	0	2	1	1.41	1.41	0	0	0	0	0	0	0	0	0	0	0	0	4	0	4	2	2.83	1.41	2
O95782-1	O95782-1	AP2A1_HUMAN	160	AP2A1	AP-2 complex subunit alpha-1	AP2A1,ADTAA,CLAPA1	0	0	0	0	0	0	0	0	0	0	0	0	2	4	4	3	1.41	0.47	0	2	2	1	1.41	1.41	0	0	0	0	0	0	0	0	0	0	0	0	2	5	7	3.5	2.12	0.61	0
O95782-1	O95782-2	AP2A1_HUMAN	160	AP2A1	AP-2 complex subunit alpha-1	AP2A1,ADTAA,CLAPA1	0	0	0	0	0	0	0	0	0	0	0	0	2	4	4	3	1.41	0.47	0	2	2	1	1.41	1.41	0	0	0	0	0	0	0	0	0	0	0	0	2	5	7	3.5	2.12	0.61	0
P62820-1	P62820-1	RAB1A_HUMAN	5861	RAB1A	Ras-related protein Rab-1A	RAB1A,RAB1	0	3	3	1.5	2.12	1.41	0	0	0	0	0	0	5	2	5	3.5	2.12	0.61	2	0	2	1	1.41	1.41	0	3	3	1.5	2.12	1.41	0	0	0	0	0	0	5	2	7	3.5	2.12	0.61	2
P30040-1	P30040-1	ERP29_HUMAN	10961	ERP29	Endoplasmic reticulum resident protein 29	ERP29,ERP28,C12orf8	0	0	0	0	0	0	0	0	0	0	0	0	4	2	5	3	1.41	0.47	0	2	2	1	1.41	1.41	0	0	0	0	0	0	0	0	0	0	0	0	5	3	8	4	1.41	0.35	0
Q13547	Q13547	HDAC1_HUMAN	3065	HDAC1	Histone deacetylase 1	HDAC1,RPD3L1	0	0	0	0	0	0	0	0	0	0	0	0	0	3	3	1.5	2.12	1.41	2	0	2	1	1.41	1.41	0	0	0	0	0	0	0	0	0	0	0	0	0	3	3	1.5	2.12	1.41	2
P38919	P38919	IF4A3_HUMAN	9775	EIF4A3	Eukaryotic initiation factor 4A-III	EIF4A3,DDX48,KIAA0111	0	2	2	1	1.41	1.41	0	0	0	0	0	0	4	2	4	3	1.41	0.47	2	0	2	1	1.41	1.41	0	2	2	1	1.41	1.41	0	0	0	0	0	0	4	2	6	3	1.41	0.47	2
Q96C36	Q96C36	P5CR2_HUMAN	29920	PYCR2	Pyrroline-5-carboxylate reductase 2	PYCR2	0	0	0	0	0	0	0	0	0	0	0	0	4	1	4	2.5	2.12	0.85	2	0	2	1	1.41	1.41	0	0	0	0	0	0	0	0	0	0	0	0	4	2	6	3	1.41	0.47	2
Q9NZ01-1	Q9NZ01-1	TECR_HUMAN	9524	TECR	Very-long-chain enoyl-CoA reductase {ECO:0000305}	TECR,SC2,GPSN2	0	0	0	0	0	0	0	0	0	0	0	0	4	3	4	3.5	0.71	0.2	2	0	2	1	1.41	1.41	0	0	0	0	0	0	0	0	0	0	0	0	4	4	8	4	0	0	2
P81605-1	P81605-1	DCD_HUMAN	117159	DCD	Dermcidin	DCD,AIDD,DSEP	1	4	4	2.5	2.12	0.85	1	2	2	1.5	0.71	0.47	0	1	1	0.5	0.71	1.41	2	0	2	1	1.41	1.41	2	7	9	4.5	3.54	0.79	2	2	4	2	0	0	0	1	1	0.5	0.71	1.41	2
P49458-1	P49458-1	SRP09_HUMAN	6726	SRP9	Signal recognition particle 9 kDa protein	SRP9	0	2	2	1	1.41	1.41	0	0	0	0	0	0	4	3	4	3.5	0.71	0.2	1	1	2	1	0	0	0	2	2	1	1.41	1.41	0	0	0	0	0	0	4	3	7	3.5	0.71	0.2	1
P25787	P25787	PSA2_HUMAN	5683	PSMA2	Proteasome subunit alpha type-2	PSMA2,HC3,PSC3	0	0	0	0	0	0	0	0	0	0	0	0	3	1	3	2	1.41	0.71	0	2	2	1	1.41	1.41	0	0	0	0	0	0	0	0	0	0	0	0	3	1	4	2	1.41	0.71	0
Q99873-1	Q99873-1	ANM1_HUMAN	3276	PRMT1	Protein arginine N-methyltransferase 1	PRMT1,HMT2,HRMT1L2,IR1B4	0	0	0	0	0	0	0	0	0	0	0	0	2	3	4	2.5	0.71	0.28	1	1	1	1	0	0	0	0	0	0	0	0	0	0	0	0	0	0	2	3	5	2.5	0.71	0.28	1
Q99873-1	Q99873-3	ANM1_HUMAN	3276	PRMT1	Protein arginine N-methyltransferase 1	PRMT1,HMT2,HRMT1L2,IR1B4	0	0	0	0	0	0	0	0	0	0	0	0	2	3	4	2.5	0.71	0.28	1	1	1	1	0	0	0	0	0	0	0	0	0	0	0	0	0	0	2	3	5	2.5	0.71	0.28	1
Q99873-1	Q99873-4	ANM1_HUMAN	3276	PRMT1	Protein arginine N-methyltransferase 1	PRMT1,HMT2,HRMT1L2,IR1B4	0	0	0	0	0	0	0	0	0	0	0	0	2	3	4	2.5	0.71	0.28	1	1	1	1	0	0	0	0	0	0	0	0	0	0	0	0	0	0	2	3	5	2.5	0.71	0.28	1
Q99873-1	Q99873-2	ANM1_HUMAN	3276	PRMT1	Protein arginine N-methyltransferase 1	PRMT1,HMT2,HRMT1L2,IR1B4	0	0	0	0	0	0	0	0	0	0	0	0	2	3	4	2.5	0.71	0.28	1	1	1	1	0	0	0	0	0	0	0	0	0	0	0	0	0	0	2	3	5	2.5	0.71	0.28	1
P13073	P13073	COX41_HUMAN	1327	COX4I1	Cytochrome c oxidase subunit 4 isoform 1, mitochondrial	COX4I1,COX4	0	0	0	0	0	0	0	0	0	0	0	0	2	3	3	2.5	0.71	0.28	2	0	2	1	1.41	1.41	0	0	0	0	0	0	0	0	0	0	0	0	3	3	6	3	0	0	2
Q16777	Q16777	H2A2C_HUMAN	8338	HIST2H2AC	Histone H2A type 2-C	HIST2H2AC,H2AFQ	0	0	0	0	0	0	0	0	0	0	0	0	3	2	4	2.5	0.71	0.28	2	0	2	1	1.41	1.41	0	0	0	0	0	0	0	0	0	0	0	0	4	2	6	3	1.41	0.47	2
Q16777	Q6FI13	H2A2A_HUMAN	723790,8337	HIST2H2AA3	Histone H2A type 2-A	HIST2H2AA4,HIST2H2AA3,H2AFO,HIST2H2AA	0	0	0	0	0	0	0	0	0	0	0	0	3	2	4	2.5	0.71	0.28	2	0	2	1	1.41	1.41	0	0	0	0	0	0	0	0	0	0	0	0	4	2	6	3	1.41	0.47	2
P35613-1	P35613-1	BASI_HUMAN	682	BSG	Basigin	BSG	0	1	1	0.5	0.71	1.41	0	0	0	0	0	0	4	2	4	3	1.41	0.47	2	0	2	1	1.41	1.41	0	1	1	0.5	0.71	1.41	0	0	0	0	0	0	5	2	7	3.5	2.12	0.61	2
P35613-1	P35613-3	BASI_HUMAN	682	BSG	Basigin	BSG	0	1	1	0.5	0.71	1.41	0	0	0	0	0	0	4	2	4	3	1.41	0.47	2	0	2	1	1.41	1.41	0	1	1	0.5	0.71	1.41	0	0	0	0	0	0	5	2	7	3.5	2.12	0.61	2
P35613-1	P35613-4	BASI_HUMAN	682	BSG	Basigin	BSG	0	1	1	0.5	0.71	1.41	0	0	0	0	0	0	4	2	4	3	1.41	0.47	2	0	2	1	1.41	1.41	0	1	1	0.5	0.71	1.41	0	0	0	0	0	0	5	2	7	3.5	2.12	0.61	2
P35613-1	P35613-2	BASI_HUMAN	682	BSG	Basigin	BSG	0	1	1	0.5	0.71	1.41	0	0	0	0	0	0	4	2	4	3	1.41	0.47	2	0	2	1	1.41	1.41	0	1	1	0.5	0.71	1.41	0	0	0	0	0	0	5	2	7	3.5	2.12	0.61	2
P12532-1	P12532-1	KCRU_HUMAN	548596,1159	CKMT1B	Creatine kinase U-type, mitochondrial	CKMT1A,CKMT1B,CKMT	0	0	0	0	0	0	0	0	0	0	0	0	4	2	4	3	1.41	0.47	1	1	1	1	0	0	0	0	0	0	0	0	0	0	0	0	0	0	5	2	7	3.5	2.12	0.61	1
P42766	P42766	RL35_HUMAN	11224	RPL35	60S ribosomal protein L35	RPL35	0	0	0	0	0	0	0	0	0	0	0	0	4	0	4	2	2.83	1.41	2	0	2	1	1.41	1.41	0	0	0	0	0	0	0	0	0	0	0	0	4	0	4	2	2.83	1.41	2
Q9Y5L4	Q9Y5L4	TIM13_HUMAN	26517	TIMM13	Mitochondrial import inner membrane translocase subunit Tim13	TIMM13,TIMM13B,TIMM13A,TIM13B	0	0	0	0	0	0	0	0	0	0	0	0	4	1	4	2.5	2.12	0.85	1	1	1	1	0	0	0	0	0	0	0	0	0	0	0	0	0	0	4	1	5	2.5	2.12	0.85	1
P26368-1	P26368-1	U2AF2_HUMAN	11338	U2AF2	Splicing factor U2AF 65 kDa subunit	U2AF2,U2AF65	0	0	0	0	0	0	0	0	0	0	0	0	4	2	4	3	1.41	0.47	2	0	2	1	1.41	1.41	0	0	0	0	0	0	0	0	0	0	0	0	4	2	6	3	1.41	0.47	2
P26368-1	P26368-2	U2AF2_HUMAN	11338	U2AF2	Splicing factor U2AF 65 kDa subunit	U2AF2,U2AF65	0	0	0	0	0	0	0	0	0	0	0	0	4	2	4	3	1.41	0.47	2	0	2	1	1.41	1.41	0	0	0	0	0	0	0	0	0	0	0	0	4	2	6	3	1.41	0.47	2
P49755	P49755	TMEDA_HUMAN	10972	TMED10	Transmembrane emp24 domain-containing protein 10	TMED10,TMP21	0	2	2	1	1.41	1.41	0	0	0	0	0	0	3	2	4	2.5	0.71	0.28	2	0	2	1	1.41	1.41	0	2	2	1	1.41	1.41	0	0	0	0	0	0	3	2	5	2.5	0.71	0.28	2
Q92614-1	Q92614-1	MY18A_HUMAN	399687	MYO18A	Unconventional myosin-XVIIIa	MYO18A,KIAA0216,MYSPDZ	0	0	0	0	0	0	0	0	0	0	0	0	1	3	4	2	1.41	0.71	2	0	2	1	1.41	1.41	0	0	0	0	0	0	0	0	0	0	0	0	1	3	4	2	1.41	0.71	2
Q92614-1	Q92614-2	MY18A_HUMAN	399687	MYO18A	Unconventional myosin-XVIIIa	MYO18A,KIAA0216,MYSPDZ	0	0	0	0	0	0	0	0	0	0	0	0	1	3	4	2	1.41	0.71	2	0	2	1	1.41	1.41	0	0	0	0	0	0	0	0	0	0	0	0	1	3	4	2	1.41	0.71	2
Q92614-1	Q92614-4	MY18A_HUMAN	399687	MYO18A	Unconventional myosin-XVIIIa	MYO18A,KIAA0216,MYSPDZ	0	0	0	0	0	0	0	0	0	0	0	0	1	3	4	2	1.41	0.71	2	0	2	1	1.41	1.41	0	0	0	0	0	0	0	0	0	0	0	0	1	3	4	2	1.41	0.71	2
Q92614-1	Q92614-5	MY18A_HUMAN	399687	MYO18A	Unconventional myosin-XVIIIa	MYO18A,KIAA0216,MYSPDZ	0	0	0	0	0	0	0	0	0	0	0	0	1	3	4	2	1.41	0.71	2	0	2	1	1.41	1.41	0	0	0	0	0	0	0	0	0	0	0	0	1	3	4	2	1.41	0.71	2
Q92614-1	Q92614-3	MY18A_HUMAN	399687	MYO18A	Unconventional myosin-XVIIIa	MYO18A,KIAA0216,MYSPDZ	0	0	0	0	0	0	0	0	0	0	0	0	1	3	4	2	1.41	0.71	2	0	2	1	1.41	1.41	0	0	0	0	0	0	0	0	0	0	0	0	1	3	4	2	1.41	0.71	2
Q92499-1	Q92499-1	DDX1_HUMAN	1653	DDX1	ATP-dependent RNA helicase DDX1	DDX1	0	0	0	0	0	0	0	0	0	0	0	0	4	0	4	2	2.83	1.41	2	0	2	1	1.41	1.41	0	0	0	0	0	0	0	0	0	0	0	0	4	0	4	2	2.83	1.41	2
Q92499-1	Q92499-2	DDX1_HUMAN	1653	DDX1	ATP-dependent RNA helicase DDX1	DDX1	0	0	0	0	0	0	0	0	0	0	0	0	4	0	4	2	2.83	1.41	2	0	2	1	1.41	1.41	0	0	0	0	0	0	0	0	0	0	0	0	4	0	4	2	2.83	1.41	2
Q13155	Q13155	AIMP2_HUMAN	7965	AIMP2	Aminoacyl tRNA synthase complex-interacting multifunctional protein 2	AIMP2,JTV1	0	0	0	0	0	0	0	0	0	0	0	0	3	4	4	3.5	0.71	0.2	2	0	2	1	1.41	1.41	0	0	0	0	0	0	0	0	0	0	0	0	3	4	7	3.5	0.71	0.2	2
O00231-1	O00231-1	PSD11_HUMAN	5717	PSMD11	26S proteasome non-ATPase regulatory subunit 11	PSMD11	0	0	0	0	0	0	0	0	0	0	0	0	2	0	2	1	1.41	1.41	2	0	2	1	1.41	1.41	0	0	0	0	0	0	0	0	0	0	0	0	2	0	2	1	1.41	1.41	2
O00231-1	O00231-2	PSD11_HUMAN	5717	PSMD11	26S proteasome non-ATPase regulatory subunit 11	PSMD11	0	0	0	0	0	0	0	0	0	0	0	0	2	0	2	1	1.41	1.41	2	0	2	1	1.41	1.41	0	0	0	0	0	0	0	0	0	0	0	0	2	0	2	1	1.41	1.41	2
O75396	O75396	SC22B_HUMAN	9554	SEC22B	Vesicle-trafficking protein SEC22b	SEC22B,SEC22L1	0	2	2	1	1.41	1.41	0	0	0	0	0	0	3	1	3	2	1.41	0.71	1	1	1	1	0	0	0	2	2	1	1.41	1.41	0	0	0	0	0	0	3	1	4	2	1.41	0.71	1
O00154-1	O00154-1	BACH_HUMAN	11332	ACOT7	Cytosolic acyl coenzyme A thioester hydrolase	ACOT7,BACH	0	0	0	0	0	0	0	0	0	0	0	0	3	3	4	3	0	0	1	1	1	1	0	0	0	0	0	0	0	0	0	0	0	0	0	0	3	3	6	3	0	0	1
O00154-1	O00154-2	BACH_HUMAN	11332	ACOT7	Cytosolic acyl coenzyme A thioester hydrolase	ACOT7,BACH	0	0	0	0	0	0	0	0	0	0	0	0	3	3	4	3	0	0	1	1	1	1	0	0	0	0	0	0	0	0	0	0	0	0	0	0	3	3	6	3	0	0	1
O00154-1	O00154-7	BACH_HUMAN	11332	ACOT7	Cytosolic acyl coenzyme A thioester hydrolase	ACOT7,BACH	0	0	0	0	0	0	0	0	0	0	0	0	3	3	4	3	0	0	1	1	1	1	0	0	0	0	0	0	0	0	0	0	0	0	0	0	3	3	6	3	0	0	1
O00154-1	O00154-3	BACH_HUMAN	11332	ACOT7	Cytosolic acyl coenzyme A thioester hydrolase	ACOT7,BACH	0	0	0	0	0	0	0	0	0	0	0	0	3	3	4	3	0	0	1	1	1	1	0	0	0	0	0	0	0	0	0	0	0	0	0	0	3	3	6	3	0	0	1
O00154-1	O00154-6	BACH_HUMAN	11332	ACOT7	Cytosolic acyl coenzyme A thioester hydrolase	ACOT7,BACH	0	0	0	0	0	0	0	0	0	0	0	0	3	3	4	3	0	0	1	1	1	1	0	0	0	0	0	0	0	0	0	0	0	0	0	0	3	3	6	3	0	0	1
O00154-1	O00154-4	BACH_HUMAN	11332	ACOT7	Cytosolic acyl coenzyme A thioester hydrolase	ACOT7,BACH	0	0	0	0	0	0	0	0	0	0	0	0	3	3	4	3	0	0	1	1	1	1	0	0	0	0	0	0	0	0	0	0	0	0	0	0	3	3	6	3	0	0	1
Q9Y277-1	Q9Y277-1	VDAC3_HUMAN	7419	VDAC3	Voltage-dependent anion-selective channel protein 3	VDAC3	0	0	0	0	0	0	0	0	0	0	0	0	2	0	2	1	1.41	1.41	0	2	2	1	1.41	1.41	0	0	0	0	0	0	0	0	0	0	0	0	2	0	2	1	1.41	1.41	0
Q9Y277-1	Q9Y277-2	VDAC3_HUMAN	7419	VDAC3	Voltage-dependent anion-selective channel protein 3	VDAC3	0	0	0	0	0	0	0	0	0	0	0	0	2	0	2	1	1.41	1.41	0	2	2	1	1.41	1.41	0	0	0	0	0	0	0	0	0	0	0	0	2	0	2	1	1.41	1.41	0
P56385	P56385	ATP5I_HUMAN	521	ATP5I	ATP synthase subunit e, mitochondrial	ATP5I,ATP5K	0	0	0	0	0	0	0	0	0	0	0	0	3	0	3	1.5	2.12	1.41	2	0	2	1	1.41	1.41	0	0	0	0	0	0	0	0	0	0	0	0	3	0	3	1.5	2.12	1.41	2
P09972	P09972	ALDOC_HUMAN	230	ALDOC	Fructose-bisphosphate aldolase C	ALDOC,ALDC	0	1	1	0.5	0.71	1.41	0	0	0	0	0	0	3	2	3	2.5	0.71	0.28	2	0	2	1	1.41	1.41	0	1	1	0.5	0.71	1.41	0	0	0	0	0	0	4	2	6	3	1.41	0.47	2
P04908	P04908	H2A1B_HUMAN	3012,8335	HIST1H2AB	Histone H2A type 1-B/E	HIST1H2AE,HIST1H2AB,H2AFA,H2AFM	0	0	0	0	0	0	0	0	0	0	0	0	2	2	3	2	0	0	2	0	2	1	1.41	1.41	0	0	0	0	0	0	0	0	0	0	0	0	2	2	4	2	0	0	2
P04908	Q93077	H2A1C_HUMAN	8334	HIST1H2AC	Histone H2A type 1-C	HIST1H2AC,H2AFL	0	0	0	0	0	0	0	0	0	0	0	0	2	2	3	2	0	0	2	0	2	1	1.41	1.41	0	0	0	0	0	0	0	0	0	0	0	0	2	2	4	2	0	0	2
P04908	P0C0S8	H2A1_HUMAN	8329,8330,8332,8336,8969	HIST1H2AM	Histone H2A type 1	HIST1H2AK,HIST1H2AI,HIST1H2AG,HIST1H2AL,HIST1H2AM,H2AFC,H2AFD,H2AFI,H2AFN,H2AFP	0	0	0	0	0	0	0	0	0	0	0	0	2	2	3	2	0	0	2	0	2	1	1.41	1.41	0	0	0	0	0	0	0	0	0	0	0	0	2	2	4	2	0	0	2
P04908	Q99878	H2A1J_HUMAN	8331	HIST1H2AJ	Histone H2A type 1-J	HIST1H2AJ,H2AFE	0	0	0	0	0	0	0	0	0	0	0	0	2	2	3	2	0	0	2	0	2	1	1.41	1.41	0	0	0	0	0	0	0	0	0	0	0	0	2	2	4	2	0	0	2
P04908	P20671	H2A1D_HUMAN	3013	HIST1H2AD	Histone H2A type 1-D	HIST1H2AD,H2AFG	0	0	0	0	0	0	0	0	0	0	0	0	2	2	3	2	0	0	2	0	2	1	1.41	1.41	0	0	0	0	0	0	0	0	0	0	0	0	2	2	4	2	0	0	2
P04908	Q96KK5	H2A1H_HUMAN	85235	HIST1H2AH	Histone H2A type 1-H	HIST1H2AH,HIST1H2AI	0	0	0	0	0	0	0	0	0	0	0	0	2	2	3	2	0	0	2	0	2	1	1.41	1.41	0	0	0	0	0	0	0	0	0	0	0	0	2	2	4	2	0	0	2
P04908	Q9BTM1-1	H2AJ_HUMAN	55766	H2AFJ	Histone H2A.J	H2AFJ	0	0	0	0	0	0	0	0	0	0	0	0	2	2	3	2	0	0	2	0	2	1	1.41	1.41	0	0	0	0	0	0	0	0	0	0	0	0	2	2	4	2	0	0	2
P04908	Q7L7L0	H2A3_HUMAN	92815	HIST3H2A	Histone H2A type 3	HIST3H2A	0	0	0	0	0	0	0	0	0	0	0	0	2	2	3	2	0	0	2	0	2	1	1.41	1.41	0	0	0	0	0	0	0	0	0	0	0	0	2	2	4	2	0	0	2
P48444-1	P48444-1	COPD_HUMAN	372	ARCN1	Coatomer subunit delta	ARCN1,COPD	0	0	0	0	0	0	0	0	0	0	0	0	4	0	4	2	2.83	1.41	2	0	2	1	1.41	1.41	0	0	0	0	0	0	0	0	0	0	0	0	4	0	4	2	2.83	1.41	2
P48444-1	P48444-2	COPD_HUMAN	372	ARCN1	Coatomer subunit delta	ARCN1,COPD	0	0	0	0	0	0	0	0	0	0	0	0	4	0	4	2	2.83	1.41	2	0	2	1	1.41	1.41	0	0	0	0	0	0	0	0	0	0	0	0	4	0	4	2	2.83	1.41	2
P0C0S5	P0C0S5	H2AZ_HUMAN	3015	H2AFZ	Histone H2A.Z	H2AFZ,H2AZ	0	0	0	0	0	0	0	0	0	0	0	0	3	0	3	1.5	2.12	1.41	2	0	2	1	1.41	1.41	0	0	0	0	0	0	0	0	0	0	0	0	3	0	3	1.5	2.12	1.41	2
P0C0S5	Q71UI9-2	H2AV_HUMAN	94239	H2AFV	Histone H2A.V	H2AFV,H2AV	0	0	0	0	0	0	0	0	0	0	0	0	3	0	3	1.5	2.12	1.41	2	0	2	1	1.41	1.41	0	0	0	0	0	0	0	0	0	0	0	0	3	0	3	1.5	2.12	1.41	2
P0C0S5	Q71UI9-1	H2AV_HUMAN	94239	H2AFV	Histone H2A.V	H2AFV,H2AV	0	0	0	0	0	0	0	0	0	0	0	0	3	0	3	1.5	2.12	1.41	2	0	2	1	1.41	1.41	0	0	0	0	0	0	0	0	0	0	0	0	3	0	3	1.5	2.12	1.41	2
Q8TCC3-1	Q8TCC3-1	RM30_HUMAN	51263	MRPL30	39S ribosomal protein L30, mitochondrial	MRPL30,MRPL28,RPML28	0	0	0	0	0	0	0	0	0	0	0	0	2	0	2	1	1.41	1.41	2	0	2	1	1.41	1.41	0	0	0	0	0	0	0	0	0	0	0	0	2	0	2	1	1.41	1.41	2
Q8TCC3-1	Q8TCC3-3	RM30_HUMAN	51263	MRPL30	39S ribosomal protein L30, mitochondrial	MRPL30,MRPL28,RPML28	0	0	0	0	0	0	0	0	0	0	0	0	2	0	2	1	1.41	1.41	2	0	2	1	1.41	1.41	0	0	0	0	0	0	0	0	0	0	0	0	2	0	2	1	1.41	1.41	2
Q8TCC3-1	Q8TCC3-2	RM30_HUMAN	51263	MRPL30	39S ribosomal protein L30, mitochondrial	MRPL30,MRPL28,RPML28	0	0	0	0	0	0	0	0	0	0	0	0	2	0	2	1	1.41	1.41	2	0	2	1	1.41	1.41	0	0	0	0	0	0	0	0	0	0	0	0	2	0	2	1	1.41	1.41	2
Q9HDC9-1	Q9HDC9-1	APMAP_HUMAN	57136	APMAP	Adipocyte plasma membrane-associated protein	APMAP,C20orf3	0	0	0	0	0	0	0	0	0	0	0	0	3	2	3	2.5	0.71	0.28	0	2	2	1	1.41	1.41	0	0	0	0	0	0	0	0	0	0	0	0	3	2	5	2.5	0.71	0.28	0
Q9HDC9-1	Q9HDC9-2	APMAP_HUMAN	57136	APMAP	Adipocyte plasma membrane-associated protein	APMAP,C20orf3	0	0	0	0	0	0	0	0	0	0	0	0	3	2	3	2.5	0.71	0.28	0	2	2	1	1.41	1.41	0	0	0	0	0	0	0	0	0	0	0	0	3	2	5	2.5	0.71	0.28	0
Q13439-4	Q13439-4	GOGA4_HUMAN	2803	GOLGA4	Golgin subfamily A member 4	GOLGA4	0	0	0	0	0	0	0	0	0	0	0	0	2	0	2	1	1.41	1.41	2	0	2	1	1.41	1.41	0	0	0	0	0	0	0	0	0	0	0	0	2	0	2	1	1.41	1.41	2
Q13439-4	Q13439-5	GOGA4_HUMAN	2803	GOLGA4	Golgin subfamily A member 4	GOLGA4	0	0	0	0	0	0	0	0	0	0	0	0	2	0	2	1	1.41	1.41	2	0	2	1	1.41	1.41	0	0	0	0	0	0	0	0	0	0	0	0	2	0	2	1	1.41	1.41	2
Q16629-1	Q16629-1	SRSF7_HUMAN	6432	SRSF7	Serine/arginine-rich splicing factor 7	SRSF7,SFRS7	0	0	0	0	0	0	0	0	0	0	0	0	0	2	2	1	1.41	1.41	2	0	2	1	1.41	1.41	0	0	0	0	0	0	0	0	0	0	0	0	0	2	2	1	1.41	1.41	2
Q16629-1	Q16629-3	SRSF7_HUMAN	6432	SRSF7	Serine/arginine-rich splicing factor 7	SRSF7,SFRS7	0	0	0	0	0	0	0	0	0	0	0	0	0	2	2	1	1.41	1.41	2	0	2	1	1.41	1.41	0	0	0	0	0	0	0	0	0	0	0	0	0	2	2	1	1.41	1.41	2
Q16629-1	Q16629-4	SRSF7_HUMAN	6432	SRSF7	Serine/arginine-rich splicing factor 7	SRSF7,SFRS7	0	0	0	0	0	0	0	0	0	0	0	0	0	2	2	1	1.41	1.41	2	0	2	1	1.41	1.41	0	0	0	0	0	0	0	0	0	0	0	0	0	2	2	1	1.41	1.41	2
Q16629-1	Q16629-2	SRSF7_HUMAN	6432	SRSF7	Serine/arginine-rich splicing factor 7	SRSF7,SFRS7	0	0	0	0	0	0	0	0	0	0	0	0	0	2	2	1	1.41	1.41	2	0	2	1	1.41	1.41	0	0	0	0	0	0	0	0	0	0	0	0	0	2	2	1	1.41	1.41	2
Q9UBI6	Q9UBI6	GBG12_HUMAN	55970	GNG12	Guanine nucleotide-binding protein G(I)/G(S)/G(O) subunit gamma-12	GNG12	0	0	0	0	0	0	0	0	0	0	0	0	2	0	2	1	1.41	1.41	0	2	2	1	1.41	1.41	0	0	0	0	0	0	0	0	0	0	0	0	2	0	2	1	1.41	1.41	0
Q96PK6-1	Q96PK6-1	RBM14_HUMAN	10432,100526737	RBM14	RNA-binding protein 14	RBM14,SIP	0	0	0	0	0	0	0	0	0	0	0	0	3	1	3	2	1.41	0.71	2	0	2	1	1.41	1.41	0	0	0	0	0	0	0	0	0	0	0	0	3	1	4	2	1.41	0.71	2
Q92769-1	Q92769-1	HDAC2_HUMAN	3066	HDAC2	Histone deacetylase 2	HDAC2	0	0	0	0	0	0	0	0	0	0	0	0	2	0	2	1	1.41	1.41	2	0	2	1	1.41	1.41	0	0	0	0	0	0	0	0	0	0	0	0	2	0	2	1	1.41	1.41	2
Q92769-1	Q92769-3	HDAC2_HUMAN	3066	HDAC2	Histone deacetylase 2	HDAC2	0	0	0	0	0	0	0	0	0	0	0	0	2	0	2	1	1.41	1.41	2	0	2	1	1.41	1.41	0	0	0	0	0	0	0	0	0	0	0	0	2	0	2	1	1.41	1.41	2
O95425-1	O95425-1	SVIL_HUMAN	6840	SVIL	Supervillin	SVIL	0	0	0	0	0	0	0	0	0	0	0	0	0	2	2	1	1.41	1.41	0	2	2	1	1.41	1.41	0	0	0	0	0	0	0	0	0	0	0	0	0	2	2	1	1.41	1.41	0
O95425-1	O95425-2	SVIL_HUMAN	6840	SVIL	Supervillin	SVIL	0	0	0	0	0	0	0	0	0	0	0	0	0	2	2	1	1.41	1.41	0	2	2	1	1.41	1.41	0	0	0	0	0	0	0	0	0	0	0	0	0	2	2	1	1.41	1.41	0
O95425-1	O95425-4	SVIL_HUMAN	6840	SVIL	Supervillin	SVIL	0	0	0	0	0	0	0	0	0	0	0	0	0	2	2	1	1.41	1.41	0	2	2	1	1.41	1.41	0	0	0	0	0	0	0	0	0	0	0	0	0	2	2	1	1.41	1.41	0
O95425-1	O95425-3	SVIL_HUMAN	6840	SVIL	Supervillin	SVIL	0	0	0	0	0	0	0	0	0	0	0	0	0	2	2	1	1.41	1.41	0	2	2	1	1.41	1.41	0	0	0	0	0	0	0	0	0	0	0	0	0	2	2	1	1.41	1.41	0
P49189-1	P49189-1	AL9A1_HUMAN	223	ALDH9A1	4-trimethylaminobutyraldehyde dehydrogenase	ALDH9A1,ALDH4,ALDH9,ALDH7	0	0	0	0	0	0	0	0	0	0	0	0	3	1	3	2	1.41	0.71	0	2	2	1	1.41	1.41	0	0	0	0	0	0	0	0	0	0	0	0	4	1	5	2.5	2.12	0.85	0
Q13404-1	Q13404-1	UB2V1_HUMAN	7335,387522	UBE2V1	Ubiquitin-conjugating enzyme E2 variant 1	UBE2V1,UEV1,UBE2V,CROC1	0	0	0	0	0	0	0	0	0	0	0	0	2	0	2	1	1.41	1.41	2	0	2	1	1.41	1.41	0	0	0	0	0	0	0	0	0	0	0	0	2	0	2	1	1.41	1.41	2
Q13404-1	Q13404-2	UB2V1_HUMAN	7335,387522	UBE2V1	Ubiquitin-conjugating enzyme E2 variant 1	UBE2V1,UEV1,UBE2V,CROC1	0	0	0	0	0	0	0	0	0	0	0	0	2	0	2	1	1.41	1.41	2	0	2	1	1.41	1.41	0	0	0	0	0	0	0	0	0	0	0	0	2	0	2	1	1.41	1.41	2
Q13404-1	Q13404-7	UB2V1_HUMAN	387522,7335	UBE2V1	Ubiquitin-conjugating enzyme E2 variant 1	UBE2V1,UEV1,UBE2V,CROC1	0	0	0	0	0	0	0	0	0	0	0	0	2	0	2	1	1.41	1.41	2	0	2	1	1.41	1.41	0	0	0	0	0	0	0	0	0	0	0	0	2	0	2	1	1.41	1.41	2
Q13404-1	Q13404-4	UB2V1_HUMAN	7335,387522	UBE2V1	Ubiquitin-conjugating enzyme E2 variant 1	UBE2V1,UEV1,UBE2V,CROC1	0	0	0	0	0	0	0	0	0	0	0	0	2	0	2	1	1.41	1.41	2	0	2	1	1.41	1.41	0	0	0	0	0	0	0	0	0	0	0	0	2	0	2	1	1.41	1.41	2
Q12965	Q12965	MYO1E_HUMAN	4643	MYO1E	Unconventional myosin-Ie	MYO1E,MYO1C	0	0	0	0	0	0	0	0	0	0	0	0	2	0	2	1	1.41	1.41	1	1	1	1	0	0	0	0	0	0	0	0	0	0	0	0	0	0	2	0	2	1	1.41	1.41	1
P21912	P21912	SDHB_HUMAN	6390	SDHB	Succinate dehydrogenase [ubiquinone] iron-sulfur subunit, mitochondrial	SDHB,SDH1,SDH	0	0	0	0	0	0	0	0	0	0	0	0	2	2	3	2	0	0	2	0	2	1	1.41	1.41	0	0	0	0	0	0	0	0	0	0	0	0	2	3	5	2.5	0.71	0.28	2
Q7Z4W1	Q7Z4W1	DCXR_HUMAN	51181	DCXR	L-xylulose reductase	DCXR,SDR20C1	0	0	0	0	0	0	0	0	0	0	0	0	3	0	3	1.5	2.12	1.41	2	0	2	1	1.41	1.41	0	0	0	0	0	0	0	0	0	0	0	0	3	0	3	1.5	2.12	1.41	2
P53007	P53007	TXTP_HUMAN	6576	SLC25A1	Tricarboxylate transport protein, mitochondrial	SLC25A1,SLC20A3	0	1	1	0.5	0.71	1.41	0	0	0	0	0	0	2	2	3	2	0	0	1	1	1	1	0	0	0	1	1	0.5	0.71	1.41	0	0	0	0	0	0	3	2	5	2.5	0.71	0.28	1
P62841	P62841	RS15_HUMAN	6209	RPS15	40S ribosomal protein S15	RPS15,RIG	0	1	1	0.5	0.71	1.41	0	0	0	0	0	0	2	0	2	1	1.41	1.41	2	0	2	1	1.41	1.41	0	1	1	0.5	0.71	1.41	0	0	0	0	0	0	3	0	3	1.5	2.12	1.41	2
P23921	P23921	RIR1_HUMAN	6240	RRM1	Ribonucleoside-diphosphate reductase large subunit	RRM1,RR1	0	0	0	0	0	0	0	0	0	0	0	0	2	1	2	1.5	0.71	0.47	2	0	2	1	1.41	1.41	0	0	0	0	0	0	0	0	0	0	0	0	2	1	3	1.5	0.71	0.47	2
Q14739	Q14739	LBR_HUMAN	3930	LBR	Lamin-B receptor	LBR	0	0	0	0	0	0	0	0	0	0	0	0	0	2	2	1	1.41	1.41	2	0	2	1	1.41	1.41	0	0	0	0	0	0	0	0	0	0	0	0	0	2	2	1	1.41	1.41	2
Q15691	Q15691	MARE1_HUMAN	22919	MAPRE1	Microtubule-associated protein RP/EB family member 1	MAPRE1	0	0	0	0	0	0	0	0	0	0	0	0	1	0	1	0.5	0.71	1.41	0	2	2	1	1.41	1.41	0	0	0	0	0	0	0	0	0	0	0	0	1	0	1	0.5	0.71	1.41	0
P02786	P02786	TFR1_HUMAN	7037	TFRC	Transferrin receptor protein 1	TFRC	0	0	0	0	0	0	0	0	0	0	0	0	2	0	2	1	1.41	1.41	2	0	2	1	1.41	1.41	0	0	0	0	0	0	0	0	0	0	0	0	2	0	2	1	1.41	1.41	2
P59190-1	P59190-1	RAB15_HUMAN	376267	RAB15	Ras-related protein Rab-15	RAB15	0	2	2	1	1.41	1.41	0	0	0	0	0	0	2	0	2	1	1.41	1.41	2	0	2	1	1.41	1.41	0	2	2	1	1.41	1.41	0	0	0	0	0	0	2	0	2	1	1.41	1.41	2
P59190-1	P59190-2	RAB15_HUMAN	376267	RAB15	Ras-related protein Rab-15	RAB15	0	2	2	1	1.41	1.41	0	0	0	0	0	0	2	0	2	1	1.41	1.41	2	0	2	1	1.41	1.41	0	2	2	1	1.41	1.41	0	0	0	0	0	0	2	0	2	1	1.41	1.41	2
Q8TF72-1	Q8TF72-1	SHRM3_HUMAN	57619	SHROOM3	Protein Shroom3	SHROOM3,KIAA1481,SHRML	0	0	0	0	0	0	1	0	1	0.5	0.71	1.41	2	2	2	2	0	0	2	0	2	1	1.41	1.41	0	0	0	0	0	0	3	0	3	1.5	2.12	1.41	2	2	4	2	0	0	2
Q9BWJ5	Q9BWJ5	SF3B5_HUMAN	83443	SF3B5	Splicing factor 3B subunit 5	SF3B5,SF3B10	0	0	0	0	0	0	0	0	0	0	0	0	0	2	2	1	1.41	1.41	0	2	2	1	1.41	1.41	0	0	0	0	0	0	0	0	0	0	0	0	0	2	2	1	1.41	1.41	0
P31949	P31949	S10AB_HUMAN	6282	S100A11	Protein S100-A11	S100A11,S100C,MLN70	0	0	0	0	0	0	0	0	0	0	0	0	0	0	0	0	0	0	0	2	2	1	1.41	1.41	0	0	0	0	0	0	0	0	0	0	0	0	0	0	0	0	0	0	0
Q9NZR1-1	Q9NZR1-1	TMOD2_HUMAN	29767	TMOD2	Tropomodulin-2	TMOD2,NTMOD	0	0	0	0	0	0	0	0	0	0	0	0	0	1	1	0.5	0.71	1.41	2	0	2	1	1.41	1.41	0	0	0	0	0	0	0	0	0	0	0	0	0	1	1	0.5	0.71	1.41	2
Q9BYZ2	Q9BYZ2	LDH6B_HUMAN	92483	LDHAL6B	L-lactate dehydrogenase A-like 6B	LDHAL6B,LDHAL6,LDHL	0	1	1	0.5	0.71	1.41	0	0	0	0	0	0	2	2	2	2	0	0	1	1	1	1	0	0	0	1	1	0.5	0.71	1.41	0	0	0	0	0	0	3	2	5	2.5	0.71	0.28	1
Q14195-2	Q14195-2	DPYL3_HUMAN	1809	DPYSL3	Dihydropyrimidinase-related protein 3	DPYSL3,CRMP4,ULIP,ULIP1,DRP3	0	0	0	0	0	0	0	0	0	0	0	0	0	0	0	0	0	0	2	0	2	1	1.41	1.41	0	0	0	0	0	0	0	0	0	0	0	0	0	0	0	0	0	0	2
O14602	O14602	IF1AY_HUMAN	9086	EIF1AY	Eukaryotic translation initiation factor 1A, Y-chromosomal	EIF1AY	0	0	0	0	0	0	0	0	0	0	0	0	0	0	0	0	0	0	2	0	2	1	1.41	1.41	0	0	0	0	0	0	0	0	0	0	0	0	0	0	0	0	0	0	2
O14602	P47813	IF1AX_HUMAN	1964	EIF1AX	Eukaryotic translation initiation factor 1A, X-chromosomal	EIF1AX,EIF1A,EIF4C	0	0	0	0	0	0	0	0	0	0	0	0	0	0	0	0	0	0	2	0	2	1	1.41	1.41	0	0	0	0	0	0	0	0	0	0	0	0	0	0	0	0	0	0	2
O14974-1	O14974-1	MYPT1_HUMAN	4659	PPP1R12A	Protein phosphatase 1 regulatory subunit 12A	PPP1R12A,MYPT1,MBS	0	0	0	0	0	0	0	0	0	0	0	0	0	0	0	0	0	0	0	2	2	1	1.41	1.41	0	0	0	0	0	0	0	0	0	0	0	0	0	0	0	0	0	0	0
O14974-1	O14974-5	MYPT1_HUMAN	4659	PPP1R12A	Protein phosphatase 1 regulatory subunit 12A	PPP1R12A,MYPT1,MBS	0	0	0	0	0	0	0	0	0	0	0	0	0	0	0	0	0	0	0	2	2	1	1.41	1.41	0	0	0	0	0	0	0	0	0	0	0	0	0	0	0	0	0	0	0
O14974-1	O14974-3	MYPT1_HUMAN	4659	PPP1R12A	Protein phosphatase 1 regulatory subunit 12A	PPP1R12A,MYPT1,MBS	0	0	0	0	0	0	0	0	0	0	0	0	0	0	0	0	0	0	0	2	2	1	1.41	1.41	0	0	0	0	0	0	0	0	0	0	0	0	0	0	0	0	0	0	0
O14974-1	O14974-4	MYPT1_HUMAN	4659	PPP1R12A	Protein phosphatase 1 regulatory subunit 12A	PPP1R12A,MYPT1,MBS	0	0	0	0	0	0	0	0	0	0	0	0	0	0	0	0	0	0	0	2	2	1	1.41	1.41	0	0	0	0	0	0	0	0	0	0	0	0	0	0	0	0	0	0	0
O14974-1	O14974-2	MYPT1_HUMAN	4659	PPP1R12A	Protein phosphatase 1 regulatory subunit 12A	PPP1R12A,MYPT1,MBS	0	0	0	0	0	0	0	0	0	0	0	0	0	0	0	0	0	0	0	2	2	1	1.41	1.41	0	0	0	0	0	0	0	0	0	0	0	0	0	0	0	0	0	0	0
Q9GZT3-1	Q9GZT3-1	SLIRP_HUMAN	81892	SLIRP	SRA stem-loop-interacting RNA-binding protein, mitochondrial	SLIRP,C14orf156	0	0	0	0	0	0	0	0	0	0	0	0	2	1	2	1.5	0.71	0.47	1	1	1	1	0	0	0	0	0	0	0	0	0	0	0	0	0	0	2	1	3	1.5	0.71	0.47	1
Q9GZT3-1	Q9GZT3-2	SLIRP_HUMAN	81892	SLIRP	SRA stem-loop-interacting RNA-binding protein, mitochondrial	SLIRP,C14orf156	0	0	0	0	0	0	0	0	0	0	0	0	2	1	2	1.5	0.71	0.47	1	1	1	1	0	0	0	0	0	0	0	0	0	0	0	0	0	0	2	1	3	1.5	0.71	0.47	1
Q9UEY8-1	Q9UEY8-1	ADDG_HUMAN	120	ADD3	Gamma-adducin	ADD3,ADDL	0	0	0	0	0	0	0	0	0	0	0	0	0	0	0	0	0	0	2	0	2	1	1.41	1.41	0	0	0	0	0	0	0	0	0	0	0	0	0	0	0	0	0	0	2
Q9UEY8-1	Q9UEY8-2	ADDG_HUMAN	120	ADD3	Gamma-adducin	ADD3,ADDL	0	0	0	0	0	0	0	0	0	0	0	0	0	0	0	0	0	0	2	0	2	1	1.41	1.41	0	0	0	0	0	0	0	0	0	0	0	0	0	0	0	0	0	0	2
Q9NVP1	Q9NVP1	DDX18_HUMAN	8886	DDX18	ATP-dependent RNA helicase DDX18	DDX18	0	0	0	0	0	0	0	0	0	0	0	0	0	0	0	0	0	0	2	0	2	1	1.41	1.41	0	0	0	0	0	0	0	0	0	0	0	0	0	0	0	0	0	0	2
Q96EP5-1	Q96EP5-1	DAZP1_HUMAN	26528	DAZAP1	DAZ-associated protein 1	DAZAP1	0	1	1	0.5	0.71	1.41	0	0	0	0	0	0	1	0	1	0.5	0.71	1.41	2	0	2	1	1.41	1.41	0	1	1	0.5	0.71	1.41	0	0	0	0	0	0	1	0	1	0.5	0.71	1.41	2
Q96EP5-1	Q96EP5-2	DAZP1_HUMAN	26528	DAZAP1	DAZ-associated protein 1	DAZAP1	0	1	1	0.5	0.71	1.41	0	0	0	0	0	0	1	0	1	0.5	0.71	1.41	2	0	2	1	1.41	1.41	0	1	1	0.5	0.71	1.41	0	0	0	0	0	0	1	0	1	0.5	0.71	1.41	2
Q9BPW8	Q9BPW8	NIPS1_HUMAN	8508	NIPSNAP1	Protein NipSnap homolog 1	NIPSNAP1	0	0	0	0	0	0	0	0	0	0	0	0	2	0	2	1	1.41	1.41	2	0	2	1	1.41	1.41	0	0	0	0	0	0	0	0	0	0	0	0	2	0	2	1	1.41	1.41	2
Q10713-1	Q10713-1	MPPA_HUMAN	23203	PMPCA	Mitochondrial-processing peptidase subunit alpha	PMPCA,KIAA0123,MPPA,INPP5E	0	0	0	0	0	0	0	0	0	0	0	0	1	1	2	1	0	0	1	0	1	0.5	0.71	1.41	0	0	0	0	0	0	0	0	0	0	0	0	1	1	2	1	0	0	2
P61956-1	P61956-1	SUMO2_HUMAN	6613	SUMO2	Small ubiquitin-related modifier 2 {ECO:0000305}	SUMO2,SMT3B	0	2	2	1	1.41	1.41	0	0	0	0	0	0	2	2	2	2	0	0	1	1	1	1	0	0	0	2	2	1	1.41	1.41	0	0	0	0	0	0	2	2	4	2	0	0	1
P61956-1	P61956-2	SUMO2_HUMAN	6613	SUMO2	Small ubiquitin-related modifier 2 {ECO:0000305}	SUMO2,SMT3B	0	2	2	1	1.41	1.41	0	0	0	0	0	0	2	2	2	2	0	0	1	1	1	1	0	0	0	2	2	1	1.41	1.41	0	0	0	0	0	0	2	2	4	2	0	0	1
P61626	P61626	LYSC_HUMAN	4069	LYZ	Lysozyme C	LYZ,LZM	0	1	1	0.5	0.71	1.41	0	0	0	0	0	0	0	0	0	0	0	0	0	2	2	1	1.41	1.41	0	1	1	0.5	0.71	1.41	0	0	0	0	0	0	0	0	0	0	0	0	0
P53985-1	P53985-1	MOT1_HUMAN	6566	SLC16A1	Monocarboxylate transporter 1	SLC16A1,MCT1	0	0	0	0	0	0	0	0	0	0	0	0	2	0	2	1	1.41	1.41	2	0	2	1	1.41	1.41	0	0	0	0	0	0	0	0	0	0	0	0	2	0	2	1	1.41	1.41	2
Q15286-1	Q15286-1	RAB35_HUMAN	11021	RAB35	Ras-related protein Rab-35	RAB35,RAB1C,RAY	0	2	2	1	1.41	1.41	0	0	0	0	0	0	2	0	2	1	1.41	1.41	2	0	2	1	1.41	1.41	0	2	2	1	1.41	1.41	0	0	0	0	0	0	2	0	2	1	1.41	1.41	2
Q15286-1	Q15286-2	RAB35_HUMAN	11021	RAB35	Ras-related protein Rab-35	RAB35,RAB1C,RAY	0	2	2	1	1.41	1.41	0	0	0	0	0	0	2	0	2	1	1.41	1.41	2	0	2	1	1.41	1.41	0	2	2	1	1.41	1.41	0	0	0	0	0	0	2	0	2	1	1.41	1.41	2
P61221	P61221	ABCE1_HUMAN	6059	ABCE1	ATP-binding cassette sub-family E member 1	ABCE1,RNS4I,RNASELI,RNASEL1,RLI	0	0	0	0	0	0	0	0	0	0	0	0	2	2	2	2	0	0	2	0	2	1	1.41	1.41	0	0	0	0	0	0	0	0	0	0	0	0	2	2	4	2	0	0	2
P09661	P09661	RU2A_HUMAN	6627	SNRPA1	U2 small nuclear ribonucleoprotein A'	SNRPA1	0	0	0	0	0	0	0	0	0	0	0	0	2	1	2	1.5	0.71	0.47	1	1	1	1	0	0	0	0	0	0	0	0	0	0	0	0	0	0	2	2	4	2	0	0	1
P25789-1	P25789-1	PSA4_HUMAN	5685	PSMA4	Proteasome subunit alpha type-4	PSMA4,HC9,PSC9	0	0	0	0	0	0	0	0	0	0	0	0	1	1	1	1	0	0	0	2	2	1	1.41	1.41	0	0	0	0	0	0	0	0	0	0	0	0	1	1	2	1	0	0	0
O75821	O75821	EIF3G_HUMAN	8666	EIF3G	Eukaryotic translation initiation factor 3 subunit G {ECO:0000255|HAMAP-Rule:MF_03006}	EIF3G,EIF3S4	0	0	0	0	0	0	0	0	0	0	0	0	1	2	2	1.5	0.71	0.47	1	1	1	1	0	0	0	0	0	0	0	0	0	0	0	0	0	0	1	2	3	1.5	0.71	0.47	1
Q15008-1	Q15008-1	PSMD6_HUMAN	9861	PSMD6	26S proteasome non-ATPase regulatory subunit 6	PSMD6,PFAAP4,KIAA0107	0	0	0	0	0	0	0	0	0	0	0	0	1	0	1	0.5	0.71	1.41	2	0	2	1	1.41	1.41	0	0	0	0	0	0	0	0	0	0	0	0	1	0	1	0.5	0.71	1.41	2
Q15008-1	Q15008-4	PSMD6_HUMAN	9861	PSMD6	26S proteasome non-ATPase regulatory subunit 6	PSMD6,PFAAP4,KIAA0107	0	0	0	0	0	0	0	0	0	0	0	0	1	0	1	0.5	0.71	1.41	2	0	2	1	1.41	1.41	0	0	0	0	0	0	0	0	0	0	0	0	1	0	1	0.5	0.71	1.41	2
Q99439-1	Q99439-1	CNN2_HUMAN	1265	CNN2	Calponin-2	CNN2	0	0	0	0	0	0	0	0	0	0	0	0	0	0	0	0	0	0	0	2	2	1	1.41	1.41	0	0	0	0	0	0	0	0	0	0	0	0	0	0	0	0	0	0	0
Q99439-1	Q99439-2	CNN2_HUMAN	1265	CNN2	Calponin-2	CNN2	0	0	0	0	0	0	0	0	0	0	0	0	0	0	0	0	0	0	0	2	2	1	1.41	1.41	0	0	0	0	0	0	0	0	0	0	0	0	0	0	0	0	0	0	0
P50995-1	P50995-1	ANX11_HUMAN	311	ANXA11	Annexin A11	ANXA11,ANX11	0	0	0	0	0	0	0	0	0	0	0	0	1	1	1	1	0	0	2	0	2	1	1.41	1.41	0	0	0	0	0	0	0	0	0	0	0	0	1	1	2	1	0	0	2
P50995-1	P50995-2	ANX11_HUMAN	311	ANXA11	Annexin A11	ANXA11,ANX11	0	0	0	0	0	0	0	0	0	0	0	0	1	1	1	1	0	0	2	0	2	1	1.41	1.41	0	0	0	0	0	0	0	0	0	0	0	0	1	1	2	1	0	0	2
Q12873-1	Q12873-1	CHD3_HUMAN	1107	CHD3	Chromodomain-helicase-DNA-binding protein 3	CHD3	0	0	0	0	0	0	0	0	0	0	0	0	1	0	1	0.5	0.71	1.41	2	0	2	1	1.41	1.41	0	0	0	0	0	0	0	0	0	0	0	0	1	0	1	0.5	0.71	1.41	2
Q12873-1	Q12873-2	CHD3_HUMAN	1107	CHD3	Chromodomain-helicase-DNA-binding protein 3	CHD3	0	0	0	0	0	0	0	0	0	0	0	0	1	0	1	0.5	0.71	1.41	2	0	2	1	1.41	1.41	0	0	0	0	0	0	0	0	0	0	0	0	1	0	1	0.5	0.71	1.41	2
Q12873-1	Q12873-3	CHD3_HUMAN	1107	CHD3	Chromodomain-helicase-DNA-binding protein 3	CHD3	0	0	0	0	0	0	0	0	0	0	0	0	1	0	1	0.5	0.71	1.41	2	0	2	1	1.41	1.41	0	0	0	0	0	0	0	0	0	0	0	0	1	0	1	0.5	0.71	1.41	2
Q15059-1	Q15059-1	BRD3_HUMAN	8019	BRD3	Bromodomain-containing protein 3	BRD3,RING3L,KIAA0043	0	0	0	0	0	0	0	0	0	0	0	0	0	0	0	0	0	0	2	0	2	1	1.41	1.41	0	0	0	0	0	0	0	0	0	0	0	0	0	0	0	0	0	0	2
Q9UII2-1	Q9UII2-1	ATIF1_HUMAN	93974	ATPIF1	ATPase inhibitor, mitochondrial	ATPIF1,ATPI	0	0	0	0	0	0	0	0	0	0	0	0	0	0	0	0	0	0	0	2	2	1	1.41	1.41	0	0	0	0	0	0	0	0	0	0	0	0	0	0	0	0	0	0	0
O95716	O95716	RAB3D_HUMAN	9545	RAB3D	Ras-related protein Rab-3D	RAB3D,RAB16,GOV	0	0	0	0	0	0	0	0	0	0	0	0	2	0	2	1	1.41	1.41	2	0	2	1	1.41	1.41	0	0	0	0	0	0	0	0	0	0	0	0	2	0	2	1	1.41	1.41	2
O75376-1	O75376-1	NCOR1_HUMAN	9611	NCOR1	Nuclear receptor corepressor 1	NCOR1,KIAA1047	0	0	0	0	0	0	0	0	0	0	0	0	0	0	0	0	0	0	2	0	2	1	1.41	1.41	0	0	0	0	0	0	0	0	0	0	0	0	0	0	0	0	0	0	2
O75376-1	O75376-2	NCOR1_HUMAN	9611	NCOR1	Nuclear receptor corepressor 1	NCOR1,KIAA1047	0	0	0	0	0	0	0	0	0	0	0	0	0	0	0	0	0	0	2	0	2	1	1.41	1.41	0	0	0	0	0	0	0	0	0	0	0	0	0	0	0	0	0	0	2
O75376-1	O75376-3	NCOR1_HUMAN	9611	NCOR1	Nuclear receptor corepressor 1	NCOR1,KIAA1047	0	0	0	0	0	0	0	0	0	0	0	0	0	0	0	0	0	0	2	0	2	1	1.41	1.41	0	0	0	0	0	0	0	0	0	0	0	0	0	0	0	0	0	0	2
P62304	P62304	RUXE_HUMAN	6635	SNRPE	Small nuclear ribonucleoprotein E	SNRPE	0	0	0	0	0	0	0	0	0	0	0	0	2	2	2	2	0	0	1	1	1	1	0	0	0	0	0	0	0	0	0	0	0	0	0	0	2	2	4	2	0	0	1
Q9GZS3	Q9GZS3	WDR61_HUMAN	80349	WDR61	WD repeat-containing protein 61	WDR61	0	0	0	0	0	0	0	0	0	0	0	0	1	0	1	0.5	0.71	1.41	1	0	1	0.5	0.71	1.41	0	0	0	0	0	0	0	0	0	0	0	0	1	0	1	0.5	0.71	1.41	2
P05386-1	P05386-1	RLA1_HUMAN	6176	RPLP1	60S acidic ribosomal protein P1	RPLP1,RRP1	0	2	2	1	1.41	1.41	0	0	0	0	0	0	1	1	1	1	0	0	1	1	1	1	0	0	0	2	2	1	1.41	1.41	0	0	0	0	0	0	1	1	2	1	0	0	1
P49720	P49720	PSB3_HUMAN	5691	PSMB3	Proteasome subunit beta type-3	PSMB3	0	0	0	0	0	0	0	0	0	0	0	0	0	0	0	0	0	0	0	2	2	1	1.41	1.41	0	0	0	0	0	0	0	0	0	0	0	0	0	0	0	0	0	0	0
O43670-1	O43670-1	ZN207_HUMAN	7756	ZNF207	BUB3-interacting and GLEBS motif-containing protein ZNF207	ZNF207,BUGZ	0	0	0	0	0	0	0	0	0	0	0	0	2	0	2	1	1.41	1.41	2	0	2	1	1.41	1.41	0	0	0	0	0	0	0	0	0	0	0	0	2	0	2	1	1.41	1.41	2
O43670-1	O43670-2	ZN207_HUMAN	7756	ZNF207	BUB3-interacting and GLEBS motif-containing protein ZNF207	ZNF207,BUGZ	0	0	0	0	0	0	0	0	0	0	0	0	2	0	2	1	1.41	1.41	2	0	2	1	1.41	1.41	0	0	0	0	0	0	0	0	0	0	0	0	2	0	2	1	1.41	1.41	2
O43670-1	O43670-4	ZN207_HUMAN	7756	ZNF207	BUB3-interacting and GLEBS motif-containing protein ZNF207	ZNF207,BUGZ	0	0	0	0	0	0	0	0	0	0	0	0	2	0	2	1	1.41	1.41	2	0	2	1	1.41	1.41	0	0	0	0	0	0	0	0	0	0	0	0	2	0	2	1	1.41	1.41	2
Q9Y237-1	Q9Y237-1	PIN4_HUMAN	5303	PIN4	Peptidyl-prolyl cis-trans isomerase NIMA-interacting 4	PIN4	0	0	0	0	0	0	0	0	0	0	0	0	1	1	1	1	0	0	1	1	1	1	0	0	0	0	0	0	0	0	0	0	0	0	0	0	1	1	2	1	0	0	1
Q9Y237-1	Q9Y237-2	PIN4_HUMAN	5303	PIN4	Peptidyl-prolyl cis-trans isomerase NIMA-interacting 4	PIN4	0	0	0	0	0	0	0	0	0	0	0	0	1	1	1	1	0	0	1	1	1	1	0	0	0	0	0	0	0	0	0	0	0	0	0	0	1	1	2	1	0	0	1
Q9Y237-1	Q9Y237-3	PIN4_HUMAN	5303	PIN4	Peptidyl-prolyl cis-trans isomerase NIMA-interacting 4	PIN4	0	0	0	0	0	0	0	0	0	0	0	0	1	1	1	1	0	0	1	1	1	1	0	0	0	0	0	0	0	0	0	0	0	0	0	0	1	1	2	1	0	0	1
O75874	O75874	IDHC_HUMAN	3417	IDH1	Isocitrate dehydrogenase [NADP] cytoplasmic	IDH1,PICD	0	0	0	0	0	0	0	0	0	0	0	0	1	0	1	0.5	0.71	1.41	1	1	1	1	0	0	0	0	0	0	0	0	0	0	0	0	0	0	1	0	1	0.5	0.71	1.41	1
Q15631-1	Q15631-1	TSN_HUMAN	7247	TSN	Translin	TSN	0	0	0	0	0	0	0	0	0	0	0	0	0	0	0	0	0	0	1	1	1	1	0	0	0	0	0	0	0	0	0	0	0	0	0	0	0	0	0	0	0	0	1
Q15631-1	Q15631-2	TSN_HUMAN	7247	TSN	Translin	TSN	0	0	0	0	0	0	0	0	0	0	0	0	0	0	0	0	0	0	1	1	1	1	0	0	0	0	0	0	0	0	0	0	0	0	0	0	0	0	0	0	0	0	1
Q9C005	Q9C005	DPY30_HUMAN	84661	DPY30	Protein dpy-30 homolog	DPY30	0	0	0	0	0	0	0	0	0	0	0	0	1	0	1	0.5	0.71	1.41	1	0	1	0.5	0.71	1.41	0	0	0	0	0	0	0	0	0	0	0	0	1	0	1	0.5	0.71	1.41	2
P39748-1	P39748-1	FEN1_HUMAN	2237	FEN1	Flap endonuclease 1 {ECO:0000255|HAMAP-Rule:MF_03140}	FEN1,RAD2	0	0	0	0	0	0	0	0	0	0	0	0	1	0	1	0.5	0.71	1.41	1	1	1	1	0	0	0	0	0	0	0	0	0	0	0	0	0	0	1	0	1	0.5	0.71	1.41	1
P39748-1	P39748-2	FEN1_HUMAN	2237	FEN1	Flap endonuclease 1 {ECO:0000255|HAMAP-Rule:MF_03140}	FEN1,RAD2	0	0	0	0	0	0	0	0	0	0	0	0	1	0	1	0.5	0.71	1.41	1	1	1	1	0	0	0	0	0	0	0	0	0	0	0	0	0	0	1	0	1	0.5	0.71	1.41	1
Q15843	Q15843	NEDD8_HUMAN	4738	NEDD8	NEDD8	NEDD8	0	0	0	0	0	0	0	0	0	0	0	0	0	0	0	0	0	0	1	0	1	0.5	0.71	1.41	0	0	0	0	0	0	0	0	0	0	0	0	0	0	0	0	0	0	2
Q9Y5S9-1	Q9Y5S9-1	RBM8A_HUMAN	9939	RBM8A	RNA-binding protein 8A	RBM8A,RBM8	0	0	0	0	0	0	0	0	0	0	0	0	1	0	1	0.5	0.71	1.41	1	1	1	1	0	0	0	0	0	0	0	0	0	0	0	0	0	0	1	0	1	0.5	0.71	1.41	1
Q9Y5S9-1	Q9Y5S9-2	RBM8A_HUMAN	9939	RBM8A	RNA-binding protein 8A	RBM8A,RBM8	0	0	0	0	0	0	0	0	0	0	0	0	1	0	1	0.5	0.71	1.41	1	1	1	1	0	0	0	0	0	0	0	0	0	0	0	0	0	0	1	0	1	0.5	0.71	1.41	1
Q04941-1	Q04941-1	PLP2_HUMAN	5355	PLP2	Proteolipid protein 2	PLP2,A4	0	0	0	0	0	0	1	0	1	0.5	0.71	1.41	1	1	1	1	0	0	1	1	1	1	0	0	0	0	0	0	0	0	1	0	1	0.5	0.71	1.41	1	1	2	1	0	0	1
P56134-1	P56134-1	ATPK_HUMAN	9551	ATP5J2	ATP synthase subunit f, mitochondrial	ATP5J2,ATP5JL	0	0	0	0	0	0	0	0	0	0	0	0	1	1	1	1	0	0	1	1	1	1	0	0	0	0	0	0	0	0	0	0	0	0	0	0	1	1	2	1	0	0	1
P56134-1	P56134-3	ATPK_HUMAN	9551	ATP5J2	ATP synthase subunit f, mitochondrial	ATP5J2,ATP5JL	0	0	0	0	0	0	0	0	0	0	0	0	1	1	1	1	0	0	1	1	1	1	0	0	0	0	0	0	0	0	0	0	0	0	0	0	1	1	2	1	0	0	1
P56134-1	P56134-4	ATPK_HUMAN	9551	ATP5J2	ATP synthase subunit f, mitochondrial	ATP5J2,ATP5JL	0	0	0	0	0	0	0	0	0	0	0	0	1	1	1	1	0	0	1	1	1	1	0	0	0	0	0	0	0	0	0	0	0	0	0	0	1	1	2	1	0	0	1
P56134-1	P56134-2	ATPK_HUMAN	9551	ATP5J2	ATP synthase subunit f, mitochondrial	ATP5J2,ATP5JL	0	0	0	0	0	0	0	0	0	0	0	0	1	1	1	1	0	0	1	1	1	1	0	0	0	0	0	0	0	0	0	0	0	0	0	0	1	1	2	1	0	0	1
Q14061	Q14061	COX17_HUMAN	10063	COX17	Cytochrome c oxidase copper chaperone	COX17	0	0	0	0	0	0	0	0	0	0	0	0	1	1	1	1	0	0	1	1	1	1	0	0	0	0	0	0	0	0	0	0	0	0	0	0	1	1	2	1	0	0	1
Q96IX5	Q96IX5	USMG5_HUMAN	84833	USMG5	Up-regulated during skeletal muscle growth protein 5	USMG5,HCVFTP2,DAPIT	0	0	0	0	0	0	0	0	0	0	0	0	1	1	1	1	0	0	1	1	1	1	0	0	0	0	0	0	0	0	0	0	0	0	0	0	1	2	3	1.5	0.71	0.47	1
Q7KZF4	Q7KZF4	SND1_HUMAN	27044	SND1	Staphylococcal nuclease domain-containing protein 1	SND1,TDRD11	0	0	0	0	0	0	0	0	0	0	0	0	12	6	13	9	4.24	0.47	1	0	1	0.5	0.71	1.41	0	0	0	0	0	0	0	0	0	0	0	0	13	6	19	9.5	4.95	0.52	1
O43776-1	O43776-1	SYNC_HUMAN	4677	NARS	Asparagine--tRNA ligase, cytoplasmic	NARS	0	0	0	0	0	0	0	0	0	0	0	0	7	4	8	5.5	2.12	0.39	1	0	1	0.5	0.71	1.41	0	0	0	0	0	0	0	0	0	0	0	0	9	4	13	6.5	3.54	0.54	1
P54819-1	P54819-1	KAD2_HUMAN	204	AK2	Adenylate kinase 2, mitochondrial {ECO:0000255|HAMAP-Rule:MF_03168}	AK2,ADK2	0	3	3	1.5	2.12	1.41	0	0	0	0	0	0	7	1	7	4	4.24	1.06	1	0	1	0.5	0.71	1.41	0	4	4	2	2.83	1.41	0	0	0	0	0	0	7	1	8	4	4.24	1.06	1
P54819-1	P54819-5	KAD2_HUMAN	204	AK2	Adenylate kinase 2, mitochondrial {ECO:0000255|HAMAP-Rule:MF_03168}	AK2,ADK2	0	3	3	1.5	2.12	1.41	0	0	0	0	0	0	7	1	7	4	4.24	1.06	1	0	1	0.5	0.71	1.41	0	4	4	2	2.83	1.41	0	0	0	0	0	0	7	1	8	4	4.24	1.06	1
P54819-1	P54819-2	KAD2_HUMAN	204	AK2	Adenylate kinase 2, mitochondrial {ECO:0000255|HAMAP-Rule:MF_03168}	AK2,ADK2	0	3	3	1.5	2.12	1.41	0	0	0	0	0	0	7	1	7	4	4.24	1.06	1	0	1	0.5	0.71	1.41	0	4	4	2	2.83	1.41	0	0	0	0	0	0	7	1	8	4	4.24	1.06	1
Q12905	Q12905	ILF2_HUMAN	3608	ILF2	Interleukin enhancer-binding factor 2	ILF2,NF45	0	2	2	1	1.41	1.41	0	0	0	0	0	0	6	5	8	5.5	0.71	0.13	1	0	1	0.5	0.71	1.41	0	3	3	1.5	2.12	1.41	0	0	0	0	0	0	6	5	11	5.5	0.71	0.13	1
O00571-1	O00571-1	DDX3X_HUMAN	1654	DDX3X	ATP-dependent RNA helicase DDX3X	DDX3X,DBX,DDX3	0	0	0	0	0	0	0	0	0	0	0	0	5	3	7	4	1.41	0.35	0	1	1	0.5	0.71	1.41	0	0	0	0	0	0	0	0	0	0	0	0	5	3	8	4	1.41	0.35	0
O00571-1	O00571-2	DDX3X_HUMAN	1654	DDX3X	ATP-dependent RNA helicase DDX3X	DDX3X,DBX,DDX3	0	0	0	0	0	0	0	0	0	0	0	0	5	3	7	4	1.41	0.35	0	1	1	0.5	0.71	1.41	0	0	0	0	0	0	0	0	0	0	0	0	5	3	8	4	1.41	0.35	0
O00571-1	O15523-1	DDX3Y_HUMAN	8653	DDX3Y	ATP-dependent RNA helicase DDX3Y	DDX3Y,DBY	0	0	0	0	0	0	0	0	0	0	0	0	5	3	7	4	1.41	0.35	0	1	1	0.5	0.71	1.41	0	0	0	0	0	0	0	0	0	0	0	0	5	3	8	4	1.41	0.35	0
O00571-1	O15523-2	DDX3Y_HUMAN	8653	DDX3Y	ATP-dependent RNA helicase DDX3Y	DDX3Y,DBY	0	0	0	0	0	0	0	0	0	0	0	0	5	3	7	4	1.41	0.35	0	1	1	0.5	0.71	1.41	0	0	0	0	0	0	0	0	0	0	0	0	5	3	8	4	1.41	0.35	0
Q14839-1	Q14839-1	CHD4_HUMAN	1108	CHD4	Chromodomain-helicase-DNA-binding protein 4	CHD4	0	0	0	0	0	0	0	0	0	0	0	0	5	2	6	3.5	2.12	0.61	1	0	1	0.5	0.71	1.41	0	0	0	0	0	0	0	0	0	0	0	0	5	2	7	3.5	2.12	0.61	1
Q14839-1	Q14839-2	CHD4_HUMAN	1108	CHD4	Chromodomain-helicase-DNA-binding protein 4	CHD4	0	0	0	0	0	0	0	0	0	0	0	0	5	2	6	3.5	2.12	0.61	1	0	1	0.5	0.71	1.41	0	0	0	0	0	0	0	0	0	0	0	0	5	2	7	3.5	2.12	0.61	1
Q13283-1	Q13283-1	G3BP1_HUMAN	10146	G3BP1	Ras GTPase-activating protein-binding protein 1	G3BP1,G3BP	0	1	1	0.5	0.71	1.41	0	0	0	0	0	0	4	5	5	4.5	0.71	0.16	1	0	1	0.5	0.71	1.41	0	1	1	0.5	0.71	1.41	0	0	0	0	0	0	4	5	9	4.5	0.71	0.16	1
P61353	P61353	RL27_HUMAN	6155	RPL27	60S ribosomal protein L27	RPL27	0	1	1	0.5	0.71	1.41	0	0	0	0	0	0	6	3	6	4.5	2.12	0.47	0	1	1	0.5	0.71	1.41	0	1	1	0.5	0.71	1.41	0	0	0	0	0	0	6	3	9	4.5	2.12	0.47	0
P78347-1	P78347-1	GTF2I_HUMAN	2969	GTF2I	General transcription factor II-I	GTF2I,BAP135,WBSCR6	0	0	0	0	0	0	0	0	0	0	0	0	6	0	6	3	4.24	1.41	1	0	1	0.5	0.71	1.41	0	0	0	0	0	0	0	0	0	0	0	0	7	0	7	3.5	4.95	1.41	1
P78347-1	P78347-2	GTF2I_HUMAN	2969	GTF2I	General transcription factor II-I	GTF2I,BAP135,WBSCR6	0	0	0	0	0	0	0	0	0	0	0	0	6	0	6	3	4.24	1.41	1	0	1	0.5	0.71	1.41	0	0	0	0	0	0	0	0	0	0	0	0	7	0	7	3.5	4.95	1.41	1
P78347-1	P78347-3	GTF2I_HUMAN	2969	GTF2I	General transcription factor II-I	GTF2I,BAP135,WBSCR6	0	0	0	0	0	0	0	0	0	0	0	0	6	0	6	3	4.24	1.41	1	0	1	0.5	0.71	1.41	0	0	0	0	0	0	0	0	0	0	0	0	7	0	7	3.5	4.95	1.41	1
P78347-1	P78347-4	GTF2I_HUMAN	2969	GTF2I	General transcription factor II-I	GTF2I,BAP135,WBSCR6	0	0	0	0	0	0	0	0	0	0	0	0	6	0	6	3	4.24	1.41	1	0	1	0.5	0.71	1.41	0	0	0	0	0	0	0	0	0	0	0	0	7	0	7	3.5	4.95	1.41	1
P06493-1	P06493-1	CDK1_HUMAN	983	CDK1	Cyclin-dependent kinase 1	CDK1,CDC28A,CDKN1,CDC2,P34CDC2	0	0	0	0	0	0	0	0	0	0	0	0	5	3	5	4	1.41	0.35	1	0	1	0.5	0.71	1.41	0	0	0	0	0	0	0	0	0	0	0	0	5	3	8	4	1.41	0.35	1
P43897-1	P43897-1	EFTS_HUMAN	10102	TSFM	Elongation factor Ts, mitochondrial {ECO:0000255|HAMAP-Rule:MF_03135}	TSFM	0	0	0	0	0	0	0	0	0	0	0	0	5	2	5	3.5	2.12	0.61	1	0	1	0.5	0.71	1.41	0	0	0	0	0	0	0	0	0	0	0	0	5	3	8	4	1.41	0.35	1
Q99536-1	Q99536-1	VAT1_HUMAN	10493	VAT1	Synaptic vesicle membrane protein VAT-1 homolog	VAT1	0	0	0	0	0	0	0	0	0	0	0	0	5	1	5	3	2.83	0.94	1	0	1	0.5	0.71	1.41	0	0	0	0	0	0	0	0	0	0	0	0	6	2	8	4	2.83	0.71	1
Q99536-1	Q99536-3	VAT1_HUMAN	10493	VAT1	Synaptic vesicle membrane protein VAT-1 homolog	VAT1	0	0	0	0	0	0	0	0	0	0	0	0	5	1	5	3	2.83	0.94	1	0	1	0.5	0.71	1.41	0	0	0	0	0	0	0	0	0	0	0	0	6	2	8	4	2.83	0.71	1
P49588-1	P49588-1	SYAC_HUMAN	16	AARS	Alanine--tRNA ligase, cytoplasmic {ECO:0000255|HAMAP-Rule:MF_03133}	AARS	0	0	0	0	0	0	0	0	0	0	0	0	3	3	5	3	0	0	1	0	1	0.5	0.71	1.41	0	0	0	0	0	0	0	0	0	0	0	0	3	3	6	3	0	0	1
P49588-1	P49588-2	SYAC_HUMAN	16	AARS	Alanine--tRNA ligase, cytoplasmic {ECO:0000255|HAMAP-Rule:MF_03133}	AARS	0	0	0	0	0	0	0	0	0	0	0	0	3	3	5	3	0	0	1	0	1	0.5	0.71	1.41	0	0	0	0	0	0	0	0	0	0	0	0	3	3	6	3	0	0	1
P82979	P82979	SARNP_HUMAN	84324	SARNP	SAP domain-containing ribonucleoprotein	SARNP,HCC1	0	0	0	0	0	0	0	0	0	0	0	0	5	3	5	4	1.41	0.35	1	0	1	0.5	0.71	1.41	0	0	0	0	0	0	0	0	0	0	0	0	5	3	8	4	1.41	0.35	1
P60900-1	P60900-1	PSA6_HUMAN	5687	PSMA6	Proteasome subunit alpha type-6	PSMA6,PROS27	0	0	0	0	0	0	0	0	0	0	0	0	2	4	4	3	1.41	0.47	1	0	1	0.5	0.71	1.41	0	0	0	0	0	0	0	0	0	0	0	0	3	4	7	3.5	0.71	0.2	1
Q14444-1	Q14444-1	CAPR1_HUMAN	4076	CAPRIN1	Caprin-1	CAPRIN1,GPIP137,RNG105,GPIAP1,M11S1	0	0	0	0	0	0	0	0	0	0	0	0	4	1	4	2.5	2.12	0.85	1	0	1	0.5	0.71	1.41	0	0	0	0	0	0	0	0	0	0	0	0	4	1	5	2.5	2.12	0.85	1
Q14444-1	Q14444-2	CAPR1_HUMAN	4076	CAPRIN1	Caprin-1	CAPRIN1,GPIP137,RNG105,GPIAP1,M11S1	0	0	0	0	0	0	0	0	0	0	0	0	4	1	4	2.5	2.12	0.85	1	0	1	0.5	0.71	1.41	0	0	0	0	0	0	0	0	0	0	0	0	4	1	5	2.5	2.12	0.85	1
Q15369-1	Q15369-1	ELOC_HUMAN	6921	TCEB1	Transcription elongation factor B polypeptide 1	TCEB1	0	0	0	0	0	0	0	0	0	0	0	0	4	0	4	2	2.83	1.41	1	0	1	0.5	0.71	1.41	0	0	0	0	0	0	0	0	0	0	0	0	4	0	4	2	2.83	1.41	1
P52292	P52292	IMA1_HUMAN	3838	KPNA2	Importin subunit alpha-1	KPNA2,RCH1,SRP1	0	0	0	0	0	0	0	0	0	0	0	0	3	2	4	2.5	0.71	0.28	1	0	1	0.5	0.71	1.41	0	0	0	0	0	0	0	0	0	0	0	0	3	2	5	2.5	0.71	0.28	1
P62195-1	P62195-1	PRS8_HUMAN	5705	PSMC5	26S protease regulatory subunit 8	PSMC5,SUG1	0	0	0	0	0	0	0	0	0	0	0	0	4	1	4	2.5	2.12	0.85	1	0	1	0.5	0.71	1.41	0	0	0	0	0	0	0	0	0	0	0	0	4	1	5	2.5	2.12	0.85	1
P62195-1	P62195-2	PRS8_HUMAN	5705	PSMC5	26S protease regulatory subunit 8	PSMC5,SUG1	0	0	0	0	0	0	0	0	0	0	0	0	4	1	4	2.5	2.12	0.85	1	0	1	0.5	0.71	1.41	0	0	0	0	0	0	0	0	0	0	0	0	4	1	5	2.5	2.12	0.85	1
P41091	P41091	IF2G_HUMAN	1968	EIF2S3	Eukaryotic translation initiation factor 2 subunit 3	EIF2S3,EIF2G	0	0	0	0	0	0	0	0	0	0	0	0	4	2	4	3	1.41	0.47	0	1	1	0.5	0.71	1.41	0	0	0	0	0	0	0	0	0	0	0	0	4	3	7	3.5	0.71	0.2	0
Q9BQ39	Q9BQ39	DDX50_HUMAN	79009	DDX50	ATP-dependent RNA helicase DDX50	DDX50	0	0	0	0	0	0	0	0	0	0	0	0	2	3	4	2.5	0.71	0.28	1	0	1	0.5	0.71	1.41	0	0	0	0	0	0	0	0	0	0	0	0	2	3	5	2.5	0.71	0.28	1
P16152-1	P16152-1	CBR1_HUMAN	873	CBR1	Carbonyl reductase [NADPH] 1	CBR1,CBR,CRN,SDR21C1	0	0	0	0	0	0	0	0	0	0	0	0	3	0	3	1.5	2.12	1.41	1	0	1	0.5	0.71	1.41	0	0	0	0	0	0	0	0	0	0	0	0	3	0	3	1.5	2.12	1.41	1
P48735-1	P48735-1	IDHP_HUMAN	3418	IDH2	Isocitrate dehydrogenase [NADP], mitochondrial	IDH2	0	0	0	0	0	0	0	0	0	0	0	0	3	0	3	1.5	2.12	1.41	1	0	1	0.5	0.71	1.41	0	0	0	0	0	0	0	0	0	0	0	0	3	0	3	1.5	2.12	1.41	1
P48735-1	P48735-2	IDHP_HUMAN	3418	IDH2	Isocitrate dehydrogenase [NADP], mitochondrial	IDH2	0	0	0	0	0	0	0	0	0	0	0	0	3	0	3	1.5	2.12	1.41	1	0	1	0.5	0.71	1.41	0	0	0	0	0	0	0	0	0	0	0	0	3	0	3	1.5	2.12	1.41	1
Q86UE4	Q86UE4	LYRIC_HUMAN	92140	MTDH	Protein LYRIC	MTDH,LYRIC,AEG1	0	0	0	0	0	0	0	0	0	0	0	0	2	0	2	1	1.41	1.41	1	0	1	0.5	0.71	1.41	0	0	0	0	0	0	0	0	0	0	0	0	2	0	2	1	1.41	1.41	1
P31930	P31930	QCR1_HUMAN	7384	UQCRC1	Cytochrome b-c1 complex subunit 1, mitochondrial	UQCRC1	0	0	0	0	0	0	0	0	0	0	0	0	3	0	3	1.5	2.12	1.41	1	0	1	0.5	0.71	1.41	0	0	0	0	0	0	0	0	0	0	0	0	3	0	3	1.5	2.12	1.41	1
Q9UHV9	Q9UHV9	PFD2_HUMAN	5202	PFDN2	Prefoldin subunit 2	PFDN2,PFD2	0	0	0	0	0	0	0	0	0	0	0	0	3	2	3	2.5	0.71	0.28	1	0	1	0.5	0.71	1.41	0	0	0	0	0	0	0	0	0	0	0	0	3	2	5	2.5	0.71	0.28	1
Q96CT7	Q96CT7	CC124_HUMAN	115098	CCDC124	Coiled-coil domain-containing protein 124	CCDC124	0	0	0	0	0	0	0	0	0	0	0	0	3	0	3	1.5	2.12	1.41	1	0	1	0.5	0.71	1.41	0	0	0	0	0	0	0	0	0	0	0	0	4	0	4	2	2.83	1.41	1
P61163	P61163	ACTZ_HUMAN	10121	ACTR1A	Alpha-centractin	ACTR1A,CTRN1	0	0	0	0	0	0	0	0	0	0	0	0	3	1	3	2	1.41	0.71	0	1	1	0.5	0.71	1.41	0	0	0	0	0	0	0	0	0	0	0	0	3	1	4	2	1.41	0.71	0
O15400-1	O15400-1	STX7_HUMAN	8417	STX7	Syntaxin-7	STX7	0	0	0	0	0	0	0	0	0	0	0	0	3	0	3	1.5	2.12	1.41	1	0	1	0.5	0.71	1.41	0	0	0	0	0	0	0	0	0	0	0	0	3	0	3	1.5	2.12	1.41	1
O15400-1	O15400-2	STX7_HUMAN	8417	STX7	Syntaxin-7	STX7	0	0	0	0	0	0	0	0	0	0	0	0	3	0	3	1.5	2.12	1.41	1	0	1	0.5	0.71	1.41	0	0	0	0	0	0	0	0	0	0	0	0	3	0	3	1.5	2.12	1.41	1
P62191-1	P62191-1	PRS4_HUMAN	5700	PSMC1	26S protease regulatory subunit 4	PSMC1	0	0	0	0	0	0	0	0	0	0	0	0	3	1	3	2	1.41	0.71	1	0	1	0.5	0.71	1.41	0	0	0	0	0	0	0	0	0	0	0	0	3	1	4	2	1.41	0.71	1
Q15046-1	Q15046-1	SYK_HUMAN	3735	KARS	Lysine--tRNA ligase	KARS,KIAA0070	0	0	0	0	0	0	0	0	0	0	0	0	3	2	3	2.5	0.71	0.28	1	0	1	0.5	0.71	1.41	0	0	0	0	0	0	0	0	0	0	0	0	3	2	5	2.5	0.71	0.28	1
Q15046-1	Q15046-2	SYK_HUMAN	3735	KARS	Lysine--tRNA ligase	KARS,KIAA0070	0	0	0	0	0	0	0	0	0	0	0	0	3	2	3	2.5	0.71	0.28	1	0	1	0.5	0.71	1.41	0	0	0	0	0	0	0	0	0	0	0	0	3	2	5	2.5	0.71	0.28	1
Q12792-2	Q12792-2	TWF1_HUMAN	5756	TWF1	Twinfilin-1	TWF1,PTK9	0	0	0	0	0	0	0	0	0	0	0	0	1	1	1	1	0	0	0	1	1	0.5	0.71	1.41	0	0	0	0	0	0	0	0	0	0	0	0	1	1	2	1	0	0	0
Q12792-2	Q12792-4	TWF1_HUMAN	5756	TWF1	Twinfilin-1	TWF1,PTK9	0	0	0	0	0	0	0	0	0	0	0	0	1	1	1	1	0	0	0	1	1	0.5	0.71	1.41	0	0	0	0	0	0	0	0	0	0	0	0	1	1	2	1	0	0	0
P62995-1	P62995-1	TRA2B_HUMAN	6434	TRA2B	Transformer-2 protein homolog beta	TRA2B,SFRS10	0	0	0	0	0	0	0	0	0	0	0	0	2	0	2	1	1.41	1.41	0	1	1	0.5	0.71	1.41	0	0	0	0	0	0	0	0	0	0	0	0	2	0	2	1	1.41	1.41	0
P62995-1	P62995-3	TRA2B_HUMAN	6434	TRA2B	Transformer-2 protein homolog beta	TRA2B,SFRS10	0	0	0	0	0	0	0	0	0	0	0	0	2	0	2	1	1.41	1.41	0	1	1	0.5	0.71	1.41	0	0	0	0	0	0	0	0	0	0	0	0	2	0	2	1	1.41	1.41	0
Q92922	Q92922	SMRC1_HUMAN	6599	SMARCC1	SWI/SNF complex subunit SMARCC1	SMARCC1,BAF155	0	0	0	0	0	0	0	0	0	0	0	0	2	0	2	1	1.41	1.41	1	0	1	0.5	0.71	1.41	0	0	0	0	0	0	0	0	0	0	0	0	3	0	3	1.5	2.12	1.41	1
P55809-1	P55809-1	SCOT1_HUMAN	5019	OXCT1	Succinyl-CoA:3-ketoacid coenzyme A transferase 1, mitochondrial	OXCT1,OXCT,SCOT	0	0	0	0	0	0	0	0	0	0	0	0	2	0	2	1	1.41	1.41	1	0	1	0.5	0.71	1.41	0	0	0	0	0	0	0	0	0	0	0	0	2	0	2	1	1.41	1.41	1
O43399-1	O43399-1	TPD54_HUMAN	7165	TPD52L2	Tumor protein D54	TPD52L2	0	0	0	0	0	0	0	0	0	0	0	0	2	2	2	2	0	0	1	0	1	0.5	0.71	1.41	0	0	0	0	0	0	0	0	0	0	0	0	2	3	5	2.5	0.71	0.28	1
O43399-1	O43399-4	TPD54_HUMAN	7165	TPD52L2	Tumor protein D54	TPD52L2	0	0	0	0	0	0	0	0	0	0	0	0	2	2	2	2	0	0	1	0	1	0.5	0.71	1.41	0	0	0	0	0	0	0	0	0	0	0	0	2	3	5	2.5	0.71	0.28	1
O43399-1	O43399-7	TPD54_HUMAN	7165	TPD52L2	Tumor protein D54	TPD52L2	0	0	0	0	0	0	0	0	0	0	0	0	2	2	2	2	0	0	1	0	1	0.5	0.71	1.41	0	0	0	0	0	0	0	0	0	0	0	0	2	3	5	2.5	0.71	0.28	1
O43399-1	O43399-2	TPD54_HUMAN	7165	TPD52L2	Tumor protein D54	TPD52L2	0	0	0	0	0	0	0	0	0	0	0	0	2	2	2	2	0	0	1	0	1	0.5	0.71	1.41	0	0	0	0	0	0	0	0	0	0	0	0	2	3	5	2.5	0.71	0.28	1
O43399-1	O43399-6	TPD54_HUMAN	7165	TPD52L2	Tumor protein D54	TPD52L2	0	0	0	0	0	0	0	0	0	0	0	0	2	2	2	2	0	0	1	0	1	0.5	0.71	1.41	0	0	0	0	0	0	0	0	0	0	0	0	2	3	5	2.5	0.71	0.28	1
O43399-1	O43399-5	TPD54_HUMAN	7165	TPD52L2	Tumor protein D54	TPD52L2	0	0	0	0	0	0	0	0	0	0	0	0	2	2	2	2	0	0	1	0	1	0.5	0.71	1.41	0	0	0	0	0	0	0	0	0	0	0	0	2	3	5	2.5	0.71	0.28	1
O43399-1	O43399-3	TPD54_HUMAN	7165	TPD52L2	Tumor protein D54	TPD52L2	0	0	0	0	0	0	0	0	0	0	0	0	2	2	2	2	0	0	1	0	1	0.5	0.71	1.41	0	0	0	0	0	0	0	0	0	0	0	0	2	3	5	2.5	0.71	0.28	1
O15145	O15145	ARPC3_HUMAN	10094	ARPC3	Actin-related protein 2/3 complex subunit 3	ARPC3,ARC21	0	0	0	0	0	0	0	0	0	0	0	0	2	2	2	2	0	0	0	1	1	0.5	0.71	1.41	0	0	0	0	0	0	0	0	0	0	0	0	3	2	5	2.5	0.71	0.28	0
O15067	O15067	PUR4_HUMAN	5198	PFAS	Phosphoribosylformylglycinamidine synthase	PFAS,KIAA0361	0	0	0	0	0	0	0	0	0	0	0	0	1	0	1	0.5	0.71	1.41	1	0	1	0.5	0.71	1.41	0	0	0	0	0	0	0	0	0	0	0	0	1	0	1	0.5	0.71	1.41	1
Q96FW1-1	Q96FW1-1	OTUB1_HUMAN	55611	OTUB1	Ubiquitin thioesterase OTUB1	OTUB1,OTB1,OTU1	0	0	0	0	0	0	0	0	0	0	0	0	1	0	1	0.5	0.71	1.41	1	0	1	0.5	0.71	1.41	0	0	0	0	0	0	0	0	0	0	0	0	1	0	1	0.5	0.71	1.41	1
P62805	P62805	H4_HUMAN	121504,554313,8294,8359,8360,8361,8362,8363,8364,8365,8366,8367,8368,8370	HIST1H4J	Histone H4	HIST1H4F,HIST1H4L,HIST1H4H,HIST2H4B,HIST1H4I,HIST1H4B,HIST1H4A,HIST1H4E,HIST4H4,HIST2H4A,HIST1H4C,HIST1H4K,HIST1H4D,HIST1H4J,H4/J,H4/O,H4FN,H4FA,H4FH,H4F2,H4FM,H4/A,H4FK,H4FG,HIST2H4,H4FB,H4/K,H4/N,H4FE,H4/M,H4FC,H4FI,H4/H,H4/G,H4FJ,H4FD,H4/I,H4FO,H4/B,H4/C,H4/D,H4/E	0	0	0	0	0	0	1	0	1	0.5	0.71	1.41	0	0	0	0	0	0	1	0	1	0.5	0.71	1.41	0	0	0	0	0	0	1	0	1	0.5	0.71	1.41	0	0	0	0	0	0	1
A1L0T0	A1L0T0	ILVBL_HUMAN	10994	ILVBL	Acetolactate synthase-like protein	ILVBL,AHAS	0	0	0	0	0	0	0	0	0	0	0	0	2	1	2	1.5	0.71	0.47	0	1	1	0.5	0.71	1.41	0	0	0	0	0	0	0	0	0	0	0	0	2	1	3	1.5	0.71	0.47	0
P50402	P50402	EMD_HUMAN	2010	EMD	Emerin	EMD,STA,EDMD	0	0	0	0	0	0	0	0	0	0	0	0	2	0	2	1	1.41	1.41	1	0	1	0.5	0.71	1.41	0	0	0	0	0	0	0	0	0	0	0	0	2	0	2	1	1.41	1.41	1
P13489	P13489	RINI_HUMAN	6050	RNH1	Ribonuclease inhibitor	RNH1,PRI,RNH	0	0	0	0	0	0	0	0	0	0	0	0	2	2	2	2	0	0	1	0	1	0.5	0.71	1.41	0	0	0	0	0	0	0	0	0	0	0	0	2	2	4	2	0	0	1
P59998-1	P59998-1	ARPC4_HUMAN	10093	ARPC4	Actin-related protein 2/3 complex subunit 4	ARPC4,ARC20	0	0	0	0	0	0	0	0	0	0	0	0	2	0	2	1	1.41	1.41	0	1	1	0.5	0.71	1.41	0	0	0	0	0	0	0	0	0	0	0	0	2	0	2	1	1.41	1.41	0
P59998-1	P59998-2	ARPC4_HUMAN	10093	ARPC4	Actin-related protein 2/3 complex subunit 4	ARPC4,ARC20	0	0	0	0	0	0	0	0	0	0	0	0	2	0	2	1	1.41	1.41	0	1	1	0.5	0.71	1.41	0	0	0	0	0	0	0	0	0	0	0	0	2	0	2	1	1.41	1.41	0
P59998-1	P59998-3	ARPC4_HUMAN	10093	ARPC4	Actin-related protein 2/3 complex subunit 4	ARPC4,ARC20	0	0	0	0	0	0	0	0	0	0	0	0	2	0	2	1	1.41	1.41	0	1	1	0.5	0.71	1.41	0	0	0	0	0	0	0	0	0	0	0	0	2	0	2	1	1.41	1.41	0
Q32MZ4-1	Q32MZ4-1	LRRF1_HUMAN	9208	LRRFIP1	Leucine-rich repeat flightless-interacting protein 1	LRRFIP1,TRIP,GCF2	0	0	0	0	0	0	0	0	0	0	0	0	2	1	2	1.5	0.71	0.47	1	0	1	0.5	0.71	1.41	0	0	0	0	0	0	0	0	0	0	0	0	2	1	3	1.5	0.71	0.47	1
Q32MZ4-1	Q32MZ4-3	LRRF1_HUMAN	9208	LRRFIP1	Leucine-rich repeat flightless-interacting protein 1	LRRFIP1,TRIP,GCF2	0	0	0	0	0	0	0	0	0	0	0	0	2	1	2	1.5	0.71	0.47	1	0	1	0.5	0.71	1.41	0	0	0	0	0	0	0	0	0	0	0	0	2	1	3	1.5	0.71	0.47	1
Q32MZ4-1	Q32MZ4-2	LRRF1_HUMAN	9208	LRRFIP1	Leucine-rich repeat flightless-interacting protein 1	LRRFIP1,TRIP,GCF2	0	0	0	0	0	0	0	0	0	0	0	0	2	1	2	1.5	0.71	0.47	1	0	1	0.5	0.71	1.41	0	0	0	0	0	0	0	0	0	0	0	0	2	1	3	1.5	0.71	0.47	1
O95373	O95373	IPO7_HUMAN	10527	IPO7	Importin-7	IPO7,RANBP7	0	0	0	0	0	0	0	0	0	0	0	0	1	1	2	1	0	0	1	0	1	0.5	0.71	1.41	0	0	0	0	0	0	0	0	0	0	0	0	1	1	2	1	0	0	1
Q9NYU2-1	Q9NYU2-1	UGGG1_HUMAN	56886	UGGT1	UDP-glucose:glycoprotein glucosyltransferase 1	UGGT1,UGT1,GT,UGGT,UGCGL1	0	0	0	0	0	0	0	0	0	0	0	0	0	0	0	0	0	0	1	0	1	0.5	0.71	1.41	0	0	0	0	0	0	0	0	0	0	0	0	0	0	0	0	0	0	1
Q9NYU2-1	Q9NYU2-2	UGGG1_HUMAN	56886	UGGT1	UDP-glucose:glycoprotein glucosyltransferase 1	UGGT1,UGT1,GT,UGGT,UGCGL1	0	0	0	0	0	0	0	0	0	0	0	0	0	0	0	0	0	0	1	0	1	0.5	0.71	1.41	0	0	0	0	0	0	0	0	0	0	0	0	0	0	0	0	0	0	1
P49591	P49591	SYSC_HUMAN	6301	SARS	Serine--tRNA ligase, cytoplasmic	SARS,SERS	0	0	0	0	0	0	0	0	0	0	0	0	1	1	1	1	0	0	1	0	1	0.5	0.71	1.41	0	0	0	0	0	0	0	0	0	0	0	0	1	1	2	1	0	0	1
P00390-1	P00390-1	GSHR_HUMAN	2936	GSR	Glutathione reductase, mitochondrial	GSR,GRD1,GLUR	0	0	0	0	0	0	0	0	0	0	0	0	1	0	1	0.5	0.71	1.41	1	0	1	0.5	0.71	1.41	0	0	0	0	0	0	0	0	0	0	0	0	1	0	1	0.5	0.71	1.41	1
P00390-1	P00390-3	GSHR_HUMAN	2936	GSR	Glutathione reductase, mitochondrial	GSR,GRD1,GLUR	0	0	0	0	0	0	0	0	0	0	0	0	1	0	1	0.5	0.71	1.41	1	0	1	0.5	0.71	1.41	0	0	0	0	0	0	0	0	0	0	0	0	1	0	1	0.5	0.71	1.41	1
P00390-1	P00390-5	GSHR_HUMAN	2936	GSR	Glutathione reductase, mitochondrial	GSR,GRD1,GLUR	0	0	0	0	0	0	0	0	0	0	0	0	1	0	1	0.5	0.71	1.41	1	0	1	0.5	0.71	1.41	0	0	0	0	0	0	0	0	0	0	0	0	1	0	1	0.5	0.71	1.41	1
P00390-1	P00390-2	GSHR_HUMAN	2936	GSR	Glutathione reductase, mitochondrial	GSR,GRD1,GLUR	0	0	0	0	0	0	0	0	0	0	0	0	1	0	1	0.5	0.71	1.41	1	0	1	0.5	0.71	1.41	0	0	0	0	0	0	0	0	0	0	0	0	1	0	1	0.5	0.71	1.41	1
P00390-1	P00390-4	GSHR_HUMAN	2936	GSR	Glutathione reductase, mitochondrial	GSR,GRD1,GLUR	0	0	0	0	0	0	0	0	0	0	0	0	1	0	1	0.5	0.71	1.41	1	0	1	0.5	0.71	1.41	0	0	0	0	0	0	0	0	0	0	0	0	1	0	1	0.5	0.71	1.41	1
O75340-1	O75340-1	PDCD6_HUMAN	10016	PDCD6	Programmed cell death protein 6	PDCD6,ALG2	0	0	0	0	0	0	0	0	0	0	0	0	0	0	0	0	0	0	1	0	1	0.5	0.71	1.41	0	0	0	0	0	0	0	0	0	0	0	0	0	0	0	0	0	0	1
O75340-1	O75340-2	PDCD6_HUMAN	10016	PDCD6	Programmed cell death protein 6	PDCD6,ALG2	0	0	0	0	0	0	0	0	0	0	0	0	0	0	0	0	0	0	1	0	1	0.5	0.71	1.41	0	0	0	0	0	0	0	0	0	0	0	0	0	0	0	0	0	0	1
P55145	P55145	MANF_HUMAN	7873	MANF	Mesencephalic astrocyte-derived neurotrophic factor	MANF,ARMET,ARP	0	0	0	0	0	0	0	0	0	0	0	0	1	0	1	0.5	0.71	1.41	1	0	1	0.5	0.71	1.41	0	0	0	0	0	0	0	0	0	0	0	0	1	0	1	0.5	0.71	1.41	1
Q9H9Q2-1	Q9H9Q2-1	CSN7B_HUMAN	64708	COPS7B	COP9 signalosome complex subunit 7b	COPS7B,CSN7B	0	0	0	0	0	0	0	0	0	0	0	0	1	0	1	0.5	0.71	1.41	1	0	1	0.5	0.71	1.41	0	0	0	0	0	0	0	0	0	0	0	0	2	0	2	1	1.41	1.41	1
Q9H9Q2-1	Q9H9Q2-3	CSN7B_HUMAN	64708	COPS7B	COP9 signalosome complex subunit 7b	COPS7B,CSN7B	0	0	0	0	0	0	0	0	0	0	0	0	1	0	1	0.5	0.71	1.41	1	0	1	0.5	0.71	1.41	0	0	0	0	0	0	0	0	0	0	0	0	2	0	2	1	1.41	1.41	1
Q9H9Q2-1	Q9H9Q2-2	CSN7B_HUMAN	64708	COPS7B	COP9 signalosome complex subunit 7b	COPS7B,CSN7B	0	0	0	0	0	0	0	0	0	0	0	0	1	0	1	0.5	0.71	1.41	1	0	1	0.5	0.71	1.41	0	0	0	0	0	0	0	0	0	0	0	0	2	0	2	1	1.41	1.41	1
P13987	P13987	CD59_HUMAN	966	CD59	CD59 glycoprotein	CD59,MIN1,MSK21,MIN2,MIN3,MIC11	0	0	0	0	0	0	0	0	0	0	0	0	0	1	1	0.5	0.71	1.41	0	1	1	0.5	0.71	1.41	0	0	0	0	0	0	0	0	0	0	0	0	0	1	1	0.5	0.71	1.41	0
Q15388	Q15388	TOM20_HUMAN	9804	TOMM20	Mitochondrial import receptor subunit TOM20 homolog	TOMM20,KIAA0016	0	0	0	0	0	0	0	0	0	0	0	0	1	0	1	0.5	0.71	1.41	1	0	1	0.5	0.71	1.41	0	0	0	0	0	0	0	0	0	0	0	0	1	0	1	0.5	0.71	1.41	1
Q06323-1	Q06323-1	PSME1_HUMAN	5720	PSME1	Proteasome activator complex subunit 1	PSME1,IFI5111	0	0	0	0	0	0	0	0	0	0	0	0	1	0	1	0.5	0.71	1.41	1	0	1	0.5	0.71	1.41	0	0	0	0	0	0	0	0	0	0	0	0	1	0	1	0.5	0.71	1.41	1
Q06323-1	Q06323-2	PSME1_HUMAN	5720	PSME1	Proteasome activator complex subunit 1	PSME1,IFI5111	0	0	0	0	0	0	0	0	0	0	0	0	1	0	1	0.5	0.71	1.41	1	0	1	0.5	0.71	1.41	0	0	0	0	0	0	0	0	0	0	0	0	1	0	1	0.5	0.71	1.41	1
Q06323-1	Q06323-3	PSME1_HUMAN	5720	PSME1	Proteasome activator complex subunit 1	PSME1,IFI5111	0	0	0	0	0	0	0	0	0	0	0	0	1	0	1	0.5	0.71	1.41	1	0	1	0.5	0.71	1.41	0	0	0	0	0	0	0	0	0	0	0	0	1	0	1	0.5	0.71	1.41	1
P02795	P02795	MT2_HUMAN	4502	MT2A	Metallothionein-2	MT2A,CES1,MT2	0	0	0	0	0	0	0	0	0	0	0	0	1	0	1	0.5	0.71	1.41	1	0	1	0.5	0.71	1.41	0	0	0	0	0	0	0	0	0	0	0	0	1	0	1	0.5	0.71	1.41	1
P02795	P04732-1	MT1E_HUMAN	4493	MT1E	Metallothionein-1E	MT1E	0	0	0	0	0	0	0	0	0	0	0	0	1	0	1	0.5	0.71	1.41	1	0	1	0.5	0.71	1.41	0	0	0	0	0	0	0	0	0	0	0	0	1	0	1	0.5	0.71	1.41	1
P02795	Q8N339	MT1M_HUMAN	4499	MT1M	Metallothionein-1M	MT1M,MT1K	0	0	0	0	0	0	0	0	0	0	0	0	1	0	1	0.5	0.71	1.41	1	0	1	0.5	0.71	1.41	0	0	0	0	0	0	0	0	0	0	0	0	1	0	1	0.5	0.71	1.41	1
P02795	P13640-2	MT1G_HUMAN	4495	MT1G	Metallothionein-1G	MT1G,MT1M,MT1K	0	0	0	0	0	0	0	0	0	0	0	0	1	0	1	0.5	0.71	1.41	1	0	1	0.5	0.71	1.41	0	0	0	0	0	0	0	0	0	0	0	0	1	0	1	0.5	0.71	1.41	1
P02795	P13640-1	MT1G_HUMAN	4495	MT1G	Metallothionein-1G	MT1G,MT1M,MT1K	0	0	0	0	0	0	0	0	0	0	0	0	1	0	1	0.5	0.71	1.41	1	0	1	0.5	0.71	1.41	0	0	0	0	0	0	0	0	0	0	0	0	1	0	1	0.5	0.71	1.41	1
P02795	P80297	MT1X_HUMAN	4501	MT1X	Metallothionein-1X	MT1X	0	0	0	0	0	0	0	0	0	0	0	0	1	0	1	0.5	0.71	1.41	1	0	1	0.5	0.71	1.41	0	0	0	0	0	0	0	0	0	0	0	0	1	0	1	0.5	0.71	1.41	1
Q9BY08-1	Q9BY08-1	EBPL_HUMAN	84650	EBPL	Emopamil-binding protein-like	EBPL,EBRP,ERP	0	0	0	0	0	0	0	0	0	0	0	0	0	0	0	0	0	0	1	0	1	0.5	0.71	1.41	0	0	0	0	0	0	0	0	0	0	0	0	0	0	0	0	0	0	1
Q9BY08-1	Q9BY08-4	EBPL_HUMAN	84650	EBPL	Emopamil-binding protein-like	EBPL,EBRP,ERP	0	0	0	0	0	0	0	0	0	0	0	0	0	0	0	0	0	0	1	0	1	0.5	0.71	1.41	0	0	0	0	0	0	0	0	0	0	0	0	0	0	0	0	0	0	1
Q9BY08-1	Q9BY08-2	EBPL_HUMAN	84650	EBPL	Emopamil-binding protein-like	EBPL,EBRP,ERP	0	0	0	0	0	0	0	0	0	0	0	0	0	0	0	0	0	0	1	0	1	0.5	0.71	1.41	0	0	0	0	0	0	0	0	0	0	0	0	0	0	0	0	0	0	1
Q9BY08-1	Q9BY08-3	EBPL_HUMAN	84650	EBPL	Emopamil-binding protein-like	EBPL,EBRP,ERP	0	0	0	0	0	0	0	0	0	0	0	0	0	0	0	0	0	0	1	0	1	0.5	0.71	1.41	0	0	0	0	0	0	0	0	0	0	0	0	0	0	0	0	0	0	1
Q9BY08-1	Q9BY08-5	EBPL_HUMAN	84650	EBPL	Emopamil-binding protein-like	EBPL,EBRP,ERP	0	0	0	0	0	0	0	0	0	0	0	0	0	0	0	0	0	0	1	0	1	0.5	0.71	1.41	0	0	0	0	0	0	0	0	0	0	0	0	0	0	0	0	0	0	1
P61619-1	P61619-1	S61A1_HUMAN	29927	SEC61A1	Protein transport protein Sec61 subunit alpha isoform 1	SEC61A1,SEC61A	0	0	0	0	0	0	0	0	0	0	0	0	0	0	0	0	0	0	1	0	1	0.5	0.71	1.41	0	0	0	0	0	0	0	0	0	0	0	0	0	0	0	0	0	0	1
P61619-1	Q9H9S3-3	S61A2_HUMAN	55176	SEC61A2	Protein transport protein Sec61 subunit alpha isoform 2	SEC61A2	0	0	0	0	0	0	0	0	0	0	0	0	0	0	0	0	0	0	1	0	1	0.5	0.71	1.41	0	0	0	0	0	0	0	0	0	0	0	0	0	0	0	0	0	0	1
P61619-1	Q9H9S3-1	S61A2_HUMAN	55176	SEC61A2	Protein transport protein Sec61 subunit alpha isoform 2	SEC61A2	0	0	0	0	0	0	0	0	0	0	0	0	0	0	0	0	0	0	1	0	1	0.5	0.71	1.41	0	0	0	0	0	0	0	0	0	0	0	0	0	0	0	0	0	0	1
P61619-1	Q9H9S3-2	S61A2_HUMAN	55176	SEC61A2	Protein transport protein Sec61 subunit alpha isoform 2	SEC61A2	0	0	0	0	0	0	0	0	0	0	0	0	0	0	0	0	0	0	1	0	1	0.5	0.71	1.41	0	0	0	0	0	0	0	0	0	0	0	0	0	0	0	0	0	0	1
P62318-1	P62318-1	SMD3_HUMAN	6634	SNRPD3	Small nuclear ribonucleoprotein Sm D3	SNRPD3	0	0	0	0	0	0	0	0	0	0	0	0	0	0	0	0	0	0	0	1	1	0.5	0.71	1.41	0	0	0	0	0	0	0	0	0	0	0	0	0	0	0	0	0	0	0
P62318-1	P62318-2	SMD3_HUMAN	6634	SNRPD3	Small nuclear ribonucleoprotein Sm D3	SNRPD3	0	0	0	0	0	0	0	0	0	0	0	0	0	0	0	0	0	0	0	1	1	0.5	0.71	1.41	0	0	0	0	0	0	0	0	0	0	0	0	0	0	0	0	0	0	0
P68402-1	P68402-1	PA1B2_HUMAN	5049	PAFAH1B2	Platelet-activating factor acetylhydrolase IB subunit beta	PAFAH1B2,PAFAHB	0	1	1	0.5	0.71	1.41	0	0	0	0	0	0	1	1	1	1	0	0	1	0	1	0.5	0.71	1.41	0	1	1	0.5	0.71	1.41	0	0	0	0	0	0	1	1	2	1	0	0	1
O43598-1	O43598-1	DNPH1_HUMAN	10591	DNPH1	2'-deoxynucleoside 5'-phosphate N-hydrolase 1 {ECO:0000255|HAMAP-Rule:MF_03036}	DNPH1,RCL,C6orf108	0	0	0	0	0	0	0	0	0	0	0	0	1	0	1	0.5	0.71	1.41	1	0	1	0.5	0.71	1.41	0	0	0	0	0	0	0	0	0	0	0	0	1	0	1	0.5	0.71	1.41	1
Q96HE7	Q96HE7	ERO1A_HUMAN	30001	ERO1L	ERO1-like protein alpha	ERO1L	0	0	0	0	0	0	0	0	0	0	0	0	1	0	1	0.5	0.71	1.41	1	0	1	0.5	0.71	1.41	0	0	0	0	0	0	0	0	0	0	0	0	1	0	1	0.5	0.71	1.41	1
P62273-1	P62273-1	RS29_HUMAN	6235	RPS29	40S ribosomal protein S29	RPS29	0	0	0	0	0	0	0	0	0	0	0	0	0	0	0	0	0	0	1	0	1	0.5	0.71	1.41	0	0	0	0	0	0	0	0	0	0	0	0	0	0	0	0	0	0	1
P62273-1	P62273-2	RS29_HUMAN	6235	RPS29	40S ribosomal protein S29	RPS29	0	0	0	0	0	0	0	0	0	0	0	0	0	0	0	0	0	0	1	0	1	0.5	0.71	1.41	0	0	0	0	0	0	0	0	0	0	0	0	0	0	0	0	0	0	1
P58546	P58546	MTPN_HUMAN	136319	MTPN	Myotrophin	MTPN	0	0	0	0	0	0	0	0	0	0	0	0	1	0	1	0.5	0.71	1.41	1	0	1	0.5	0.71	1.41	0	0	0	0	0	0	0	0	0	0	0	0	1	0	1	0.5	0.71	1.41	1
Q99615-1	Q99615-1	DNJC7_HUMAN	7266	DNAJC7	DnaJ homolog subfamily C member 7	DNAJC7,TPR2,TTC2	0	0	0	0	0	0	0	0	0	0	0	0	0	0	0	0	0	0	0	1	1	0.5	0.71	1.41	0	0	0	0	0	0	0	0	0	0	0	0	0	0	0	0	0	0	0
Q99615-1	Q99615-2	DNJC7_HUMAN	7266	DNAJC7	DnaJ homolog subfamily C member 7	DNAJC7,TPR2,TTC2	0	0	0	0	0	0	0	0	0	0	0	0	0	0	0	0	0	0	0	1	1	0.5	0.71	1.41	0	0	0	0	0	0	0	0	0	0	0	0	0	0	0	0	0	0	0
Q9NVA2-1	Q9NVA2-1	SEP11_HUMAN	55752	SEPT11	Septin-11	SEPT11	0	0	0	0	0	0	0	0	0	0	0	0	0	1	1	0.5	0.71	1.41	0	1	1	0.5	0.71	1.41	0	0	0	0	0	0	0	0	0	0	0	0	0	1	1	0.5	0.71	1.41	0
Q9NVA2-1	Q9NVA2-2	SEP11_HUMAN	55752	SEPT11	Septin-11	SEPT11	0	0	0	0	0	0	0	0	0	0	0	0	0	1	1	0.5	0.71	1.41	0	1	1	0.5	0.71	1.41	0	0	0	0	0	0	0	0	0	0	0	0	0	1	1	0.5	0.71	1.41	0
Q99598	Q99598	TSNAX_HUMAN	7257	TSNAX	Translin-associated protein X	TSNAX,TRAX	0	0	0	0	0	0	0	0	0	0	0	0	0	0	0	0	0	0	1	0	1	0.5	0.71	1.41	0	0	0	0	0	0	0	0	0	0	0	0	0	0	0	0	0	0	1
P62942	P62942	FKB1A_HUMAN	2280	FKBP1A	Peptidyl-prolyl cis-trans isomerase FKBP1A	FKBP1A,FKBP1,FKBP12	0	0	0	0	0	0	1	0	1	0.5	0.71	1.41	1	0	1	0.5	0.71	1.41	1	0	1	0.5	0.71	1.41	0	0	0	0	0	0	1	0	1	0.5	0.71	1.41	1	0	1	0.5	0.71	1.41	1
Q5SSJ5-1	Q5SSJ5-1	HP1B3_HUMAN	50809	HP1BP3	Heterochromatin protein 1-binding protein 3	HP1BP3	0	0	0	0	0	0	0	0	0	0	0	0	0	0	0	0	0	0	0	1	1	0.5	0.71	1.41	0	0	0	0	0	0	0	0	0	0	0	0	0	0	0	0	0	0	0
Q5SSJ5-1	Q5SSJ5-3	HP1B3_HUMAN	50809	HP1BP3	Heterochromatin protein 1-binding protein 3	HP1BP3	0	0	0	0	0	0	0	0	0	0	0	0	0	0	0	0	0	0	0	1	1	0.5	0.71	1.41	0	0	0	0	0	0	0	0	0	0	0	0	0	0	0	0	0	0	0
Q5SSJ5-1	Q5SSJ5-2	HP1B3_HUMAN	50809	HP1BP3	Heterochromatin protein 1-binding protein 3	HP1BP3	0	0	0	0	0	0	0	0	0	0	0	0	0	0	0	0	0	0	0	1	1	0.5	0.71	1.41	0	0	0	0	0	0	0	0	0	0	0	0	0	0	0	0	0	0	0
Q13724-1	Q13724-1	MOGS_HUMAN	7841	MOGS	Mannosyl-oligosaccharide glucosidase	MOGS,GCS1	0	0	0	0	0	0	0	0	0	0	0	0	0	0	0	0	0	0	1	0	1	0.5	0.71	1.41	0	0	0	0	0	0	0	0	0	0	0	0	0	0	0	0	0	0	1
Q13724-1	Q13724-2	MOGS_HUMAN	7841	MOGS	Mannosyl-oligosaccharide glucosidase	MOGS,GCS1	0	0	0	0	0	0	0	0	0	0	0	0	0	0	0	0	0	0	1	0	1	0.5	0.71	1.41	0	0	0	0	0	0	0	0	0	0	0	0	0	0	0	0	0	0	1
O15126-1	O15126-1	SCAM1_HUMAN	9522	SCAMP1	Secretory carrier-associated membrane protein 1	SCAMP1,SCAMP	0	0	0	0	0	0	0	0	0	0	0	0	1	1	1	1	0	0	1	0	1	0.5	0.71	1.41	0	0	0	0	0	0	0	0	0	0	0	0	1	1	2	1	0	0	1
Q9H3U1-1	Q9H3U1-1	UN45A_HUMAN	55898	UNC45A	Protein unc-45 homolog A	UNC45A,SMAP1	0	0	0	0	0	0	0	0	0	0	0	0	1	0	1	0.5	0.71	1.41	1	0	1	0.5	0.71	1.41	0	0	0	0	0	0	0	0	0	0	0	0	1	0	1	0.5	0.71	1.41	1
Q9H3U1-1	Q9H3U1-2	UN45A_HUMAN	55898	UNC45A	Protein unc-45 homolog A	UNC45A,SMAP1	0	0	0	0	0	0	0	0	0	0	0	0	1	0	1	0.5	0.71	1.41	1	0	1	0.5	0.71	1.41	0	0	0	0	0	0	0	0	0	0	0	0	1	0	1	0.5	0.71	1.41	1
Q86VU5	Q86VU5	CMTD1_HUMAN	118881	COMTD1	Catechol O-methyltransferase domain-containing protein 1	COMTD1	0	0	0	0	0	0	0	0	0	0	0	0	0	0	0	0	0	0	1	0	1	0.5	0.71	1.41	0	0	0	0	0	0	0	0	0	0	0	0	0	0	0	0	0	0	1
O95394-1	O95394-1	AGM1_HUMAN	5238	PGM3	Phosphoacetylglucosamine mutase {ECO:0000305}	PGM3,AGM1	0	0	0	0	0	0	0	0	0	0	0	0	0	0	0	0	0	0	0	1	1	0.5	0.71	1.41	0	0	0	0	0	0	0	0	0	0	0	0	0	0	0	0	0	0	0
O95394-1	O95394-4	AGM1_HUMAN	5238	PGM3	Phosphoacetylglucosamine mutase {ECO:0000305}	PGM3,AGM1	0	0	0	0	0	0	0	0	0	0	0	0	0	0	0	0	0	0	0	1	1	0.5	0.71	1.41	0	0	0	0	0	0	0	0	0	0	0	0	0	0	0	0	0	0	0
O95394-1	O95394-3	AGM1_HUMAN	5238	PGM3	Phosphoacetylglucosamine mutase {ECO:0000305}	PGM3,AGM1	0	0	0	0	0	0	0	0	0	0	0	0	0	0	0	0	0	0	0	1	1	0.5	0.71	1.41	0	0	0	0	0	0	0	0	0	0	0	0	0	0	0	0	0	0	0
Q9BVC6	Q9BVC6	TM109_HUMAN	79073	TMEM109	Transmembrane protein 109	TMEM109	0	0	0	0	0	0	0	0	0	0	0	0	1	0	1	0.5	0.71	1.41	1	0	1	0.5	0.71	1.41	0	0	0	0	0	0	0	0	0	0	0	0	1	0	1	0.5	0.71	1.41	1
P60602-1	P60602-1	ROMO1_HUMAN	140823	ROMO1	Reactive oxygen species modulator 1	ROMO1,C20orf52	0	0	0	0	0	0	0	0	0	0	0	0	1	1	1	1	0	0	1	0	1	0.5	0.71	1.41	0	0	0	0	0	0	0	0	0	0	0	0	2	1	3	1.5	0.71	0.47	1
P60602-1	P60602-2	ROMO1_HUMAN	140823	ROMO1	Reactive oxygen species modulator 1	ROMO1,C20orf52	0	0	0	0	0	0	0	0	0	0	0	0	1	1	1	1	0	0	1	0	1	0.5	0.71	1.41	0	0	0	0	0	0	0	0	0	0	0	0	2	1	3	1.5	0.71	0.47	1
Q96EY8	Q96EY8	MMAB_HUMAN	326625	MMAB	Cob(I)yrinic acid a,c-diamide adenosyltransferase, mitochondrial	MMAB	0	0	0	0	0	0	0	0	0	0	0	0	0	0	0	0	0	0	1	0	1	0.5	0.71	1.41	0	0	0	0	0	0	0	0	0	0	0	0	0	0	0	0	0	0	1
Q9UNF1-1	Q9UNF1-1	MAGD2_HUMAN	10916	MAGED2	Melanoma-associated antigen D2	MAGED2,BCG1	0	0	0	0	0	0	0	0	0	0	0	0	1	0	1	0.5	0.71	1.41	1	0	1	0.5	0.71	1.41	0	0	0	0	0	0	0	0	0	0	0	0	1	0	1	0.5	0.71	1.41	1
Q9UNF1-1	Q9UNF1-2	MAGD2_HUMAN	10916	MAGED2	Melanoma-associated antigen D2	MAGED2,BCG1	0	0	0	0	0	0	0	0	0	0	0	0	1	0	1	0.5	0.71	1.41	1	0	1	0.5	0.71	1.41	0	0	0	0	0	0	0	0	0	0	0	0	1	0	1	0.5	0.71	1.41	1
P09211	P09211	GSTP1_HUMAN	2950	GSTP1	Glutathione S-transferase P	GSTP1,GST3,FAEES3	0	0	0	0	0	0	0	0	0	0	0	0	1	0	1	0.5	0.71	1.41	1	0	1	0.5	0.71	1.41	0	0	0	0	0	0	0	0	0	0	0	0	1	0	1	0.5	0.71	1.41	1
Q9Y3Y2-1	Q9Y3Y2-1	CHTOP_HUMAN	26097	CHTOP	Chromatin target of PRMT1 protein	CHTOP,FOP,C1orf77	0	0	0	0	0	0	0	0	0	0	0	0	1	0	1	0.5	0.71	1.41	1	0	1	0.5	0.71	1.41	0	0	0	0	0	0	0	0	0	0	0	0	1	0	1	0.5	0.71	1.41	1
Q9Y3Y2-1	Q9Y3Y2-3	CHTOP_HUMAN	26097	CHTOP	Chromatin target of PRMT1 protein	CHTOP,FOP,C1orf77	0	0	0	0	0	0	0	0	0	0	0	0	1	0	1	0.5	0.71	1.41	1	0	1	0.5	0.71	1.41	0	0	0	0	0	0	0	0	0	0	0	0	1	0	1	0.5	0.71	1.41	1
Q9Y3Y2-1	Q9Y3Y2-4	CHTOP_HUMAN	26097	CHTOP	Chromatin target of PRMT1 protein	CHTOP,FOP,C1orf77	0	0	0	0	0	0	0	0	0	0	0	0	1	0	1	0.5	0.71	1.41	1	0	1	0.5	0.71	1.41	0	0	0	0	0	0	0	0	0	0	0	0	1	0	1	0.5	0.71	1.41	1
Q8WW12-1	Q8WW12-1	PCNP_HUMAN	57092	PCNP	PEST proteolytic signal-containing nuclear protein	PCNP	0	0	0	0	0	0	0	0	0	0	0	0	0	0	0	0	0	0	1	0	1	0.5	0.71	1.41	0	0	0	0	0	0	0	0	0	0	0	0	0	0	0	0	0	0	1
Q8WW12-1	Q8WW12-3	PCNP_HUMAN	57092	PCNP	PEST proteolytic signal-containing nuclear protein	PCNP	0	0	0	0	0	0	0	0	0	0	0	0	0	0	0	0	0	0	1	0	1	0.5	0.71	1.41	0	0	0	0	0	0	0	0	0	0	0	0	0	0	0	0	0	0	1
P06865-1	P06865-1	HEXA_HUMAN	3073	HEXA	Beta-hexosaminidase subunit alpha	HEXA	0	0	0	0	0	0	0	0	0	0	0	0	0	0	0	0	0	0	1	0	1	0.5	0.71	1.41	0	0	0	0	0	0	0	0	0	0	0	0	0	0	0	0	0	0	1
P11766	P11766	ADHX_HUMAN	128	ADH5	Alcohol dehydrogenase class-3	ADH5,FDH,ADHX	0	0	0	0	0	0	0	0	0	0	0	0	0	0	0	0	0	0	1	0	1	0.5	0.71	1.41	0	0	0	0	0	0	0	0	0	0	0	0	0	0	0	0	0	0	1
O15511-1	O15511-1	ARPC5_HUMAN	10092	ARPC5	Actin-related protein 2/3 complex subunit 5	ARPC5,ARC16	0	0	0	0	0	0	0	0	0	0	0	0	1	0	1	0.5	0.71	1.41	0	1	1	0.5	0.71	1.41	0	0	0	0	0	0	0	0	0	0	0	0	1	0	1	0.5	0.71	1.41	0
O15511-1	O15511-2	ARPC5_HUMAN	10092	ARPC5	Actin-related protein 2/3 complex subunit 5	ARPC5,ARC16	0	0	0	0	0	0	0	0	0	0	0	0	1	0	1	0.5	0.71	1.41	0	1	1	0.5	0.71	1.41	0	0	0	0	0	0	0	0	0	0	0	0	1	0	1	0.5	0.71	1.41	0
O60725	O60725	ICMT_HUMAN	23463	ICMT	Protein-S-isoprenylcysteine O-methyltransferase	ICMT,PCCMT	0	0	0	0	0	0	0	0	0	0	0	0	0	0	0	0	0	0	1	0	1	0.5	0.71	1.41	0	0	0	0	0	0	0	0	0	0	0	0	0	0	0	0	0	0	1
O14654	O14654	IRS4_HUMAN	8471	IRS4	Insulin receptor substrate 4	IRS4	0	0	0	0	0	0	0	0	0	0	0	0	20	21	25	20.5	0.71	0.03	0	0	0	0	0	0	0	0	0	0	0	0	0	0	0	0	0	0	21	24	45	22.5	2.12	0.09	0
P15924-1	P15924-1	DESP_HUMAN	1832	DSP	Desmoplakin	DSP	2	13	13	7.5	7.78	1.04	4	3	7	3.5	0.71	0.2	0	0	0	0	0	0	0	0	0	0	0	0	3	15	18	9	8.49	0.94	4	4	8	4	0	0	0	0	0	0	0	0	0
P27816-1	P27816-1	MAP4_HUMAN	4134	MAP4	Microtubule-associated protein 4	MAP4	0	0	0	0	0	0	0	0	0	0	0	0	7	4	11	5.5	2.12	0.39	0	0	0	0	0	0	0	0	0	0	0	0	0	0	0	0	0	0	7	5	12	6	1.41	0.24	0
P27816-1	P27816-6	MAP4_HUMAN	4134	MAP4	Microtubule-associated protein 4	MAP4	0	0	0	0	0	0	0	0	0	0	0	0	7	4	11	5.5	2.12	0.39	0	0	0	0	0	0	0	0	0	0	0	0	0	0	0	0	0	0	7	5	12	6	1.41	0.24	0
Q99798	Q99798	ACON_HUMAN	50	ACO2	Aconitate hydratase, mitochondrial	ACO2	0	0	0	0	0	0	0	0	0	0	0	0	8	3	9	5.5	3.54	0.64	0	0	0	0	0	0	0	0	0	0	0	0	0	0	0	0	0	0	10	3	13	6.5	4.95	0.76	0
P47897-1	P47897-1	SYQ_HUMAN	5859	QARS	Glutamine--tRNA ligase	QARS	0	0	0	0	0	0	0	0	0	0	0	0	7	4	8	5.5	2.12	0.39	0	0	0	0	0	0	0	0	0	0	0	0	0	0	0	0	0	0	7	4	11	5.5	2.12	0.39	0
P47897-1	P47897-2	SYQ_HUMAN	5859	QARS	Glutamine--tRNA ligase	QARS	0	0	0	0	0	0	0	0	0	0	0	0	7	4	8	5.5	2.12	0.39	0	0	0	0	0	0	0	0	0	0	0	0	0	0	0	0	0	0	7	4	11	5.5	2.12	0.39	0
Q02413-1	Q02413-1	DSG1_HUMAN	1828	DSG1	Desmoglein-1	DSG1,CDHF4	0	7	7	3.5	4.95	1.41	1	1	2	1	0	0	0	0	0	0	0	0	0	0	0	0	0	0	0	9	9	4.5	6.36	1.41	1	1	2	1	0	0	0	0	0	0	0	0	0
Q15393-1	Q15393-1	SF3B3_HUMAN	23450	SF3B3	Splicing factor 3B subunit 3	SF3B3,KIAA0017,SAP130	0	0	0	0	0	0	0	0	0	0	0	0	5	5	8	5	0	0	0	0	0	0	0	0	0	0	0	0	0	0	0	0	0	0	0	0	5	5	10	5	0	0	0
Q9NZI8-1	Q9NZI8-1	IF2B1_HUMAN	10642	IGF2BP1	Insulin-like growth factor 2 mRNA-binding protein 1	IGF2BP1,ZBP1,VICKZ1,CRDBP	0	3	3	1.5	2.12	1.41	0	0	0	0	0	0	3	6	7	4.5	2.12	0.47	0	0	0	0	0	0	0	4	4	2	2.83	1.41	0	0	0	0	0	0	3	6	9	4.5	2.12	0.47	0
Q96AG4	Q96AG4	LRC59_HUMAN	55379	LRRC59	Leucine-rich repeat-containing protein 59	LRRC59	0	0	0	0	0	0	0	0	0	0	0	0	4	5	7	4.5	0.71	0.16	0	0	0	0	0	0	0	0	0	0	0	0	0	0	0	0	0	0	6	5	11	5.5	0.71	0.13	0
P11182	P11182	ODB2_HUMAN	1629	DBT	Lipoamide acyltransferase component of branched-chain alpha-keto acid dehydrogenase complex, mitochondrial	DBT,BCATE2	1	0	1	0.5	0.71	1.41	0	1	1	0.5	0.71	1.41	0	7	7	3.5	4.95	1.41	0	0	0	0	0	0	1	0	1	0.5	0.71	1.41	0	1	1	0.5	0.71	1.41	0	7	7	3.5	4.95	1.41	0
P26640-1	P26640-1	SYVC_HUMAN	7407	VARS	Valine--tRNA ligase	VARS,VARS2,G7A	0	0	0	0	0	0	0	0	0	0	0	0	5	3	7	4	1.41	0.35	0	0	0	0	0	0	0	0	0	0	0	0	0	0	0	0	0	0	5	3	8	4	1.41	0.35	0
P08243-1	P08243-1	ASNS_HUMAN	440	ASNS	Asparagine synthetase [glutamine-hydrolyzing]	ASNS,TS11	0	0	0	0	0	0	0	0	0	0	0	0	5	2	7	3.5	2.12	0.61	0	0	0	0	0	0	0	0	0	0	0	0	0	0	0	0	0	0	6	2	8	4	2.83	0.71	0
P08243-1	P08243-2	ASNS_HUMAN	440	ASNS	Asparagine synthetase [glutamine-hydrolyzing]	ASNS,TS11	0	0	0	0	0	0	0	0	0	0	0	0	5	2	7	3.5	2.12	0.61	0	0	0	0	0	0	0	0	0	0	0	0	0	0	0	0	0	0	6	2	8	4	2.83	0.71	0
gfp	gfp	gfp	NA	NA	GFP [AAB02574]	NA	2	2	3	2	0	0	0	0	0	0	0	0	4	5	6	4.5	0.71	0.16	0	0	0	0	0	0	7	2	9	4.5	3.54	0.79	0	0	0	0	0	0	4	5	9	4.5	0.71	0.16	0
Q15029-1	Q15029-1	U5S1_HUMAN	9343	EFTUD2	116 kDa U5 small nuclear ribonucleoprotein component	EFTUD2,KIAA0031,SNRP116	0	2	2	1	1.41	1.41	0	0	0	0	0	0	3	3	5	3	0	0	0	0	0	0	0	0	0	2	2	1	1.41	1.41	0	0	0	0	0	0	3	3	6	3	0	0	0
Q15029-1	Q15029-3	U5S1_HUMAN	9343	EFTUD2	116 kDa U5 small nuclear ribonucleoprotein component	EFTUD2,KIAA0031,SNRP116	0	2	2	1	1.41	1.41	0	0	0	0	0	0	3	3	5	3	0	0	0	0	0	0	0	0	0	2	2	1	1.41	1.41	0	0	0	0	0	0	3	3	6	3	0	0	0
Q15029-1	Q15029-2	U5S1_HUMAN	9343	EFTUD2	116 kDa U5 small nuclear ribonucleoprotein component	EFTUD2,KIAA0031,SNRP116	0	2	2	1	1.41	1.41	0	0	0	0	0	0	3	3	5	3	0	0	0	0	0	0	0	0	0	2	2	1	1.41	1.41	0	0	0	0	0	0	3	3	6	3	0	0	0
Q9BSJ8-1	Q9BSJ8-1	ESYT1_HUMAN	23344	ESYT1	Extended synaptotagmin-1	ESYT1,MBC2,FAM62A,KIAA0747	0	0	0	0	0	0	0	0	0	0	0	0	4	2	6	3	1.41	0.47	0	0	0	0	0	0	0	0	0	0	0	0	0	0	0	0	0	0	4	2	6	3	1.41	0.47	0
Q9BSJ8-1	Q9BSJ8-2	ESYT1_HUMAN	23344	ESYT1	Extended synaptotagmin-1	ESYT1,MBC2,FAM62A,KIAA0747	0	0	0	0	0	0	0	0	0	0	0	0	4	2	6	3	1.41	0.47	0	0	0	0	0	0	0	0	0	0	0	0	0	0	0	0	0	0	4	2	6	3	1.41	0.47	0
P00491	P00491	PNPH_HUMAN	4860	PNP	Purine nucleoside phosphorylase	PNP,NP	0	0	0	0	0	0	0	0	0	0	0	0	5	2	6	3.5	2.12	0.61	0	0	0	0	0	0	0	0	0	0	0	0	0	0	0	0	0	0	6	3	9	4.5	2.12	0.47	0
O95757	O95757	HS74L_HUMAN	22824	HSPA4L	Heat shock 70 kDa protein 4L	HSPA4L,OSP94,APG1	0	0	0	0	0	0	0	0	0	0	0	0	5	3	6	4	1.41	0.35	0	0	0	0	0	0	0	0	0	0	0	0	0	0	0	0	0	0	6	4	10	5	1.41	0.28	0
P49792	P49792	RBP2_HUMAN	5903	RANBP2	E3 SUMO-protein ligase RanBP2	RANBP2,NUP358	0	0	0	0	0	0	0	0	0	0	0	0	4	4	6	4	0	0	0	0	0	0	0	0	0	0	0	0	0	0	0	0	0	0	0	0	5	4	9	4.5	0.71	0.16	0
O95292-1	O95292-1	VAPB_HUMAN	9217	VAPB	Vesicle-associated membrane protein-associated protein B/C	VAPB	0	0	0	0	0	0	0	0	0	0	0	0	6	0	6	3	4.24	1.41	0	0	0	0	0	0	0	0	0	0	0	0	0	0	0	0	0	0	6	0	6	3	4.24	1.41	0
P46060	P46060	RAGP1_HUMAN	5905	RANGAP1	Ran GTPase-activating protein 1	RANGAP1,SD,KIAA1835	0	0	0	0	0	0	0	0	0	0	0	0	4	2	6	3	1.41	0.47	0	0	0	0	0	0	0	0	0	0	0	0	0	0	0	0	0	0	5	2	7	3.5	2.12	0.61	0
B5ME19	B5ME19	EIFCL_HUMAN	728689	EIF3CL	Eukaryotic translation initiation factor 3 subunit C-like protein	EIF3CL	0	0	0	0	0	0	0	0	0	0	0	0	6	0	6	3	4.24	1.41	0	0	0	0	0	0	0	0	0	0	0	0	0	0	0	0	0	0	7	0	7	3.5	4.95	1.41	0
B5ME19	Q99613-2	EIF3C_HUMAN	8663	EIF3C	Eukaryotic translation initiation factor 3 subunit C {ECO:0000255|HAMAP-Rule:MF_03002}	EIF3C,EIF3S8	0	0	0	0	0	0	0	0	0	0	0	0	6	0	6	3	4.24	1.41	0	0	0	0	0	0	0	0	0	0	0	0	0	0	0	0	0	0	7	0	7	3.5	4.95	1.41	0
B5ME19	Q99613-1	EIF3C_HUMAN	8663	EIF3C	Eukaryotic translation initiation factor 3 subunit C {ECO:0000255|HAMAP-Rule:MF_03002}	EIF3C,EIF3S8	0	0	0	0	0	0	0	0	0	0	0	0	6	0	6	3	4.24	1.41	0	0	0	0	0	0	0	0	0	0	0	0	0	0	0	0	0	0	7	0	7	3.5	4.95	1.41	0
Q9Y262-1	Q9Y262-1	EIF3L_HUMAN	51386	EIF3L	Eukaryotic translation initiation factor 3 subunit L {ECO:0000255|HAMAP-Rule:MF_03011}	EIF3L,EIF3EIP	0	0	0	0	0	0	0	0	0	0	0	0	4	4	6	4	0	0	0	0	0	0	0	0	0	0	0	0	0	0	0	0	0	0	0	0	6	5	11	5.5	0.71	0.13	0
P12273	P12273	PIP_HUMAN	5304	PIP	Prolactin-inducible protein	PIP,GPIP4,GCDFP15	0	4	4	2	2.83	1.41	0	2	2	1	1.41	1.41	0	0	0	0	0	0	0	0	0	0	0	0	0	4	4	2	2.83	1.41	0	2	2	1	1.41	1.41	0	0	0	0	0	0	0
P42765	P42765	THIM_HUMAN	10449	ACAA2	3-ketoacyl-CoA thiolase, mitochondrial	ACAA2	0	0	0	0	0	0	0	0	0	0	0	0	5	0	5	2.5	3.54	1.41	0	0	0	0	0	0	0	0	0	0	0	0	0	0	0	0	0	0	5	0	5	2.5	3.54	1.41	0
P02765	P02765	FETUA_HUMAN	197	AHSG	Alpha-2-HS-glycoprotein	AHSG,FETUA	0	0	0	0	0	0	0	0	0	0	0	0	4	4	5	4	0	0	0	0	0	0	0	0	0	0	0	0	0	0	0	0	0	0	0	0	4	5	9	4.5	0.71	0.16	0
P62495-1	P62495-1	ERF1_HUMAN	2107	ETF1	Eukaryotic peptide chain release factor subunit 1	ETF1,ERF1,RF1,SUP45L1	0	0	0	0	0	0	0	0	0	0	0	0	5	2	5	3.5	2.12	0.61	0	0	0	0	0	0	0	0	0	0	0	0	0	0	0	0	0	0	5	2	7	3.5	2.12	0.61	0
P62495-1	P62495-2	ERF1_HUMAN	2107	ETF1	Eukaryotic peptide chain release factor subunit 1	ETF1,ERF1,RF1,SUP45L1	0	0	0	0	0	0	0	0	0	0	0	0	5	2	5	3.5	2.12	0.61	0	0	0	0	0	0	0	0	0	0	0	0	0	0	0	0	0	0	5	2	7	3.5	2.12	0.61	0
Q9BWD1-1	Q9BWD1-1	THIC_HUMAN	39	ACAT2	Acetyl-CoA acetyltransferase, cytosolic	ACAT2,ACTL	0	0	0	0	0	0	0	0	0	0	0	0	4	2	5	3	1.41	0.47	0	0	0	0	0	0	0	0	0	0	0	0	0	0	0	0	0	0	5	2	7	3.5	2.12	0.61	0
Q9BWD1-1	Q9BWD1-2	THIC_HUMAN	39	ACAT2	Acetyl-CoA acetyltransferase, cytosolic	ACAT2,ACTL	0	0	0	0	0	0	0	0	0	0	0	0	4	2	5	3	1.41	0.47	0	0	0	0	0	0	0	0	0	0	0	0	0	0	0	0	0	0	5	2	7	3.5	2.12	0.61	0
Q96QK1	Q96QK1	VPS35_HUMAN	55737	VPS35	Vacuolar protein sorting-associated protein 35	VPS35,MEM3	0	0	0	0	0	0	0	0	0	0	0	0	5	0	5	2.5	3.54	1.41	0	0	0	0	0	0	0	0	0	0	0	0	0	0	0	0	0	0	5	0	5	2.5	3.54	1.41	0
Q9NTK5-1	Q9NTK5-1	OLA1_HUMAN	29789	OLA1	Obg-like ATPase 1 {ECO:0000255|HAMAP-Rule:MF_03167}	OLA1,GTPBP9	0	0	0	0	0	0	0	0	0	0	0	0	4	3	5	3.5	0.71	0.2	0	0	0	0	0	0	0	0	0	0	0	0	0	0	0	0	0	0	4	3	7	3.5	0.71	0.2	0
P37837	P37837	TALDO_HUMAN	6888	TALDO1	Transaldolase	TALDO1,TALDOR,TAL,TALDO	0	0	0	0	0	0	0	0	0	0	0	0	3	3	5	3	0	0	0	0	0	0	0	0	0	0	0	0	0	0	0	0	0	0	0	0	3	3	6	3	0	0	0
P30405-1	P30405-1	PPIF_HUMAN	10105	PPIF	Peptidyl-prolyl cis-trans isomerase F, mitochondrial	PPIF,CYP3	0	0	0	0	0	0	0	0	0	0	0	0	5	0	5	2.5	3.54	1.41	0	0	0	0	0	0	0	0	0	0	0	0	0	0	0	0	0	0	6	0	6	3	4.24	1.41	0
Q9NR31-1	Q9NR31-1	SAR1A_HUMAN	56681	SAR1A	GTP-binding protein SAR1a	SAR1A,SARA,SAR1,SARA1	0	0	0	0	0	0	0	0	0	0	0	0	3	4	5	3.5	0.71	0.2	0	0	0	0	0	0	0	0	0	0	0	0	0	0	0	0	0	0	3	4	7	3.5	0.71	0.2	0
O00264-1	O00264-1	PGRC1_HUMAN	10857	PGRMC1	Membrane-associated progesterone receptor component 1	PGRMC1,PGRMC,HPR6.6	0	0	0	0	0	0	0	0	0	0	0	0	5	0	5	2.5	3.54	1.41	0	0	0	0	0	0	0	0	0	0	0	0	0	0	0	0	0	0	6	0	6	3	4.24	1.41	0
O43491-1	O43491-1	E41L2_HUMAN	2037	EPB41L2	Band 4.1-like protein 2	EPB41L2	0	0	0	0	0	0	0	0	0	0	0	0	4	2	5	3	1.41	0.47	0	0	0	0	0	0	0	0	0	0	0	0	0	0	0	0	0	0	4	2	6	3	1.41	0.47	0
O43491-1	O43491-4	E41L2_HUMAN	2037	EPB41L2	Band 4.1-like protein 2	EPB41L2	0	0	0	0	0	0	0	0	0	0	0	0	4	2	5	3	1.41	0.47	0	0	0	0	0	0	0	0	0	0	0	0	0	0	0	0	0	0	4	2	6	3	1.41	0.47	0
P46821	P46821	MAP1B_HUMAN	4131	MAP1B	Microtubule-associated protein 1B	MAP1B	0	0	0	0	0	0	0	0	0	0	0	0	5	0	5	2.5	3.54	1.41	0	0	0	0	0	0	0	0	0	0	0	0	0	0	0	0	0	0	5	0	5	2.5	3.54	1.41	0
P14324-1	P14324-1	FPPS_HUMAN	2224	FDPS	Farnesyl pyrophosphate synthase	FDPS,FPS,KIAA1293	0	0	0	0	0	0	0	0	0	0	0	0	5	0	5	2.5	3.54	1.41	0	0	0	0	0	0	0	0	0	0	0	0	0	0	0	0	0	0	5	0	5	2.5	3.54	1.41	0
P14324-1	P14324-2	FPPS_HUMAN	2224	FDPS	Farnesyl pyrophosphate synthase	FDPS,FPS,KIAA1293	0	0	0	0	0	0	0	0	0	0	0	0	5	0	5	2.5	3.54	1.41	0	0	0	0	0	0	0	0	0	0	0	0	0	0	0	0	0	0	5	0	5	2.5	3.54	1.41	0
P51148-1	P51148-1	RAB5C_HUMAN	5878	RAB5C	Ras-related protein Rab-5C	RAB5C,RABL	0	0	0	0	0	0	0	0	0	0	0	0	4	4	5	4	0	0	0	0	0	0	0	0	0	0	0	0	0	0	0	0	0	0	0	0	4	4	8	4	0	0	0
P51148-1	P51148-2	RAB5C_HUMAN	5878	RAB5C	Ras-related protein Rab-5C	RAB5C,RABL	0	0	0	0	0	0	0	0	0	0	0	0	4	4	5	4	0	0	0	0	0	0	0	0	0	0	0	0	0	0	0	0	0	0	0	0	4	4	8	4	0	0	0
Q9NYF8-1	Q9NYF8-1	BCLF1_HUMAN	9774	BCLAF1	Bcl-2-associated transcription factor 1	BCLAF1,BTF,KIAA0164	0	0	0	0	0	0	0	0	0	0	0	0	3	2	5	2.5	0.71	0.28	0	0	0	0	0	0	0	0	0	0	0	0	0	0	0	0	0	0	3	2	5	2.5	0.71	0.28	0
Q9NYF8-1	Q9NYF8-2	BCLF1_HUMAN	9774	BCLAF1	Bcl-2-associated transcription factor 1	BCLAF1,BTF,KIAA0164	0	0	0	0	0	0	0	0	0	0	0	0	3	2	5	2.5	0.71	0.28	0	0	0	0	0	0	0	0	0	0	0	0	0	0	0	0	0	0	3	2	5	2.5	0.71	0.28	0
Q9NSD9-1	Q9NSD9-1	SYFB_HUMAN	10056	FARSB	Phenylalanine--tRNA ligase beta subunit	FARSB,FRSB,FARSLB	0	0	0	0	0	0	0	0	0	0	0	0	4	2	5	3	1.41	0.47	0	0	0	0	0	0	0	0	0	0	0	0	0	0	0	0	0	0	4	2	6	3	1.41	0.47	0
P22087	P22087	FBRL_HUMAN	2091	FBL	rRNA 2'-O-methyltransferase fibrillarin	FBL,FLRN,FIB1	0	0	0	0	0	0	0	0	0	0	0	0	3	3	5	3	0	0	0	0	0	0	0	0	0	0	0	0	0	0	0	0	0	0	0	0	3	3	6	3	0	0	0
Q9Y4L1-1	Q9Y4L1-1	HYOU1_HUMAN	10525	HYOU1	Hypoxia up-regulated protein 1	HYOU1,ORP150,GRP170	0	0	0	0	0	0	0	0	0	0	0	0	4	2	5	3	1.41	0.47	0	0	0	0	0	0	0	0	0	0	0	0	0	0	0	0	0	0	4	2	6	3	1.41	0.47	0
Q9UNE7-1	Q9UNE7-1	CHIP_HUMAN	10273	STUB1	E3 ubiquitin-protein ligase CHIP {ECO:0000305}	STUB1,CHIP	0	0	0	0	0	0	0	0	0	0	0	0	4	3	5	3.5	0.71	0.2	0	0	0	0	0	0	0	0	0	0	0	0	0	0	0	0	0	0	4	3	7	3.5	0.71	0.2	0
O60282-1	O60282-1	KIF5C_HUMAN	3800	KIF5C	Kinesin heavy chain isoform 5C	KIF5C,NKHC2,KIAA0531	0	0	0	0	0	0	0	0	0	0	0	0	3	3	5	3	0	0	0	0	0	0	0	0	0	0	0	0	0	0	0	0	0	0	0	0	3	3	6	3	0	0	0
P07954-1	P07954-1	FUMH_HUMAN	2271	FH	Fumarate hydratase, mitochondrial	FH	0	0	0	0	0	0	0	0	0	0	0	0	4	0	4	2	2.83	1.41	0	0	0	0	0	0	0	0	0	0	0	0	0	0	0	0	0	0	4	0	4	2	2.83	1.41	0
P07954-1	P07954-2	FUMH_HUMAN	2271	FH	Fumarate hydratase, mitochondrial	FH	0	0	0	0	0	0	0	0	0	0	0	0	4	0	4	2	2.83	1.41	0	0	0	0	0	0	0	0	0	0	0	0	0	0	0	0	0	0	4	0	4	2	2.83	1.41	0
P50213-1	P50213-1	IDH3A_HUMAN	3419	IDH3A	Isocitrate dehydrogenase [NAD] subunit alpha, mitochondrial	IDH3A	0	0	0	0	0	0	0	0	0	0	0	0	4	1	4	2.5	2.12	0.85	0	0	0	0	0	0	0	0	0	0	0	0	0	0	0	0	0	0	4	1	5	2.5	2.12	0.85	0
P18754-1	P18754-1	RCC1_HUMAN	1104	RCC1	Regulator of chromosome condensation	RCC1,CHC1	0	2	2	1	1.41	1.41	0	0	0	0	0	0	2	1	3	1.5	0.71	0.47	0	0	0	0	0	0	0	3	3	1.5	2.12	1.41	0	0	0	0	0	0	4	1	5	2.5	2.12	0.85	0
P18754-1	P18754-2	RCC1_HUMAN	1104	RCC1	Regulator of chromosome condensation	RCC1,CHC1	0	2	2	1	1.41	1.41	0	0	0	0	0	0	2	1	3	1.5	0.71	0.47	0	0	0	0	0	0	0	3	3	1.5	2.12	1.41	0	0	0	0	0	0	4	1	5	2.5	2.12	0.85	0
Q15102	Q15102	PA1B3_HUMAN	5050	PAFAH1B3	Platelet-activating factor acetylhydrolase IB subunit gamma	PAFAH1B3,PAFAHG	0	1	1	0.5	0.71	1.41	0	0	0	0	0	0	3	0	3	1.5	2.12	1.41	0	0	0	0	0	0	0	1	1	0.5	0.71	1.41	0	0	0	0	0	0	3	0	3	1.5	2.12	1.41	0
Q92598-1	Q92598-1	HS105_HUMAN	10808	HSPH1	Heat shock protein 105 kDa	HSPH1,HSP105,KIAA0201,HSP110	0	0	0	0	0	0	0	0	0	0	0	0	4	2	4	3	1.41	0.47	0	0	0	0	0	0	0	0	0	0	0	0	0	0	0	0	0	0	4	2	6	3	1.41	0.47	0
Q92598-1	Q92598-4	HS105_HUMAN	10808	HSPH1	Heat shock protein 105 kDa	HSPH1,HSP105,KIAA0201,HSP110	0	0	0	0	0	0	0	0	0	0	0	0	4	2	4	3	1.41	0.47	0	0	0	0	0	0	0	0	0	0	0	0	0	0	0	0	0	0	4	2	6	3	1.41	0.47	0
Q92598-1	Q92598-3	HS105_HUMAN	10808	HSPH1	Heat shock protein 105 kDa	HSPH1,HSP105,KIAA0201,HSP110	0	0	0	0	0	0	0	0	0	0	0	0	4	2	4	3	1.41	0.47	0	0	0	0	0	0	0	0	0	0	0	0	0	0	0	0	0	0	4	2	6	3	1.41	0.47	0
Q92598-1	Q92598-2	HS105_HUMAN	10808	HSPH1	Heat shock protein 105 kDa	HSPH1,HSP105,KIAA0201,HSP110	0	0	0	0	0	0	0	0	0	0	0	0	4	2	4	3	1.41	0.47	0	0	0	0	0	0	0	0	0	0	0	0	0	0	0	0	0	0	4	2	6	3	1.41	0.47	0
Q9BUP0-1	Q9BUP0-1	EFHD1_HUMAN	80303	EFHD1	EF-hand domain-containing protein D1	EFHD1,SWS2	0	0	0	0	0	0	0	0	0	0	0	0	2	2	4	2	0	0	0	0	0	0	0	0	0	0	0	0	0	0	0	0	0	0	0	0	2	2	4	2	0	0	0
P20290-2	P20290-2	BTF3_HUMAN	689	BTF3	Transcription factor BTF3	BTF3,NACB	0	0	0	0	0	0	0	0	0	0	0	0	2	2	4	2	0	0	0	0	0	0	0	0	0	0	0	0	0	0	0	0	0	0	0	0	3	2	5	2.5	0.71	0.28	0
P35221-1	P35221-1	CTNA1_HUMAN	1495	CTNNA1	Catenin alpha-1	CTNNA1	0	0	0	0	0	0	0	0	0	0	0	0	3	2	4	2.5	0.71	0.28	0	0	0	0	0	0	0	0	0	0	0	0	0	0	0	0	0	0	3	2	5	2.5	0.71	0.28	0
P35221-1	P35221-2	CTNA1_HUMAN	1495	CTNNA1	Catenin alpha-1	CTNNA1	0	0	0	0	0	0	0	0	0	0	0	0	3	2	4	2.5	0.71	0.28	0	0	0	0	0	0	0	0	0	0	0	0	0	0	0	0	0	0	3	2	5	2.5	0.71	0.28	0
Q9Y224	Q9Y224	CN166_HUMAN	51637	C14orf166	UPF0568 protein C14orf166	C14orf166	0	0	0	0	0	0	0	0	0	0	0	0	2	2	4	2	0	0	0	0	0	0	0	0	0	0	0	0	0	0	0	0	0	0	0	0	2	2	4	2	0	0	0
P39656-1	P39656-1	OST48_HUMAN	1650	DDOST	Dolichyl-diphosphooligosaccharide--protein glycosyltransferase 48 kDa subunit	DDOST,KIAA0115,OST48	0	0	0	0	0	0	0	0	0	0	0	0	4	0	4	2	2.83	1.41	0	0	0	0	0	0	0	0	0	0	0	0	0	0	0	0	0	0	4	0	4	2	2.83	1.41	0
P39656-1	P39656-3	OST48_HUMAN	1650	DDOST	Dolichyl-diphosphooligosaccharide--protein glycosyltransferase 48 kDa subunit	DDOST,KIAA0115,OST48	0	0	0	0	0	0	0	0	0	0	0	0	4	0	4	2	2.83	1.41	0	0	0	0	0	0	0	0	0	0	0	0	0	0	0	0	0	0	4	0	4	2	2.83	1.41	0
P38117-1	P38117-1	ETFB_HUMAN	2109	ETFB	Electron transfer flavoprotein subunit beta	ETFB	0	0	0	0	0	0	0	0	0	0	0	0	4	2	4	3	1.41	0.47	0	0	0	0	0	0	0	0	0	0	0	0	0	0	0	0	0	0	7	2	9	4.5	3.54	0.79	0
P38117-1	P38117-2	ETFB_HUMAN	2109	ETFB	Electron transfer flavoprotein subunit beta	ETFB	0	0	0	0	0	0	0	0	0	0	0	0	4	2	4	3	1.41	0.47	0	0	0	0	0	0	0	0	0	0	0	0	0	0	0	0	0	0	7	2	9	4.5	3.54	0.79	0
Q9HB71-1	Q9HB71-1	CYBP_HUMAN	27101	CACYBP	Calcyclin-binding protein	CACYBP,SIP,S100A6BP	0	0	0	0	0	0	0	0	0	0	0	0	2	3	4	2.5	0.71	0.28	0	0	0	0	0	0	0	0	0	0	0	0	0	0	0	0	0	0	2	4	6	3	1.41	0.47	0
Q9HB71-1	Q9HB71-3	CYBP_HUMAN	27101	CACYBP	Calcyclin-binding protein	CACYBP,SIP,S100A6BP	0	0	0	0	0	0	0	0	0	0	0	0	2	3	4	2.5	0.71	0.28	0	0	0	0	0	0	0	0	0	0	0	0	0	0	0	0	0	0	2	4	6	3	1.41	0.47	0
P62899-1	P62899-1	RL31_HUMAN	6160	RPL31	60S ribosomal protein L31	RPL31	0	0	0	0	0	0	0	0	0	0	0	0	3	3	4	3	0	0	0	0	0	0	0	0	0	0	0	0	0	0	0	0	0	0	0	0	4	5	9	4.5	0.71	0.16	0
P17858-1	P17858-1	PFKAL_HUMAN	5211	PFKL	ATP-dependent 6-phosphofructokinase, liver type {ECO:0000255|HAMAP-Rule:MF_03184}	PFKL	0	0	0	0	0	0	0	0	0	0	0	0	4	2	4	3	1.41	0.47	0	0	0	0	0	0	0	0	0	0	0	0	0	0	0	0	0	0	4	2	6	3	1.41	0.47	0
P19367-1	P19367-1	HXK1_HUMAN	3098	HK1	Hexokinase-1	HK1	0	0	0	0	0	0	0	0	0	0	0	0	4	0	4	2	2.83	1.41	0	0	0	0	0	0	0	0	0	0	0	0	0	0	0	0	0	0	4	0	4	2	2.83	1.41	0
P19367-1	P19367-4	HXK1_HUMAN	3098	HK1	Hexokinase-1	HK1	0	0	0	0	0	0	0	0	0	0	0	0	4	0	4	2	2.83	1.41	0	0	0	0	0	0	0	0	0	0	0	0	0	0	0	0	0	0	4	0	4	2	2.83	1.41	0
P19367-1	P19367-3	HXK1_HUMAN	3098	HK1	Hexokinase-1	HK1	0	0	0	0	0	0	0	0	0	0	0	0	4	0	4	2	2.83	1.41	0	0	0	0	0	0	0	0	0	0	0	0	0	0	0	0	0	0	4	0	4	2	2.83	1.41	0
P19367-1	P19367-2	HXK1_HUMAN	3098	HK1	Hexokinase-1	HK1	0	0	0	0	0	0	0	0	0	0	0	0	4	0	4	2	2.83	1.41	0	0	0	0	0	0	0	0	0	0	0	0	0	0	0	0	0	0	4	0	4	2	2.83	1.41	0
O43242-1	O43242-1	PSMD3_HUMAN	5709	PSMD3	26S proteasome non-ATPase regulatory subunit 3	PSMD3	0	0	0	0	0	0	0	0	0	0	0	0	4	2	4	3	1.41	0.47	0	0	0	0	0	0	0	0	0	0	0	0	0	0	0	0	0	0	4	4	8	4	0	0	0
P20290-1	P20290-1	BTF3_HUMAN	689	BTF3	Transcription factor BTF3	BTF3,NACB	0	0	0	0	0	0	0	0	0	0	0	0	2	3	4	2.5	0.71	0.28	0	0	0	0	0	0	0	0	0	0	0	0	0	0	0	0	0	0	3	3	6	3	0	0	0
Q02218-1	Q02218-1	ODO1_HUMAN	4967	OGDH	2-oxoglutarate dehydrogenase, mitochondrial	OGDH	0	0	0	0	0	0	0	0	0	0	0	0	2	2	4	2	0	0	0	0	0	0	0	0	0	0	0	0	0	0	0	0	0	0	0	0	2	2	4	2	0	0	0
Q02218-1	Q02218-2	ODO1_HUMAN	4967	OGDH	2-oxoglutarate dehydrogenase, mitochondrial	OGDH	0	0	0	0	0	0	0	0	0	0	0	0	2	2	4	2	0	0	0	0	0	0	0	0	0	0	0	0	0	0	0	0	0	0	0	0	2	2	4	2	0	0	0
Q8N8S7-1	Q8N8S7-1	ENAH_HUMAN	55740	ENAH	Protein enabled homolog	ENAH,MENA	0	0	0	0	0	0	0	0	0	0	0	0	4	0	4	2	2.83	1.41	0	0	0	0	0	0	0	0	0	0	0	0	0	0	0	0	0	0	4	0	4	2	2.83	1.41	0
Q8N8S7-1	Q8N8S7-2	ENAH_HUMAN	55740	ENAH	Protein enabled homolog	ENAH,MENA	0	0	0	0	0	0	0	0	0	0	0	0	4	0	4	2	2.83	1.41	0	0	0	0	0	0	0	0	0	0	0	0	0	0	0	0	0	0	4	0	4	2	2.83	1.41	0
Q8N8S7-1	Q8N8S7-3	ENAH_HUMAN	55740	ENAH	Protein enabled homolog	ENAH,MENA	0	0	0	0	0	0	0	0	0	0	0	0	4	0	4	2	2.83	1.41	0	0	0	0	0	0	0	0	0	0	0	0	0	0	0	0	0	0	4	0	4	2	2.83	1.41	0
P83881	P83881	RL36A_HUMAN	6173	RPL36A	60S ribosomal protein L36a	RPL36A,RPL44	0	0	0	0	0	0	0	0	0	0	0	0	4	2	4	3	1.41	0.47	0	0	0	0	0	0	0	0	0	0	0	0	0	0	0	0	0	0	5	3	8	4	1.41	0.35	0
Q6PKG0-1	Q6PKG0-1	LARP1_HUMAN	23367	LARP1	La-related protein 1	LARP1,KIAA0731,LARP	0	0	0	0	0	0	0	0	0	0	0	0	4	0	4	2	2.83	1.41	0	0	0	0	0	0	0	0	0	0	0	0	0	0	0	0	0	0	4	0	4	2	2.83	1.41	0
Q6PKG0-1	Q6PKG0-3	LARP1_HUMAN	23367	LARP1	La-related protein 1	LARP1,KIAA0731,LARP	0	0	0	0	0	0	0	0	0	0	0	0	4	0	4	2	2.83	1.41	0	0	0	0	0	0	0	0	0	0	0	0	0	0	0	0	0	0	4	0	4	2	2.83	1.41	0
Q08J23-1	Q08J23-1	NSUN2_HUMAN	54888	NSUN2	tRNA (cytosine(34)-C(5))-methyltransferase	NSUN2,SAKI,TRM4	0	0	0	0	0	0	0	0	0	0	0	0	3	1	4	2	1.41	0.71	0	0	0	0	0	0	0	0	0	0	0	0	0	0	0	0	0	0	3	1	4	2	1.41	0.71	0
Q08J23-1	Q08J23-3	NSUN2_HUMAN	54888	NSUN2	tRNA (cytosine(34)-C(5))-methyltransferase	NSUN2,SAKI,TRM4	0	0	0	0	0	0	0	0	0	0	0	0	3	1	4	2	1.41	0.71	0	0	0	0	0	0	0	0	0	0	0	0	0	0	0	0	0	0	3	1	4	2	1.41	0.71	0
Q08J23-1	Q08J23-2	NSUN2_HUMAN	54888	NSUN2	tRNA (cytosine(34)-C(5))-methyltransferase	NSUN2,SAKI,TRM4	0	0	0	0	0	0	0	0	0	0	0	0	3	1	4	2	1.41	0.71	0	0	0	0	0	0	0	0	0	0	0	0	0	0	0	0	0	0	3	1	4	2	1.41	0.71	0
O75475-1	O75475-1	PSIP1_HUMAN	11168	PSIP1	PC4 and SFRS1-interacting protein	PSIP1,PSIP2,LEDGF,DFS70	0	0	0	0	0	0	0	0	0	0	0	0	3	3	4	3	0	0	0	0	0	0	0	0	0	0	0	0	0	0	0	0	0	0	0	0	3	3	6	3	0	0	0
Q9H1E3-1	Q9H1E3-1	NUCKS_HUMAN	64710	NUCKS1	Nuclear ubiquitous casein and cyclin-dependent kinase substrate 1	NUCKS1,NUCKS	0	0	0	0	0	0	0	0	0	0	0	0	4	2	4	3	1.41	0.47	0	0	0	0	0	0	0	0	0	0	0	0	0	0	0	0	0	0	4	2	6	3	1.41	0.47	0
Q9Y3I0	Q9Y3I0	RTCB_HUMAN	51493	RTCB	tRNA-splicing ligase RtcB homolog {ECO:0000255|HAMAP-Rule:MF_03144}	RTCB,C22orf28	0	0	0	0	0	0	0	0	0	0	0	0	4	0	4	2	2.83	1.41	0	0	0	0	0	0	0	0	0	0	0	0	0	0	0	0	0	0	4	0	4	2	2.83	1.41	0
Q9UJU6-1	Q9UJU6-1	DBNL_HUMAN	28988	DBNL	Drebrin-like protein	DBNL,SH3P7,CMAP	0	0	0	0	0	0	0	0	0	0	0	0	4	2	4	3	1.41	0.47	0	0	0	0	0	0	0	0	0	0	0	0	0	0	0	0	0	0	5	2	7	3.5	2.12	0.61	0
Q9UJU6-1	Q9UJU6-5	DBNL_HUMAN	28988	DBNL	Drebrin-like protein	DBNL,SH3P7,CMAP	0	0	0	0	0	0	0	0	0	0	0	0	4	2	4	3	1.41	0.47	0	0	0	0	0	0	0	0	0	0	0	0	0	0	0	0	0	0	5	2	7	3.5	2.12	0.61	0
Q9UJZ1-1	Q9UJZ1-1	STML2_HUMAN	30968	STOML2	Stomatin-like protein 2, mitochondrial	STOML2,SLP2	0	0	0	0	0	0	0	0	0	0	0	0	4	0	4	2	2.83	1.41	0	0	0	0	0	0	0	0	0	0	0	0	0	0	0	0	0	0	4	0	4	2	2.83	1.41	0
Q9UJZ1-1	Q9UJZ1-2	STML2_HUMAN	30968	STOML2	Stomatin-like protein 2, mitochondrial	STOML2,SLP2	0	0	0	0	0	0	0	0	0	0	0	0	4	0	4	2	2.83	1.41	0	0	0	0	0	0	0	0	0	0	0	0	0	0	0	0	0	0	4	0	4	2	2.83	1.41	0
Q16181-1	Q16181-1	SEPT7_HUMAN	989	SEPT7	Septin-7	SEPT7,CDC10	0	0	0	0	0	0	0	0	0	0	0	0	4	2	4	3	1.41	0.47	0	0	0	0	0	0	0	0	0	0	0	0	0	0	0	0	0	0	4	2	6	3	1.41	0.47	0
Q16181-1	Q16181-2	SEPT7_HUMAN	989	SEPT7	Septin-7	SEPT7,CDC10	0	0	0	0	0	0	0	0	0	0	0	0	4	2	4	3	1.41	0.47	0	0	0	0	0	0	0	0	0	0	0	0	0	0	0	0	0	0	4	2	6	3	1.41	0.47	0
P06702	P06702	S10A9_HUMAN	6280	S100A9	Protein S100-A9	S100A9,MRP14,CFAG,CAGB	0	3	3	1.5	2.12	1.41	2	0	2	1	1.41	1.41	0	0	0	0	0	0	0	0	0	0	0	0	0	4	4	2	2.83	1.41	2	0	2	1	1.41	1.41	0	0	0	0	0	0	0
P61758	P61758	PFD3_HUMAN	7411	VBP1	Prefoldin subunit 3	VBP1,PFDN3	0	0	0	0	0	0	0	0	0	0	0	0	2	2	4	2	0	0	0	0	0	0	0	0	0	0	0	0	0	0	0	0	0	0	0	0	2	2	4	2	0	0	0
O15355	O15355	PPM1G_HUMAN	5496	PPM1G	Protein phosphatase 1G	PPM1G,PPM1C	0	0	0	0	0	0	0	0	0	0	0	0	4	0	4	2	2.83	1.41	0	0	0	0	0	0	0	0	0	0	0	0	0	0	0	0	0	0	4	0	4	2	2.83	1.41	0
Q9BZZ5-1	Q9BZZ5-1	API5_HUMAN	8539	API5	Apoptosis inhibitor 5	API5	0	0	0	0	0	0	0	0	0	0	0	0	4	0	4	2	2.83	1.41	0	0	0	0	0	0	0	0	0	0	0	0	0	0	0	0	0	0	4	0	4	2	2.83	1.41	0
Q9BZZ5-1	Q9BZZ5-2	API5_HUMAN	8539	API5	Apoptosis inhibitor 5	API5	0	0	0	0	0	0	0	0	0	0	0	0	4	0	4	2	2.83	1.41	0	0	0	0	0	0	0	0	0	0	0	0	0	0	0	0	0	0	4	0	4	2	2.83	1.41	0
Q9BZZ5-1	Q9BZZ5-5	API5_HUMAN	8539	API5	Apoptosis inhibitor 5	API5	0	0	0	0	0	0	0	0	0	0	0	0	4	0	4	2	2.83	1.41	0	0	0	0	0	0	0	0	0	0	0	0	0	0	0	0	0	0	4	0	4	2	2.83	1.41	0
Q9BZZ5-1	Q9BZZ5-6	API5_HUMAN	8539	API5	Apoptosis inhibitor 5	API5	0	0	0	0	0	0	0	0	0	0	0	0	4	0	4	2	2.83	1.41	0	0	0	0	0	0	0	0	0	0	0	0	0	0	0	0	0	0	4	0	4	2	2.83	1.41	0
Q9BZZ5-1	Q9BZZ5-4	API5_HUMAN	8539	API5	Apoptosis inhibitor 5	API5	0	0	0	0	0	0	0	0	0	0	0	0	4	0	4	2	2.83	1.41	0	0	0	0	0	0	0	0	0	0	0	0	0	0	0	0	0	0	4	0	4	2	2.83	1.41	0
P22695	P22695	QCR2_HUMAN	7385	UQCRC2	Cytochrome b-c1 complex subunit 2, mitochondrial	UQCRC2	0	0	0	0	0	0	0	0	0	0	0	0	4	0	4	2	2.83	1.41	0	0	0	0	0	0	0	0	0	0	0	0	0	0	0	0	0	0	4	0	4	2	2.83	1.41	0
Q8NE71-1	Q8NE71-1	ABCF1_HUMAN	23	ABCF1	ATP-binding cassette sub-family F member 1	ABCF1,ABC50	0	0	0	0	0	0	0	0	0	0	0	0	3	2	4	2.5	0.71	0.28	0	0	0	0	0	0	0	0	0	0	0	0	0	0	0	0	0	0	4	2	6	3	1.41	0.47	0
Q8NE71-1	Q8NE71-2	ABCF1_HUMAN	23	ABCF1	ATP-binding cassette sub-family F member 1	ABCF1,ABC50	0	0	0	0	0	0	0	0	0	0	0	0	3	2	4	2.5	0.71	0.28	0	0	0	0	0	0	0	0	0	0	0	0	0	0	0	0	0	0	4	2	6	3	1.41	0.47	0
P09543-1	P09543-1	CN37_HUMAN	1267	CNP	2',3'-cyclic-nucleotide 3'-phosphodiesterase	CNP	0	0	0	0	0	0	0	0	0	0	0	0	3	1	4	2	1.41	0.71	0	0	0	0	0	0	0	0	0	0	0	0	0	0	0	0	0	0	3	1	4	2	1.41	0.71	0
P09543-1	P09543-2	CN37_HUMAN	1267	CNP	2',3'-cyclic-nucleotide 3'-phosphodiesterase	CNP	0	0	0	0	0	0	0	0	0	0	0	0	3	1	4	2	1.41	0.71	0	0	0	0	0	0	0	0	0	0	0	0	0	0	0	0	0	0	3	1	4	2	1.41	0.71	0
Q15424-1	Q15424-1	SAFB1_HUMAN	6294	SAFB	Scaffold attachment factor B1	SAFB,SAFB1,HET,HAP	0	0	0	0	0	0	0	0	0	0	0	0	4	0	4	2	2.83	1.41	0	0	0	0	0	0	0	0	0	0	0	0	0	0	0	0	0	0	4	0	4	2	2.83	1.41	0
Q15424-1	Q15424-3	SAFB1_HUMAN	6294	SAFB	Scaffold attachment factor B1	SAFB,SAFB1,HET,HAP	0	0	0	0	0	0	0	0	0	0	0	0	4	0	4	2	2.83	1.41	0	0	0	0	0	0	0	0	0	0	0	0	0	0	0	0	0	0	4	0	4	2	2.83	1.41	0
Q15424-1	Q15424-2	SAFB1_HUMAN	6294	SAFB	Scaffold attachment factor B1	SAFB,SAFB1,HET,HAP	0	0	0	0	0	0	0	0	0	0	0	0	4	0	4	2	2.83	1.41	0	0	0	0	0	0	0	0	0	0	0	0	0	0	0	0	0	0	4	0	4	2	2.83	1.41	0
Q15424-1	Q15424-4	SAFB1_HUMAN	6294	SAFB	Scaffold attachment factor B1	SAFB,SAFB1,HET,HAP	0	0	0	0	0	0	0	0	0	0	0	0	4	0	4	2	2.83	1.41	0	0	0	0	0	0	0	0	0	0	0	0	0	0	0	0	0	0	4	0	4	2	2.83	1.41	0
Q13409-1	Q13409-1	DC1I2_HUMAN	1781	DYNC1I2	Cytoplasmic dynein 1 intermediate chain 2	DYNC1I2,DNCI2,DNCIC2	0	0	0	0	0	0	0	0	0	0	0	0	2	4	4	3	1.41	0.47	0	0	0	0	0	0	0	0	0	0	0	0	0	0	0	0	0	0	2	4	6	3	1.41	0.47	0
Q13409-1	Q13409-2	DC1I2_HUMAN	1781	DYNC1I2	Cytoplasmic dynein 1 intermediate chain 2	DYNC1I2,DNCI2,DNCIC2	0	0	0	0	0	0	0	0	0	0	0	0	2	4	4	3	1.41	0.47	0	0	0	0	0	0	0	0	0	0	0	0	0	0	0	0	0	0	2	4	6	3	1.41	0.47	0
Q13409-1	Q13409-5	DC1I2_HUMAN	1781	DYNC1I2	Cytoplasmic dynein 1 intermediate chain 2	DYNC1I2,DNCI2,DNCIC2	0	0	0	0	0	0	0	0	0	0	0	0	2	4	4	3	1.41	0.47	0	0	0	0	0	0	0	0	0	0	0	0	0	0	0	0	0	0	2	4	6	3	1.41	0.47	0
Q13409-1	Q13409-3	DC1I2_HUMAN	1781	DYNC1I2	Cytoplasmic dynein 1 intermediate chain 2	DYNC1I2,DNCI2,DNCIC2	0	0	0	0	0	0	0	0	0	0	0	0	2	4	4	3	1.41	0.47	0	0	0	0	0	0	0	0	0	0	0	0	0	0	0	0	0	0	2	4	6	3	1.41	0.47	0
Q13409-1	Q13409-7	DC1I2_HUMAN	1781	DYNC1I2	Cytoplasmic dynein 1 intermediate chain 2	DYNC1I2,DNCI2,DNCIC2	0	0	0	0	0	0	0	0	0	0	0	0	2	4	4	3	1.41	0.47	0	0	0	0	0	0	0	0	0	0	0	0	0	0	0	0	0	0	2	4	6	3	1.41	0.47	0
Q13409-1	Q13409-6	DC1I2_HUMAN	1781	DYNC1I2	Cytoplasmic dynein 1 intermediate chain 2	DYNC1I2,DNCI2,DNCIC2	0	0	0	0	0	0	0	0	0	0	0	0	2	4	4	3	1.41	0.47	0	0	0	0	0	0	0	0	0	0	0	0	0	0	0	0	0	0	2	4	6	3	1.41	0.47	0
P68036-1	P68036-1	UB2L3_HUMAN	7332	UBE2L3	Ubiquitin-conjugating enzyme E2 L3	UBE2L3,UBCE7,UBCH7	0	0	0	0	0	0	0	0	0	0	0	0	4	0	4	2	2.83	1.41	0	0	0	0	0	0	0	0	0	0	0	0	0	0	0	0	0	0	4	0	4	2	2.83	1.41	0
O95202-1	O95202-1	LETM1_HUMAN	3954	LETM1	LETM1 and EF-hand domain-containing protein 1, mitochondrial	LETM1	0	0	0	0	0	0	0	0	0	0	0	0	3	0	3	1.5	2.12	1.41	0	0	0	0	0	0	0	0	0	0	0	0	0	0	0	0	0	0	4	0	4	2	2.83	1.41	0
Q9UG63-1	Q9UG63-1	ABCF2_HUMAN	10061	ABCF2	ATP-binding cassette sub-family F member 2	ABCF2	0	0	0	0	0	0	0	0	0	0	0	0	1	3	3	2	1.41	0.71	0	0	0	0	0	0	0	0	0	0	0	0	0	0	0	0	0	0	1	3	4	2	1.41	0.71	0
Q9UG63-1	Q9UG63-2	ABCF2_HUMAN	10061	ABCF2	ATP-binding cassette sub-family F member 2	ABCF2	0	0	0	0	0	0	0	0	0	0	0	0	1	3	3	2	1.41	0.71	0	0	0	0	0	0	0	0	0	0	0	0	0	0	0	0	0	0	1	3	4	2	1.41	0.71	0
P31942-1	P31942-1	HNRH3_HUMAN	3189	HNRNPH3	Heterogeneous nuclear ribonucleoprotein H3	HNRNPH3,HNRPH3	0	0	0	0	0	0	0	0	0	0	0	0	3	2	3	2.5	0.71	0.28	0	0	0	0	0	0	0	0	0	0	0	0	0	0	0	0	0	0	3	2	5	2.5	0.71	0.28	0
P31942-1	P31942-2	HNRH3_HUMAN	3189	HNRNPH3	Heterogeneous nuclear ribonucleoprotein H3	HNRNPH3,HNRPH3	0	0	0	0	0	0	0	0	0	0	0	0	3	2	3	2.5	0.71	0.28	0	0	0	0	0	0	0	0	0	0	0	0	0	0	0	0	0	0	3	2	5	2.5	0.71	0.28	0
O00483	O00483	NDUA4_HUMAN	4697	NDUFA4	Cytochrome c oxidase subunit NDUFA4	NDUFA4	0	0	0	0	0	0	0	0	0	0	0	0	2	2	3	2	0	0	0	0	0	0	0	0	0	0	0	0	0	0	0	0	0	0	0	0	2	2	4	2	0	0	0
P61019-1	P61019-1	RAB2A_HUMAN	5862	RAB2A	Ras-related protein Rab-2A	RAB2A,RAB2	0	1	1	0.5	0.71	1.41	0	0	0	0	0	0	2	0	2	1	1.41	1.41	0	0	0	0	0	0	0	1	1	0.5	0.71	1.41	0	0	0	0	0	0	3	0	3	1.5	2.12	1.41	0
P61019-1	P61019-2	RAB2A_HUMAN	5862	RAB2A	Ras-related protein Rab-2A	RAB2A,RAB2	0	1	1	0.5	0.71	1.41	0	0	0	0	0	0	2	0	2	1	1.41	1.41	0	0	0	0	0	0	0	1	1	0.5	0.71	1.41	0	0	0	0	0	0	3	0	3	1.5	2.12	1.41	0
P84090	P84090	ERH_HUMAN	2079	ERH	Enhancer of rudimentary homolog	ERH	0	2	2	1	1.41	1.41	0	0	0	0	0	0	0	2	2	1	1.41	1.41	0	0	0	0	0	0	0	3	3	1.5	2.12	1.41	0	0	0	0	0	0	0	2	2	1	1.41	1.41	0
P47985	P47985	UCRI_HUMAN	7386	UQCRFS1	Cytochrome b-c1 complex subunit Rieske, mitochondrial	UQCRFS1	0	0	0	0	0	0	0	0	0	0	0	0	3	2	3	2.5	0.71	0.28	0	0	0	0	0	0	0	0	0	0	0	0	0	0	0	0	0	0	3	3	6	3	0	0	0
P00918	P00918	CAH2_HUMAN	760	CA2	Carbonic anhydrase 2	CA2	0	0	0	0	0	0	0	0	0	0	0	0	3	0	3	1.5	2.12	1.41	0	0	0	0	0	0	0	0	0	0	0	0	0	0	0	0	0	0	4	0	4	2	2.83	1.41	0
O00232-1	O00232-1	PSD12_HUMAN	5718	PSMD12	26S proteasome non-ATPase regulatory subunit 12	PSMD12	0	0	0	0	0	0	0	0	0	0	0	0	3	2	3	2.5	0.71	0.28	0	0	0	0	0	0	0	0	0	0	0	0	0	0	0	0	0	0	4	2	6	3	1.41	0.47	0
Q00688	Q00688	FKBP3_HUMAN	2287	FKBP3	Peptidyl-prolyl cis-trans isomerase FKBP3	FKBP3,FKBP25	0	0	0	0	0	0	0	0	0	0	0	0	3	0	3	1.5	2.12	1.41	0	0	0	0	0	0	0	0	0	0	0	0	0	0	0	0	0	0	4	0	4	2	2.83	1.41	0
A8MWD9	A8MWD9	RUXGL_HUMAN	NA	SNRPGP15	Putative small nuclear ribonucleoprotein G-like protein 15	SNRPGP15	0	0	0	0	0	0	0	0	0	0	0	0	3	0	3	1.5	2.12	1.41	0	0	0	0	0	0	0	0	0	0	0	0	0	0	0	0	0	0	3	0	3	1.5	2.12	1.41	0
A8MWD9	P62308	RUXG_HUMAN	6637	SNRPG	Small nuclear ribonucleoprotein G	SNRPG,PBSCG	0	0	0	0	0	0	0	0	0	0	0	0	3	0	3	1.5	2.12	1.41	0	0	0	0	0	0	0	0	0	0	0	0	0	0	0	0	0	0	3	0	3	1.5	2.12	1.41	0
P22531	P22531	SPR2E_HUMAN	6704	SPRR2E	Small proline-rich protein 2E	SPRR2E	2	2	3	2	0	0	1	0	1	0.5	0.71	1.41	0	0	0	0	0	0	0	0	0	0	0	0	2	2	4	2	0	0	1	0	1	0.5	0.71	1.41	0	0	0	0	0	0	0
O60869-1	O60869-1	EDF1_HUMAN	8721	EDF1	Endothelial differentiation-related factor 1	EDF1	0	0	0	0	0	0	0	0	0	0	0	0	3	0	3	1.5	2.12	1.41	0	0	0	0	0	0	0	0	0	0	0	0	0	0	0	0	0	0	3	0	3	1.5	2.12	1.41	0
O60869-1	O60869-3	EDF1_HUMAN	8721	EDF1	Endothelial differentiation-related factor 1	EDF1	0	0	0	0	0	0	0	0	0	0	0	0	3	0	3	1.5	2.12	1.41	0	0	0	0	0	0	0	0	0	0	0	0	0	0	0	0	0	0	3	0	3	1.5	2.12	1.41	0
O60869-1	O60869-2	EDF1_HUMAN	8721	EDF1	Endothelial differentiation-related factor 1	EDF1	0	0	0	0	0	0	0	0	0	0	0	0	3	0	3	1.5	2.12	1.41	0	0	0	0	0	0	0	0	0	0	0	0	0	0	0	0	0	0	3	0	3	1.5	2.12	1.41	0
Q8NCW5-1	Q8NCW5-1	NNRE_HUMAN	128240	APOA1BP	NAD(P)H-hydrate epimerase {ECO:0000255|HAMAP-Rule:MF_03159}	APOA1BP,AIBP,YJEFN1	0	0	0	0	0	0	0	0	0	0	0	0	3	2	3	2.5	0.71	0.28	0	0	0	0	0	0	0	0	0	0	0	0	0	0	0	0	0	0	3	2	5	2.5	0.71	0.28	0
Q8NCW5-1	Q8NCW5-2	NNRE_HUMAN	128240	APOA1BP	NAD(P)H-hydrate epimerase {ECO:0000255|HAMAP-Rule:MF_03159}	APOA1BP,AIBP,YJEFN1	0	0	0	0	0	0	0	0	0	0	0	0	3	2	3	2.5	0.71	0.28	0	0	0	0	0	0	0	0	0	0	0	0	0	0	0	0	0	0	3	2	5	2.5	0.71	0.28	0
Q9BXJ9-1	Q9BXJ9-1	NAA15_HUMAN	80155	NAA15	N-alpha-acetyltransferase 15, NatA auxiliary subunit	NAA15,GA19,TBDN100,NARG1,NATH	0	0	0	0	0	0	0	0	0	0	0	0	3	0	3	1.5	2.12	1.41	0	0	0	0	0	0	0	0	0	0	0	0	0	0	0	0	0	0	3	0	3	1.5	2.12	1.41	0
P61160-1	P61160-1	ARP2_HUMAN	10097	ACTR2	Actin-related protein 2	ACTR2,ARP2	0	0	0	0	0	0	0	0	0	0	0	0	2	1	3	1.5	0.71	0.47	0	0	0	0	0	0	0	0	0	0	0	0	0	0	0	0	0	0	2	1	3	1.5	0.71	0.47	0
P61160-1	P61160-2	ARP2_HUMAN	10097	ACTR2	Actin-related protein 2	ACTR2,ARP2	0	0	0	0	0	0	0	0	0	0	0	0	2	1	3	1.5	0.71	0.47	0	0	0	0	0	0	0	0	0	0	0	0	0	0	0	0	0	0	2	1	3	1.5	0.71	0.47	0
P23368-1	P23368-1	MAOM_HUMAN	4200	ME2	NAD-dependent malic enzyme, mitochondrial	ME2	0	0	0	0	0	0	0	0	0	0	0	0	3	0	3	1.5	2.12	1.41	0	0	0	0	0	0	0	0	0	0	0	0	0	0	0	0	0	0	3	0	3	1.5	2.12	1.41	0
P23368-1	P23368-2	MAOM_HUMAN	4200	ME2	NAD-dependent malic enzyme, mitochondrial	ME2	0	0	0	0	0	0	0	0	0	0	0	0	3	0	3	1.5	2.12	1.41	0	0	0	0	0	0	0	0	0	0	0	0	0	0	0	0	0	0	3	0	3	1.5	2.12	1.41	0
P08754	P08754	GNAI3_HUMAN	2773	GNAI3	Guanine nucleotide-binding protein G(k) subunit alpha	GNAI3	0	0	0	0	0	0	0	0	0	0	0	0	0	3	3	1.5	2.12	1.41	0	0	0	0	0	0	0	0	0	0	0	0	0	0	0	0	0	0	0	3	3	1.5	2.12	1.41	0
Q13423	Q13423	NNTM_HUMAN	23530	NNT	NAD(P) transhydrogenase, mitochondrial	NNT	0	0	0	0	0	0	0	0	0	0	0	0	2	2	3	2	0	0	0	0	0	0	0	0	0	0	0	0	0	0	0	0	0	0	0	0	2	2	4	2	0	0	0
Q9BWF3-1	Q9BWF3-1	RBM4_HUMAN	5936	RBM4	RNA-binding protein 4	RBM4,RBM4A	0	0	0	0	0	0	0	0	0	0	0	0	3	0	3	1.5	2.12	1.41	0	0	0	0	0	0	0	0	0	0	0	0	0	0	0	0	0	0	3	0	3	1.5	2.12	1.41	0
Q86UP2-1	Q86UP2-1	KTN1_HUMAN	3895	KTN1	Kinectin	KTN1,KIAA0004,CG1	0	0	0	0	0	0	0	0	0	0	0	0	2	3	3	2.5	0.71	0.28	0	0	0	0	0	0	0	0	0	0	0	0	0	0	0	0	0	0	2	3	5	2.5	0.71	0.28	0
Q86UP2-1	Q86UP2-2	KTN1_HUMAN	3895	KTN1	Kinectin	KTN1,KIAA0004,CG1	0	0	0	0	0	0	0	0	0	0	0	0	2	3	3	2.5	0.71	0.28	0	0	0	0	0	0	0	0	0	0	0	0	0	0	0	0	0	0	2	3	5	2.5	0.71	0.28	0
Q86UP2-1	Q86UP2-3	KTN1_HUMAN	3895	KTN1	Kinectin	KTN1,KIAA0004,CG1	0	0	0	0	0	0	0	0	0	0	0	0	2	3	3	2.5	0.71	0.28	0	0	0	0	0	0	0	0	0	0	0	0	0	0	0	0	0	0	2	3	5	2.5	0.71	0.28	0
Q86UP2-1	Q86UP2-4	KTN1_HUMAN	3895	KTN1	Kinectin	KTN1,KIAA0004,CG1	0	0	0	0	0	0	0	0	0	0	0	0	2	3	3	2.5	0.71	0.28	0	0	0	0	0	0	0	0	0	0	0	0	0	0	0	0	0	0	2	3	5	2.5	0.71	0.28	0
P20020-1	P20020-1	AT2B1_HUMAN	490	ATP2B1	Plasma membrane calcium-transporting ATPase 1	ATP2B1,PMCA1	0	0	0	0	0	0	0	0	0	0	0	0	3	0	3	1.5	2.12	1.41	0	0	0	0	0	0	0	0	0	0	0	0	0	0	0	0	0	0	3	0	3	1.5	2.12	1.41	0
P20020-1	P20020-6	AT2B1_HUMAN	490	ATP2B1	Plasma membrane calcium-transporting ATPase 1	ATP2B1,PMCA1	0	0	0	0	0	0	0	0	0	0	0	0	3	0	3	1.5	2.12	1.41	0	0	0	0	0	0	0	0	0	0	0	0	0	0	0	0	0	0	3	0	3	1.5	2.12	1.41	0
P20020-1	P20020-3	AT2B1_HUMAN	490	ATP2B1	Plasma membrane calcium-transporting ATPase 1	ATP2B1,PMCA1	0	0	0	0	0	0	0	0	0	0	0	0	3	0	3	1.5	2.12	1.41	0	0	0	0	0	0	0	0	0	0	0	0	0	0	0	0	0	0	3	0	3	1.5	2.12	1.41	0
P20020-1	P20020-2	AT2B1_HUMAN	490	ATP2B1	Plasma membrane calcium-transporting ATPase 1	ATP2B1,PMCA1	0	0	0	0	0	0	0	0	0	0	0	0	3	0	3	1.5	2.12	1.41	0	0	0	0	0	0	0	0	0	0	0	0	0	0	0	0	0	0	3	0	3	1.5	2.12	1.41	0
P20020-1	P20020-5	AT2B1_HUMAN	490	ATP2B1	Plasma membrane calcium-transporting ATPase 1	ATP2B1,PMCA1	0	0	0	0	0	0	0	0	0	0	0	0	3	0	3	1.5	2.12	1.41	0	0	0	0	0	0	0	0	0	0	0	0	0	0	0	0	0	0	3	0	3	1.5	2.12	1.41	0
P20020-1	P20020-4	AT2B1_HUMAN	490	ATP2B1	Plasma membrane calcium-transporting ATPase 1	ATP2B1,PMCA1	0	0	0	0	0	0	0	0	0	0	0	0	3	0	3	1.5	2.12	1.41	0	0	0	0	0	0	0	0	0	0	0	0	0	0	0	0	0	0	3	0	3	1.5	2.12	1.41	0
O15020-1	O15020-1	SPTN2_HUMAN	6712	SPTBN2	Spectrin beta chain, non-erythrocytic 2	SPTBN2,KIAA0302,SCA5	0	0	0	0	0	0	0	0	0	0	0	0	0	3	3	1.5	2.12	1.41	0	0	0	0	0	0	0	0	0	0	0	0	0	0	0	0	0	0	0	3	3	1.5	2.12	1.41	0
O15020-1	O15020-2	SPTN2_HUMAN	6712	SPTBN2	Spectrin beta chain, non-erythrocytic 2	SPTBN2,KIAA0302,SCA5	0	0	0	0	0	0	0	0	0	0	0	0	0	3	3	1.5	2.12	1.41	0	0	0	0	0	0	0	0	0	0	0	0	0	0	0	0	0	0	0	3	3	1.5	2.12	1.41	0
Q13242	Q13242	SRSF9_HUMAN	8683	SRSF9	Serine/arginine-rich splicing factor 9	SRSF9,SFRS9,SRP30C	0	0	0	0	0	0	0	0	0	0	0	0	2	2	3	2	0	0	0	0	0	0	0	0	0	0	0	0	0	0	0	0	0	0	0	0	2	2	4	2	0	0	0
P08240-1	P08240-1	SRPR_HUMAN	6734	SRPR	Signal recognition particle receptor subunit alpha	SRPR	0	0	0	0	0	0	0	0	0	0	0	0	3	0	3	1.5	2.12	1.41	0	0	0	0	0	0	0	0	0	0	0	0	0	0	0	0	0	0	3	0	3	1.5	2.12	1.41	0
P08240-1	P08240-2	SRPR_HUMAN	6734	SRPR	Signal recognition particle receptor subunit alpha	SRPR	0	0	0	0	0	0	0	0	0	0	0	0	3	0	3	1.5	2.12	1.41	0	0	0	0	0	0	0	0	0	0	0	0	0	0	0	0	0	0	3	0	3	1.5	2.12	1.41	0
P21281	P21281	VATB2_HUMAN	526	ATP6V1B2	V-type proton ATPase subunit B, brain isoform	ATP6V1B2,VPP3,ATP6B2	0	0	0	0	0	0	0	0	0	0	0	0	3	0	3	1.5	2.12	1.41	0	0	0	0	0	0	0	0	0	0	0	0	0	0	0	0	0	0	3	0	3	1.5	2.12	1.41	0
Q9Y2J2-1	Q9Y2J2-1	E41L3_HUMAN	23136	EPB41L3	Band 4.1-like protein 3	EPB41L3,DAL1,KIAA0987	0	0	0	0	0	0	0	0	0	0	0	0	2	2	3	2	0	0	0	0	0	0	0	0	0	0	0	0	0	0	0	0	0	0	0	0	2	2	4	2	0	0	0
Q9Y2J2-1	Q9Y2J2-4	E41L3_HUMAN	23136	EPB41L3	Band 4.1-like protein 3	EPB41L3,DAL1,KIAA0987	0	0	0	0	0	0	0	0	0	0	0	0	2	2	3	2	0	0	0	0	0	0	0	0	0	0	0	0	0	0	0	0	0	0	0	0	2	2	4	2	0	0	0
Q9Y2J2-1	Q9Y2J2-2	E41L3_HUMAN	23136	EPB41L3	Band 4.1-like protein 3	EPB41L3,DAL1,KIAA0987	0	0	0	0	0	0	0	0	0	0	0	0	2	2	3	2	0	0	0	0	0	0	0	0	0	0	0	0	0	0	0	0	0	0	0	0	2	2	4	2	0	0	0
P09012	P09012	SNRPA_HUMAN	6626	SNRPA	U1 small nuclear ribonucleoprotein A	SNRPA	0	0	0	0	0	0	0	0	0	0	0	0	2	3	3	2.5	0.71	0.28	0	0	0	0	0	0	0	0	0	0	0	0	0	0	0	0	0	0	2	3	5	2.5	0.71	0.28	0
O43765	O43765	SGTA_HUMAN	6449	SGTA	Small glutamine-rich tetratricopeptide repeat-containing protein alpha	SGTA,SGT,SGT1	0	0	0	0	0	0	0	0	0	0	0	0	3	2	3	2.5	0.71	0.28	0	0	0	0	0	0	0	0	0	0	0	0	0	0	0	0	0	0	4	3	7	3.5	0.71	0.2	0
O95336	O95336	6PGL_HUMAN	25796	PGLS	6-phosphogluconolactonase	PGLS	0	0	0	0	0	0	0	0	0	0	0	0	3	0	3	1.5	2.12	1.41	0	0	0	0	0	0	0	0	0	0	0	0	0	0	0	0	0	0	3	0	3	1.5	2.12	1.41	0
O15372	O15372	EIF3H_HUMAN	8667	EIF3H	Eukaryotic translation initiation factor 3 subunit H {ECO:0000255|HAMAP-Rule:MF_03007}	EIF3H,EIF3S3	0	0	0	0	0	0	0	0	0	0	0	0	3	2	3	2.5	0.71	0.28	0	0	0	0	0	0	0	0	0	0	0	0	0	0	0	0	0	0	3	2	5	2.5	0.71	0.28	0
Q86YZ3	Q86YZ3	HORN_HUMAN	388697	HRNR	Hornerin	HRNR,S100A18	1	2	3	1.5	0.71	0.47	0	0	0	0	0	0	0	0	0	0	0	0	0	0	0	0	0	0	1	3	4	2	1.41	0.71	0	0	0	0	0	0	0	0	0	0	0	0	0
P28066-1	P28066-1	PSA5_HUMAN	5686	PSMA5	Proteasome subunit alpha type-5	PSMA5	0	0	0	0	0	0	0	0	0	0	0	0	3	2	3	2.5	0.71	0.28	0	0	0	0	0	0	0	0	0	0	0	0	0	0	0	0	0	0	3	2	5	2.5	0.71	0.28	0
P56270-1	P56270-1	MAZ_HUMAN	4150	MAZ	Myc-associated zinc finger protein	MAZ,ZNF801	0	0	0	0	0	0	0	0	0	0	0	0	2	2	3	2	0	0	0	0	0	0	0	0	0	0	0	0	0	0	0	0	0	0	0	0	2	2	4	2	0	0	0
P56270-1	P56270-3	MAZ_HUMAN	4150	MAZ	Myc-associated zinc finger protein	MAZ,ZNF801	0	0	0	0	0	0	0	0	0	0	0	0	2	2	3	2	0	0	0	0	0	0	0	0	0	0	0	0	0	0	0	0	0	0	0	0	2	2	4	2	0	0	0
P56270-1	P56270-2	MAZ_HUMAN	4150	MAZ	Myc-associated zinc finger protein	MAZ,ZNF801	0	0	0	0	0	0	0	0	0	0	0	0	2	2	3	2	0	0	0	0	0	0	0	0	0	0	0	0	0	0	0	0	0	0	0	0	2	2	4	2	0	0	0
Q15056-1	Q15056-1	IF4H_HUMAN	7458	EIF4H	Eukaryotic translation initiation factor 4H	EIF4H,KIAA0038,WBSCR1,WSCR1	0	0	0	0	0	0	0	0	0	0	0	0	3	0	3	1.5	2.12	1.41	0	0	0	0	0	0	0	0	0	0	0	0	0	0	0	0	0	0	3	0	3	1.5	2.12	1.41	0
Q15056-1	Q15056-2	IF4H_HUMAN	7458	EIF4H	Eukaryotic translation initiation factor 4H	EIF4H,KIAA0038,WBSCR1,WSCR1	0	0	0	0	0	0	0	0	0	0	0	0	3	0	3	1.5	2.12	1.41	0	0	0	0	0	0	0	0	0	0	0	0	0	0	0	0	0	0	3	0	3	1.5	2.12	1.41	0
Q9UGP8	Q9UGP8	SEC63_HUMAN	11231	SEC63	Translocation protein SEC63 homolog	SEC63,SEC63L	0	0	0	0	0	0	0	0	0	0	0	0	0	3	3	1.5	2.12	1.41	0	0	0	0	0	0	0	0	0	0	0	0	0	0	0	0	0	0	0	3	3	1.5	2.12	1.41	0
Q14683	Q14683	SMC1A_HUMAN	8243	SMC1A	Structural maintenance of chromosomes protein 1A	SMC1A,SMC1L1,SB1.8,KIAA0178,DXS423E,SMC1	0	0	0	0	0	0	0	0	0	0	0	0	3	0	3	1.5	2.12	1.41	0	0	0	0	0	0	0	0	0	0	0	0	0	0	0	0	0	0	3	0	3	1.5	2.12	1.41	0
O43809	O43809	CPSF5_HUMAN	11051	NUDT21	Cleavage and polyadenylation specificity factor subunit 5	NUDT21,CPSF25,CPSF5,CFIM25	0	0	0	0	0	0	0	0	0	0	0	0	2	2	3	2	0	0	0	0	0	0	0	0	0	0	0	0	0	0	0	0	0	0	0	0	2	2	4	2	0	0	0
O14744-1	O14744-1	ANM5_HUMAN	10419	PRMT5	Protein arginine N-methyltransferase 5	PRMT5,JBP1,IBP72,HRMT1L5,SKB1	0	0	0	0	0	0	0	0	0	0	0	0	3	0	3	1.5	2.12	1.41	0	0	0	0	0	0	0	0	0	0	0	0	0	0	0	0	0	0	3	0	3	1.5	2.12	1.41	0
O14744-1	O14744-3	ANM5_HUMAN	10419	PRMT5	Protein arginine N-methyltransferase 5	PRMT5,JBP1,IBP72,HRMT1L5,SKB1	0	0	0	0	0	0	0	0	0	0	0	0	3	0	3	1.5	2.12	1.41	0	0	0	0	0	0	0	0	0	0	0	0	0	0	0	0	0	0	3	0	3	1.5	2.12	1.41	0
O14744-1	O14744-2	ANM5_HUMAN	10419	PRMT5	Protein arginine N-methyltransferase 5	PRMT5,JBP1,IBP72,HRMT1L5,SKB1	0	0	0	0	0	0	0	0	0	0	0	0	3	0	3	1.5	2.12	1.41	0	0	0	0	0	0	0	0	0	0	0	0	0	0	0	0	0	0	3	0	3	1.5	2.12	1.41	0
O14744-1	O14744-5	ANM5_HUMAN	10419	PRMT5	Protein arginine N-methyltransferase 5	PRMT5,JBP1,IBP72,HRMT1L5,SKB1	0	0	0	0	0	0	0	0	0	0	0	0	3	0	3	1.5	2.12	1.41	0	0	0	0	0	0	0	0	0	0	0	0	0	0	0	0	0	0	3	0	3	1.5	2.12	1.41	0
P23588-1	P23588-1	IF4B_HUMAN	1975	EIF4B	Eukaryotic translation initiation factor 4B	EIF4B	0	0	0	0	0	0	0	0	0	0	0	0	3	0	3	1.5	2.12	1.41	0	0	0	0	0	0	0	0	0	0	0	0	0	0	0	0	0	0	3	0	3	1.5	2.12	1.41	0
P23588-1	P23588-2	IF4B_HUMAN	1975	EIF4B	Eukaryotic translation initiation factor 4B	EIF4B	0	0	0	0	0	0	0	0	0	0	0	0	3	0	3	1.5	2.12	1.41	0	0	0	0	0	0	0	0	0	0	0	0	0	0	0	0	0	0	3	0	3	1.5	2.12	1.41	0
P60468	P60468	SC61B_HUMAN	10952	SEC61B	Protein transport protein Sec61 subunit beta	SEC61B	0	0	0	0	0	0	0	0	0	0	0	0	2	3	3	2.5	0.71	0.28	0	0	0	0	0	0	0	0	0	0	0	0	0	0	0	0	0	0	2	3	5	2.5	0.71	0.28	0
O43324-1	O43324-1	MCA3_HUMAN	9521	EEF1E1	Eukaryotic translation elongation factor 1 epsilon-1	EEF1E1,AIMP3,P18	0	0	0	0	0	0	0	0	0	0	0	0	2	2	3	2	0	0	0	0	0	0	0	0	0	0	0	0	0	0	0	0	0	0	0	0	3	2	5	2.5	0.71	0.28	0
P05114	P05114	HMGN1_HUMAN	3150	HMGN1	Non-histone chromosomal protein HMG-14	HMGN1,HMG14	0	0	0	0	0	0	0	0	0	0	0	0	3	0	3	1.5	2.12	1.41	0	0	0	0	0	0	0	0	0	0	0	0	0	0	0	0	0	0	4	0	4	2	2.83	1.41	0
O75822-1	O75822-1	EIF3J_HUMAN	8669	EIF3J	Eukaryotic translation initiation factor 3 subunit J {ECO:0000255|HAMAP-Rule:MF_03009}	EIF3J,EIF3S1	0	0	0	0	0	0	0	0	0	0	0	0	3	2	3	2.5	0.71	0.28	0	0	0	0	0	0	0	0	0	0	0	0	0	0	0	0	0	0	3	2	5	2.5	0.71	0.28	0
O75822-1	O75822-2	EIF3J_HUMAN	8669	EIF3J	Eukaryotic translation initiation factor 3 subunit J {ECO:0000255|HAMAP-Rule:MF_03009}	EIF3J,EIF3S1	0	0	0	0	0	0	0	0	0	0	0	0	3	2	3	2.5	0.71	0.28	0	0	0	0	0	0	0	0	0	0	0	0	0	0	0	0	0	0	3	2	5	2.5	0.71	0.28	0
O75822-1	O75822-3	EIF3J_HUMAN	8669	EIF3J	Eukaryotic translation initiation factor 3 subunit J {ECO:0000255|HAMAP-Rule:MF_03009}	EIF3J,EIF3S1	0	0	0	0	0	0	0	0	0	0	0	0	3	2	3	2.5	0.71	0.28	0	0	0	0	0	0	0	0	0	0	0	0	0	0	0	0	0	0	3	2	5	2.5	0.71	0.28	0
O15173-1	O15173-1	PGRC2_HUMAN	10424	PGRMC2	Membrane-associated progesterone receptor component 2	PGRMC2,PMBP,DG6	0	0	0	0	0	0	0	0	0	0	0	0	3	0	3	1.5	2.12	1.41	0	0	0	0	0	0	0	0	0	0	0	0	0	0	0	0	0	0	4	0	4	2	2.83	1.41	0
O15173-1	O15173-2	PGRC2_HUMAN	10424	PGRMC2	Membrane-associated progesterone receptor component 2	PGRMC2,PMBP,DG6	0	0	0	0	0	0	0	0	0	0	0	0	3	0	3	1.5	2.12	1.41	0	0	0	0	0	0	0	0	0	0	0	0	0	0	0	0	0	0	4	0	4	2	2.83	1.41	0
P60981-1	P60981-1	DEST_HUMAN	11034	DSTN	Destrin	DSTN,DSN,ACTDP	0	0	0	0	0	0	0	0	0	0	0	0	2	1	3	1.5	0.71	0.47	0	0	0	0	0	0	0	0	0	0	0	0	0	0	0	0	0	0	2	1	3	1.5	0.71	0.47	0
P60981-1	P60981-2	DEST_HUMAN	11034	DSTN	Destrin	DSTN,DSN,ACTDP	0	0	0	0	0	0	0	0	0	0	0	0	2	1	3	1.5	0.71	0.47	0	0	0	0	0	0	0	0	0	0	0	0	0	0	0	0	0	0	2	1	3	1.5	0.71	0.47	0
P61081	P61081	UBC12_HUMAN	9040	UBE2M	NEDD8-conjugating enzyme Ubc12	UBE2M,UBC12	0	0	0	0	0	0	0	0	0	0	0	0	3	0	3	1.5	2.12	1.41	0	0	0	0	0	0	0	0	0	0	0	0	0	0	0	0	0	0	4	0	4	2	2.83	1.41	0
P05109	P05109	S10A8_HUMAN	6279	S100A8	Protein S100-A8	S100A8,CFAG,CAGA,MRP8	0	3	3	1.5	2.12	1.41	2	1	2	1.5	0.71	0.47	0	0	0	0	0	0	0	0	0	0	0	0	0	3	3	1.5	2.12	1.41	3	1	4	2	1.41	0.71	0	0	0	0	0	0	0
Q13561-1	Q13561-1	DCTN2_HUMAN	10540	DCTN2	Dynactin subunit 2	DCTN2,DCTN50	0	0	0	0	0	0	0	0	0	0	0	0	2	3	3	2.5	0.71	0.28	0	0	0	0	0	0	0	0	0	0	0	0	0	0	0	0	0	0	2	3	5	2.5	0.71	0.28	0
Q13561-1	Q13561-3	DCTN2_HUMAN	10540	DCTN2	Dynactin subunit 2	DCTN2,DCTN50	0	0	0	0	0	0	0	0	0	0	0	0	2	3	3	2.5	0.71	0.28	0	0	0	0	0	0	0	0	0	0	0	0	0	0	0	0	0	0	2	3	5	2.5	0.71	0.28	0
Q13561-1	Q13561-2	DCTN2_HUMAN	10540	DCTN2	Dynactin subunit 2	DCTN2,DCTN50	0	0	0	0	0	0	0	0	0	0	0	0	2	3	3	2.5	0.71	0.28	0	0	0	0	0	0	0	0	0	0	0	0	0	0	0	0	0	0	2	3	5	2.5	0.71	0.28	0
P40939-1	P40939-1	ECHA_HUMAN	3030	HADHA	Trifunctional enzyme subunit alpha, mitochondrial	HADHA,HADH	0	0	0	0	0	0	0	0	0	0	0	0	3	0	3	1.5	2.12	1.41	0	0	0	0	0	0	0	0	0	0	0	0	0	0	0	0	0	0	3	0	3	1.5	2.12	1.41	0
O14980	O14980	XPO1_HUMAN	7514	XPO1	Exportin-1	XPO1,CRM1	0	0	0	0	0	0	0	0	0	0	0	0	2	2	3	2	0	0	0	0	0	0	0	0	0	0	0	0	0	0	0	0	0	0	0	0	2	2	4	2	0	0	0
P11177-1	P11177-1	ODPB_HUMAN	5162	PDHB	Pyruvate dehydrogenase E1 component subunit beta, mitochondrial	PDHB,PHE1B	0	1	1	0.5	0.71	1.41	0	0	0	0	0	0	2	3	3	2.5	0.71	0.28	0	0	0	0	0	0	0	1	1	0.5	0.71	1.41	0	0	0	0	0	0	2	3	5	2.5	0.71	0.28	0
P11177-1	P11177-3	ODPB_HUMAN	5162	PDHB	Pyruvate dehydrogenase E1 component subunit beta, mitochondrial	PDHB,PHE1B	0	1	1	0.5	0.71	1.41	0	0	0	0	0	0	2	3	3	2.5	0.71	0.28	0	0	0	0	0	0	0	1	1	0.5	0.71	1.41	0	0	0	0	0	0	2	3	5	2.5	0.71	0.28	0
P11177-1	P11177-2	ODPB_HUMAN	5162	PDHB	Pyruvate dehydrogenase E1 component subunit beta, mitochondrial	PDHB,PHE1B	0	1	1	0.5	0.71	1.41	0	0	0	0	0	0	2	3	3	2.5	0.71	0.28	0	0	0	0	0	0	0	1	1	0.5	0.71	1.41	0	0	0	0	0	0	2	3	5	2.5	0.71	0.28	0
P54707-1	P54707-1	AT12A_HUMAN	479	ATP12A	Potassium-transporting ATPase alpha chain 2	ATP12A,ATP1AL1	0	0	0	0	0	0	0	0	0	0	0	0	3	2	3	2.5	0.71	0.28	0	0	0	0	0	0	0	0	0	0	0	0	0	0	0	0	0	0	3	2	5	2.5	0.71	0.28	0
P54707-1	P54707-2	AT12A_HUMAN	479	ATP12A	Potassium-transporting ATPase alpha chain 2	ATP12A,ATP1AL1	0	0	0	0	0	0	0	0	0	0	0	0	3	2	3	2.5	0.71	0.28	0	0	0	0	0	0	0	0	0	0	0	0	0	0	0	0	0	0	3	2	5	2.5	0.71	0.28	0
O76094-1	O76094-1	SRP72_HUMAN	6731	SRP72	Signal recognition particle subunit SRP72	SRP72	0	0	0	0	0	0	0	0	0	0	0	0	3	0	3	1.5	2.12	1.41	0	0	0	0	0	0	0	0	0	0	0	0	0	0	0	0	0	0	3	0	3	1.5	2.12	1.41	0
O76094-1	O76094-2	SRP72_HUMAN	6731	SRP72	Signal recognition particle subunit SRP72	SRP72	0	0	0	0	0	0	0	0	0	0	0	0	3	0	3	1.5	2.12	1.41	0	0	0	0	0	0	0	0	0	0	0	0	0	0	0	0	0	0	3	0	3	1.5	2.12	1.41	0
Q99471-1	Q99471-1	PFD5_HUMAN	5204	PFDN5	Prefoldin subunit 5	PFDN5,MM1,PFD5	0	0	0	0	0	0	0	0	0	0	0	0	3	0	3	1.5	2.12	1.41	0	0	0	0	0	0	0	0	0	0	0	0	0	0	0	0	0	0	3	0	3	1.5	2.12	1.41	0
P12270-1	P12270-1	TPR_HUMAN	7175	TPR	Nucleoprotein TPR	TPR	0	0	0	0	0	0	0	0	0	0	0	0	3	0	3	1.5	2.12	1.41	0	0	0	0	0	0	0	0	0	0	0	0	0	0	0	0	0	0	3	0	3	1.5	2.12	1.41	0
P49915-1	P49915-1	GUAA_HUMAN	8833	GMPS	GMP synthase [glutamine-hydrolyzing]	GMPS	0	0	0	0	0	0	0	0	0	0	0	0	3	0	3	1.5	2.12	1.41	0	0	0	0	0	0	0	0	0	0	0	0	0	0	0	0	0	0	3	0	3	1.5	2.12	1.41	0
P49915-1	P49915-2	GUAA_HUMAN	8833	GMPS	GMP synthase [glutamine-hydrolyzing]	GMPS	0	0	0	0	0	0	0	0	0	0	0	0	3	0	3	1.5	2.12	1.41	0	0	0	0	0	0	0	0	0	0	0	0	0	0	0	0	0	0	3	0	3	1.5	2.12	1.41	0
Q9UKK9	Q9UKK9	NUDT5_HUMAN	11164	NUDT5	ADP-sugar pyrophosphatase	NUDT5	0	0	0	0	0	0	0	0	0	0	0	0	3	1	3	2	1.41	0.71	0	0	0	0	0	0	0	0	0	0	0	0	0	0	0	0	0	0	3	1	4	2	1.41	0.71	0
Q15819	Q15819	UB2V2_HUMAN	7336	UBE2V2	Ubiquitin-conjugating enzyme E2 variant 2	UBE2V2,MMS2,UEV2	0	0	0	0	0	0	0	0	0	0	0	0	3	0	3	1.5	2.12	1.41	0	0	0	0	0	0	0	0	0	0	0	0	0	0	0	0	0	0	3	0	3	1.5	2.12	1.41	0
Q5JTZ9	Q5JTZ9	SYAM_HUMAN	57505	AARS2	Alanine--tRNA ligase, mitochondrial {ECO:0000255|HAMAP-Rule:MF_03133}	AARS2,KIAA1270,AARSL	0	0	0	0	0	0	0	0	0	0	0	0	2	2	3	2	0	0	0	0	0	0	0	0	0	0	0	0	0	0	0	0	0	0	0	0	2	2	4	2	0	0	0
Q5JTV8-1	Q5JTV8-1	TOIP1_HUMAN	26092	TOR1AIP1	Torsin-1A-interacting protein 1	TOR1AIP1,LAP1	0	0	0	0	0	0	0	0	0	0	0	0	1	3	3	2	1.41	0.71	0	0	0	0	0	0	0	0	0	0	0	0	0	0	0	0	0	0	1	3	4	2	1.41	0.71	0
Q5JTV8-1	Q5JTV8-3	TOIP1_HUMAN	26092	TOR1AIP1	Torsin-1A-interacting protein 1	TOR1AIP1,LAP1	0	0	0	0	0	0	0	0	0	0	0	0	1	3	3	2	1.41	0.71	0	0	0	0	0	0	0	0	0	0	0	0	0	0	0	0	0	0	1	3	4	2	1.41	0.71	0
P07686	P07686	HEXB_HUMAN	3074	HEXB	Beta-hexosaminidase subunit beta	HEXB	0	0	0	0	0	0	0	0	0	0	0	0	3	0	3	1.5	2.12	1.41	0	0	0	0	0	0	0	0	0	0	0	0	0	0	0	0	0	0	4	0	4	2	2.83	1.41	0
Q13185	Q13185	CBX3_HUMAN	11335	CBX3	Chromobox protein homolog 3	CBX3	0	0	0	0	0	0	0	0	0	0	0	0	3	2	3	2.5	0.71	0.28	0	0	0	0	0	0	0	0	0	0	0	0	0	0	0	0	0	0	3	2	5	2.5	0.71	0.28	0
P41250	P41250	SYG_HUMAN	2617	GARS	Glycine--tRNA ligase	GARS	0	0	0	0	0	0	0	0	0	0	0	0	3	0	3	1.5	2.12	1.41	0	0	0	0	0	0	0	0	0	0	0	0	0	0	0	0	0	0	4	0	4	2	2.83	1.41	0
O75844	O75844	FACE1_HUMAN	10269	ZMPSTE24	CAAX prenyl protease 1 homolog	ZMPSTE24,STE24,FACE1	0	0	0	0	0	0	0	0	0	0	0	0	3	2	3	2.5	0.71	0.28	0	0	0	0	0	0	0	0	0	0	0	0	0	0	0	0	0	0	3	2	5	2.5	0.71	0.28	0
P55769	P55769	NH2L1_HUMAN	4809	NHP2L1	NHP2-like protein 1	NHP2L1	0	0	0	0	0	0	0	0	0	0	0	0	3	0	3	1.5	2.12	1.41	0	0	0	0	0	0	0	0	0	0	0	0	0	0	0	0	0	0	3	0	3	1.5	2.12	1.41	0
Q14318-2	Q14318-2	FKBP8_HUMAN	23770	FKBP8	Peptidyl-prolyl cis-trans isomerase FKBP8	FKBP8,FKBP38	0	0	0	0	0	0	0	0	0	0	0	0	3	0	3	1.5	2.12	1.41	0	0	0	0	0	0	0	0	0	0	0	0	0	0	0	0	0	0	4	0	4	2	2.83	1.41	0
P11310-1	P11310-1	ACADM_HUMAN	34	ACADM	Medium-chain specific acyl-CoA dehydrogenase, mitochondrial	ACADM	0	0	0	0	0	0	0	0	0	0	0	0	2	0	2	1	1.41	1.41	0	0	0	0	0	0	0	0	0	0	0	0	0	0	0	0	0	0	2	0	2	1	1.41	1.41	0
P11310-1	P11310-2	ACADM_HUMAN	34	ACADM	Medium-chain specific acyl-CoA dehydrogenase, mitochondrial	ACADM	0	0	0	0	0	0	0	0	0	0	0	0	2	0	2	1	1.41	1.41	0	0	0	0	0	0	0	0	0	0	0	0	0	0	0	0	0	0	2	0	2	1	1.41	1.41	0
O43583	O43583	DENR_HUMAN	8562	DENR	Density-regulated protein	DENR,DRP1	0	0	0	0	0	0	0	0	0	0	0	0	2	1	2	1.5	0.71	0.47	0	0	0	0	0	0	0	0	0	0	0	0	0	0	0	0	0	0	2	1	3	1.5	0.71	0.47	0
Q9Y5A9-1	Q9Y5A9-1	YTHD2_HUMAN	51441	YTHDF2	YTH domain-containing family protein 2	YTHDF2,HGRG8	0	0	0	0	0	0	0	0	0	0	0	0	0	2	2	1	1.41	1.41	0	0	0	0	0	0	0	0	0	0	0	0	0	0	0	0	0	0	0	2	2	1	1.41	1.41	0
Q9Y5A9-1	Q9Y5A9-2	YTHD2_HUMAN	51441	YTHDF2	YTH domain-containing family protein 2	YTHDF2,HGRG8	0	0	0	0	0	0	0	0	0	0	0	0	0	2	2	1	1.41	1.41	0	0	0	0	0	0	0	0	0	0	0	0	0	0	0	0	0	0	0	2	2	1	1.41	1.41	0
P51571	P51571	SSRD_HUMAN	6748	SSR4	Translocon-associated protein subunit delta	SSR4,TRAPD	0	0	0	0	0	0	0	0	0	0	0	0	2	0	2	1	1.41	1.41	0	0	0	0	0	0	0	0	0	0	0	0	0	0	0	0	0	0	2	0	2	1	1.41	1.41	0
P46087-1	P46087-1	NOP2_HUMAN	4839	NOP2	Probable 28S rRNA (cytosine(4447)-C(5))-methyltransferase	NOP2,NSUN1,NOL1	0	0	0	0	0	0	0	0	0	0	0	0	2	0	2	1	1.41	1.41	0	0	0	0	0	0	0	0	0	0	0	0	0	0	0	0	0	0	2	0	2	1	1.41	1.41	0
P46087-1	P46087-2	NOP2_HUMAN	4839	NOP2	Probable 28S rRNA (cytosine(4447)-C(5))-methyltransferase	NOP2,NSUN1,NOL1	0	0	0	0	0	0	0	0	0	0	0	0	2	0	2	1	1.41	1.41	0	0	0	0	0	0	0	0	0	0	0	0	0	0	0	0	0	0	2	0	2	1	1.41	1.41	0
P46087-1	P46087-4	NOP2_HUMAN	4839	NOP2	Probable 28S rRNA (cytosine(4447)-C(5))-methyltransferase	NOP2,NSUN1,NOL1	0	0	0	0	0	0	0	0	0	0	0	0	2	0	2	1	1.41	1.41	0	0	0	0	0	0	0	0	0	0	0	0	0	0	0	0	0	0	2	0	2	1	1.41	1.41	0
Q969H8	Q969H8	MYDGF_HUMAN	56005	MYDGF	Myeloid-derived growth factor {ECO:0000303|PubMed:25581518, ECO:0000312|HGNC:HGNC:16948}	MYDGF,C19orf10	0	0	0	0	0	0	0	0	0	0	0	0	2	0	2	1	1.41	1.41	0	0	0	0	0	0	0	0	0	0	0	0	0	0	0	0	0	0	2	0	2	1	1.41	1.41	0
P08195-1	P08195-1	4F2_HUMAN	6520	SLC3A2	4F2 cell-surface antigen heavy chain	SLC3A2,MDU1	0	0	0	0	0	0	0	0	0	0	0	0	2	1	2	1.5	0.71	0.47	0	0	0	0	0	0	0	0	0	0	0	0	0	0	0	0	0	0	2	1	3	1.5	0.71	0.47	0
P08195-1	P08195-3	4F2_HUMAN	6520	SLC3A2	4F2 cell-surface antigen heavy chain	SLC3A2,MDU1	0	0	0	0	0	0	0	0	0	0	0	0	2	1	2	1.5	0.71	0.47	0	0	0	0	0	0	0	0	0	0	0	0	0	0	0	0	0	0	2	1	3	1.5	0.71	0.47	0
P08195-1	P08195-4	4F2_HUMAN	6520	SLC3A2	4F2 cell-surface antigen heavy chain	SLC3A2,MDU1	0	0	0	0	0	0	0	0	0	0	0	0	2	1	2	1.5	0.71	0.47	0	0	0	0	0	0	0	0	0	0	0	0	0	0	0	0	0	0	2	1	3	1.5	0.71	0.47	0
P08195-1	P08195-2	4F2_HUMAN	6520	SLC3A2	4F2 cell-surface antigen heavy chain	SLC3A2,MDU1	0	0	0	0	0	0	0	0	0	0	0	0	2	1	2	1.5	0.71	0.47	0	0	0	0	0	0	0	0	0	0	0	0	0	0	0	0	0	0	2	1	3	1.5	0.71	0.47	0
P30419-1	P30419-1	NMT1_HUMAN	4836	NMT1	Glycylpeptide N-tetradecanoyltransferase 1	NMT1,NMT	0	0	0	0	0	0	0	0	0	0	0	0	2	0	2	1	1.41	1.41	0	0	0	0	0	0	0	0	0	0	0	0	0	0	0	0	0	0	2	0	2	1	1.41	1.41	0
Q01581	Q01581	HMCS1_HUMAN	3157	HMGCS1	Hydroxymethylglutaryl-CoA synthase, cytoplasmic	HMGCS1,HMGCS	0	0	0	0	0	0	0	0	0	0	0	0	2	0	2	1	1.41	1.41	0	0	0	0	0	0	0	0	0	0	0	0	0	0	0	0	0	0	2	0	2	1	1.41	1.41	0
Q16630-1	Q16630-1	CPSF6_HUMAN	11052	CPSF6	Cleavage and polyadenylation specificity factor subunit 6	CPSF6,CFIM68	0	0	0	0	0	0	0	0	0	0	0	0	2	2	2	2	0	0	0	0	0	0	0	0	0	0	0	0	0	0	0	0	0	0	0	0	2	2	4	2	0	0	0
Q16630-1	Q16630-2	CPSF6_HUMAN	11052	CPSF6	Cleavage and polyadenylation specificity factor subunit 6	CPSF6,CFIM68	0	0	0	0	0	0	0	0	0	0	0	0	2	2	2	2	0	0	0	0	0	0	0	0	0	0	0	0	0	0	0	0	0	0	0	0	2	2	4	2	0	0	0
Q16630-1	Q16630-3	CPSF6_HUMAN	11052	CPSF6	Cleavage and polyadenylation specificity factor subunit 6	CPSF6,CFIM68	0	0	0	0	0	0	0	0	0	0	0	0	2	2	2	2	0	0	0	0	0	0	0	0	0	0	0	0	0	0	0	0	0	0	0	0	2	2	4	2	0	0	0
P29144	P29144	TPP2_HUMAN	7174	TPP2	Tripeptidyl-peptidase 2	TPP2	0	0	0	0	0	0	0	0	0	0	0	0	2	0	2	1	1.41	1.41	0	0	0	0	0	0	0	0	0	0	0	0	0	0	0	0	0	0	2	0	2	1	1.41	1.41	0
Q9Y5X3-1	Q9Y5X3-1	SNX5_HUMAN	27131	SNX5	Sorting nexin-5	SNX5	0	0	0	0	0	0	0	0	0	0	0	0	2	0	2	1	1.41	1.41	0	0	0	0	0	0	0	0	0	0	0	0	0	0	0	0	0	0	2	0	2	1	1.41	1.41	0
Q9BYD2	Q9BYD2	RM09_HUMAN	65005	MRPL9	39S ribosomal protein L9, mitochondrial	MRPL9	0	0	0	0	0	0	0	0	0	0	0	0	2	0	2	1	1.41	1.41	0	0	0	0	0	0	0	0	0	0	0	0	0	0	0	0	0	0	2	0	2	1	1.41	1.41	0
P54727-1	P54727-1	RD23B_HUMAN	5887	RAD23B	UV excision repair protein RAD23 homolog B	RAD23B	0	0	0	0	0	0	0	0	0	0	0	0	0	2	2	1	1.41	1.41	0	0	0	0	0	0	0	0	0	0	0	0	0	0	0	0	0	0	0	2	2	1	1.41	1.41	0
Q12907	Q12907	LMAN2_HUMAN	10960	LMAN2	Vesicular integral-membrane protein VIP36	LMAN2,C5orf8	0	0	0	0	0	0	0	0	0	0	0	0	2	0	2	1	1.41	1.41	0	0	0	0	0	0	0	0	0	0	0	0	0	0	0	0	0	0	2	0	2	1	1.41	1.41	0
Q14203-1	Q14203-1	DCTN1_HUMAN	1639	DCTN1	Dynactin subunit 1	DCTN1	0	0	0	0	0	0	0	0	0	0	0	0	0	2	2	1	1.41	1.41	0	0	0	0	0	0	0	0	0	0	0	0	0	0	0	0	0	0	0	2	2	1	1.41	1.41	0
Q14203-1	Q14203-6	DCTN1_HUMAN	1639	DCTN1	Dynactin subunit 1	DCTN1	0	0	0	0	0	0	0	0	0	0	0	0	0	2	2	1	1.41	1.41	0	0	0	0	0	0	0	0	0	0	0	0	0	0	0	0	0	0	0	2	2	1	1.41	1.41	0
Q14203-1	Q14203-4	DCTN1_HUMAN	1639	DCTN1	Dynactin subunit 1	DCTN1	0	0	0	0	0	0	0	0	0	0	0	0	0	2	2	1	1.41	1.41	0	0	0	0	0	0	0	0	0	0	0	0	0	0	0	0	0	0	0	2	2	1	1.41	1.41	0
Q14203-1	Q14203-3	DCTN1_HUMAN	1639	DCTN1	Dynactin subunit 1	DCTN1	0	0	0	0	0	0	0	0	0	0	0	0	0	2	2	1	1.41	1.41	0	0	0	0	0	0	0	0	0	0	0	0	0	0	0	0	0	0	0	2	2	1	1.41	1.41	0
Q14203-1	Q14203-2	DCTN1_HUMAN	1639	DCTN1	Dynactin subunit 1	DCTN1	0	0	0	0	0	0	0	0	0	0	0	0	0	2	2	1	1.41	1.41	0	0	0	0	0	0	0	0	0	0	0	0	0	0	0	0	0	0	0	2	2	1	1.41	1.41	0
Q14203-1	Q14203-5	DCTN1_HUMAN	1639	DCTN1	Dynactin subunit 1	DCTN1	0	0	0	0	0	0	0	0	0	0	0	0	0	2	2	1	1.41	1.41	0	0	0	0	0	0	0	0	0	0	0	0	0	0	0	0	0	0	0	2	2	1	1.41	1.41	0
Q7L014	Q7L014	DDX46_HUMAN	9879	DDX46	Probable ATP-dependent RNA helicase DDX46	DDX46,KIAA0801	0	0	0	0	0	0	0	0	0	0	0	0	2	0	2	1	1.41	1.41	0	0	0	0	0	0	0	0	0	0	0	0	0	0	0	0	0	0	2	0	2	1	1.41	1.41	0
Q00796-1	Q00796-1	DHSO_HUMAN	6652	SORD	Sorbitol dehydrogenase	SORD	0	0	0	0	0	0	0	0	0	0	0	0	2	0	2	1	1.41	1.41	0	0	0	0	0	0	0	0	0	0	0	0	0	0	0	0	0	0	2	0	2	1	1.41	1.41	0
Q9NR28-1	Q9NR28-1	DBLOH_HUMAN	56616	DIABLO	Diablo homolog, mitochondrial	DIABLO,SMAC	0	0	0	0	0	0	0	0	0	0	0	0	2	0	2	1	1.41	1.41	0	0	0	0	0	0	0	0	0	0	0	0	0	0	0	0	0	0	2	0	2	1	1.41	1.41	0
Q9NR28-1	Q9NR28-2	DBLOH_HUMAN	56616	DIABLO	Diablo homolog, mitochondrial	DIABLO,SMAC	0	0	0	0	0	0	0	0	0	0	0	0	2	0	2	1	1.41	1.41	0	0	0	0	0	0	0	0	0	0	0	0	0	0	0	0	0	0	2	0	2	1	1.41	1.41	0
P24666-1	P24666-1	PPAC_HUMAN	52	ACP1	Low molecular weight phosphotyrosine protein phosphatase	ACP1	0	0	0	0	0	0	0	0	0	0	0	0	2	0	2	1	1.41	1.41	0	0	0	0	0	0	0	0	0	0	0	0	0	0	0	0	0	0	2	0	2	1	1.41	1.41	0
P24666-1	P24666-3	PPAC_HUMAN	52	ACP1	Low molecular weight phosphotyrosine protein phosphatase	ACP1	0	0	0	0	0	0	0	0	0	0	0	0	2	0	2	1	1.41	1.41	0	0	0	0	0	0	0	0	0	0	0	0	0	0	0	0	0	0	2	0	2	1	1.41	1.41	0
P24666-1	P24666-2	PPAC_HUMAN	52	ACP1	Low molecular weight phosphotyrosine protein phosphatase	ACP1	0	0	0	0	0	0	0	0	0	0	0	0	2	0	2	1	1.41	1.41	0	0	0	0	0	0	0	0	0	0	0	0	0	0	0	0	0	0	2	0	2	1	1.41	1.41	0
Q9BPX3	Q9BPX3	CND3_HUMAN	64151	NCAPG	Condensin complex subunit 3	NCAPG,NYMEL3,CAPG	0	0	0	0	0	0	0	0	0	0	0	0	2	1	2	1.5	0.71	0.47	0	0	0	0	0	0	0	0	0	0	0	0	0	0	0	0	0	0	2	1	3	1.5	0.71	0.47	0
P46013-1	P46013-1	KI67_HUMAN	4288	MKI67	Antigen KI-67	MKI67	0	0	0	0	0	0	0	0	0	0	0	0	2	0	2	1	1.41	1.41	0	0	0	0	0	0	0	0	0	0	0	0	0	0	0	0	0	0	2	0	2	1	1.41	1.41	0
P46013-1	P46013-2	KI67_HUMAN	4288	MKI67	Antigen KI-67	MKI67	0	0	0	0	0	0	0	0	0	0	0	0	2	0	2	1	1.41	1.41	0	0	0	0	0	0	0	0	0	0	0	0	0	0	0	0	0	0	2	0	2	1	1.41	1.41	0
Q8WXF1-1	Q8WXF1-1	PSPC1_HUMAN	55269	PSPC1	Paraspeckle component 1	PSPC1,PSP1	0	0	0	0	0	0	0	0	0	0	0	0	2	1	2	1.5	0.71	0.47	0	0	0	0	0	0	0	0	0	0	0	0	0	0	0	0	0	0	3	1	4	2	1.41	0.71	0
Q8WXF1-1	Q8WXF1-2	PSPC1_HUMAN	55269	PSPC1	Paraspeckle component 1	PSPC1,PSP1	0	0	0	0	0	0	0	0	0	0	0	0	2	1	2	1.5	0.71	0.47	0	0	0	0	0	0	0	0	0	0	0	0	0	0	0	0	0	0	3	1	4	2	1.41	0.71	0
Q9P0L0-1	Q9P0L0-1	VAPA_HUMAN	9218	VAPA	Vesicle-associated membrane protein-associated protein A	VAPA,VAP33	0	0	0	0	0	0	0	0	0	0	0	0	2	0	2	1	1.41	1.41	0	0	0	0	0	0	0	0	0	0	0	0	0	0	0	0	0	0	2	0	2	1	1.41	1.41	0
Q9P0L0-1	Q9P0L0-2	VAPA_HUMAN	9218	VAPA	Vesicle-associated membrane protein-associated protein A	VAPA,VAP33	0	0	0	0	0	0	0	0	0	0	0	0	2	0	2	1	1.41	1.41	0	0	0	0	0	0	0	0	0	0	0	0	0	0	0	0	0	0	2	0	2	1	1.41	1.41	0
P67870	P67870	CSK2B_HUMAN	1460	CSNK2B	Casein kinase II subunit beta	CSNK2B,CK2N,G5A	0	0	0	0	0	0	0	0	0	0	0	0	2	0	2	1	1.41	1.41	0	0	0	0	0	0	0	0	0	0	0	0	0	0	0	0	0	0	2	0	2	1	1.41	1.41	0
Q08945	Q08945	SSRP1_HUMAN	6749	SSRP1	FACT complex subunit SSRP1	SSRP1,FACT80	0	0	0	0	0	0	0	0	0	0	0	0	0	2	2	1	1.41	1.41	0	0	0	0	0	0	0	0	0	0	0	0	0	0	0	0	0	0	0	2	2	1	1.41	1.41	0
Q15436-1	Q15436-1	SC23A_HUMAN	10484	SEC23A	Protein transport protein Sec23A	SEC23A	0	0	0	0	0	0	0	0	0	0	0	0	2	0	2	1	1.41	1.41	0	0	0	0	0	0	0	0	0	0	0	0	0	0	0	0	0	0	2	0	2	1	1.41	1.41	0
Q15436-1	Q15436-2	SC23A_HUMAN	10484	SEC23A	Protein transport protein Sec23A	SEC23A	0	0	0	0	0	0	0	0	0	0	0	0	2	0	2	1	1.41	1.41	0	0	0	0	0	0	0	0	0	0	0	0	0	0	0	0	0	0	2	0	2	1	1.41	1.41	0
O75694-1	O75694-1	NU155_HUMAN	9631	NUP155	Nuclear pore complex protein Nup155	NUP155,KIAA0791	0	0	0	0	0	0	0	0	0	0	0	0	2	0	2	1	1.41	1.41	0	0	0	0	0	0	0	0	0	0	0	0	0	0	0	0	0	0	2	0	2	1	1.41	1.41	0
O75694-1	O75694-2	NU155_HUMAN	9631	NUP155	Nuclear pore complex protein Nup155	NUP155,KIAA0791	0	0	0	0	0	0	0	0	0	0	0	0	2	0	2	1	1.41	1.41	0	0	0	0	0	0	0	0	0	0	0	0	0	0	0	0	0	0	2	0	2	1	1.41	1.41	0
O60841	O60841	IF2P_HUMAN	9669	EIF5B	Eukaryotic translation initiation factor 5B	EIF5B,KIAA0741,IF2	0	0	0	0	0	0	0	0	0	0	0	0	2	0	2	1	1.41	1.41	0	0	0	0	0	0	0	0	0	0	0	0	0	0	0	0	0	0	2	0	2	1	1.41	1.41	0
Q9NR45	Q9NR45	SIAS_HUMAN	54187	NANS	Sialic acid synthase	NANS,SAS	0	0	0	0	0	0	0	0	0	0	0	0	2	0	2	1	1.41	1.41	0	0	0	0	0	0	0	0	0	0	0	0	0	0	0	0	0	0	2	0	2	1	1.41	1.41	0
P26358-1	P26358-1	DNMT1_HUMAN	1786	DNMT1	DNA (cytosine-5)-methyltransferase 1	DNMT1,CXXC9,DNMT,AIM	0	0	0	0	0	0	0	0	0	0	0	0	2	0	2	1	1.41	1.41	0	0	0	0	0	0	0	0	0	0	0	0	0	0	0	0	0	0	2	0	2	1	1.41	1.41	0
P26358-1	P26358-2	DNMT1_HUMAN	1786	DNMT1	DNA (cytosine-5)-methyltransferase 1	DNMT1,CXXC9,DNMT,AIM	0	0	0	0	0	0	0	0	0	0	0	0	2	0	2	1	1.41	1.41	0	0	0	0	0	0	0	0	0	0	0	0	0	0	0	0	0	0	2	0	2	1	1.41	1.41	0
O95218-1	O95218-1	ZRAB2_HUMAN	9406	ZRANB2	Zinc finger Ran-binding domain-containing protein 2	ZRANB2,ZNF265,ZIS	0	0	0	0	0	0	0	0	0	0	0	0	2	0	2	1	1.41	1.41	0	0	0	0	0	0	0	0	0	0	0	0	0	0	0	0	0	0	2	0	2	1	1.41	1.41	0
O95218-1	O95218-2	ZRAB2_HUMAN	9406	ZRANB2	Zinc finger Ran-binding domain-containing protein 2	ZRANB2,ZNF265,ZIS	0	0	0	0	0	0	0	0	0	0	0	0	2	0	2	1	1.41	1.41	0	0	0	0	0	0	0	0	0	0	0	0	0	0	0	0	0	0	2	0	2	1	1.41	1.41	0
Q92736-1	Q92736-1	RYR2_HUMAN	6262	RYR2	Ryanodine receptor 2	RYR2	0	0	0	0	0	0	0	0	0	0	0	0	0	2	2	1	1.41	1.41	0	0	0	0	0	0	0	0	0	0	0	0	0	0	0	0	0	0	0	2	2	1	1.41	1.41	0
Q92736-1	Q92736-2	RYR2_HUMAN	6262	RYR2	Ryanodine receptor 2	RYR2	0	0	0	0	0	0	0	0	0	0	0	0	0	2	2	1	1.41	1.41	0	0	0	0	0	0	0	0	0	0	0	0	0	0	0	0	0	0	0	2	2	1	1.41	1.41	0
Q16718-1	Q16718-1	NDUA5_HUMAN	4698	NDUFA5	NADH dehydrogenase [ubiquinone] 1 alpha subcomplex subunit 5	NDUFA5	0	0	0	0	0	0	0	0	0	0	0	0	2	0	2	1	1.41	1.41	0	0	0	0	0	0	0	0	0	0	0	0	0	0	0	0	0	0	2	0	2	1	1.41	1.41	0
Q16718-1	Q16718-2	NDUA5_HUMAN	4698	NDUFA5	NADH dehydrogenase [ubiquinone] 1 alpha subcomplex subunit 5	NDUFA5	0	0	0	0	0	0	0	0	0	0	0	0	2	0	2	1	1.41	1.41	0	0	0	0	0	0	0	0	0	0	0	0	0	0	0	0	0	0	2	0	2	1	1.41	1.41	0
P49736	P49736	MCM2_HUMAN	4171	MCM2	DNA replication licensing factor MCM2	MCM2,KIAA0030,CDCL1,CCNL1,BM28	0	0	0	0	0	0	0	0	0	0	0	0	2	0	2	1	1.41	1.41	0	0	0	0	0	0	0	0	0	0	0	0	0	0	0	0	0	0	2	0	2	1	1.41	1.41	0
P11387	P11387	TOP1_HUMAN	7150	TOP1	DNA topoisomerase 1	TOP1	0	0	0	0	0	0	0	0	0	0	0	0	2	0	2	1	1.41	1.41	0	0	0	0	0	0	0	0	0	0	0	0	0	0	0	0	0	0	2	0	2	1	1.41	1.41	0
Q9H0D6-1	Q9H0D6-1	XRN2_HUMAN	22803	XRN2	5'-3' exoribonuclease 2	XRN2	0	0	0	0	0	0	0	0	0	0	0	0	2	0	2	1	1.41	1.41	0	0	0	0	0	0	0	0	0	0	0	0	0	0	0	0	0	0	2	0	2	1	1.41	1.41	0
Q9H0D6-1	Q9H0D6-2	XRN2_HUMAN	22803	XRN2	5'-3' exoribonuclease 2	XRN2	0	0	0	0	0	0	0	0	0	0	0	0	2	0	2	1	1.41	1.41	0	0	0	0	0	0	0	0	0	0	0	0	0	0	0	0	0	0	2	0	2	1	1.41	1.41	0
Q5D862	Q5D862	FILA2_HUMAN	388698	FLG2	Filaggrin-2	FLG2,IFPS	1	2	2	1.5	0.71	0.47	0	0	0	0	0	0	0	0	0	0	0	0	0	0	0	0	0	0	1	2	3	1.5	0.71	0.47	0	0	0	0	0	0	0	0	0	0	0	0	0
O76003	O76003	GLRX3_HUMAN	10539	GLRX3	Glutaredoxin-3	GLRX3,TXNL2,PICOT	0	0	0	0	0	0	0	0	0	0	0	0	1	2	2	1.5	0.71	0.47	0	0	0	0	0	0	0	0	0	0	0	0	0	0	0	0	0	0	1	2	3	1.5	0.71	0.47	0
P18887	P18887	XRCC1_HUMAN	7515	XRCC1	DNA repair protein XRCC1	XRCC1	0	0	0	0	0	0	0	0	0	0	0	0	2	0	2	1	1.41	1.41	0	0	0	0	0	0	0	0	0	0	0	0	0	0	0	0	0	0	2	0	2	1	1.41	1.41	0
Q14011-1	Q14011-1	CIRBP_HUMAN	1153	CIRBP	Cold-inducible RNA-binding protein	CIRBP,CIRP,A18HNRNP	0	0	0	0	0	0	0	0	0	0	0	0	2	0	2	1	1.41	1.41	0	0	0	0	0	0	0	0	0	0	0	0	0	0	0	0	0	0	2	0	2	1	1.41	1.41	0
Q99460-1	Q99460-1	PSMD1_HUMAN	5707	PSMD1	26S proteasome non-ATPase regulatory subunit 1	PSMD1	0	0	0	0	0	0	0	0	0	0	0	0	0	2	2	1	1.41	1.41	0	0	0	0	0	0	0	0	0	0	0	0	0	0	0	0	0	0	0	2	2	1	1.41	1.41	0
Q99460-1	Q99460-2	PSMD1_HUMAN	5707	PSMD1	26S proteasome non-ATPase regulatory subunit 1	PSMD1	0	0	0	0	0	0	0	0	0	0	0	0	0	2	2	1	1.41	1.41	0	0	0	0	0	0	0	0	0	0	0	0	0	0	0	0	0	0	0	2	2	1	1.41	1.41	0
Q9Y2W1	Q9Y2W1	TR150_HUMAN	9967	THRAP3	Thyroid hormone receptor-associated protein 3	THRAP3,TRAP150	0	0	0	0	0	0	0	0	0	0	0	0	1	1	2	1	0	0	0	0	0	0	0	0	0	0	0	0	0	0	0	0	0	0	0	0	1	1	2	1	0	0	0
P08922	P08922	ROS1_HUMAN	6098	ROS1	Proto-oncogene tyrosine-protein kinase ROS	ROS1,ROS,MCF3	0	0	0	0	0	0	0	0	0	0	0	0	0	2	2	1	1.41	1.41	0	0	0	0	0	0	0	0	0	0	0	0	0	0	0	0	0	0	0	2	2	1	1.41	1.41	0
P10606	P10606	COX5B_HUMAN	1329	COX5B	Cytochrome c oxidase subunit 5B, mitochondrial	COX5B	0	0	0	0	0	0	0	0	0	0	0	0	0	2	2	1	1.41	1.41	0	0	0	0	0	0	0	0	0	0	0	0	0	0	0	0	0	0	0	2	2	1	1.41	1.41	0
Q9UHB9-1	Q9UHB9-1	SRP68_HUMAN	6730	SRP68	Signal recognition particle subunit SRP68	SRP68	0	0	0	0	0	0	0	0	0	0	0	0	0	2	2	1	1.41	1.41	0	0	0	0	0	0	0	0	0	0	0	0	0	0	0	0	0	0	0	2	2	1	1.41	1.41	0
Q9UHB9-1	Q9UHB9-2	SRP68_HUMAN	6730	SRP68	Signal recognition particle subunit SRP68	SRP68	0	0	0	0	0	0	0	0	0	0	0	0	0	2	2	1	1.41	1.41	0	0	0	0	0	0	0	0	0	0	0	0	0	0	0	0	0	0	0	2	2	1	1.41	1.41	0
Q9UHB9-1	Q9UHB9-4	SRP68_HUMAN	6730	SRP68	Signal recognition particle subunit SRP68	SRP68	0	0	0	0	0	0	0	0	0	0	0	0	0	2	2	1	1.41	1.41	0	0	0	0	0	0	0	0	0	0	0	0	0	0	0	0	0	0	0	2	2	1	1.41	1.41	0
Q14677-1	Q14677-1	EPN4_HUMAN	9685	CLINT1	Clathrin interactor 1	CLINT1,EPNR,ENTH,EPN4,KIAA0171	0	0	0	0	0	0	0	0	0	0	0	0	2	2	2	2	0	0	0	0	0	0	0	0	0	0	0	0	0	0	0	0	0	0	0	0	2	2	4	2	0	0	0
Q14677-1	Q14677-3	EPN4_HUMAN	9685	CLINT1	Clathrin interactor 1	CLINT1,EPNR,ENTH,EPN4,KIAA0171	0	0	0	0	0	0	0	0	0	0	0	0	2	2	2	2	0	0	0	0	0	0	0	0	0	0	0	0	0	0	0	0	0	0	0	0	2	2	4	2	0	0	0
P46977-1	P46977-1	STT3A_HUMAN	3703	STT3A	Dolichyl-diphosphooligosaccharide--protein glycosyltransferase subunit STT3A	STT3A,TMC,ITM1	0	0	0	0	0	0	0	0	0	0	0	0	2	1	2	1.5	0.71	0.47	0	0	0	0	0	0	0	0	0	0	0	0	0	0	0	0	0	0	2	1	3	1.5	0.71	0.47	0
Q9UBQ5-1	Q9UBQ5-1	EIF3K_HUMAN	27335	EIF3K	Eukaryotic translation initiation factor 3 subunit K {ECO:0000255|HAMAP-Rule:MF_03010}	EIF3K,EIF3S12	0	2	2	1	1.41	1.41	0	0	0	0	0	0	2	1	2	1.5	0.71	0.47	0	0	0	0	0	0	0	2	2	1	1.41	1.41	0	0	0	0	0	0	2	1	3	1.5	0.71	0.47	0
Q9UBQ5-1	Q9UBQ5-2	EIF3K_HUMAN	27335	EIF3K	Eukaryotic translation initiation factor 3 subunit K {ECO:0000255|HAMAP-Rule:MF_03010}	EIF3K,EIF3S12	0	2	2	1	1.41	1.41	0	0	0	0	0	0	2	1	2	1.5	0.71	0.47	0	0	0	0	0	0	0	2	2	1	1.41	1.41	0	0	0	0	0	0	2	1	3	1.5	0.71	0.47	0
P35606-1	P35606-1	COPB2_HUMAN	9276	COPB2	Coatomer subunit beta'	COPB2	0	0	0	0	0	0	0	0	0	0	0	0	2	0	2	1	1.41	1.41	0	0	0	0	0	0	0	0	0	0	0	0	0	0	0	0	0	0	2	0	2	1	1.41	1.41	0
P35606-1	P35606-2	COPB2_HUMAN	9276	COPB2	Coatomer subunit beta'	COPB2	0	0	0	0	0	0	0	0	0	0	0	0	2	0	2	1	1.41	1.41	0	0	0	0	0	0	0	0	0	0	0	0	0	0	0	0	0	0	2	0	2	1	1.41	1.41	0
Q86XP3-1	Q86XP3-1	DDX42_HUMAN	11325	DDX42	ATP-dependent RNA helicase DDX42	DDX42	0	0	0	0	0	0	0	0	0	0	0	0	2	0	2	1	1.41	1.41	0	0	0	0	0	0	0	0	0	0	0	0	0	0	0	0	0	0	2	0	2	1	1.41	1.41	0
Q86XP3-1	Q86XP3-2	DDX42_HUMAN	11325	DDX42	ATP-dependent RNA helicase DDX42	DDX42	0	0	0	0	0	0	0	0	0	0	0	0	2	0	2	1	1.41	1.41	0	0	0	0	0	0	0	0	0	0	0	0	0	0	0	0	0	0	2	0	2	1	1.41	1.41	0
Q96HS1-1	Q96HS1-1	PGAM5_HUMAN	192111	PGAM5	Serine/threonine-protein phosphatase PGAM5, mitochondrial	PGAM5	0	0	0	0	0	0	0	0	0	0	0	0	0	2	2	1	1.41	1.41	0	0	0	0	0	0	0	0	0	0	0	0	0	0	0	0	0	0	0	2	2	1	1.41	1.41	0
Q5SW79-1	Q5SW79-1	CE170_HUMAN	9859	CEP170	Centrosomal protein of 170 kDa	CEP170,FAM68A,KAB,KIAA0470	0	0	0	0	0	0	0	0	0	0	0	0	0	2	2	1	1.41	1.41	0	0	0	0	0	0	0	0	0	0	0	0	0	0	0	0	0	0	0	4	4	2	2.83	1.41	0
Q5SW79-1	Q5SW79-3	CE170_HUMAN	9859	CEP170	Centrosomal protein of 170 kDa	CEP170,FAM68A,KAB,KIAA0470	0	0	0	0	0	0	0	0	0	0	0	0	0	2	2	1	1.41	1.41	0	0	0	0	0	0	0	0	0	0	0	0	0	0	0	0	0	0	0	4	4	2	2.83	1.41	0
Q5SW79-1	Q5SW79-2	CE170_HUMAN	9859	CEP170	Centrosomal protein of 170 kDa	CEP170,FAM68A,KAB,KIAA0470	0	0	0	0	0	0	0	0	0	0	0	0	0	2	2	1	1.41	1.41	0	0	0	0	0	0	0	0	0	0	0	0	0	0	0	0	0	0	0	4	4	2	2.83	1.41	0
P09132-1	P09132-1	SRP19_HUMAN	6728	SRP19	Signal recognition particle 19 kDa protein	SRP19	0	0	0	0	0	0	0	0	0	0	0	0	2	0	2	1	1.41	1.41	0	0	0	0	0	0	0	0	0	0	0	0	0	0	0	0	0	0	2	0	2	1	1.41	1.41	0
Q14157-1	Q14157-1	UBP2L_HUMAN	9898	UBAP2L	Ubiquitin-associated protein 2-like	UBAP2L,NICE4,KIAA0144	0	0	0	0	0	0	0	0	0	0	0	0	2	2	2	2	0	0	0	0	0	0	0	0	0	0	0	0	0	0	0	0	0	0	0	0	2	2	4	2	0	0	0
Q14157-1	Q14157-4	UBP2L_HUMAN	9898	UBAP2L	Ubiquitin-associated protein 2-like	UBAP2L,NICE4,KIAA0144	0	0	0	0	0	0	0	0	0	0	0	0	2	2	2	2	0	0	0	0	0	0	0	0	0	0	0	0	0	0	0	0	0	0	0	0	2	2	4	2	0	0	0
Q14157-1	Q14157-3	UBP2L_HUMAN	9898	UBAP2L	Ubiquitin-associated protein 2-like	UBAP2L,NICE4,KIAA0144	0	0	0	0	0	0	0	0	0	0	0	0	2	2	2	2	0	0	0	0	0	0	0	0	0	0	0	0	0	0	0	0	0	0	0	0	2	2	4	2	0	0	0
Q14157-1	Q14157-5	UBP2L_HUMAN	9898	UBAP2L	Ubiquitin-associated protein 2-like	UBAP2L,NICE4,KIAA0144	0	0	0	0	0	0	0	0	0	0	0	0	2	2	2	2	0	0	0	0	0	0	0	0	0	0	0	0	0	0	0	0	0	0	0	0	2	2	4	2	0	0	0
Q14157-1	Q14157-2	UBP2L_HUMAN	9898	UBAP2L	Ubiquitin-associated protein 2-like	UBAP2L,NICE4,KIAA0144	0	0	0	0	0	0	0	0	0	0	0	0	2	2	2	2	0	0	0	0	0	0	0	0	0	0	0	0	0	0	0	0	0	0	0	0	2	2	4	2	0	0	0
O00507-1	O00507-1	USP9Y_HUMAN	8287	USP9Y	Probable ubiquitin carboxyl-terminal hydrolase FAF-Y	USP9Y,DFFRY	0	0	0	0	0	0	0	0	0	0	0	0	2	0	2	1	1.41	1.41	0	0	0	0	0	0	0	0	0	0	0	0	0	0	0	0	0	0	2	0	2	1	1.41	1.41	0
O00507-1	O00507-2	USP9Y_HUMAN	8287	USP9Y	Probable ubiquitin carboxyl-terminal hydrolase FAF-Y	USP9Y,DFFRY	0	0	0	0	0	0	0	0	0	0	0	0	2	0	2	1	1.41	1.41	0	0	0	0	0	0	0	0	0	0	0	0	0	0	0	0	0	0	2	0	2	1	1.41	1.41	0
P31944	P31944	CASPE_HUMAN	23581	CASP14	Caspase-14	CASP14	0	2	2	1	1.41	1.41	0	0	0	0	0	0	0	0	0	0	0	0	0	0	0	0	0	0	0	2	2	1	1.41	1.41	0	0	0	0	0	0	0	0	0	0	0	0	0
P78406	P78406	RAE1L_HUMAN	8480	RAE1	mRNA export factor	RAE1,MRNP41	0	0	0	0	0	0	0	0	0	0	0	0	2	0	2	1	1.41	1.41	0	0	0	0	0	0	0	0	0	0	0	0	0	0	0	0	0	0	2	0	2	1	1.41	1.41	0
O15371-1	O15371-1	EIF3D_HUMAN	8664	EIF3D	Eukaryotic translation initiation factor 3 subunit D {ECO:0000255|HAMAP-Rule:MF_03003}	EIF3D,EIF3S7	0	0	0	0	0	0	0	0	0	0	0	0	2	0	2	1	1.41	1.41	0	0	0	0	0	0	0	0	0	0	0	0	0	0	0	0	0	0	2	0	2	1	1.41	1.41	0
O15371-1	O15371-3	EIF3D_HUMAN	8664	EIF3D	Eukaryotic translation initiation factor 3 subunit D {ECO:0000255|HAMAP-Rule:MF_03003}	EIF3D,EIF3S7	0	0	0	0	0	0	0	0	0	0	0	0	2	0	2	1	1.41	1.41	0	0	0	0	0	0	0	0	0	0	0	0	0	0	0	0	0	0	2	0	2	1	1.41	1.41	0
O15371-1	O15371-2	EIF3D_HUMAN	8664	EIF3D	Eukaryotic translation initiation factor 3 subunit D {ECO:0000255|HAMAP-Rule:MF_03003}	EIF3D,EIF3S7	0	0	0	0	0	0	0	0	0	0	0	0	2	0	2	1	1.41	1.41	0	0	0	0	0	0	0	0	0	0	0	0	0	0	0	0	0	0	2	0	2	1	1.41	1.41	0
Q8TAQ2-1	Q8TAQ2-1	SMRC2_HUMAN	6601	SMARCC2	SWI/SNF complex subunit SMARCC2	SMARCC2,BAF170	0	0	0	0	0	0	0	0	0	0	0	0	2	0	2	1	1.41	1.41	0	0	0	0	0	0	0	0	0	0	0	0	0	0	0	0	0	0	2	0	2	1	1.41	1.41	0
Q8TAQ2-1	Q8TAQ2-2	SMRC2_HUMAN	6601	SMARCC2	SWI/SNF complex subunit SMARCC2	SMARCC2,BAF170	0	0	0	0	0	0	0	0	0	0	0	0	2	0	2	1	1.41	1.41	0	0	0	0	0	0	0	0	0	0	0	0	0	0	0	0	0	0	2	0	2	1	1.41	1.41	0
Q8TAQ2-1	Q8TAQ2-3	SMRC2_HUMAN	6601	SMARCC2	SWI/SNF complex subunit SMARCC2	SMARCC2,BAF170	0	0	0	0	0	0	0	0	0	0	0	0	2	0	2	1	1.41	1.41	0	0	0	0	0	0	0	0	0	0	0	0	0	0	0	0	0	0	2	0	2	1	1.41	1.41	0
P09234	P09234	RU1C_HUMAN	6631	SNRPC	U1 small nuclear ribonucleoprotein C {ECO:0000255|HAMAP-Rule:MF_03153}	SNRPC	0	0	0	0	0	0	0	0	0	0	0	0	0	2	2	1	1.41	1.41	0	0	0	0	0	0	0	0	0	0	0	0	0	0	0	0	0	0	0	2	2	1	1.41	1.41	0
Q9NU02	Q9NU02	ANKE1_HUMAN	63926	ANKEF1	Ankyrin repeat and EF-hand domain-containing protein 1	ANKEF1,ANKRD5	0	0	0	0	0	0	0	0	0	0	0	0	2	0	2	1	1.41	1.41	0	0	0	0	0	0	0	0	0	0	0	0	0	0	0	0	0	0	2	0	2	1	1.41	1.41	0
P20042	P20042	IF2B_HUMAN	8894	EIF2S2	Eukaryotic translation initiation factor 2 subunit 2	EIF2S2,EIF2B	0	0	0	0	0	0	0	0	0	0	0	0	1	1	2	1	0	0	0	0	0	0	0	0	0	0	0	0	0	0	0	0	0	0	0	0	1	1	2	1	0	0	0
O60271-1	O60271-1	JIP4_HUMAN	9043	SPAG9	C-Jun-amino-terminal kinase-interacting protein 4	SPAG9,KIAA0516,SYD1,HSS,MAPK8IP4	0	0	0	0	0	0	0	0	0	0	0	0	2	0	2	1	1.41	1.41	0	0	0	0	0	0	0	0	0	0	0	0	0	0	0	0	0	0	2	0	2	1	1.41	1.41	0
O60271-1	O60271-5	JIP4_HUMAN	9043	SPAG9	C-Jun-amino-terminal kinase-interacting protein 4	SPAG9,KIAA0516,SYD1,HSS,MAPK8IP4	0	0	0	0	0	0	0	0	0	0	0	0	2	0	2	1	1.41	1.41	0	0	0	0	0	0	0	0	0	0	0	0	0	0	0	0	0	0	2	0	2	1	1.41	1.41	0
O60271-1	O60271-4	JIP4_HUMAN	9043	SPAG9	C-Jun-amino-terminal kinase-interacting protein 4	SPAG9,KIAA0516,SYD1,HSS,MAPK8IP4	0	0	0	0	0	0	0	0	0	0	0	0	2	0	2	1	1.41	1.41	0	0	0	0	0	0	0	0	0	0	0	0	0	0	0	0	0	0	2	0	2	1	1.41	1.41	0
O60271-1	O60271-3	JIP4_HUMAN	9043	SPAG9	C-Jun-amino-terminal kinase-interacting protein 4	SPAG9,KIAA0516,SYD1,HSS,MAPK8IP4	0	0	0	0	0	0	0	0	0	0	0	0	2	0	2	1	1.41	1.41	0	0	0	0	0	0	0	0	0	0	0	0	0	0	0	0	0	0	2	0	2	1	1.41	1.41	0
O60271-1	O60271-2	JIP4_HUMAN	9043	SPAG9	C-Jun-amino-terminal kinase-interacting protein 4	SPAG9,KIAA0516,SYD1,HSS,MAPK8IP4	0	0	0	0	0	0	0	0	0	0	0	0	2	0	2	1	1.41	1.41	0	0	0	0	0	0	0	0	0	0	0	0	0	0	0	0	0	0	2	0	2	1	1.41	1.41	0
Q9Y678	Q9Y678	COPG1_HUMAN	22820	COPG1	Coatomer subunit gamma-1	COPG1,COPG	0	0	0	0	0	0	0	0	0	0	0	0	2	0	2	1	1.41	1.41	0	0	0	0	0	0	0	0	0	0	0	0	0	0	0	0	0	0	2	0	2	1	1.41	1.41	0
O15347	O15347	HMGB3_HUMAN	3149	HMGB3	High mobility group protein B3	HMGB3,HMG4,HMG2A	0	0	0	0	0	0	0	0	0	0	0	0	2	1	2	1.5	0.71	0.47	0	0	0	0	0	0	0	0	0	0	0	0	0	0	0	0	0	0	3	3	6	3	0	0	0
Q9Y6H1	Q9Y6H1	CHCH2_HUMAN	51142	CHCHD2	Coiled-coil-helix-coiled-coil-helix domain-containing protein 2	CHCHD2,C7orf17	0	0	0	0	0	0	0	0	0	0	0	0	2	0	2	1	1.41	1.41	0	0	0	0	0	0	0	0	0	0	0	0	0	0	0	0	0	0	2	0	2	1	1.41	1.41	0
P62714	P62714	PP2AB_HUMAN	5516	PPP2CB	Serine/threonine-protein phosphatase 2A catalytic subunit beta isoform	PPP2CB	0	0	0	0	0	0	0	0	0	0	0	0	2	0	2	1	1.41	1.41	0	0	0	0	0	0	0	0	0	0	0	0	0	0	0	0	0	0	2	0	2	1	1.41	1.41	0
P62714	P67775-1	PP2AA_HUMAN	5515	PPP2CA	Serine/threonine-protein phosphatase 2A catalytic subunit alpha isoform	PPP2CA	0	0	0	0	0	0	0	0	0	0	0	0	2	0	2	1	1.41	1.41	0	0	0	0	0	0	0	0	0	0	0	0	0	0	0	0	0	0	2	0	2	1	1.41	1.41	0
P62714	P67775-2	PP2AA_HUMAN	5515	PPP2CA	Serine/threonine-protein phosphatase 2A catalytic subunit alpha isoform	PPP2CA	0	0	0	0	0	0	0	0	0	0	0	0	2	0	2	1	1.41	1.41	0	0	0	0	0	0	0	0	0	0	0	0	0	0	0	0	0	0	2	0	2	1	1.41	1.41	0
P12081-1	P12081-1	SYHC_HUMAN	3035	HARS	Histidine--tRNA ligase, cytoplasmic	HARS,HRS	0	0	0	0	0	0	0	0	0	0	0	0	2	0	2	1	1.41	1.41	0	0	0	0	0	0	0	0	0	0	0	0	0	0	0	0	0	0	2	0	2	1	1.41	1.41	0
P12081-1	P12081-4	SYHC_HUMAN	3035	HARS	Histidine--tRNA ligase, cytoplasmic	HARS,HRS	0	0	0	0	0	0	0	0	0	0	0	0	2	0	2	1	1.41	1.41	0	0	0	0	0	0	0	0	0	0	0	0	0	0	0	0	0	0	2	0	2	1	1.41	1.41	0
P12081-1	P12081-2	SYHC_HUMAN	3035	HARS	Histidine--tRNA ligase, cytoplasmic	HARS,HRS	0	0	0	0	0	0	0	0	0	0	0	0	2	0	2	1	1.41	1.41	0	0	0	0	0	0	0	0	0	0	0	0	0	0	0	0	0	0	2	0	2	1	1.41	1.41	0
P12081-1	P12081-3	SYHC_HUMAN	3035	HARS	Histidine--tRNA ligase, cytoplasmic	HARS,HRS	0	0	0	0	0	0	0	0	0	0	0	0	2	0	2	1	1.41	1.41	0	0	0	0	0	0	0	0	0	0	0	0	0	0	0	0	0	0	2	0	2	1	1.41	1.41	0
Q96P70	Q96P70	IPO9_HUMAN	55705	IPO9	Importin-9	IPO9,IMP9,RANBP9,KIAA1192	0	0	0	0	0	0	0	0	0	0	0	0	2	0	2	1	1.41	1.41	0	0	0	0	0	0	0	0	0	0	0	0	0	0	0	0	0	0	2	0	2	1	1.41	1.41	0
Q9Y2T4-1	Q9Y2T4-1	2ABG_HUMAN	5522	PPP2R2C	Serine/threonine-protein phosphatase 2A 55 kDa regulatory subunit B gamma isoform	PPP2R2C	0	0	0	0	0	0	0	0	0	0	0	0	0	2	2	1	1.41	1.41	0	0	0	0	0	0	0	0	0	0	0	0	0	0	0	0	0	0	0	2	2	1	1.41	1.41	0
Q9Y2T4-1	Q9Y2T4-3	2ABG_HUMAN	5522	PPP2R2C	Serine/threonine-protein phosphatase 2A 55 kDa regulatory subunit B gamma isoform	PPP2R2C	0	0	0	0	0	0	0	0	0	0	0	0	0	2	2	1	1.41	1.41	0	0	0	0	0	0	0	0	0	0	0	0	0	0	0	0	0	0	0	2	2	1	1.41	1.41	0
Q9Y2T4-1	Q9Y2T4-2	2ABG_HUMAN	5522	PPP2R2C	Serine/threonine-protein phosphatase 2A 55 kDa regulatory subunit B gamma isoform	PPP2R2C	0	0	0	0	0	0	0	0	0	0	0	0	0	2	2	1	1.41	1.41	0	0	0	0	0	0	0	0	0	0	0	0	0	0	0	0	0	0	0	2	2	1	1.41	1.41	0
Q9Y2T4-1	Q9Y2T4-4	2ABG_HUMAN	5522	PPP2R2C	Serine/threonine-protein phosphatase 2A 55 kDa regulatory subunit B gamma isoform	PPP2R2C	0	0	0	0	0	0	0	0	0	0	0	0	0	2	2	1	1.41	1.41	0	0	0	0	0	0	0	0	0	0	0	0	0	0	0	0	0	0	0	2	2	1	1.41	1.41	0
Q9NZT1	Q9NZT1	CALL5_HUMAN	51806	CALML5	Calmodulin-like protein 5	CALML5,CLSP	0	2	2	1	1.41	1.41	0	2	2	1	1.41	1.41	0	0	0	0	0	0	0	0	0	0	0	0	0	3	3	1.5	2.12	1.41	0	3	3	1.5	2.12	1.41	0	0	0	0	0	0	0
O76021-1	O76021-1	RL1D1_HUMAN	26156	RSL1D1	Ribosomal L1 domain-containing protein 1	RSL1D1,CSIG,PBK1,CATX11	0	0	0	0	0	0	0	0	0	0	0	0	2	0	2	1	1.41	1.41	0	0	0	0	0	0	0	0	0	0	0	0	0	0	0	0	0	0	2	0	2	1	1.41	1.41	0
Q16186	Q16186	ADRM1_HUMAN	11047	ADRM1	Proteasomal ubiquitin receptor ADRM1	ADRM1,GP110	0	0	0	0	0	0	0	0	0	0	0	0	2	1	2	1.5	0.71	0.47	0	0	0	0	0	0	0	0	0	0	0	0	0	0	0	0	0	0	2	1	3	1.5	0.71	0.47	0
Q9H3N1	Q9H3N1	TMX1_HUMAN	81542	TMX1	Thioredoxin-related transmembrane protein 1	TMX1,TMX,TXNDC,TXNDC1	0	0	0	0	0	0	0	0	0	0	0	0	2	0	2	1	1.41	1.41	0	0	0	0	0	0	0	0	0	0	0	0	0	0	0	0	0	0	2	0	2	1	1.41	1.41	0
P43686-1	P43686-1	PRS6B_HUMAN	5704	PSMC4	26S protease regulatory subunit 6B	PSMC4,TBP7,MIP224	0	0	0	0	0	0	0	0	0	0	0	0	2	0	2	1	1.41	1.41	0	0	0	0	0	0	0	0	0	0	0	0	0	0	0	0	0	0	2	0	2	1	1.41	1.41	0
P43686-1	P43686-2	PRS6B_HUMAN	5704	PSMC4	26S protease regulatory subunit 6B	PSMC4,TBP7,MIP224	0	0	0	0	0	0	0	0	0	0	0	0	2	0	2	1	1.41	1.41	0	0	0	0	0	0	0	0	0	0	0	0	0	0	0	0	0	0	2	0	2	1	1.41	1.41	0
Q9UBS4	Q9UBS4	DJB11_HUMAN	51726	DNAJB11	DnaJ homolog subfamily B member 11	DNAJB11,EDJ,HDJ9,ERJ3	0	0	0	0	0	0	0	0	0	0	0	0	2	0	2	1	1.41	1.41	0	0	0	0	0	0	0	0	0	0	0	0	0	0	0	0	0	0	2	0	2	1	1.41	1.41	0
Q14676-1	Q14676-1	MDC1_HUMAN	9656	MDC1	Mediator of DNA damage checkpoint protein 1	MDC1,NFBD1,KIAA0170	0	0	0	0	0	0	0	0	0	0	0	0	2	0	2	1	1.41	1.41	0	0	0	0	0	0	0	0	0	0	0	0	0	0	0	0	0	0	3	0	3	1.5	2.12	1.41	0
Q14676-1	Q14676-3	MDC1_HUMAN	9656	MDC1	Mediator of DNA damage checkpoint protein 1	MDC1,NFBD1,KIAA0170	0	0	0	0	0	0	0	0	0	0	0	0	2	0	2	1	1.41	1.41	0	0	0	0	0	0	0	0	0	0	0	0	0	0	0	0	0	0	3	0	3	1.5	2.12	1.41	0
Q14676-1	Q14676-2	MDC1_HUMAN	9656	MDC1	Mediator of DNA damage checkpoint protein 1	MDC1,NFBD1,KIAA0170	0	0	0	0	0	0	0	0	0	0	0	0	2	0	2	1	1.41	1.41	0	0	0	0	0	0	0	0	0	0	0	0	0	0	0	0	0	0	3	0	3	1.5	2.12	1.41	0
Q14676-1	Q14676-4	MDC1_HUMAN	9656	MDC1	Mediator of DNA damage checkpoint protein 1	MDC1,NFBD1,KIAA0170	0	0	0	0	0	0	0	0	0	0	0	0	2	0	2	1	1.41	1.41	0	0	0	0	0	0	0	0	0	0	0	0	0	0	0	0	0	0	3	0	3	1.5	2.12	1.41	0
Q5JTJ3-1	Q5JTJ3-1	COA6_HUMAN	388753	COA6	Cytochrome c oxidase assembly factor 6 homolog	COA6,C1orf31	0	0	0	0	0	0	0	0	0	0	0	0	1	2	2	1.5	0.71	0.47	0	0	0	0	0	0	0	0	0	0	0	0	0	0	0	0	0	0	1	2	3	1.5	0.71	0.47	0
Q5JTJ3-1	Q5JTJ3-2	COA6_HUMAN	388753	COA6	Cytochrome c oxidase assembly factor 6 homolog	COA6,C1orf31	0	0	0	0	0	0	0	0	0	0	0	0	1	2	2	1.5	0.71	0.47	0	0	0	0	0	0	0	0	0	0	0	0	0	0	0	0	0	0	1	2	3	1.5	0.71	0.47	0
Q5JTJ3-1	Q5JTJ3-3	COA6_HUMAN	388753	COA6	Cytochrome c oxidase assembly factor 6 homolog	COA6,C1orf31	0	0	0	0	0	0	0	0	0	0	0	0	1	2	2	1.5	0.71	0.47	0	0	0	0	0	0	0	0	0	0	0	0	0	0	0	0	0	0	1	2	3	1.5	0.71	0.47	0
P46926-1	P46926-1	GNPI1_HUMAN	10007	GNPDA1	Glucosamine-6-phosphate isomerase 1	GNPDA1,HLN,GNPI,KIAA0060	0	0	0	0	0	0	0	0	0	0	0	0	2	0	2	1	1.41	1.41	0	0	0	0	0	0	0	0	0	0	0	0	0	0	0	0	0	0	2	0	2	1	1.41	1.41	0
P46926-1	P46926-2	GNPI1_HUMAN	10007	GNPDA1	Glucosamine-6-phosphate isomerase 1	GNPDA1,HLN,GNPI,KIAA0060	0	0	0	0	0	0	0	0	0	0	0	0	2	0	2	1	1.41	1.41	0	0	0	0	0	0	0	0	0	0	0	0	0	0	0	0	0	0	2	0	2	1	1.41	1.41	0
Q96B54	Q96B54	ZN428_HUMAN	126299	ZNF428	Zinc finger protein 428	ZNF428,C19orf37	0	0	0	0	0	0	0	0	0	0	0	0	0	2	2	1	1.41	1.41	0	0	0	0	0	0	0	0	0	0	0	0	0	0	0	0	0	0	0	2	2	1	1.41	1.41	0
Q27J81-1	Q27J81-1	INF2_HUMAN	64423	INF2	Inverted formin-2	INF2,C14orf151,C14orf173	0	0	0	0	0	0	0	0	0	0	0	0	0	2	2	1	1.41	1.41	0	0	0	0	0	0	0	0	0	0	0	0	0	0	0	0	0	0	0	2	2	1	1.41	1.41	0
Q27J81-1	Q27J81-2	INF2_HUMAN	64423	INF2	Inverted formin-2	INF2,C14orf151,C14orf173	0	0	0	0	0	0	0	0	0	0	0	0	0	2	2	1	1.41	1.41	0	0	0	0	0	0	0	0	0	0	0	0	0	0	0	0	0	0	0	2	2	1	1.41	1.41	0
P62993-1	P62993-1	GRB2_HUMAN	2885	GRB2	Growth factor receptor-bound protein 2	GRB2,ASH	0	0	0	0	0	0	0	0	0	0	0	0	2	1	2	1.5	0.71	0.47	0	0	0	0	0	0	0	0	0	0	0	0	0	0	0	0	0	0	2	1	3	1.5	0.71	0.47	0
P42126-1	P42126-1	ECI1_HUMAN	1632	ECI1	Enoyl-CoA delta isomerase 1, mitochondrial	ECI1,DCI	0	0	0	0	0	0	0	0	0	0	0	0	0	2	2	1	1.41	1.41	0	0	0	0	0	0	0	0	0	0	0	0	0	0	0	0	0	0	0	2	2	1	1.41	1.41	0
P42126-1	P42126-2	ECI1_HUMAN	1632	ECI1	Enoyl-CoA delta isomerase 1, mitochondrial	ECI1,DCI	0	0	0	0	0	0	0	0	0	0	0	0	0	2	2	1	1.41	1.41	0	0	0	0	0	0	0	0	0	0	0	0	0	0	0	0	0	0	0	2	2	1	1.41	1.41	0
Q9UIA9	Q9UIA9	XPO7_HUMAN	23039	XPO7	Exportin-7	XPO7,KIAA0745,RANBP16	0	0	0	0	0	0	0	0	0	0	0	0	2	0	2	1	1.41	1.41	0	0	0	0	0	0	0	0	0	0	0	0	0	0	0	0	0	0	2	0	2	1	1.41	1.41	0
P22528	P22528	SPR1B_HUMAN	6699	SPRR1B	Cornifin-B	SPRR1B	0	0	0	0	0	0	2	0	2	1	1.41	1.41	0	0	0	0	0	0	0	0	0	0	0	0	0	0	0	0	0	0	2	0	2	1	1.41	1.41	0	0	0	0	0	0	0
P22528	P35321	SPR1A_HUMAN	6698	SPRR1A	Cornifin-A	SPRR1A	0	0	0	0	0	0	2	0	2	1	1.41	1.41	0	0	0	0	0	0	0	0	0	0	0	0	0	0	0	0	0	0	2	0	2	1	1.41	1.41	0	0	0	0	0	0	0
P08559-1	P08559-1	ODPA_HUMAN	5160	PDHA1	Pyruvate dehydrogenase E1 component subunit alpha, somatic form, mitochondrial	PDHA1,PHE1A	0	0	0	0	0	0	0	0	0	0	0	0	2	0	2	1	1.41	1.41	0	0	0	0	0	0	0	0	0	0	0	0	0	0	0	0	0	0	2	0	2	1	1.41	1.41	0
P08559-1	P08559-2	ODPA_HUMAN	5160	PDHA1	Pyruvate dehydrogenase E1 component subunit alpha, somatic form, mitochondrial	PDHA1,PHE1A	0	0	0	0	0	0	0	0	0	0	0	0	2	0	2	1	1.41	1.41	0	0	0	0	0	0	0	0	0	0	0	0	0	0	0	0	0	0	2	0	2	1	1.41	1.41	0
P08559-1	P08559-3	ODPA_HUMAN	5160	PDHA1	Pyruvate dehydrogenase E1 component subunit alpha, somatic form, mitochondrial	PDHA1,PHE1A	0	0	0	0	0	0	0	0	0	0	0	0	2	0	2	1	1.41	1.41	0	0	0	0	0	0	0	0	0	0	0	0	0	0	0	0	0	0	2	0	2	1	1.41	1.41	0
P08559-1	P08559-4	ODPA_HUMAN	5160	PDHA1	Pyruvate dehydrogenase E1 component subunit alpha, somatic form, mitochondrial	PDHA1,PHE1A	0	0	0	0	0	0	0	0	0	0	0	0	2	0	2	1	1.41	1.41	0	0	0	0	0	0	0	0	0	0	0	0	0	0	0	0	0	0	2	0	2	1	1.41	1.41	0
Q9BY77-1	Q9BY77-1	PDIP3_HUMAN	84271	POLDIP3	Polymerase delta-interacting protein 3	POLDIP3,KIAA1649,PDIP46	0	0	0	0	0	0	0	0	0	0	0	0	2	0	2	1	1.41	1.41	0	0	0	0	0	0	0	0	0	0	0	0	0	0	0	0	0	0	2	0	2	1	1.41	1.41	0
Q13330-1	Q13330-1	MTA1_HUMAN	9112	MTA1	Metastasis-associated protein MTA1	MTA1	0	0	0	0	0	0	0	0	0	0	0	0	2	0	2	1	1.41	1.41	0	0	0	0	0	0	0	0	0	0	0	0	0	0	0	0	0	0	2	0	2	1	1.41	1.41	0
Q13330-1	Q13330-3	MTA1_HUMAN	9112	MTA1	Metastasis-associated protein MTA1	MTA1	0	0	0	0	0	0	0	0	0	0	0	0	2	0	2	1	1.41	1.41	0	0	0	0	0	0	0	0	0	0	0	0	0	0	0	0	0	0	2	0	2	1	1.41	1.41	0
O14828-1	O14828-1	SCAM3_HUMAN	10067	SCAMP3	Secretory carrier-associated membrane protein 3	SCAMP3,PROPIN1,C1orf3	0	0	0	0	0	0	0	0	0	0	0	0	2	0	2	1	1.41	1.41	0	0	0	0	0	0	0	0	0	0	0	0	0	0	0	0	0	0	2	0	2	1	1.41	1.41	0
O14828-1	O14828-2	SCAM3_HUMAN	10067	SCAMP3	Secretory carrier-associated membrane protein 3	SCAMP3,PROPIN1,C1orf3	0	0	0	0	0	0	0	0	0	0	0	0	2	0	2	1	1.41	1.41	0	0	0	0	0	0	0	0	0	0	0	0	0	0	0	0	0	0	2	0	2	1	1.41	1.41	0
P52294	P52294	IMA5_HUMAN	3836	KPNA1	Importin subunit alpha-5	KPNA1,RCH2	0	0	0	0	0	0	0	0	0	0	0	0	1	2	2	1.5	0.71	0.47	0	0	0	0	0	0	0	0	0	0	0	0	0	0	0	0	0	0	1	2	3	1.5	0.71	0.47	0
P30038-1	P30038-1	AL4A1_HUMAN	8659	ALDH4A1	Delta-1-pyrroline-5-carboxylate dehydrogenase, mitochondrial	ALDH4A1,ALDH4,P5CDH	0	0	0	0	0	0	0	0	0	0	0	0	2	0	2	1	1.41	1.41	0	0	0	0	0	0	0	0	0	0	0	0	0	0	0	0	0	0	2	0	2	1	1.41	1.41	0
P30038-1	P30038-2	AL4A1_HUMAN	8659	ALDH4A1	Delta-1-pyrroline-5-carboxylate dehydrogenase, mitochondrial	ALDH4A1,ALDH4,P5CDH	0	0	0	0	0	0	0	0	0	0	0	0	2	0	2	1	1.41	1.41	0	0	0	0	0	0	0	0	0	0	0	0	0	0	0	0	0	0	2	0	2	1	1.41	1.41	0
P30038-1	P30038-3	AL4A1_HUMAN	8659	ALDH4A1	Delta-1-pyrroline-5-carboxylate dehydrogenase, mitochondrial	ALDH4A1,ALDH4,P5CDH	0	0	0	0	0	0	0	0	0	0	0	0	2	0	2	1	1.41	1.41	0	0	0	0	0	0	0	0	0	0	0	0	0	0	0	0	0	0	2	0	2	1	1.41	1.41	0
Q9BT78-1	Q9BT78-1	CSN4_HUMAN	51138	COPS4	COP9 signalosome complex subunit 4	COPS4,CSN4	0	0	0	0	0	0	0	0	0	0	0	0	2	0	2	1	1.41	1.41	0	0	0	0	0	0	0	0	0	0	0	0	0	0	0	0	0	0	2	0	2	1	1.41	1.41	0
Q9BT78-1	Q9BT78-2	CSN4_HUMAN	51138	COPS4	COP9 signalosome complex subunit 4	COPS4,CSN4	0	0	0	0	0	0	0	0	0	0	0	0	2	0	2	1	1.41	1.41	0	0	0	0	0	0	0	0	0	0	0	0	0	0	0	0	0	0	2	0	2	1	1.41	1.41	0
P30046-1	P30046-1	DOPD_HUMAN	1652	DDT	D-dopachrome decarboxylase	DDT	0	0	0	0	0	0	0	0	0	0	0	0	2	0	2	1	1.41	1.41	0	0	0	0	0	0	0	0	0	0	0	0	0	0	0	0	0	0	2	0	2	1	1.41	1.41	0
P00966	P00966	ASSY_HUMAN	445	ASS1	Argininosuccinate synthase	ASS1,ASS	0	0	0	0	0	0	0	0	0	0	0	0	2	0	2	1	1.41	1.41	0	0	0	0	0	0	0	0	0	0	0	0	0	0	0	0	0	0	2	0	2	1	1.41	1.41	0
Q9P2R7-1	Q9P2R7-1	SUCB1_HUMAN	8803	SUCLA2	Succinyl-CoA ligase [ADP-forming] subunit beta, mitochondrial	SUCLA2	0	0	0	0	0	0	0	0	0	0	0	0	2	0	2	1	1.41	1.41	0	0	0	0	0	0	0	0	0	0	0	0	0	0	0	0	0	0	2	0	2	1	1.41	1.41	0
Q9P2R7-1	Q9P2R7-2	SUCB1_HUMAN	8803	SUCLA2	Succinyl-CoA ligase [ADP-forming] subunit beta, mitochondrial	SUCLA2	0	0	0	0	0	0	0	0	0	0	0	0	2	0	2	1	1.41	1.41	0	0	0	0	0	0	0	0	0	0	0	0	0	0	0	0	0	0	2	0	2	1	1.41	1.41	0
P69849	P69849	NOMO3_HUMAN	408050	NOMO3	Nodal modulator 3	NOMO3	0	0	0	0	0	0	0	0	0	0	0	0	2	0	2	1	1.41	1.41	0	0	0	0	0	0	0	0	0	0	0	0	0	0	0	0	0	0	2	0	2	1	1.41	1.41	0
P69849	Q5JPE7-1	NOMO2_HUMAN	283820	NOMO2	Nodal modulator 2	NOMO2	0	0	0	0	0	0	0	0	0	0	0	0	2	0	2	1	1.41	1.41	0	0	0	0	0	0	0	0	0	0	0	0	0	0	0	0	0	0	2	0	2	1	1.41	1.41	0
P69849	Q5JPE7-2	NOMO2_HUMAN	283820	NOMO2	Nodal modulator 2	NOMO2	0	0	0	0	0	0	0	0	0	0	0	0	2	0	2	1	1.41	1.41	0	0	0	0	0	0	0	0	0	0	0	0	0	0	0	0	0	0	2	0	2	1	1.41	1.41	0
P69849	Q15155	NOMO1_HUMAN	23420	NOMO1	Nodal modulator 1	NOMO1,PM5	0	0	0	0	0	0	0	0	0	0	0	0	2	0	2	1	1.41	1.41	0	0	0	0	0	0	0	0	0	0	0	0	0	0	0	0	0	0	2	0	2	1	1.41	1.41	0
Q96H55-1	Q96H55-1	MYO19_HUMAN	80179	MYO19	Unconventional myosin-XIX	MYO19,MYOHD1	0	0	0	0	0	0	0	0	0	0	0	0	0	2	2	1	1.41	1.41	0	0	0	0	0	0	0	0	0	0	0	0	0	0	0	0	0	0	0	2	2	1	1.41	1.41	0
Q96H55-1	Q96H55-4	MYO19_HUMAN	80179	MYO19	Unconventional myosin-XIX	MYO19,MYOHD1	0	0	0	0	0	0	0	0	0	0	0	0	0	2	2	1	1.41	1.41	0	0	0	0	0	0	0	0	0	0	0	0	0	0	0	0	0	0	0	2	2	1	1.41	1.41	0
P20645	P20645	MPRD_HUMAN	4074	M6PR	Cation-dependent mannose-6-phosphate receptor	M6PR,MPRD,MPR46	0	0	0	0	0	0	0	0	0	0	0	0	0	2	2	1	1.41	1.41	0	0	0	0	0	0	0	0	0	0	0	0	0	0	0	0	0	0	0	2	2	1	1.41	1.41	0
Q9HAV7	Q9HAV7	GRPE1_HUMAN	80273	GRPEL1	GrpE protein homolog 1, mitochondrial	GRPEL1,GREPEL1	0	0	0	0	0	0	0	0	0	0	0	0	2	0	2	1	1.41	1.41	0	0	0	0	0	0	0	0	0	0	0	0	0	0	0	0	0	0	3	0	3	1.5	2.12	1.41	0
P37840-1	P37840-1	SYUA_HUMAN	6622	SNCA	Alpha-synuclein	SNCA,PARK1,NACP	0	0	0	0	0	0	0	0	0	0	0	0	2	0	2	1	1.41	1.41	0	0	0	0	0	0	0	0	0	0	0	0	0	0	0	0	0	0	2	0	2	1	1.41	1.41	0
P37840-1	P37840-2	SYUA_HUMAN	6622	SNCA	Alpha-synuclein	SNCA,PARK1,NACP	0	0	0	0	0	0	0	0	0	0	0	0	2	0	2	1	1.41	1.41	0	0	0	0	0	0	0	0	0	0	0	0	0	0	0	0	0	0	2	0	2	1	1.41	1.41	0
P07919	P07919	QCR6_HUMAN	7388	UQCRH	Cytochrome b-c1 complex subunit 6, mitochondrial	UQCRH	0	0	0	0	0	0	0	0	0	0	0	0	2	0	2	1	1.41	1.41	0	0	0	0	0	0	0	0	0	0	0	0	0	0	0	0	0	0	4	0	4	2	2.83	1.41	0
Q53GQ0-1	Q53GQ0-1	DHB12_HUMAN	51144	HSD17B12	Very-long-chain 3-oxoacyl-CoA reductase {ECO:0000305}	HSD17B12,SDR12C1	0	0	0	0	0	0	0	0	0	0	0	0	2	0	2	1	1.41	1.41	0	0	0	0	0	0	0	0	0	0	0	0	0	0	0	0	0	0	2	0	2	1	1.41	1.41	0
Q9H773	Q9H773	DCTP1_HUMAN	79077	DCTPP1	dCTP pyrophosphatase 1	DCTPP1,XTP3TPA	0	0	0	0	0	0	0	0	0	0	0	0	2	1	2	1.5	0.71	0.47	0	0	0	0	0	0	0	0	0	0	0	0	0	0	0	0	0	0	2	1	3	1.5	0.71	0.47	0
P06239-1	P06239-1	LCK_HUMAN	3932	LCK	Tyrosine-protein kinase Lck	LCK	0	0	0	0	0	0	0	0	0	0	0	0	2	1	2	1.5	0.71	0.47	0	0	0	0	0	0	0	0	0	0	0	0	0	0	0	0	0	0	3	1	4	2	1.41	0.71	0
P06239-1	P06241-3	FYN_HUMAN	2534	FYN	Tyrosine-protein kinase Fyn	FYN	0	0	0	0	0	0	0	0	0	0	0	0	2	1	2	1.5	0.71	0.47	0	0	0	0	0	0	0	0	0	0	0	0	0	0	0	0	0	0	3	1	4	2	1.41	0.71	0
P06239-1	P07947	YES_HUMAN	7525	YES1	Tyrosine-protein kinase Yes	YES1,YES	0	0	0	0	0	0	0	0	0	0	0	0	2	1	2	1.5	0.71	0.47	0	0	0	0	0	0	0	0	0	0	0	0	0	0	0	0	0	0	3	1	4	2	1.41	0.71	0
P06239-1	P06241-2	FYN_HUMAN	2534	FYN	Tyrosine-protein kinase Fyn	FYN	0	0	0	0	0	0	0	0	0	0	0	0	2	1	2	1.5	0.71	0.47	0	0	0	0	0	0	0	0	0	0	0	0	0	0	0	0	0	0	3	1	4	2	1.41	0.71	0
P06239-1	P06241-1	FYN_HUMAN	2534	FYN	Tyrosine-protein kinase Fyn	FYN	0	0	0	0	0	0	0	0	0	0	0	0	2	1	2	1.5	0.71	0.47	0	0	0	0	0	0	0	0	0	0	0	0	0	0	0	0	0	0	3	1	4	2	1.41	0.71	0
P06239-1	P06239-3	LCK_HUMAN	3932	LCK	Tyrosine-protein kinase Lck	LCK	0	0	0	0	0	0	0	0	0	0	0	0	2	1	2	1.5	0.71	0.47	0	0	0	0	0	0	0	0	0	0	0	0	0	0	0	0	0	0	3	1	4	2	1.41	0.71	0
O95347-1	O95347-1	SMC2_HUMAN	10592	SMC2	Structural maintenance of chromosomes protein 2	SMC2,CAPE,SMC2L1	0	0	0	0	0	0	0	0	0	0	0	0	2	0	2	1	1.41	1.41	0	0	0	0	0	0	0	0	0	0	0	0	0	0	0	0	0	0	2	0	2	1	1.41	1.41	0
O95347-1	O95347-2	SMC2_HUMAN	10592	SMC2	Structural maintenance of chromosomes protein 2	SMC2,CAPE,SMC2L1	0	0	0	0	0	0	0	0	0	0	0	0	2	0	2	1	1.41	1.41	0	0	0	0	0	0	0	0	0	0	0	0	0	0	0	0	0	0	2	0	2	1	1.41	1.41	0
Q7L1Q6-1	Q7L1Q6-1	BZW1_HUMAN	9689	BZW1	Basic leucine zipper and W2 domain-containing protein 1	BZW1,KIAA0005,BZAP45	0	0	0	0	0	0	0	0	0	0	0	0	2	0	2	1	1.41	1.41	0	0	0	0	0	0	0	0	0	0	0	0	0	0	0	0	0	0	2	0	2	1	1.41	1.41	0
Q7L1Q6-1	Q7L1Q6-2	BZW1_HUMAN	9689	BZW1	Basic leucine zipper and W2 domain-containing protein 1	BZW1,KIAA0005,BZAP45	0	0	0	0	0	0	0	0	0	0	0	0	2	0	2	1	1.41	1.41	0	0	0	0	0	0	0	0	0	0	0	0	0	0	0	0	0	0	2	0	2	1	1.41	1.41	0
Q7L1Q6-1	Q7L1Q6-3	BZW1_HUMAN	9689	BZW1	Basic leucine zipper and W2 domain-containing protein 1	BZW1,KIAA0005,BZAP45	0	0	0	0	0	0	0	0	0	0	0	0	2	0	2	1	1.41	1.41	0	0	0	0	0	0	0	0	0	0	0	0	0	0	0	0	0	0	2	0	2	1	1.41	1.41	0
Q7L1Q6-1	Q7L1Q6-4	BZW1_HUMAN	9689	BZW1	Basic leucine zipper and W2 domain-containing protein 1	BZW1,KIAA0005,BZAP45	0	0	0	0	0	0	0	0	0	0	0	0	2	0	2	1	1.41	1.41	0	0	0	0	0	0	0	0	0	0	0	0	0	0	0	0	0	0	2	0	2	1	1.41	1.41	0
P26885	P26885	FKBP2_HUMAN	2286	FKBP2	Peptidyl-prolyl cis-trans isomerase FKBP2	FKBP2,FKBP13	0	0	0	0	0	0	0	0	0	0	0	0	2	0	2	1	1.41	1.41	0	0	0	0	0	0	0	0	0	0	0	0	0	0	0	0	0	0	2	0	2	1	1.41	1.41	0
P53618	P53618	COPB_HUMAN	1315	COPB1	Coatomer subunit beta	COPB1,COPB	0	0	0	0	0	0	0	0	0	0	0	0	2	1	2	1.5	0.71	0.47	0	0	0	0	0	0	0	0	0	0	0	0	0	0	0	0	0	0	2	1	3	1.5	0.71	0.47	0
P35998-1	P35998-1	PRS7_HUMAN	5701	PSMC2	26S protease regulatory subunit 7	PSMC2,MSS1	0	0	0	0	0	0	0	0	0	0	0	0	2	0	2	1	1.41	1.41	0	0	0	0	0	0	0	0	0	0	0	0	0	0	0	0	0	0	2	0	2	1	1.41	1.41	0
O43719	O43719	HTSF1_HUMAN	27336	HTATSF1	HIV Tat-specific factor 1	HTATSF1	0	0	0	0	0	0	0	0	0	0	0	0	2	0	2	1	1.41	1.41	0	0	0	0	0	0	0	0	0	0	0	0	0	0	0	0	0	0	2	0	2	1	1.41	1.41	0
P00505-1	P00505-1	AATM_HUMAN	2806	GOT2	Aspartate aminotransferase, mitochondrial	GOT2	0	0	0	0	0	0	0	0	0	0	0	0	2	0	2	1	1.41	1.41	0	0	0	0	0	0	0	0	0	0	0	0	0	0	0	0	0	0	3	0	3	1.5	2.12	1.41	0
P00505-1	P00505-2	AATM_HUMAN	2806	GOT2	Aspartate aminotransferase, mitochondrial	GOT2	0	0	0	0	0	0	0	0	0	0	0	0	2	0	2	1	1.41	1.41	0	0	0	0	0	0	0	0	0	0	0	0	0	0	0	0	0	0	3	0	3	1.5	2.12	1.41	0
P52701-1	P52701-1	MSH6_HUMAN	2956	MSH6	DNA mismatch repair protein Msh6	MSH6,GTBP	0	0	0	0	0	0	0	0	0	0	0	0	2	0	2	1	1.41	1.41	0	0	0	0	0	0	0	0	0	0	0	0	0	0	0	0	0	0	2	0	2	1	1.41	1.41	0
P52701-1	P52701-4	MSH6_HUMAN	2956	MSH6	DNA mismatch repair protein Msh6	MSH6,GTBP	0	0	0	0	0	0	0	0	0	0	0	0	2	0	2	1	1.41	1.41	0	0	0	0	0	0	0	0	0	0	0	0	0	0	0	0	0	0	2	0	2	1	1.41	1.41	0
P52701-1	P52701-3	MSH6_HUMAN	2956	MSH6	DNA mismatch repair protein Msh6	MSH6,GTBP	0	0	0	0	0	0	0	0	0	0	0	0	2	0	2	1	1.41	1.41	0	0	0	0	0	0	0	0	0	0	0	0	0	0	0	0	0	0	2	0	2	1	1.41	1.41	0
O95777	O95777	LSM8_HUMAN	51691	LSM8	U6 snRNA-associated Sm-like protein LSm8	LSM8	0	0	0	0	0	0	0	0	0	0	0	0	0	2	2	1	1.41	1.41	0	0	0	0	0	0	0	0	0	0	0	0	0	0	0	0	0	0	0	2	2	1	1.41	1.41	0
Q8TCJ2	Q8TCJ2	STT3B_HUMAN	201595	STT3B	Dolichyl-diphosphooligosaccharide--protein glycosyltransferase subunit STT3B	STT3B,SIMP	0	0	0	0	0	0	0	0	0	0	0	0	2	0	2	1	1.41	1.41	0	0	0	0	0	0	0	0	0	0	0	0	0	0	0	0	0	0	2	0	2	1	1.41	1.41	0
P61769	P61769	B2MG_HUMAN	567	B2M	Beta-2-microglobulin	B2M	0	2	2	1	1.41	1.41	0	0	0	0	0	0	1	0	1	0.5	0.71	1.41	0	0	0	0	0	0	0	2	2	1	1.41	1.41	0	0	0	0	0	0	1	0	1	0.5	0.71	1.41	0
Q9UNM6-1	Q9UNM6-1	PSD13_HUMAN	5719	PSMD13	26S proteasome non-ATPase regulatory subunit 13	PSMD13	0	0	0	0	0	0	0	0	0	0	0	0	0	2	2	1	1.41	1.41	0	0	0	0	0	0	0	0	0	0	0	0	0	0	0	0	0	0	0	2	2	1	1.41	1.41	0
Q9UNM6-1	Q9UNM6-2	PSD13_HUMAN	5719	PSMD13	26S proteasome non-ATPase regulatory subunit 13	PSMD13	0	0	0	0	0	0	0	0	0	0	0	0	0	2	2	1	1.41	1.41	0	0	0	0	0	0	0	0	0	0	0	0	0	0	0	0	0	0	0	2	2	1	1.41	1.41	0
P14678-1	P14678-1	RSMB_HUMAN	6628	SNRPB	Small nuclear ribonucleoprotein-associated proteins B and B'	SNRPB,SNRPB1,COD	0	0	0	0	0	0	0	0	0	0	0	0	2	0	2	1	1.41	1.41	0	0	0	0	0	0	0	0	0	0	0	0	0	0	0	0	0	0	2	0	2	1	1.41	1.41	0
P14678-1	P14678-3	RSMB_HUMAN	6628	SNRPB	Small nuclear ribonucleoprotein-associated proteins B and B'	SNRPB,SNRPB1,COD	0	0	0	0	0	0	0	0	0	0	0	0	2	0	2	1	1.41	1.41	0	0	0	0	0	0	0	0	0	0	0	0	0	0	0	0	0	0	2	0	2	1	1.41	1.41	0
P14678-1	P63162-1	RSMN_HUMAN	6638	SNRPN	Small nuclear ribonucleoprotein-associated protein N	SNRPN,SMN,HCERN3	0	0	0	0	0	0	0	0	0	0	0	0	2	0	2	1	1.41	1.41	0	0	0	0	0	0	0	0	0	0	0	0	0	0	0	0	0	0	2	0	2	1	1.41	1.41	0
P14678-1	P63162-2	RSMN_HUMAN	6638	SNRPN	Small nuclear ribonucleoprotein-associated protein N	SNRPN,SMN,HCERN3	0	0	0	0	0	0	0	0	0	0	0	0	2	0	2	1	1.41	1.41	0	0	0	0	0	0	0	0	0	0	0	0	0	0	0	0	0	0	2	0	2	1	1.41	1.41	0
P14678-1	P14678-2	RSMB_HUMAN	6628	SNRPB	Small nuclear ribonucleoprotein-associated proteins B and B'	SNRPB,SNRPB1,COD	0	0	0	0	0	0	0	0	0	0	0	0	2	0	2	1	1.41	1.41	0	0	0	0	0	0	0	0	0	0	0	0	0	0	0	0	0	0	2	0	2	1	1.41	1.41	0
P30085-1	P30085-1	KCY_HUMAN	51727	CMPK1	UMP-CMP kinase {ECO:0000255|HAMAP-Rule:MF_03172}	CMPK1,CMPK,UMPK,CMK,UMK,UCK	0	0	0	0	0	0	0	0	0	0	0	0	2	0	2	1	1.41	1.41	0	0	0	0	0	0	0	0	0	0	0	0	0	0	0	0	0	0	2	0	2	1	1.41	1.41	0
Q53EL6-1	Q53EL6-1	PDCD4_HUMAN	27250	PDCD4	Programmed cell death protein 4	PDCD4,H731	0	0	0	0	0	0	0	0	0	0	0	0	2	0	2	1	1.41	1.41	0	0	0	0	0	0	0	0	0	0	0	0	0	0	0	0	0	0	2	0	2	1	1.41	1.41	0
Q53EL6-1	Q53EL6-2	PDCD4_HUMAN	27250	PDCD4	Programmed cell death protein 4	PDCD4,H731	0	0	0	0	0	0	0	0	0	0	0	0	2	0	2	1	1.41	1.41	0	0	0	0	0	0	0	0	0	0	0	0	0	0	0	0	0	0	2	0	2	1	1.41	1.41	0
Q00341-1	Q00341-1	VIGLN_HUMAN	3069	HDLBP	Vigilin	HDLBP,HBP,VGL	0	0	0	0	0	0	0	0	0	0	0	0	2	0	2	1	1.41	1.41	0	0	0	0	0	0	0	0	0	0	0	0	0	0	0	0	0	0	2	0	2	1	1.41	1.41	0
Q9BWM7	Q9BWM7	SFXN3_HUMAN	81855	SFXN3	Sideroflexin-3	SFXN3	0	0	0	0	0	0	0	0	0	0	0	0	2	0	2	1	1.41	1.41	0	0	0	0	0	0	0	0	0	0	0	0	0	0	0	0	0	0	2	0	2	1	1.41	1.41	0
O15131	O15131	IMA6_HUMAN	3841	KPNA5	Importin subunit alpha-6	KPNA5	0	0	0	0	0	0	0	0	0	0	0	0	2	1	2	1.5	0.71	0.47	0	0	0	0	0	0	0	0	0	0	0	0	0	0	0	0	0	0	2	1	3	1.5	0.71	0.47	0
O15131	O60684	IMA7_HUMAN	23633	KPNA6	Importin subunit alpha-7	KPNA6,IPOA7	0	0	0	0	0	0	0	0	0	0	0	0	2	1	2	1.5	0.71	0.47	0	0	0	0	0	0	0	0	0	0	0	0	0	0	0	0	0	0	2	1	3	1.5	0.71	0.47	0
Q9Y2R9	Q9Y2R9	RT07_HUMAN	51081	MRPS7	28S ribosomal protein S7, mitochondrial	MRPS7	0	0	0	0	0	0	0	0	0	0	0	0	2	0	2	1	1.41	1.41	0	0	0	0	0	0	0	0	0	0	0	0	0	0	0	0	0	0	2	0	2	1	1.41	1.41	0
P36871-1	P36871-1	PGM1_HUMAN	5236	PGM1	Phosphoglucomutase-1	PGM1	0	0	0	0	0	0	0	0	0	0	0	0	2	0	2	1	1.41	1.41	0	0	0	0	0	0	0	0	0	0	0	0	0	0	0	0	0	0	2	0	2	1	1.41	1.41	0
P36871-1	P36871-2	PGM1_HUMAN	5236	PGM1	Phosphoglucomutase-1	PGM1	0	0	0	0	0	0	0	0	0	0	0	0	2	0	2	1	1.41	1.41	0	0	0	0	0	0	0	0	0	0	0	0	0	0	0	0	0	0	2	0	2	1	1.41	1.41	0
P51665	P51665	PSMD7_HUMAN	5713	PSMD7	26S proteasome non-ATPase regulatory subunit 7	PSMD7,MOV34L	0	0	0	0	0	0	0	0	0	0	0	0	2	0	2	1	1.41	1.41	0	0	0	0	0	0	0	0	0	0	0	0	0	0	0	0	0	0	2	0	2	1	1.41	1.41	0
Q9UNH7-1	Q9UNH7-1	SNX6_HUMAN	58533	SNX6	Sorting nexin-6	SNX6	0	0	0	0	0	0	0	0	0	0	0	0	2	0	2	1	1.41	1.41	0	0	0	0	0	0	0	0	0	0	0	0	0	0	0	0	0	0	2	0	2	1	1.41	1.41	0
Q86X29-1	Q86X29-1	LSR_HUMAN	51599	LSR	Lipolysis-stimulated lipoprotein receptor	LSR,LISCH	0	0	0	0	0	0	0	0	0	0	0	0	0	2	2	1	1.41	1.41	0	0	0	0	0	0	0	0	0	0	0	0	0	0	0	0	0	0	0	2	2	1	1.41	1.41	0
Q86X29-1	Q86X29-4	LSR_HUMAN	51599	LSR	Lipolysis-stimulated lipoprotein receptor	LSR,LISCH	0	0	0	0	0	0	0	0	0	0	0	0	0	2	2	1	1.41	1.41	0	0	0	0	0	0	0	0	0	0	0	0	0	0	0	0	0	0	0	2	2	1	1.41	1.41	0
Q86X29-1	Q86X29-6	LSR_HUMAN	51599	LSR	Lipolysis-stimulated lipoprotein receptor	LSR,LISCH	0	0	0	0	0	0	0	0	0	0	0	0	0	2	2	1	1.41	1.41	0	0	0	0	0	0	0	0	0	0	0	0	0	0	0	0	0	0	0	2	2	1	1.41	1.41	0
Q86X29-1	Q86X29-5	LSR_HUMAN	51599	LSR	Lipolysis-stimulated lipoprotein receptor	LSR,LISCH	0	0	0	0	0	0	0	0	0	0	0	0	0	2	2	1	1.41	1.41	0	0	0	0	0	0	0	0	0	0	0	0	0	0	0	0	0	0	0	2	2	1	1.41	1.41	0
Q9NTJ3-1	Q9NTJ3-1	SMC4_HUMAN	10051	SMC4	Structural maintenance of chromosomes protein 4	SMC4,CAPC,SMC4L1	0	0	0	0	0	0	0	0	0	0	0	0	2	0	2	1	1.41	1.41	0	0	0	0	0	0	0	0	0	0	0	0	0	0	0	0	0	0	2	0	2	1	1.41	1.41	0
Q02809-1	Q02809-1	PLOD1_HUMAN	5351	PLOD1	Procollagen-lysine,2-oxoglutarate 5-dioxygenase 1	PLOD1,PLOD,LLH	0	0	0	0	0	0	0	0	0	0	0	0	0	2	2	1	1.41	1.41	0	0	0	0	0	0	0	0	0	0	0	0	0	0	0	0	0	0	0	2	2	1	1.41	1.41	0
Q02809-1	Q02809-2	PLOD1_HUMAN	5351	PLOD1	Procollagen-lysine,2-oxoglutarate 5-dioxygenase 1	PLOD1,PLOD,LLH	0	0	0	0	0	0	0	0	0	0	0	0	0	2	2	1	1.41	1.41	0	0	0	0	0	0	0	0	0	0	0	0	0	0	0	0	0	0	0	2	2	1	1.41	1.41	0
Q7L576-1	Q7L576-1	CYFP1_HUMAN	23191	CYFIP1	Cytoplasmic FMR1-interacting protein 1	CYFIP1,KIAA0068	0	0	0	0	0	0	0	0	0	0	0	0	2	0	2	1	1.41	1.41	0	0	0	0	0	0	0	0	0	0	0	0	0	0	0	0	0	0	2	0	2	1	1.41	1.41	0
P05089-1	P05089-1	ARGI1_HUMAN	383	ARG1	Arginase-1	ARG1	0	2	2	1	1.41	1.41	0	0	0	0	0	0	0	0	0	0	0	0	0	0	0	0	0	0	0	2	2	1	1.41	1.41	0	0	0	0	0	0	0	0	0	0	0	0	0
P05089-1	P05089-2	ARGI1_HUMAN	383	ARG1	Arginase-1	ARG1	0	2	2	1	1.41	1.41	0	0	0	0	0	0	0	0	0	0	0	0	0	0	0	0	0	0	0	2	2	1	1.41	1.41	0	0	0	0	0	0	0	0	0	0	0	0	0
P05089-1	P05089-3	ARGI1_HUMAN	383	ARG1	Arginase-1	ARG1	0	2	2	1	1.41	1.41	0	0	0	0	0	0	0	0	0	0	0	0	0	0	0	0	0	0	0	2	2	1	1.41	1.41	0	0	0	0	0	0	0	0	0	0	0	0	0
P48995-1	P48995-1	TRPC1_HUMAN	7220	TRPC1	Short transient receptor potential channel 1	TRPC1,TRP1	0	0	0	0	0	0	0	0	0	0	0	0	0	2	2	1	1.41	1.41	0	0	0	0	0	0	0	0	0	0	0	0	0	0	0	0	0	0	0	3	3	1.5	2.12	1.41	0
P48995-1	P48995-2	TRPC1_HUMAN	7220	TRPC1	Short transient receptor potential channel 1	TRPC1,TRP1	0	0	0	0	0	0	0	0	0	0	0	0	0	2	2	1	1.41	1.41	0	0	0	0	0	0	0	0	0	0	0	0	0	0	0	0	0	0	0	3	3	1.5	2.12	1.41	0
P34896-1	P34896-1	GLYC_HUMAN	6470	SHMT1	Serine hydroxymethyltransferase, cytosolic	SHMT1	0	0	0	0	0	0	0	0	0	0	0	0	2	0	2	1	1.41	1.41	0	0	0	0	0	0	0	0	0	0	0	0	0	0	0	0	0	0	2	0	2	1	1.41	1.41	0
P34896-1	P34896-4	GLYC_HUMAN	6470	SHMT1	Serine hydroxymethyltransferase, cytosolic	SHMT1	0	0	0	0	0	0	0	0	0	0	0	0	2	0	2	1	1.41	1.41	0	0	0	0	0	0	0	0	0	0	0	0	0	0	0	0	0	0	2	0	2	1	1.41	1.41	0
P34896-1	P34896-2	GLYC_HUMAN	6470	SHMT1	Serine hydroxymethyltransferase, cytosolic	SHMT1	0	0	0	0	0	0	0	0	0	0	0	0	2	0	2	1	1.41	1.41	0	0	0	0	0	0	0	0	0	0	0	0	0	0	0	0	0	0	2	0	2	1	1.41	1.41	0
P34896-1	P34896-3	GLYC_HUMAN	6470	SHMT1	Serine hydroxymethyltransferase, cytosolic	SHMT1	0	0	0	0	0	0	0	0	0	0	0	0	2	0	2	1	1.41	1.41	0	0	0	0	0	0	0	0	0	0	0	0	0	0	0	0	0	0	2	0	2	1	1.41	1.41	0
P54578-1	P54578-1	UBP14_HUMAN	9097	USP14	Ubiquitin carboxyl-terminal hydrolase 14	USP14,TGT	0	0	0	0	0	0	0	0	0	0	0	0	2	0	2	1	1.41	1.41	0	0	0	0	0	0	0	0	0	0	0	0	0	0	0	0	0	0	2	0	2	1	1.41	1.41	0
P54578-1	P54578-2	UBP14_HUMAN	9097	USP14	Ubiquitin carboxyl-terminal hydrolase 14	USP14,TGT	0	0	0	0	0	0	0	0	0	0	0	0	2	0	2	1	1.41	1.41	0	0	0	0	0	0	0	0	0	0	0	0	0	0	0	0	0	0	2	0	2	1	1.41	1.41	0
P54578-1	P54578-3	UBP14_HUMAN	9097	USP14	Ubiquitin carboxyl-terminal hydrolase 14	USP14,TGT	0	0	0	0	0	0	0	0	0	0	0	0	2	0	2	1	1.41	1.41	0	0	0	0	0	0	0	0	0	0	0	0	0	0	0	0	0	0	2	0	2	1	1.41	1.41	0
Q15370-1	Q15370-1	ELOB_HUMAN	6923	TCEB2	Transcription elongation factor B polypeptide 2	TCEB2	0	0	0	0	0	0	0	0	0	0	0	0	2	0	2	1	1.41	1.41	0	0	0	0	0	0	0	0	0	0	0	0	0	0	0	0	0	0	2	0	2	1	1.41	1.41	0
Q15370-1	Q15370-2	ELOB_HUMAN	6923	TCEB2	Transcription elongation factor B polypeptide 2	TCEB2	0	0	0	0	0	0	0	0	0	0	0	0	2	0	2	1	1.41	1.41	0	0	0	0	0	0	0	0	0	0	0	0	0	0	0	0	0	0	2	0	2	1	1.41	1.41	0
Q9BWE0-3	Q9BWE0-3	REPI1_HUMAN	29803	REPIN1	Replication initiator 1	REPIN1,RIP60,ZNF464	0	0	0	0	0	0	0	0	0	0	0	0	1	1	2	1	0	0	0	0	0	0	0	0	0	0	0	0	0	0	0	0	0	0	0	0	1	1	2	1	0	0	0
Q9BWE0-3	Q9BWE0-4	REPI1_HUMAN	29803	REPIN1	Replication initiator 1	REPIN1,RIP60,ZNF464	0	0	0	0	0	0	0	0	0	0	0	0	1	1	2	1	0	0	0	0	0	0	0	0	0	0	0	0	0	0	0	0	0	0	0	0	1	1	2	1	0	0	0
Q9NSE4	Q9NSE4	SYIM_HUMAN	55699	IARS2	Isoleucine--tRNA ligase, mitochondrial	IARS2	0	0	0	0	0	0	0	0	0	0	0	0	2	0	2	1	1.41	1.41	0	0	0	0	0	0	0	0	0	0	0	0	0	0	0	0	0	0	2	0	2	1	1.41	1.41	0
Q9Y4G6	Q9Y4G6	TLN2_HUMAN	83660	TLN2	Talin-2	TLN2,KIAA0320	0	0	0	0	0	0	0	0	0	0	0	0	2	0	2	1	1.41	1.41	0	0	0	0	0	0	0	0	0	0	0	0	0	0	0	0	0	0	2	0	2	1	1.41	1.41	0
Q8N2I2-1	Q8N2I2-1	ZN619_HUMAN	285267	ZNF619	Zinc finger protein 619	ZNF619	0	0	0	0	0	0	0	0	0	0	0	0	2	0	2	1	1.41	1.41	0	0	0	0	0	0	0	0	0	0	0	0	0	0	0	0	0	0	2	0	2	1	1.41	1.41	0
P54709-1	P54709-1	AT1B3_HUMAN	483	ATP1B3	Sodium/potassium-transporting ATPase subunit beta-3	ATP1B3	0	0	0	0	0	0	0	0	0	0	0	0	2	1	2	1.5	0.71	0.47	0	0	0	0	0	0	0	0	0	0	0	0	0	0	0	0	0	0	2	1	3	1.5	0.71	0.47	0
P26440-1	P26440-1	IVD_HUMAN	3712	IVD	Isovaleryl-CoA dehydrogenase, mitochondrial	IVD	0	0	0	0	0	0	0	0	0	0	0	0	2	0	2	1	1.41	1.41	0	0	0	0	0	0	0	0	0	0	0	0	0	0	0	0	0	0	2	0	2	1	1.41	1.41	0
Q9BTD8-1	Q9BTD8-1	RBM42_HUMAN	79171	RBM42	RNA-binding protein 42	RBM42	0	0	0	0	0	0	0	0	0	0	0	0	2	0	2	1	1.41	1.41	0	0	0	0	0	0	0	0	0	0	0	0	0	0	0	0	0	0	2	0	2	1	1.41	1.41	0
Q9BTD8-1	Q9BTD8-3	RBM42_HUMAN	79171	RBM42	RNA-binding protein 42	RBM42	0	0	0	0	0	0	0	0	0	0	0	0	2	0	2	1	1.41	1.41	0	0	0	0	0	0	0	0	0	0	0	0	0	0	0	0	0	0	2	0	2	1	1.41	1.41	0
Q9BTD8-1	Q9BTD8-2	RBM42_HUMAN	79171	RBM42	RNA-binding protein 42	RBM42	0	0	0	0	0	0	0	0	0	0	0	0	2	0	2	1	1.41	1.41	0	0	0	0	0	0	0	0	0	0	0	0	0	0	0	0	0	0	2	0	2	1	1.41	1.41	0
Q9BTD8-1	Q9BTD8-4	RBM42_HUMAN	79171	RBM42	RNA-binding protein 42	RBM42	0	0	0	0	0	0	0	0	0	0	0	0	2	0	2	1	1.41	1.41	0	0	0	0	0	0	0	0	0	0	0	0	0	0	0	0	0	0	2	0	2	1	1.41	1.41	0
Q16637-1	Q16637-1	SMN_HUMAN	6607,6606	SMN1	Survival motor neuron protein	SMN2,SMN1,SMN,SMNT,SMNC	0	0	0	0	0	0	0	0	0	0	0	0	2	0	2	1	1.41	1.41	0	0	0	0	0	0	0	0	0	0	0	0	0	0	0	0	0	0	2	0	2	1	1.41	1.41	0
Q16637-1	Q16637-3	SMN_HUMAN	6607,6606	SMN1	Survival motor neuron protein	SMN2,SMN1,SMN,SMNT,SMNC	0	0	0	0	0	0	0	0	0	0	0	0	2	0	2	1	1.41	1.41	0	0	0	0	0	0	0	0	0	0	0	0	0	0	0	0	0	0	2	0	2	1	1.41	1.41	0
Q9Y285-1	Q9Y285-1	SYFA_HUMAN	2193	FARSA	Phenylalanine--tRNA ligase alpha subunit	FARSA,FARS,FARSL,FARSLA	0	0	0	0	0	0	0	0	0	0	0	0	2	0	2	1	1.41	1.41	0	0	0	0	0	0	0	0	0	0	0	0	0	0	0	0	0	0	2	0	2	1	1.41	1.41	0
Q9Y285-1	Q9Y285-2	SYFA_HUMAN	2193	FARSA	Phenylalanine--tRNA ligase alpha subunit	FARSA,FARS,FARSL,FARSLA	0	0	0	0	0	0	0	0	0	0	0	0	2	0	2	1	1.41	1.41	0	0	0	0	0	0	0	0	0	0	0	0	0	0	0	0	0	0	2	0	2	1	1.41	1.41	0
O00267-1	O00267-1	SPT5H_HUMAN	6829	SUPT5H	Transcription elongation factor SPT5	SUPT5H,SPT5,SPT5H	0	0	0	0	0	0	0	0	0	0	0	0	1	0	1	0.5	0.71	1.41	0	0	0	0	0	0	0	0	0	0	0	0	0	0	0	0	0	0	1	0	1	0.5	0.71	1.41	0
O00267-1	O00267-2	SPT5H_HUMAN	6829	SUPT5H	Transcription elongation factor SPT5	SUPT5H,SPT5,SPT5H	0	0	0	0	0	0	0	0	0	0	0	0	1	0	1	0.5	0.71	1.41	0	0	0	0	0	0	0	0	0	0	0	0	0	0	0	0	0	0	1	0	1	0.5	0.71	1.41	0
Q15427	Q15427	SF3B4_HUMAN	10262	SF3B4	Splicing factor 3B subunit 4	SF3B4,SAP49	0	0	0	0	0	0	0	0	0	0	0	0	1	1	1	1	0	0	0	0	0	0	0	0	0	0	0	0	0	0	0	0	0	0	0	0	1	1	2	1	0	0	0
O60749-1	O60749-1	SNX2_HUMAN	6643	SNX2	Sorting nexin-2	SNX2	0	0	0	0	0	0	0	0	0	0	0	0	1	0	1	0.5	0.71	1.41	0	0	0	0	0	0	0	0	0	0	0	0	0	0	0	0	0	0	1	0	1	0.5	0.71	1.41	0
O60749-1	O60749-2	SNX2_HUMAN	6643	SNX2	Sorting nexin-2	SNX2	0	0	0	0	0	0	0	0	0	0	0	0	1	0	1	0.5	0.71	1.41	0	0	0	0	0	0	0	0	0	0	0	0	0	0	0	0	0	0	1	0	1	0.5	0.71	1.41	0
Q14498-1	Q14498-1	RBM39_HUMAN	9584	RBM39	RNA-binding protein 39	RBM39,HCC1,RNPC2	0	0	0	0	0	0	0	0	0	0	0	0	0	1	1	0.5	0.71	1.41	0	0	0	0	0	0	0	0	0	0	0	0	0	0	0	0	0	0	0	1	1	0.5	0.71	1.41	0
Q14498-1	Q14498-2	RBM39_HUMAN	9584	RBM39	RNA-binding protein 39	RBM39,HCC1,RNPC2	0	0	0	0	0	0	0	0	0	0	0	0	0	1	1	0.5	0.71	1.41	0	0	0	0	0	0	0	0	0	0	0	0	0	0	0	0	0	0	0	1	1	0.5	0.71	1.41	0
Q14498-1	Q14498-3	RBM39_HUMAN	9584	RBM39	RNA-binding protein 39	RBM39,HCC1,RNPC2	0	0	0	0	0	0	0	0	0	0	0	0	0	1	1	0.5	0.71	1.41	0	0	0	0	0	0	0	0	0	0	0	0	0	0	0	0	0	0	0	1	1	0.5	0.71	1.41	0
Q9NVX2-1	Q9NVX2-1	NLE1_HUMAN	54475	NLE1	Notchless protein homolog 1	NLE1	0	0	0	0	0	0	0	0	0	0	0	0	1	0	1	0.5	0.71	1.41	0	0	0	0	0	0	0	0	0	0	0	0	0	0	0	0	0	0	1	0	1	0.5	0.71	1.41	0
P48634-1	P48634-1	PRC2A_HUMAN	7916	PRRC2A	Protein PRRC2A	PRRC2A,BAT2,G2	0	0	0	0	0	0	0	0	0	0	0	0	0	1	1	0.5	0.71	1.41	0	0	0	0	0	0	0	0	0	0	0	0	0	0	0	0	0	0	0	1	1	0.5	0.71	1.41	0
P48634-1	P48634-2	PRC2A_HUMAN	7916	PRRC2A	Protein PRRC2A	PRRC2A,BAT2,G2	0	0	0	0	0	0	0	0	0	0	0	0	0	1	1	0.5	0.71	1.41	0	0	0	0	0	0	0	0	0	0	0	0	0	0	0	0	0	0	0	1	1	0.5	0.71	1.41	0
P48634-1	P48634-3	PRC2A_HUMAN	7916	PRRC2A	Protein PRRC2A	PRRC2A,BAT2,G2	0	0	0	0	0	0	0	0	0	0	0	0	0	1	1	0.5	0.71	1.41	0	0	0	0	0	0	0	0	0	0	0	0	0	0	0	0	0	0	0	1	1	0.5	0.71	1.41	0
Q12996-1	Q12996-1	CSTF3_HUMAN	1479	CSTF3	Cleavage stimulation factor subunit 3	CSTF3	0	0	0	0	0	0	0	0	0	0	0	0	1	0	1	0.5	0.71	1.41	0	0	0	0	0	0	0	0	0	0	0	0	0	0	0	0	0	0	2	0	2	1	1.41	1.41	0
P11388-1	P11388-1	TOP2A_HUMAN	7153	TOP2A	DNA topoisomerase 2-alpha	TOP2A,TOP2	0	0	0	0	0	0	0	0	0	0	0	0	1	0	1	0.5	0.71	1.41	0	0	0	0	0	0	0	0	0	0	0	0	0	0	0	0	0	0	1	0	1	0.5	0.71	1.41	0
P11388-1	P11388-4	TOP2A_HUMAN	7153	TOP2A	DNA topoisomerase 2-alpha	TOP2A,TOP2	0	0	0	0	0	0	0	0	0	0	0	0	1	0	1	0.5	0.71	1.41	0	0	0	0	0	0	0	0	0	0	0	0	0	0	0	0	0	0	1	0	1	0.5	0.71	1.41	0
P11388-1	P11388-2	TOP2A_HUMAN	7153	TOP2A	DNA topoisomerase 2-alpha	TOP2A,TOP2	0	0	0	0	0	0	0	0	0	0	0	0	1	0	1	0.5	0.71	1.41	0	0	0	0	0	0	0	0	0	0	0	0	0	0	0	0	0	0	1	0	1	0.5	0.71	1.41	0
P11388-1	P11388-3	TOP2A_HUMAN	7153	TOP2A	DNA topoisomerase 2-alpha	TOP2A,TOP2	0	0	0	0	0	0	0	0	0	0	0	0	1	0	1	0.5	0.71	1.41	0	0	0	0	0	0	0	0	0	0	0	0	0	0	0	0	0	0	1	0	1	0.5	0.71	1.41	0
O43929-1	O43929-1	ORC4_HUMAN	5000	ORC4	Origin recognition complex subunit 4	ORC4,ORC4L	0	0	0	0	0	0	0	0	0	0	0	0	1	0	1	0.5	0.71	1.41	0	0	0	0	0	0	0	0	0	0	0	0	0	0	0	0	0	0	1	0	1	0.5	0.71	1.41	0
O43929-1	O43929-2	ORC4_HUMAN	5000	ORC4	Origin recognition complex subunit 4	ORC4,ORC4L	0	0	0	0	0	0	0	0	0	0	0	0	1	0	1	0.5	0.71	1.41	0	0	0	0	0	0	0	0	0	0	0	0	0	0	0	0	0	0	1	0	1	0.5	0.71	1.41	0
O43929-1	O43929-3	ORC4_HUMAN	5000	ORC4	Origin recognition complex subunit 4	ORC4,ORC4L	0	0	0	0	0	0	0	0	0	0	0	0	1	0	1	0.5	0.71	1.41	0	0	0	0	0	0	0	0	0	0	0	0	0	0	0	0	0	0	1	0	1	0.5	0.71	1.41	0
O43290-1	O43290-1	SNUT1_HUMAN	9092	SART1	U4/U6.U5 tri-snRNP-associated protein 1	SART1	0	0	0	0	0	0	0	0	0	0	0	0	0	1	1	0.5	0.71	1.41	0	0	0	0	0	0	0	0	0	0	0	0	0	0	0	0	0	0	0	1	1	0.5	0.71	1.41	0
Q7Z6Z7-1	Q7Z6Z7-1	HUWE1_HUMAN	10075	HUWE1	E3 ubiquitin-protein ligase HUWE1	HUWE1,UREB1,KIAA0312,KIAA1578	0	0	0	0	0	0	0	0	0	0	0	0	0	1	1	0.5	0.71	1.41	0	0	0	0	0	0	0	0	0	0	0	0	0	0	0	0	0	0	0	1	1	0.5	0.71	1.41	0
Q7Z6Z7-1	Q7Z6Z7-2	HUWE1_HUMAN	10075	HUWE1	E3 ubiquitin-protein ligase HUWE1	HUWE1,UREB1,KIAA0312,KIAA1578	0	0	0	0	0	0	0	0	0	0	0	0	0	1	1	0.5	0.71	1.41	0	0	0	0	0	0	0	0	0	0	0	0	0	0	0	0	0	0	0	1	1	0.5	0.71	1.41	0
Q7Z6Z7-1	Q7Z6Z7-3	HUWE1_HUMAN	10075	HUWE1	E3 ubiquitin-protein ligase HUWE1	HUWE1,UREB1,KIAA0312,KIAA1578	0	0	0	0	0	0	0	0	0	0	0	0	0	1	1	0.5	0.71	1.41	0	0	0	0	0	0	0	0	0	0	0	0	0	0	0	0	0	0	0	1	1	0.5	0.71	1.41	0
Q9HC38-2	Q9HC38-2	GLOD4_HUMAN	51031	GLOD4	Glyoxalase domain-containing protein 4	GLOD4,C17orf25	0	0	0	0	0	0	0	0	0	0	0	0	0	1	1	0.5	0.71	1.41	0	0	0	0	0	0	0	0	0	0	0	0	0	0	0	0	0	0	0	1	1	0.5	0.71	1.41	0
Q9HC38-2	Q9HC38-3	GLOD4_HUMAN	51031	GLOD4	Glyoxalase domain-containing protein 4	GLOD4,C17orf25	0	0	0	0	0	0	0	0	0	0	0	0	0	1	1	0.5	0.71	1.41	0	0	0	0	0	0	0	0	0	0	0	0	0	0	0	0	0	0	0	1	1	0.5	0.71	1.41	0
Q92925-1	Q92925-1	SMRD2_HUMAN	6603	SMARCD2	SWI/SNF-related matrix-associated actin-dependent regulator of chromatin subfamily D member 2	SMARCD2,BAF60B	0	0	0	0	0	0	0	0	0	0	0	0	0	1	1	0.5	0.71	1.41	0	0	0	0	0	0	0	0	0	0	0	0	0	0	0	0	0	0	0	1	1	0.5	0.71	1.41	0
Q92925-1	Q92925-2	SMRD2_HUMAN	6603	SMARCD2	SWI/SNF-related matrix-associated actin-dependent regulator of chromatin subfamily D member 2	SMARCD2,BAF60B	0	0	0	0	0	0	0	0	0	0	0	0	0	1	1	0.5	0.71	1.41	0	0	0	0	0	0	0	0	0	0	0	0	0	0	0	0	0	0	0	1	1	0.5	0.71	1.41	0
Q92925-1	Q92925-3	SMRD2_HUMAN	6603	SMARCD2	SWI/SNF-related matrix-associated actin-dependent regulator of chromatin subfamily D member 2	SMARCD2,BAF60B	0	0	0	0	0	0	0	0	0	0	0	0	0	1	1	0.5	0.71	1.41	0	0	0	0	0	0	0	0	0	0	0	0	0	0	0	0	0	0	0	1	1	0.5	0.71	1.41	0
Q05682-1	Q05682-1	CALD1_HUMAN	800	CALD1	Caldesmon	CALD1,CAD,CDM	0	0	0	0	0	0	0	0	0	0	0	0	0	1	1	0.5	0.71	1.41	0	0	0	0	0	0	0	0	0	0	0	0	0	0	0	0	0	0	0	1	1	0.5	0.71	1.41	0
Q05682-1	Q05682-4	CALD1_HUMAN	800	CALD1	Caldesmon	CALD1,CAD,CDM	0	0	0	0	0	0	0	0	0	0	0	0	0	1	1	0.5	0.71	1.41	0	0	0	0	0	0	0	0	0	0	0	0	0	0	0	0	0	0	0	1	1	0.5	0.71	1.41	0
Q05682-1	Q05682-2	CALD1_HUMAN	800	CALD1	Caldesmon	CALD1,CAD,CDM	0	0	0	0	0	0	0	0	0	0	0	0	0	1	1	0.5	0.71	1.41	0	0	0	0	0	0	0	0	0	0	0	0	0	0	0	0	0	0	0	1	1	0.5	0.71	1.41	0
Q05682-1	Q05682-3	CALD1_HUMAN	800	CALD1	Caldesmon	CALD1,CAD,CDM	0	0	0	0	0	0	0	0	0	0	0	0	0	1	1	0.5	0.71	1.41	0	0	0	0	0	0	0	0	0	0	0	0	0	0	0	0	0	0	0	1	1	0.5	0.71	1.41	0
Q05682-1	Q05682-5	CALD1_HUMAN	800	CALD1	Caldesmon	CALD1,CAD,CDM	0	0	0	0	0	0	0	0	0	0	0	0	0	1	1	0.5	0.71	1.41	0	0	0	0	0	0	0	0	0	0	0	0	0	0	0	0	0	0	0	1	1	0.5	0.71	1.41	0
Q05682-1	Q05682-6	CALD1_HUMAN	800	CALD1	Caldesmon	CALD1,CAD,CDM	0	0	0	0	0	0	0	0	0	0	0	0	0	1	1	0.5	0.71	1.41	0	0	0	0	0	0	0	0	0	0	0	0	0	0	0	0	0	0	0	1	1	0.5	0.71	1.41	0
Q2TAY7-1	Q2TAY7-1	SMU1_HUMAN	55234	SMU1	WD40 repeat-containing protein SMU1	SMU1	0	0	0	0	0	0	0	0	0	0	0	0	1	0	1	0.5	0.71	1.41	0	0	0	0	0	0	0	0	0	0	0	0	0	0	0	0	0	0	1	0	1	0.5	0.71	1.41	0
O75431-1	O75431-1	MTX2_HUMAN	10651	MTX2	Metaxin-2	MTX2	0	0	0	0	0	0	0	0	0	0	0	0	1	0	1	0.5	0.71	1.41	0	0	0	0	0	0	0	0	0	0	0	0	0	0	0	0	0	0	1	0	1	0.5	0.71	1.41	0
O75431-1	O75431-2	MTX2_HUMAN	10651	MTX2	Metaxin-2	MTX2	0	0	0	0	0	0	0	0	0	0	0	0	1	0	1	0.5	0.71	1.41	0	0	0	0	0	0	0	0	0	0	0	0	0	0	0	0	0	0	1	0	1	0.5	0.71	1.41	0
O75955-1	O75955-1	FLOT1_HUMAN	10211	FLOT1	Flotillin-1	FLOT1	0	0	0	0	0	0	0	0	0	0	0	0	0	1	1	0.5	0.71	1.41	0	0	0	0	0	0	0	0	0	0	0	0	0	0	0	0	0	0	0	1	1	0.5	0.71	1.41	0
O75955-1	O75955-2	FLOT1_HUMAN	10211	FLOT1	Flotillin-1	FLOT1	0	0	0	0	0	0	0	0	0	0	0	0	0	1	1	0.5	0.71	1.41	0	0	0	0	0	0	0	0	0	0	0	0	0	0	0	0	0	0	0	1	1	0.5	0.71	1.41	0
Q7RTV0	Q7RTV0	PHF5A_HUMAN	84844	PHF5A	PHD finger-like domain-containing protein 5A	PHF5A	0	0	0	0	0	0	0	0	0	0	0	0	1	0	1	0.5	0.71	1.41	0	0	0	0	0	0	0	0	0	0	0	0	0	0	0	0	0	0	1	0	1	0.5	0.71	1.41	0
Q15165-2	Q15165-2	PON2_HUMAN	5445	PON2	Serum paraoxonase/arylesterase 2	PON2	0	0	0	0	0	0	0	0	0	0	0	0	1	0	1	0.5	0.71	1.41	0	0	0	0	0	0	0	0	0	0	0	0	0	0	0	0	0	0	1	0	1	0.5	0.71	1.41	0
Q15165-2	Q15165-3	PON2_HUMAN	5445	PON2	Serum paraoxonase/arylesterase 2	PON2	0	0	0	0	0	0	0	0	0	0	0	0	1	0	1	0.5	0.71	1.41	0	0	0	0	0	0	0	0	0	0	0	0	0	0	0	0	0	0	1	0	1	0.5	0.71	1.41	0
Q13442	Q13442	HAP28_HUMAN	11333	PDAP1	28 kDa heat- and acid-stable phosphoprotein	PDAP1,HASPP28	0	0	0	0	0	0	0	0	0	0	0	0	1	0	1	0.5	0.71	1.41	0	0	0	0	0	0	0	0	0	0	0	0	0	0	0	0	0	0	1	0	1	0.5	0.71	1.41	0
O00487	O00487	PSDE_HUMAN	10213	PSMD14	26S proteasome non-ATPase regulatory subunit 14	PSMD14,POH1	0	0	0	0	0	0	0	0	0	0	0	0	1	0	1	0.5	0.71	1.41	0	0	0	0	0	0	0	0	0	0	0	0	0	0	0	0	0	0	2	0	2	1	1.41	1.41	0
Q7Z7H8-1	Q7Z7H8-1	RM10_HUMAN	124995	MRPL10	39S ribosomal protein L10, mitochondrial	MRPL10,MRPL8,RPML8	0	0	0	0	0	0	0	0	0	0	0	0	1	0	1	0.5	0.71	1.41	0	0	0	0	0	0	0	0	0	0	0	0	0	0	0	0	0	0	1	0	1	0.5	0.71	1.41	0
Q7Z7H8-1	Q7Z7H8-2	RM10_HUMAN	124995	MRPL10	39S ribosomal protein L10, mitochondrial	MRPL10,MRPL8,RPML8	0	0	0	0	0	0	0	0	0	0	0	0	1	0	1	0.5	0.71	1.41	0	0	0	0	0	0	0	0	0	0	0	0	0	0	0	0	0	0	1	0	1	0.5	0.71	1.41	0
Q969G3-1	Q969G3-1	SMCE1_HUMAN	6605	SMARCE1	SWI/SNF-related matrix-associated actin-dependent regulator of chromatin subfamily E member 1	SMARCE1,BAF57	0	0	0	0	0	0	0	0	0	0	0	0	0	1	1	0.5	0.71	1.41	0	0	0	0	0	0	0	0	0	0	0	0	0	0	0	0	0	0	0	1	1	0.5	0.71	1.41	0
Q969G3-1	Q969G3-6	SMCE1_HUMAN	6605	SMARCE1	SWI/SNF-related matrix-associated actin-dependent regulator of chromatin subfamily E member 1	SMARCE1,BAF57	0	0	0	0	0	0	0	0	0	0	0	0	0	1	1	0.5	0.71	1.41	0	0	0	0	0	0	0	0	0	0	0	0	0	0	0	0	0	0	0	1	1	0.5	0.71	1.41	0
Q969G3-1	Q969G3-3	SMCE1_HUMAN	6605	SMARCE1	SWI/SNF-related matrix-associated actin-dependent regulator of chromatin subfamily E member 1	SMARCE1,BAF57	0	0	0	0	0	0	0	0	0	0	0	0	0	1	1	0.5	0.71	1.41	0	0	0	0	0	0	0	0	0	0	0	0	0	0	0	0	0	0	0	1	1	0.5	0.71	1.41	0
Q969G3-1	Q969G3-5	SMCE1_HUMAN	6605	SMARCE1	SWI/SNF-related matrix-associated actin-dependent regulator of chromatin subfamily E member 1	SMARCE1,BAF57	0	0	0	0	0	0	0	0	0	0	0	0	0	1	1	0.5	0.71	1.41	0	0	0	0	0	0	0	0	0	0	0	0	0	0	0	0	0	0	0	1	1	0.5	0.71	1.41	0
Q969G3-1	Q969G3-4	SMCE1_HUMAN	6605	SMARCE1	SWI/SNF-related matrix-associated actin-dependent regulator of chromatin subfamily E member 1	SMARCE1,BAF57	0	0	0	0	0	0	0	0	0	0	0	0	0	1	1	0.5	0.71	1.41	0	0	0	0	0	0	0	0	0	0	0	0	0	0	0	0	0	0	0	1	1	0.5	0.71	1.41	0
Q969G3-1	Q969G3-2	SMCE1_HUMAN	6605	SMARCE1	SWI/SNF-related matrix-associated actin-dependent regulator of chromatin subfamily E member 1	SMARCE1,BAF57	0	0	0	0	0	0	0	0	0	0	0	0	0	1	1	0.5	0.71	1.41	0	0	0	0	0	0	0	0	0	0	0	0	0	0	0	0	0	0	0	1	1	0.5	0.71	1.41	0
P52434-1	P52434-1	RPAB3_HUMAN	5437	POLR2H	DNA-directed RNA polymerases I, II, and III subunit RPABC3	POLR2H	0	0	0	0	0	0	0	0	0	0	0	0	1	0	1	0.5	0.71	1.41	0	0	0	0	0	0	0	0	0	0	0	0	0	0	0	0	0	0	1	0	1	0.5	0.71	1.41	0
P52434-1	P52434-4	RPAB3_HUMAN	5437	POLR2H	DNA-directed RNA polymerases I, II, and III subunit RPABC3	POLR2H	0	0	0	0	0	0	0	0	0	0	0	0	1	0	1	0.5	0.71	1.41	0	0	0	0	0	0	0	0	0	0	0	0	0	0	0	0	0	0	1	0	1	0.5	0.71	1.41	0
P52434-1	P52434-3	RPAB3_HUMAN	5437	POLR2H	DNA-directed RNA polymerases I, II, and III subunit RPABC3	POLR2H	0	0	0	0	0	0	0	0	0	0	0	0	1	0	1	0.5	0.71	1.41	0	0	0	0	0	0	0	0	0	0	0	0	0	0	0	0	0	0	1	0	1	0.5	0.71	1.41	0
P36776-1	P36776-1	LONM_HUMAN	9361	LONP1	Lon protease homolog, mitochondrial {ECO:0000255|HAMAP-Rule:MF_03120}	LONP1,PRSS15	0	0	0	0	0	0	0	0	0	0	0	0	1	0	1	0.5	0.71	1.41	0	0	0	0	0	0	0	0	0	0	0	0	0	0	0	0	0	0	1	0	1	0.5	0.71	1.41	0
P36776-1	P36776-2	LONM_HUMAN	9361	LONP1	Lon protease homolog, mitochondrial {ECO:0000255|HAMAP-Rule:MF_03120}	LONP1,PRSS15	0	0	0	0	0	0	0	0	0	0	0	0	1	0	1	0.5	0.71	1.41	0	0	0	0	0	0	0	0	0	0	0	0	0	0	0	0	0	0	1	0	1	0.5	0.71	1.41	0
P36776-1	P36776-3	LONM_HUMAN	9361	LONP1	Lon protease homolog, mitochondrial {ECO:0000255|HAMAP-Rule:MF_03120}	LONP1,PRSS15	0	0	0	0	0	0	0	0	0	0	0	0	1	0	1	0.5	0.71	1.41	0	0	0	0	0	0	0	0	0	0	0	0	0	0	0	0	0	0	1	0	1	0.5	0.71	1.41	0
O75439	O75439	MPPB_HUMAN	9512	PMPCB	Mitochondrial-processing peptidase subunit beta	PMPCB,MPPB	0	0	0	0	0	0	0	0	0	0	0	0	1	0	1	0.5	0.71	1.41	0	0	0	0	0	0	0	0	0	0	0	0	0	0	0	0	0	0	2	0	2	1	1.41	1.41	0
Q8TEA8	Q8TEA8	DTD1_HUMAN	92675	DTD1	D-tyrosyl-tRNA(Tyr) deacylase 1	DTD1,HARS2,C20orf88,DUEB	0	0	0	0	0	0	0	0	0	0	0	0	1	1	1	1	0	0	0	0	0	0	0	0	0	0	0	0	0	0	0	0	0	0	0	0	1	1	2	1	0	0	0
Q9NQH7-1	Q9NQH7-1	XPP3_HUMAN	63929	XPNPEP3	Probable Xaa-Pro aminopeptidase 3	XPNPEP3	0	0	0	0	0	0	0	0	0	0	0	0	1	0	1	0.5	0.71	1.41	0	0	0	0	0	0	0	0	0	0	0	0	0	0	0	0	0	0	1	0	1	0.5	0.71	1.41	0
Q9NQH7-1	Q9NQH7-3	XPP3_HUMAN	63929	XPNPEP3	Probable Xaa-Pro aminopeptidase 3	XPNPEP3	0	0	0	0	0	0	0	0	0	0	0	0	1	0	1	0.5	0.71	1.41	0	0	0	0	0	0	0	0	0	0	0	0	0	0	0	0	0	0	1	0	1	0.5	0.71	1.41	0
Q9NQH7-1	Q9NQH7-2	XPP3_HUMAN	63929	XPNPEP3	Probable Xaa-Pro aminopeptidase 3	XPNPEP3	0	0	0	0	0	0	0	0	0	0	0	0	1	0	1	0.5	0.71	1.41	0	0	0	0	0	0	0	0	0	0	0	0	0	0	0	0	0	0	1	0	1	0.5	0.71	1.41	0
Q9NQH7-1	Q9NQH7-5	XPP3_HUMAN	63929	XPNPEP3	Probable Xaa-Pro aminopeptidase 3	XPNPEP3	0	0	0	0	0	0	0	0	0	0	0	0	1	0	1	0.5	0.71	1.41	0	0	0	0	0	0	0	0	0	0	0	0	0	0	0	0	0	0	1	0	1	0.5	0.71	1.41	0
Q9NQH7-1	Q9NQH7-4	XPP3_HUMAN	63929	XPNPEP3	Probable Xaa-Pro aminopeptidase 3	XPNPEP3	0	0	0	0	0	0	0	0	0	0	0	0	1	0	1	0.5	0.71	1.41	0	0	0	0	0	0	0	0	0	0	0	0	0	0	0	0	0	0	1	0	1	0.5	0.71	1.41	0
P55327-1	P55327-1	TPD52_HUMAN	7163	TPD52	Tumor protein D52	TPD52	0	0	0	0	0	0	0	0	0	0	0	0	1	0	1	0.5	0.71	1.41	0	0	0	0	0	0	0	0	0	0	0	0	0	0	0	0	0	0	1	0	1	0.5	0.71	1.41	0
P55327-1	P55327-2	TPD52_HUMAN	7163	TPD52	Tumor protein D52	TPD52	0	0	0	0	0	0	0	0	0	0	0	0	1	0	1	0.5	0.71	1.41	0	0	0	0	0	0	0	0	0	0	0	0	0	0	0	0	0	0	1	0	1	0.5	0.71	1.41	0
P55327-1	P55327-6	TPD52_HUMAN	7163	TPD52	Tumor protein D52	TPD52	0	0	0	0	0	0	0	0	0	0	0	0	1	0	1	0.5	0.71	1.41	0	0	0	0	0	0	0	0	0	0	0	0	0	0	0	0	0	0	1	0	1	0.5	0.71	1.41	0
P55327-1	P55327-3	TPD52_HUMAN	7163	TPD52	Tumor protein D52	TPD52	0	0	0	0	0	0	0	0	0	0	0	0	1	0	1	0.5	0.71	1.41	0	0	0	0	0	0	0	0	0	0	0	0	0	0	0	0	0	0	1	0	1	0.5	0.71	1.41	0
P55327-1	P55327-5	TPD52_HUMAN	7163	TPD52	Tumor protein D52	TPD52	0	0	0	0	0	0	0	0	0	0	0	0	1	0	1	0.5	0.71	1.41	0	0	0	0	0	0	0	0	0	0	0	0	0	0	0	0	0	0	1	0	1	0.5	0.71	1.41	0
P55327-1	P55327-4	TPD52_HUMAN	7163	TPD52	Tumor protein D52	TPD52	0	0	0	0	0	0	0	0	0	0	0	0	1	0	1	0.5	0.71	1.41	0	0	0	0	0	0	0	0	0	0	0	0	0	0	0	0	0	0	1	0	1	0.5	0.71	1.41	0
P55327-1	P55327-7	TPD52_HUMAN	7163	TPD52	Tumor protein D52	TPD52	0	0	0	0	0	0	0	0	0	0	0	0	1	0	1	0.5	0.71	1.41	0	0	0	0	0	0	0	0	0	0	0	0	0	0	0	0	0	0	1	0	1	0.5	0.71	1.41	0
P30626-1	P30626-1	SORCN_HUMAN	6717	SRI	Sorcin	SRI	0	0	0	0	0	0	0	0	0	0	0	0	1	0	1	0.5	0.71	1.41	0	0	0	0	0	0	0	0	0	0	0	0	0	0	0	0	0	0	1	0	1	0.5	0.71	1.41	0
P30626-1	P30626-3	SORCN_HUMAN	6717	SRI	Sorcin	SRI	0	0	0	0	0	0	0	0	0	0	0	0	1	0	1	0.5	0.71	1.41	0	0	0	0	0	0	0	0	0	0	0	0	0	0	0	0	0	0	1	0	1	0.5	0.71	1.41	0
P30626-1	P30626-2	SORCN_HUMAN	6717	SRI	Sorcin	SRI	0	0	0	0	0	0	0	0	0	0	0	0	1	0	1	0.5	0.71	1.41	0	0	0	0	0	0	0	0	0	0	0	0	0	0	0	0	0	0	1	0	1	0.5	0.71	1.41	0
Q9H3K6-1	Q9H3K6-1	BOLA2_HUMAN	654483,552900	BOLA2B	BolA-like protein 2	BOLA2,BOLA2B,BOLA2A	0	0	0	0	0	0	0	0	0	0	0	0	1	0	1	0.5	0.71	1.41	0	0	0	0	0	0	0	0	0	0	0	0	0	0	0	0	0	0	1	0	1	0.5	0.71	1.41	0
Q9H3K6-1	Q9H3K6-2	BOLA2_HUMAN	654483,552900	BOLA2B	BolA-like protein 2	BOLA2,BOLA2B,BOLA2A	0	0	0	0	0	0	0	0	0	0	0	0	1	0	1	0.5	0.71	1.41	0	0	0	0	0	0	0	0	0	0	0	0	0	0	0	0	0	0	1	0	1	0.5	0.71	1.41	0
P51648-1	P51648-1	AL3A2_HUMAN	224	ALDH3A2	Fatty aldehyde dehydrogenase	ALDH3A2,ALDH10,FALDH	0	0	0	0	0	0	0	0	0	0	0	0	1	0	1	0.5	0.71	1.41	0	0	0	0	0	0	0	0	0	0	0	0	0	0	0	0	0	0	1	0	1	0.5	0.71	1.41	0
P51648-1	P51648-2	AL3A2_HUMAN	224	ALDH3A2	Fatty aldehyde dehydrogenase	ALDH3A2,ALDH10,FALDH	0	0	0	0	0	0	0	0	0	0	0	0	1	0	1	0.5	0.71	1.41	0	0	0	0	0	0	0	0	0	0	0	0	0	0	0	0	0	0	1	0	1	0.5	0.71	1.41	0
P55010	P55010	IF5_HUMAN	1983	EIF5	Eukaryotic translation initiation factor 5	EIF5	0	0	0	0	0	0	0	0	0	0	0	0	0	1	1	0.5	0.71	1.41	0	0	0	0	0	0	0	0	0	0	0	0	0	0	0	0	0	0	0	1	1	0.5	0.71	1.41	0
Q16527	Q16527	CSRP2_HUMAN	1466	CSRP2	Cysteine and glycine-rich protein 2	CSRP2,LMO5,SMLIM	0	0	0	0	0	0	0	0	0	0	0	0	1	1	1	1	0	0	0	0	0	0	0	0	0	0	0	0	0	0	0	0	0	0	0	0	1	1	2	1	0	0	0
Q9BRP8-1	Q9BRP8-1	WIBG_HUMAN	84305	WIBG	Partner of Y14 and mago	WIBG,PYM	0	0	0	0	0	0	0	0	0	0	0	0	1	1	1	1	0	0	0	0	0	0	0	0	0	0	0	0	0	0	0	0	0	0	0	0	1	1	2	1	0	0	0
Q9BRP8-1	Q9BRP8-2	WIBG_HUMAN	84305	WIBG	Partner of Y14 and mago	WIBG,PYM	0	0	0	0	0	0	0	0	0	0	0	0	1	1	1	1	0	0	0	0	0	0	0	0	0	0	0	0	0	0	0	0	0	0	0	0	1	1	2	1	0	0	0
P05204	P05204	HMGN2_HUMAN	3151	HMGN2	Non-histone chromosomal protein HMG-17	HMGN2,HMG17	0	0	0	0	0	0	1	0	1	0.5	0.71	1.41	0	0	0	0	0	0	0	0	0	0	0	0	0	0	0	0	0	0	1	0	1	0.5	0.71	1.41	0	0	0	0	0	0	0
O43615	O43615	TIM44_HUMAN	10469	TIMM44	Mitochondrial import inner membrane translocase subunit TIM44	TIMM44,TIM44,MIMT44	0	0	0	0	0	0	0	0	0	0	0	0	1	0	1	0.5	0.71	1.41	0	0	0	0	0	0	0	0	0	0	0	0	0	0	0	0	0	0	1	0	1	0.5	0.71	1.41	0
O14497-1	O14497-1	ARI1A_HUMAN	8289	ARID1A	AT-rich interactive domain-containing protein 1A	ARID1A,C1orf4,BAF250,OSA1,SMARCF1,BAF250A	0	0	0	0	0	0	0	0	0	0	0	0	1	0	1	0.5	0.71	1.41	0	0	0	0	0	0	0	0	0	0	0	0	0	0	0	0	0	0	1	0	1	0.5	0.71	1.41	0
O14497-1	O14497-2	ARI1A_HUMAN	8289	ARID1A	AT-rich interactive domain-containing protein 1A	ARID1A,C1orf4,BAF250,OSA1,SMARCF1,BAF250A	0	0	0	0	0	0	0	0	0	0	0	0	1	0	1	0.5	0.71	1.41	0	0	0	0	0	0	0	0	0	0	0	0	0	0	0	0	0	0	1	0	1	0.5	0.71	1.41	0
O95163	O95163	ELP1_HUMAN	8518	IKBKAP	Elongator complex protein 1	IKBKAP,ELP1,IKAP	0	0	0	0	0	0	0	0	0	0	0	0	0	1	1	0.5	0.71	1.41	0	0	0	0	0	0	0	0	0	0	0	0	0	0	0	0	0	0	0	1	1	0.5	0.71	1.41	0
P61077-1	P61077-1	UB2D3_HUMAN	7323	UBE2D3	Ubiquitin-conjugating enzyme E2 D3	UBE2D3,UBC5C,UBCH5C	0	0	0	0	0	0	0	0	0	0	0	0	1	0	1	0.5	0.71	1.41	0	0	0	0	0	0	0	0	0	0	0	0	0	0	0	0	0	0	1	0	1	0.5	0.71	1.41	0
P61077-1	P61077-3	UB2D3_HUMAN	7323	UBE2D3	Ubiquitin-conjugating enzyme E2 D3	UBE2D3,UBC5C,UBCH5C	0	0	0	0	0	0	0	0	0	0	0	0	1	0	1	0.5	0.71	1.41	0	0	0	0	0	0	0	0	0	0	0	0	0	0	0	0	0	0	1	0	1	0.5	0.71	1.41	0
P61077-1	P62837-2	UB2D2_HUMAN	7322	UBE2D2	Ubiquitin-conjugating enzyme E2 D2	UBE2D2,PUBC1,UBC5B,UBC4,UBCH4,UBCH5B	0	0	0	0	0	0	0	0	0	0	0	0	1	0	1	0.5	0.71	1.41	0	0	0	0	0	0	0	0	0	0	0	0	0	0	0	0	0	0	1	0	1	0.5	0.71	1.41	0
P61077-1	P62837-1	UB2D2_HUMAN	7322	UBE2D2	Ubiquitin-conjugating enzyme E2 D2	UBE2D2,PUBC1,UBC5B,UBC4,UBCH4,UBCH5B	0	0	0	0	0	0	0	0	0	0	0	0	1	0	1	0.5	0.71	1.41	0	0	0	0	0	0	0	0	0	0	0	0	0	0	0	0	0	0	1	0	1	0.5	0.71	1.41	0
P61077-1	P61077-2	UB2D3_HUMAN	7323	UBE2D3	Ubiquitin-conjugating enzyme E2 D3	UBE2D3,UBC5C,UBCH5C	0	0	0	0	0	0	0	0	0	0	0	0	1	0	1	0.5	0.71	1.41	0	0	0	0	0	0	0	0	0	0	0	0	0	0	0	0	0	0	1	0	1	0.5	0.71	1.41	0
P45974-1	P45974-1	UBP5_HUMAN	8078	USP5	Ubiquitin carboxyl-terminal hydrolase 5	USP5,ISOT	0	0	0	0	0	0	0	0	0	0	0	0	1	1	1	1	0	0	0	0	0	0	0	0	0	0	0	0	0	0	0	0	0	0	0	0	1	1	2	1	0	0	0
P45974-1	P45974-2	UBP5_HUMAN	8078	USP5	Ubiquitin carboxyl-terminal hydrolase 5	USP5,ISOT	0	0	0	0	0	0	0	0	0	0	0	0	1	1	1	1	0	0	0	0	0	0	0	0	0	0	0	0	0	0	0	0	0	0	0	0	1	1	2	1	0	0	0
Q9H299	Q9H299	SH3L3_HUMAN	83442	SH3BGRL3	SH3 domain-binding glutamic acid-rich-like protein 3	SH3BGRL3	0	0	0	0	0	0	0	0	0	0	0	0	0	1	1	0.5	0.71	1.41	0	0	0	0	0	0	0	0	0	0	0	0	0	0	0	0	0	0	0	1	1	0.5	0.71	1.41	0
O94979-1	O94979-1	SC31A_HUMAN	22872	SEC31A	Protein transport protein Sec31A	SEC31A,SEC31L1,KIAA0905	0	0	0	0	0	0	0	0	0	0	0	0	1	0	1	0.5	0.71	1.41	0	0	0	0	0	0	0	0	0	0	0	0	0	0	0	0	0	0	1	0	1	0.5	0.71	1.41	0
O94979-1	O94979-10	SC31A_HUMAN	22872	SEC31A	Protein transport protein Sec31A	SEC31A,SEC31L1,KIAA0905	0	0	0	0	0	0	0	0	0	0	0	0	1	0	1	0.5	0.71	1.41	0	0	0	0	0	0	0	0	0	0	0	0	0	0	0	0	0	0	1	0	1	0.5	0.71	1.41	0
O94979-1	O94979-8	SC31A_HUMAN	22872	SEC31A	Protein transport protein Sec31A	SEC31A,SEC31L1,KIAA0905	0	0	0	0	0	0	0	0	0	0	0	0	1	0	1	0.5	0.71	1.41	0	0	0	0	0	0	0	0	0	0	0	0	0	0	0	0	0	0	1	0	1	0.5	0.71	1.41	0
O94979-1	O94979-9	SC31A_HUMAN	22872	SEC31A	Protein transport protein Sec31A	SEC31A,SEC31L1,KIAA0905	0	0	0	0	0	0	0	0	0	0	0	0	1	0	1	0.5	0.71	1.41	0	0	0	0	0	0	0	0	0	0	0	0	0	0	0	0	0	0	1	0	1	0.5	0.71	1.41	0
O94979-1	O94979-5	SC31A_HUMAN	22872	SEC31A	Protein transport protein Sec31A	SEC31A,SEC31L1,KIAA0905	0	0	0	0	0	0	0	0	0	0	0	0	1	0	1	0.5	0.71	1.41	0	0	0	0	0	0	0	0	0	0	0	0	0	0	0	0	0	0	1	0	1	0.5	0.71	1.41	0
O94979-1	O94979-2	SC31A_HUMAN	22872	SEC31A	Protein transport protein Sec31A	SEC31A,SEC31L1,KIAA0905	0	0	0	0	0	0	0	0	0	0	0	0	1	0	1	0.5	0.71	1.41	0	0	0	0	0	0	0	0	0	0	0	0	0	0	0	0	0	0	1	0	1	0.5	0.71	1.41	0
O94979-1	O94979-6	SC31A_HUMAN	22872	SEC31A	Protein transport protein Sec31A	SEC31A,SEC31L1,KIAA0905	0	0	0	0	0	0	0	0	0	0	0	0	1	0	1	0.5	0.71	1.41	0	0	0	0	0	0	0	0	0	0	0	0	0	0	0	0	0	0	1	0	1	0.5	0.71	1.41	0
O94979-1	O94979-4	SC31A_HUMAN	22872	SEC31A	Protein transport protein Sec31A	SEC31A,SEC31L1,KIAA0905	0	0	0	0	0	0	0	0	0	0	0	0	1	0	1	0.5	0.71	1.41	0	0	0	0	0	0	0	0	0	0	0	0	0	0	0	0	0	0	1	0	1	0.5	0.71	1.41	0
O94979-1	O94979-3	SC31A_HUMAN	22872	SEC31A	Protein transport protein Sec31A	SEC31A,SEC31L1,KIAA0905	0	0	0	0	0	0	0	0	0	0	0	0	1	0	1	0.5	0.71	1.41	0	0	0	0	0	0	0	0	0	0	0	0	0	0	0	0	0	0	1	0	1	0.5	0.71	1.41	0
O94979-1	O94979-7	SC31A_HUMAN	22872	SEC31A	Protein transport protein Sec31A	SEC31A,SEC31L1,KIAA0905	0	0	0	0	0	0	0	0	0	0	0	0	1	0	1	0.5	0.71	1.41	0	0	0	0	0	0	0	0	0	0	0	0	0	0	0	0	0	0	1	0	1	0.5	0.71	1.41	0
Q14684-1	Q14684-1	RRP1B_HUMAN	23076	RRP1B	Ribosomal RNA processing protein 1 homolog B	RRP1B,KIAA0179	0	0	0	0	0	0	0	0	0	0	0	0	0	1	1	0.5	0.71	1.41	0	0	0	0	0	0	0	0	0	0	0	0	0	0	0	0	0	0	0	1	1	0.5	0.71	1.41	0
Q14684-1	Q14684-2	RRP1B_HUMAN	23076	RRP1B	Ribosomal RNA processing protein 1 homolog B	RRP1B,KIAA0179	0	0	0	0	0	0	0	0	0	0	0	0	0	1	1	0.5	0.71	1.41	0	0	0	0	0	0	0	0	0	0	0	0	0	0	0	0	0	0	0	1	1	0.5	0.71	1.41	0
P25440-1	P25440-1	BRD2_HUMAN	6046	BRD2	Bromodomain-containing protein 2	BRD2,RING3,KIAA9001	0	0	0	0	0	0	0	0	0	0	0	0	0	1	1	0.5	0.71	1.41	0	0	0	0	0	0	0	0	0	0	0	0	0	0	0	0	0	0	0	1	1	0.5	0.71	1.41	0
P25440-1	P25440-4	BRD2_HUMAN	6046	BRD2	Bromodomain-containing protein 2	BRD2,RING3,KIAA9001	0	0	0	0	0	0	0	0	0	0	0	0	0	1	1	0.5	0.71	1.41	0	0	0	0	0	0	0	0	0	0	0	0	0	0	0	0	0	0	0	1	1	0.5	0.71	1.41	0
P25440-1	P25440-3	BRD2_HUMAN	6046	BRD2	Bromodomain-containing protein 2	BRD2,RING3,KIAA9001	0	0	0	0	0	0	0	0	0	0	0	0	0	1	1	0.5	0.71	1.41	0	0	0	0	0	0	0	0	0	0	0	0	0	0	0	0	0	0	0	1	1	0.5	0.71	1.41	0
P25440-1	P25440-2	BRD2_HUMAN	6046	BRD2	Bromodomain-containing protein 2	BRD2,RING3,KIAA9001	0	0	0	0	0	0	0	0	0	0	0	0	0	1	1	0.5	0.71	1.41	0	0	0	0	0	0	0	0	0	0	0	0	0	0	0	0	0	0	0	1	1	0.5	0.71	1.41	0
Q9BQA1-1	Q9BQA1-1	MEP50_HUMAN	79084	WDR77	Methylosome protein 50	WDR77,MEP50,WD45	0	0	0	0	0	0	0	0	0	0	0	0	0	1	1	0.5	0.71	1.41	0	0	0	0	0	0	0	0	0	0	0	0	0	0	0	0	0	0	0	1	1	0.5	0.71	1.41	0
Q7Z2W4-1	Q7Z2W4-1	ZCCHV_HUMAN	56829	ZC3HAV1	Zinc finger CCCH-type antiviral protein 1	ZC3HAV1,ZC3HDC2	0	0	0	0	0	0	0	0	0	0	0	0	1	0	1	0.5	0.71	1.41	0	0	0	0	0	0	0	0	0	0	0	0	0	0	0	0	0	0	1	0	1	0.5	0.71	1.41	0
Q7Z2W4-1	Q7Z2W4-2	ZCCHV_HUMAN	56829	ZC3HAV1	Zinc finger CCCH-type antiviral protein 1	ZC3HAV1,ZC3HDC2	0	0	0	0	0	0	0	0	0	0	0	0	1	0	1	0.5	0.71	1.41	0	0	0	0	0	0	0	0	0	0	0	0	0	0	0	0	0	0	1	0	1	0.5	0.71	1.41	0
Q7Z2W4-1	Q7Z2W4-3	ZCCHV_HUMAN	56829	ZC3HAV1	Zinc finger CCCH-type antiviral protein 1	ZC3HAV1,ZC3HDC2	0	0	0	0	0	0	0	0	0	0	0	0	1	0	1	0.5	0.71	1.41	0	0	0	0	0	0	0	0	0	0	0	0	0	0	0	0	0	0	1	0	1	0.5	0.71	1.41	0
Q13895	Q13895	BYST_HUMAN	705	BYSL	Bystin	BYSL	0	0	0	0	0	0	0	0	0	0	0	0	1	0	1	0.5	0.71	1.41	0	0	0	0	0	0	0	0	0	0	0	0	0	0	0	0	0	0	1	0	1	0.5	0.71	1.41	0
Q9BRA2	Q9BRA2	TXD17_HUMAN	84817	TXNDC17	Thioredoxin domain-containing protein 17	TXNDC17,TXNL5	0	0	0	0	0	0	0	0	0	0	0	0	1	0	1	0.5	0.71	1.41	0	0	0	0	0	0	0	0	0	0	0	0	0	0	0	0	0	0	1	0	1	0.5	0.71	1.41	0
P61326-1	P61326-1	MGN_HUMAN	4116	MAGOH	Protein mago nashi homolog	MAGOH,MAGOHA	0	0	0	0	0	0	0	0	0	0	0	0	0	1	1	0.5	0.71	1.41	0	0	0	0	0	0	0	0	0	0	0	0	0	0	0	0	0	0	0	1	1	0.5	0.71	1.41	0
P61326-1	Q96A72	MGN2_HUMAN	55110	MAGOHB	Protein mago nashi homolog 2	MAGOHB,MAGOH2	0	0	0	0	0	0	0	0	0	0	0	0	0	1	1	0.5	0.71	1.41	0	0	0	0	0	0	0	0	0	0	0	0	0	0	0	0	0	0	0	1	1	0.5	0.71	1.41	0
P61326-1	P61326-2	MGN_HUMAN	4116	MAGOH	Protein mago nashi homolog	MAGOH,MAGOHA	0	0	0	0	0	0	0	0	0	0	0	0	0	1	1	0.5	0.71	1.41	0	0	0	0	0	0	0	0	0	0	0	0	0	0	0	0	0	0	0	1	1	0.5	0.71	1.41	0
Q9BU76-1	Q9BU76-1	MMTA2_HUMAN	79169	MMTAG2	Multiple myeloma tumor-associated protein 2	MMTAG2,C1orf35	0	0	0	0	0	0	0	0	0	0	0	0	1	0	1	0.5	0.71	1.41	0	0	0	0	0	0	0	0	0	0	0	0	0	0	0	0	0	0	1	0	1	0.5	0.71	1.41	0
Q9BU76-1	Q9BU76-4	MMTA2_HUMAN	79169	MMTAG2	Multiple myeloma tumor-associated protein 2	MMTAG2,C1orf35	0	0	0	0	0	0	0	0	0	0	0	0	1	0	1	0.5	0.71	1.41	0	0	0	0	0	0	0	0	0	0	0	0	0	0	0	0	0	0	1	0	1	0.5	0.71	1.41	0
P30044-1	P30044-1	PRDX5_HUMAN	25824	PRDX5	Peroxiredoxin-5, mitochondrial	PRDX5,ACR1	0	0	0	0	0	0	0	0	0	0	0	0	1	0	1	0.5	0.71	1.41	0	0	0	0	0	0	0	0	0	0	0	0	0	0	0	0	0	0	1	0	1	0.5	0.71	1.41	0
P30044-1	P30044-4	PRDX5_HUMAN	25824	PRDX5	Peroxiredoxin-5, mitochondrial	PRDX5,ACR1	0	0	0	0	0	0	0	0	0	0	0	0	1	0	1	0.5	0.71	1.41	0	0	0	0	0	0	0	0	0	0	0	0	0	0	0	0	0	0	1	0	1	0.5	0.71	1.41	0
P30044-1	P30044-2	PRDX5_HUMAN	25824	PRDX5	Peroxiredoxin-5, mitochondrial	PRDX5,ACR1	0	0	0	0	0	0	0	0	0	0	0	0	1	0	1	0.5	0.71	1.41	0	0	0	0	0	0	0	0	0	0	0	0	0	0	0	0	0	0	1	0	1	0.5	0.71	1.41	0
P30044-1	P30044-3	PRDX5_HUMAN	25824	PRDX5	Peroxiredoxin-5, mitochondrial	PRDX5,ACR1	0	0	0	0	0	0	0	0	0	0	0	0	1	0	1	0.5	0.71	1.41	0	0	0	0	0	0	0	0	0	0	0	0	0	0	0	0	0	0	1	0	1	0.5	0.71	1.41	0
P42285	P42285	SK2L2_HUMAN	23517	SKIV2L2	Superkiller viralicidic activity 2-like 2	SKIV2L2,KIAA0052,Mtr4	0	0	0	0	0	0	0	0	0	0	0	0	1	0	1	0.5	0.71	1.41	0	0	0	0	0	0	0	0	0	0	0	0	0	0	0	0	0	0	1	0	1	0.5	0.71	1.41	0
P61201-1	P61201-1	CSN2_HUMAN	9318	COPS2	COP9 signalosome complex subunit 2	COPS2,TRIP15,CSN2	0	0	0	0	0	0	0	0	0	0	0	0	1	0	1	0.5	0.71	1.41	0	0	0	0	0	0	0	0	0	0	0	0	0	0	0	0	0	0	1	0	1	0.5	0.71	1.41	0
P61201-1	P61201-2	CSN2_HUMAN	9318	COPS2	COP9 signalosome complex subunit 2	COPS2,TRIP15,CSN2	0	0	0	0	0	0	0	0	0	0	0	0	1	0	1	0.5	0.71	1.41	0	0	0	0	0	0	0	0	0	0	0	0	0	0	0	0	0	0	1	0	1	0.5	0.71	1.41	0
Q15007-1	Q15007-1	FL2D_HUMAN	9589	WTAP	Pre-mRNA-splicing regulator WTAP	WTAP,KIAA0105	0	0	0	0	0	0	0	0	0	0	0	0	0	1	1	0.5	0.71	1.41	0	0	0	0	0	0	0	0	0	0	0	0	0	0	0	0	0	0	0	1	1	0.5	0.71	1.41	0
O43396	O43396	TXNL1_HUMAN	9352	TXNL1	Thioredoxin-like protein 1	TXNL1,TRP32,TXL,TXNL	0	0	0	0	0	0	0	0	0	0	0	0	1	0	1	0.5	0.71	1.41	0	0	0	0	0	0	0	0	0	0	0	0	0	0	0	0	0	0	1	0	1	0.5	0.71	1.41	0
P61916-1	P61916-1	NPC2_HUMAN	10577	NPC2	Epididymal secretory protein E1	NPC2,HE1	0	0	0	0	0	0	0	0	0	0	0	0	1	0	1	0.5	0.71	1.41	0	0	0	0	0	0	0	0	0	0	0	0	0	0	0	0	0	0	1	0	1	0.5	0.71	1.41	0
P61916-1	P61916-2	NPC2_HUMAN	10577	NPC2	Epididymal secretory protein E1	NPC2,HE1	0	0	0	0	0	0	0	0	0	0	0	0	1	0	1	0.5	0.71	1.41	0	0	0	0	0	0	0	0	0	0	0	0	0	0	0	0	0	0	1	0	1	0.5	0.71	1.41	0
Q9NX58	Q9NX58	LYAR_HUMAN	55646	LYAR	Cell growth-regulating nucleolar protein	LYAR	0	0	0	0	0	0	0	0	0	0	0	0	1	0	1	0.5	0.71	1.41	0	0	0	0	0	0	0	0	0	0	0	0	0	0	0	0	0	0	1	0	1	0.5	0.71	1.41	0
Q9NNW7-1	Q9NNW7-1	TRXR2_HUMAN	10587	TXNRD2	Thioredoxin reductase 2, mitochondrial	TXNRD2,KIAA1652,TRXR2	0	0	0	0	0	0	0	0	0	0	0	0	0	1	1	0.5	0.71	1.41	0	0	0	0	0	0	0	0	0	0	0	0	0	0	0	0	0	0	0	1	1	0.5	0.71	1.41	0
Q9NNW7-1	Q9NNW7-2	TRXR2_HUMAN	10587	TXNRD2	Thioredoxin reductase 2, mitochondrial	TXNRD2,KIAA1652,TRXR2	0	0	0	0	0	0	0	0	0	0	0	0	0	1	1	0.5	0.71	1.41	0	0	0	0	0	0	0	0	0	0	0	0	0	0	0	0	0	0	0	1	1	0.5	0.71	1.41	0
Q9NNW7-1	Q9NNW7-3	TRXR2_HUMAN	10587	TXNRD2	Thioredoxin reductase 2, mitochondrial	TXNRD2,KIAA1652,TRXR2	0	0	0	0	0	0	0	0	0	0	0	0	0	1	1	0.5	0.71	1.41	0	0	0	0	0	0	0	0	0	0	0	0	0	0	0	0	0	0	0	1	1	0.5	0.71	1.41	0
P04080	P04080	CYTB_HUMAN	1476	CSTB	Cystatin-B	CSTB,STFB,CST6	0	0	0	0	0	0	0	0	0	0	0	0	1	0	1	0.5	0.71	1.41	0	0	0	0	0	0	0	0	0	0	0	0	0	0	0	0	0	0	1	0	1	0.5	0.71	1.41	0
Q9NQC3-1	Q9NQC3-1	RTN4_HUMAN	57142	RTN4	Reticulon-4	RTN4,NOGO,KIAA0886	0	0	0	0	0	0	0	0	0	0	0	0	1	0	1	0.5	0.71	1.41	0	0	0	0	0	0	0	0	0	0	0	0	0	0	0	0	0	0	1	0	1	0.5	0.71	1.41	0
Q9NQC3-1	Q9NQC3-2	RTN4_HUMAN	57142	RTN4	Reticulon-4	RTN4,NOGO,KIAA0886	0	0	0	0	0	0	0	0	0	0	0	0	1	0	1	0.5	0.71	1.41	0	0	0	0	0	0	0	0	0	0	0	0	0	0	0	0	0	0	1	0	1	0.5	0.71	1.41	0
Q9NQC3-1	Q9NQC3-5	RTN4_HUMAN	57142	RTN4	Reticulon-4	RTN4,NOGO,KIAA0886	0	0	0	0	0	0	0	0	0	0	0	0	1	0	1	0.5	0.71	1.41	0	0	0	0	0	0	0	0	0	0	0	0	0	0	0	0	0	0	1	0	1	0.5	0.71	1.41	0
Q9H3G5	Q9H3G5	CPVL_HUMAN	54504	CPVL	Probable serine carboxypeptidase CPVL	CPVL,VLP	0	0	0	0	0	0	0	0	0	0	0	0	1	0	1	0.5	0.71	1.41	0	0	0	0	0	0	0	0	0	0	0	0	0	0	0	0	0	0	1	0	1	0.5	0.71	1.41	0
Q9NQG1	Q9NQG1	MANBL_HUMAN	63905	MANBAL	Protein MANBAL	MANBAL	0	0	0	0	0	0	0	0	0	0	0	0	1	0	1	0.5	0.71	1.41	0	0	0	0	0	0	0	0	0	0	0	0	0	0	0	0	0	0	1	0	1	0.5	0.71	1.41	0
Q01081-1	Q01081-1	U2AF1_HUMAN	7307,102724594	U2AF1	Splicing factor U2AF 35 kDa subunit	U2AF1,U2AFBP,U2AF35	0	0	0	0	0	0	0	0	0	0	0	0	1	1	1	1	0	0	0	0	0	0	0	0	0	0	0	0	0	0	0	0	0	0	0	0	1	1	2	1	0	0	0
Q8NF37	Q8NF37	PCAT1_HUMAN	79888	LPCAT1	Lysophosphatidylcholine acyltransferase 1	LPCAT1,AYTL2,PFAAP3	0	0	0	0	0	0	0	0	0	0	0	0	1	0	1	0.5	0.71	1.41	0	0	0	0	0	0	0	0	0	0	0	0	0	0	0	0	0	0	1	0	1	0.5	0.71	1.41	0
Q9NZ45	Q9NZ45	CISD1_HUMAN	55847	CISD1	CDGSH iron-sulfur domain-containing protein 1	CISD1,ZCD1,C10orf70	0	0	0	0	0	0	0	0	0	0	0	0	1	0	1	0.5	0.71	1.41	0	0	0	0	0	0	0	0	0	0	0	0	0	0	0	0	0	0	1	0	1	0.5	0.71	1.41	0
P10515	P10515	ODP2_HUMAN	1737	DLAT	Dihydrolipoyllysine-residue acetyltransferase component of pyruvate dehydrogenase complex, mitochondrial	DLAT,DLTA	0	0	0	0	0	0	0	0	0	0	0	0	0	1	1	0.5	0.71	1.41	0	0	0	0	0	0	0	0	0	0	0	0	0	0	0	0	0	0	0	1	1	0.5	0.71	1.41	0
Q13564-1	Q13564-1	ULA1_HUMAN	8883	NAE1	NEDD8-activating enzyme E1 regulatory subunit	NAE1,APPBP1	0	0	0	0	0	0	0	0	0	0	0	0	1	0	1	0.5	0.71	1.41	0	0	0	0	0	0	0	0	0	0	0	0	0	0	0	0	0	0	1	0	1	0.5	0.71	1.41	0
Q13564-1	Q13564-2	ULA1_HUMAN	8883	NAE1	NEDD8-activating enzyme E1 regulatory subunit	NAE1,APPBP1	0	0	0	0	0	0	0	0	0	0	0	0	1	0	1	0.5	0.71	1.41	0	0	0	0	0	0	0	0	0	0	0	0	0	0	0	0	0	0	1	0	1	0.5	0.71	1.41	0
Q13564-1	Q13564-3	ULA1_HUMAN	8883	NAE1	NEDD8-activating enzyme E1 regulatory subunit	NAE1,APPBP1	0	0	0	0	0	0	0	0	0	0	0	0	1	0	1	0.5	0.71	1.41	0	0	0	0	0	0	0	0	0	0	0	0	0	0	0	0	0	0	1	0	1	0.5	0.71	1.41	0
Q13564-1	Q13564-4	ULA1_HUMAN	8883	NAE1	NEDD8-activating enzyme E1 regulatory subunit	NAE1,APPBP1	0	0	0	0	0	0	0	0	0	0	0	0	1	0	1	0.5	0.71	1.41	0	0	0	0	0	0	0	0	0	0	0	0	0	0	0	0	0	0	1	0	1	0.5	0.71	1.41	0
Q9BS26	Q9BS26	ERP44_HUMAN	23071	ERP44	Endoplasmic reticulum resident protein 44	ERP44,KIAA0573,TXNDC4	0	0	0	0	0	0	0	0	0	0	0	0	1	0	1	0.5	0.71	1.41	0	0	0	0	0	0	0	0	0	0	0	0	0	0	0	0	0	0	1	0	1	0.5	0.71	1.41	0
Q9H910-1	Q9H910-1	HN1L_HUMAN	90861	HN1L	Hematological and neurological expressed 1-like protein	HN1L,C16orf34	0	0	0	0	0	0	0	0	0	0	0	0	1	0	1	0.5	0.71	1.41	0	0	0	0	0	0	0	0	0	0	0	0	0	0	0	0	0	0	1	0	1	0.5	0.71	1.41	0
Q9H910-1	Q9H910-3	HN1L_HUMAN	90861	HN1L	Hematological and neurological expressed 1-like protein	HN1L,C16orf34	0	0	0	0	0	0	0	0	0	0	0	0	1	0	1	0.5	0.71	1.41	0	0	0	0	0	0	0	0	0	0	0	0	0	0	0	0	0	0	1	0	1	0.5	0.71	1.41	0
Q9H910-1	Q9H910-2	HN1L_HUMAN	90861	HN1L	Hematological and neurological expressed 1-like protein	HN1L,C16orf34	0	0	0	0	0	0	0	0	0	0	0	0	1	0	1	0.5	0.71	1.41	0	0	0	0	0	0	0	0	0	0	0	0	0	0	0	0	0	0	1	0	1	0.5	0.71	1.41	0
Q9UL25	Q9UL25	RAB21_HUMAN	23011	RAB21	Ras-related protein Rab-21	RAB21,KIAA0118	0	0	0	0	0	0	0	0	0	0	0	0	0	1	1	0.5	0.71	1.41	0	0	0	0	0	0	0	0	0	0	0	0	0	0	0	0	0	0	0	1	1	0.5	0.71	1.41	0
Q14165	Q14165	MLEC_HUMAN	9761	MLEC	Malectin	MLEC,KIAA0152	0	0	0	0	0	0	0	0	0	0	0	0	0	1	1	0.5	0.71	1.41	0	0	0	0	0	0	0	0	0	0	0	0	0	0	0	0	0	0	0	1	1	0.5	0.71	1.41	0
Q9BTT0-1	Q9BTT0-1	AN32E_HUMAN	81611	ANP32E	Acidic leucine-rich nuclear phosphoprotein 32 family member E	ANP32E	0	0	0	0	0	0	0	0	0	0	0	0	1	0	1	0.5	0.71	1.41	0	0	0	0	0	0	0	0	0	0	0	0	0	0	0	0	0	0	1	0	1	0.5	0.71	1.41	0
Q9BTT0-1	Q9BTT0-3	AN32E_HUMAN	81611	ANP32E	Acidic leucine-rich nuclear phosphoprotein 32 family member E	ANP32E	0	0	0	0	0	0	0	0	0	0	0	0	1	0	1	0.5	0.71	1.41	0	0	0	0	0	0	0	0	0	0	0	0	0	0	0	0	0	0	1	0	1	0.5	0.71	1.41	0
Q08257-1	Q08257-1	QOR_HUMAN	1429	CRYZ	Quinone oxidoreductase	CRYZ	0	0	0	0	0	0	0	0	0	0	0	0	1	0	1	0.5	0.71	1.41	0	0	0	0	0	0	0	0	0	0	0	0	0	0	0	0	0	0	1	0	1	0.5	0.71	1.41	0
Q08257-1	Q08257-3	QOR_HUMAN	1429	CRYZ	Quinone oxidoreductase	CRYZ	0	0	0	0	0	0	0	0	0	0	0	0	1	0	1	0.5	0.71	1.41	0	0	0	0	0	0	0	0	0	0	0	0	0	0	0	0	0	0	1	0	1	0.5	0.71	1.41	0
Q08257-1	Q08257-2	QOR_HUMAN	1429	CRYZ	Quinone oxidoreductase	CRYZ	0	0	0	0	0	0	0	0	0	0	0	0	1	0	1	0.5	0.71	1.41	0	0	0	0	0	0	0	0	0	0	0	0	0	0	0	0	0	0	1	0	1	0.5	0.71	1.41	0
P14927-1	P14927-1	QCR7_HUMAN	7381	UQCRB	Cytochrome b-c1 complex subunit 7	UQCRB,UQBP	0	0	0	0	0	0	0	0	0	0	0	0	1	0	1	0.5	0.71	1.41	0	0	0	0	0	0	0	0	0	0	0	0	0	0	0	0	0	0	1	0	1	0.5	0.71	1.41	0
Q92520	Q92520	FAM3C_HUMAN	10447	FAM3C	Protein FAM3C	FAM3C,ILEI	0	0	0	0	0	0	0	0	0	0	0	0	1	0	1	0.5	0.71	1.41	0	0	0	0	0	0	0	0	0	0	0	0	0	0	0	0	0	0	1	0	1	0.5	0.71	1.41	0
Q96P63-1	Q96P63-1	SPB12_HUMAN	89777	SERPINB12	Serpin B12	SERPINB12	0	1	1	0.5	0.71	1.41	0	0	0	0	0	0	0	0	0	0	0	0	0	0	0	0	0	0	0	1	1	0.5	0.71	1.41	0	0	0	0	0	0	0	0	0	0	0	0	0
Q96P63-1	Q96P63-2	SPB12_HUMAN	89777	SERPINB12	Serpin B12	SERPINB12	0	1	1	0.5	0.71	1.41	0	0	0	0	0	0	0	0	0	0	0	0	0	0	0	0	0	0	0	1	1	0.5	0.71	1.41	0	0	0	0	0	0	0	0	0	0	0	0	0
P21964-1	P21964-1	COMT_HUMAN	1312	COMT	Catechol O-methyltransferase	COMT	0	0	0	0	0	0	0	0	0	0	0	0	0	1	1	0.5	0.71	1.41	0	0	0	0	0	0	0	0	0	0	0	0	0	0	0	0	0	0	0	1	1	0.5	0.71	1.41	0
P21964-1	P21964-2	COMT_HUMAN	1312	COMT	Catechol O-methyltransferase	COMT	0	0	0	0	0	0	0	0	0	0	0	0	0	1	1	0.5	0.71	1.41	0	0	0	0	0	0	0	0	0	0	0	0	0	0	0	0	0	0	0	1	1	0.5	0.71	1.41	0
P23193-1	P23193-1	TCEA1_HUMAN	6917	TCEA1	Transcription elongation factor A protein 1	TCEA1,GTF2S,TFIIS	0	0	0	0	0	0	0	0	0	0	0	0	1	0	1	0.5	0.71	1.41	0	0	0	0	0	0	0	0	0	0	0	0	0	0	0	0	0	0	1	0	1	0.5	0.71	1.41	0
P23193-1	Q15560-2	TCEA2_HUMAN	6919	TCEA2	Transcription elongation factor A protein 2	TCEA2	0	0	0	0	0	0	0	0	0	0	0	0	1	0	1	0.5	0.71	1.41	0	0	0	0	0	0	0	0	0	0	0	0	0	0	0	0	0	0	1	0	1	0.5	0.71	1.41	0
P23193-1	P23193-2	TCEA1_HUMAN	6917	TCEA1	Transcription elongation factor A protein 1	TCEA1,GTF2S,TFIIS	0	0	0	0	0	0	0	0	0	0	0	0	1	0	1	0.5	0.71	1.41	0	0	0	0	0	0	0	0	0	0	0	0	0	0	0	0	0	0	1	0	1	0.5	0.71	1.41	0
P23193-1	Q15560-1	TCEA2_HUMAN	6919	TCEA2	Transcription elongation factor A protein 2	TCEA2	0	0	0	0	0	0	0	0	0	0	0	0	1	0	1	0.5	0.71	1.41	0	0	0	0	0	0	0	0	0	0	0	0	0	0	0	0	0	0	1	0	1	0.5	0.71	1.41	0
Q9Y5J9	Q9Y5J9	TIM8B_HUMAN	26521	TIMM8B	Mitochondrial import inner membrane translocase subunit Tim8 B	TIMM8B,DDPL,TIM8B,DDP2	0	0	0	0	0	0	0	0	0	0	0	0	1	1	1	1	0	0	0	0	0	0	0	0	0	0	0	0	0	0	0	0	0	0	0	0	1	1	2	1	0	0	0
Q9Y333	Q9Y333	LSM2_HUMAN	57819	LSM2	U6 snRNA-associated Sm-like protein LSm2	LSM2,G7B,C6orf28	0	0	0	0	0	0	0	0	0	0	0	0	1	0	1	0.5	0.71	1.41	0	0	0	0	0	0	0	0	0	0	0	0	0	0	0	0	0	0	1	0	1	0.5	0.71	1.41	0
[truncated: 96 more rows]
[truncated: 29 more columns]

## Sheet: LETM1 Single AP
Group	AC	ID	Entrez_ID	Gene_symbol	Descr	SP_GN	Pc_P5310-1.merged	Pc_grp0	Pc_mean_grp0	Pc_sd_grp0	Pc_CV_grp0	Pc_P5311-1.merged	Pc_grp1	Pc_mean_grp1	Pc_sd_grp1	Pc_CV_grp1	Sc_P5310-1.merged	Sc_grp0	Sc_mean_grp0	Sc_sd_grp0	Sc_CV_grp0	Sc_P5311-1.merged	Sc_grp1	Sc_mean_grp1	Sc_sd_grp1	Sc_CV_grp1	Seqcov_P5310-1.merged	Seqcov_grp0	Seqcov_mean_grp0	Seqcov_sd_grp0	Seqcov_CV_grp0	Seqcov_P5311-1.merged	Seqcov_grp1	Seqcov_mean_grp1	Seqcov_sd_grp1	Seqcov_CV_grp1
[truncated: 156 more rows]
