# Supplementary material for: TMBIM5 is the Ca2+/H+ antiporter of mammalian mitochondria
Source: EMBO Rep. 2022 Nov 2;23(12):e54978. doi: 10.15252/embr.202254978 (PMC9724676; doi:10.15252/embr.202254978)
Supplement: Supplementary file 4 — Source Data for Expanded View and Appendix [file EMBR-23-e54978-s013.zip]

Archive with 14 entries (14 files):
- Appendix Figure S1D_source data.pptx
- Appendix Figure S2_source numerical data.xlsx
- Appendix Figure S2A_source data.pptx
- Appendix Figure S3_source numerical data.xlsx
- Appendix Figure S5A_source data.pptx
- Appendix Figure S5B_source numerical data.xlsx
- Appendix Figure S6_source numerical data.xlsx
- Appendix Figure S8_ source numerical data.xlsx
- Appendix Figure S8B source data.pptx
- Figure EV2_source numerical data.xlsx
- Figure EV2A source data.pptx
- Figure EV3_source numerical data.xlsx
- Figure EV4 source data.pptx
- Figure EV5_source numerical data.xlsx
