# Supplementary material for: TMBIM5 is the Ca2+/H+ antiporter of mammalian mitochondria
Source: EMBO Rep. 2022 Nov 2;23(12):e54978. doi: 10.15252/embr.202254978 (PMC9724676; doi:10.15252/embr.202254978)
Supplement: Supplementary file 4 — Source Data for Expanded View and Appendix [file EMBR-23-e54978-s013.zip › Appendix Figure S2_source numerical data.xlsx]

## Sheet: Appendix Figure S2B
			HEK293T WT			HEK293T MICS1 KO#1 NCLX KD 5046			HEK293T MICS1 KO#1 NCLX KD 5048
		NCLX		1			0.258883			0.42441

## Sheet: Appendix Figure S2C
	Time [s]	TMBIM5WT+scr #1	TMBIM5WT+scr #2	TMBIM5WT+scr #3	TMBIM5KO#1+scr -#1	TMBIM5KO#1+scr -#2	TMBIM5KO#1+scr -#3	TMBIM5KO#1+NCLXKD#1 -#1	TMBIM5KO#1+NCLXKD#1 -#2	TMBIM5KO#1+NCLXKD#1 -#3	TMBIM5KO#1+NCLXKD#2 -#1	TMBIM5KO#1+NCLXKD#2 -#2	TMBIM5KO#1+NCLXKD#2 -#3
	0.5	134.59	114.83	145.64	102.04	182.2	148.2	143.23	156.32	109.99	138.07	109.05	131.53
	1	134.44	116.51	147.8	103.76	180.69	149.72	143.71	158.21	109.51	135.71	110.66	132.21
	1.5	134.48	117.28	149.87	105.1	181.48	150.28	143.84	158.31	108.29	134.07	111.12	130.82
	2	134.03	117.97	149.75	106.61	180.19	151.56	143.39	157.57	106.87	132.85	115	128.72
	2.5	133.24	118.98	149.76	108.81	178.61	153.05	144.45	155.99	105.78	130.58	114.83	127.36
	3	132.57	119.56	151.47	110.53	176.58	152.71	144.29	155.56	105.26	130.23	115.08	124.69
	3.5	130.44	119.45	150.49	110.5	178.01	152.38	142.35	156.91	104.64	130.33	116.6	124.81
	4	128.97	119.66	151.71	111.18	178.05	152.38	141.82	157.55	104.73	130.33	115.59	125.71
	4.5	127.49	118.72	152.3	111.89	176.79	153.12	139.95	156.86	104.77	129.11	116.35	125.34
	5	126.74	120.34	150.9	111.47	176.03	153.78	139.86	155.93	104.28	128.68	115.72	123.53
	5.5	125.02	120.62	150.69	112.42	176.13	153.82	139	153.98	104.69	129.19	115.85	122.85
	6	124.08	121.82	150.2	112.55	175.1	155.21	139.93	154.59	105.86	130.07	117.07	122.35
	6.5	124.29	121.75	150.27	112.42	175.53	156.27	139.74	155.3	106.09	128.9	116.13	122.09
	7	125.01	121.58	150.73	112.21	176.43	157.22	138.71	156.84	106.59	129.52	117.25	123.2
	7.5	125.69	121.58	149.67	111.58	177.87	157.28	138.63	157.55	107.56	129.55	117.49	125.12
	8	127.47	122.13	151.12	112.25	178.4	156.46	139.64	158.08	107.24	129.78	116.68	124.86
	8.5	128.81	121.72	149.04	113.83	179.08	156.52	139.55	158.49	106.75	128.68	115.7	124.04
	9	131.75	121.71	148.94	115.32	179.46	155.8	140.41	158.02	108.13	129.12	115.45	124.82
	9.5	133.16	120.31	149.47	114.8	181.75	155.32	139.74	158.98	108.8	129.14	114.18	124.71
	10	134.1	119.09	149.85	115.22	182.31	153.69	140.86	159.98	108.69	129.64	115.62	124.73
	10.5	133.33	119.23	149.95	115.48	183.5	153.03	141.43	159.19	107.81	128.93	115.05	125.08
	11	133.03	119.96	148.29	115.64	183.86	151.69	142.15	159.22	107.94	129.01	115.21	125.75
	11.5	132.98	118.86	147.9	116.27	183.21	151.89	142.9	157.8	107.8	129.97	113.7	125.95
	12	132.91	118.01	148.36	117.31	183.17	153.6	142.52	156.16	107.04	129.03	115.26	125.04
	12.5	132.62	117.27	147.9	117.59	184.54	153.87	143.36	155.03	108.01	128.64	113.96	124.59
	13	131.97	118.13	149.72	116.66	185.22	154.7	143.68	154.92	109.03	129.38	112.44	124.68
	13.5	130.83	117.9	149.14	116.6	186.13	154.74	142.61	154.22	108.7	129.99	112.66	124.56
	14	131.48	116.61	148.58	118.62	185.58	154.13	142.45	153.11	108.75	130.03	114.76	123.53
	14.5	131.75	117.14	148.96	119.07	185.11	154.25	141.41	151.63	108.45	130.54	113.9	124.98
	15	132.09	116.92	147.52	119.97	184.42	153.27	140.58	151.07	109.38	130.43	114.5	125.43
	15.5	132.72	116.62	148.49	120.59	184.86	151.87	140.16	149.56	109.99	130.05	115.22	125.13
	16	133.63	116.8	148.05	120.77	183.78	152.29	139.32	150.24	110.53	128.33	116.7	122.87
	16.5	134.08	117.82	147.35	121.63	184.55	152.22	139.18	151.58	111.41	129.01	115.7	124.49
	17	133.87	117.68	147.03	121.95	182.82	151.82	137.92	151.1	110.64	129.02	118.59	125.77
	17.5	135.18	117.38	146.09	122.9	181.81	151.89	137.64	148.83	111.09	129.68	120.92	126.77
	18	135.25	116.96	144.24	122.41	181.58	151.79	139.38	149.83	110.65	129.32	120.42	125.93
	18.5	134.62	117.26	143.46	122.34	180.4	151.86	140.4	149.3	110.76	129.34	119.29	126.37
	19	135.26	117.19	142.51	122.22	181.81	153.07	140.22	150.59	111.59	128.54	119.41	125.06
	19.5	135.9	116.31	143.34	122.4	183.29	154.13	140.51	151.26	111.3	128	118.66	125.3
	20	136.98	115.74	142.94	123.74	182.8	155.7	140.43	151.68	111.73	128.56	118.89	124.72
	20.5	136.3	115.95	143.27	122.3	183.67	154.58	141.74	151.19	112.4	127.46	117.81	125.04
	21	136.4	115.06	143.57	120.76	184.75	153.21	140.64	150.68	112.16	126.06	118	123.86
	21.5	137.73	114.5	144.16	121.52	185.19	152.88	140.81	149.43	112.9	125.34	116.51	122.99
	22	136.88	113.36	144.36	121.25	184.13	152.08	140.78	150.7	112.04	124.81	116.24	123.28
	22.5	136.52	114.22	145.87	121.87	184.07	152.17	140.27	149.53	111.77	124.87	116.15	123.27
	23	136.29	113.69	146.85	121.85	184.44	151.81	139.87	149.42	111.43	124.78	117.2	123.73
	23.5	137.39	113.82	147.34	121.03	185.06	152.35	140.1	149.36	109.79	125.1	117.19	123.87
	24	138.07	114.43	147.98	120.29	184.16	151.69	140.02	149.36	110.23	126.09	119.03	123.56
	24.5	137.41	114.18	148.55	119.27	184.33	151.79	139.94	150.18	109.85	126.38	117.8	124.52
	25	137.99	114.33	148.41	121.49	184.31	152.31	139.29	149.45	109.46	128.64	118.31	125.58
	25.5	137.92	114.59	147.16	122.56	184.29	152.96	141.63	149.66	109.57	130.13	117.02	126.93
	26	136.92	115.14	147.22	121.13	183.85	153.8	141.38	150.53	109.81	130.1	117.38	127.11
	26.5	137.19	117.71	147.13	120.98	186.89	153.52	141.1	149.7	110.58	129.8	118.06	125.58
	27	137.97	118.07	147.59	119.75	186.37	153.5	140.59	150.18	110.35	130.19	119.07	126.88
	27.5	137.92	118.79	147.25	120.74	187.91	154.65	140.16	151.32	111.97	130.13	117.92	127.39
	28	136.46	120.08	146.88	122.47	186.43	153.83	140.35	150.01	112.69	129.73	117.6	128.54
	28.5	136.69	120.5	146.39	122.92	186.79	154.08	139.28	149.5	112.64	128.93	115.61	127.33
	29	135.81	121.08	145.98	124.32	187.29	152.38	139.35	148.96	112.41	128.37	115.94	125.61
	29.5	135.28	122.48	146.55	125.34	187.63	152.02	138.79	149.64	113.77	128.06	116.49	125.5
	30	135.73	123.16	146.9	125.98	185.76	152.32	139.03	149.78	114.17	126.9	117.12	125.65
	30.5	136.26	123.6	146.81	127.04	187.09	151.28	140.42	149.42	113.27	127.51	118.43	123.87
	31	136.72	121.39	146.2	127.71	186.71	151.99	141.25	150.43	112.52	127.93	116.43	123.33
	31.5	136.19	121.28	145.03	128.97	187.04	152.71	140.92	150.17	113.68	129	116.46	121.16
	32	136.35	120.77	144.54	127.49	186.51	151.88	141.57	147.99	112.9	129	117.88	121.64
	32.5	137.16	120.07	143.39	127.04	189.15	152.44	142	148.98	113.69	128.31	118.25	120.23
	33	137.42	120.24	143.22	127.62	189.49	152.36	142.54	150.32	112.25	128.79	117.6	121.97
	33.5	136.58	120.46	143.15	126.65	189.48	154.56	142.55	150.89	113.35	129.79	117.88	123.67
	34	137.72	120.05	142.59	126	191.14	155.67	142.19	150.14	111.85	128.61	117.54	123.01
	34.5	136.53	119.87	142.26	125.47	192.44	156.26	139.41	148.48	110.84	129	118.04	122.61
	35	136.62	120.41	142.66	126.06	193.17	156.82	138.12	149.14	111.22	127.31	117.03	123.32
	35.5	136.3	120.83	141.9	126.08	193.81	156.44	136.89	147.99	111.5	126.8	118.14	124.57
	36	136.78	120.53	141.82	127.73	194.24	155.87	138.39	148.79	111.05	124.39	118.23	125.52
	36.5	137.67	120.39	140.77	128.29	194.31	155.81	138.62	149.89	110.42	124.12	117.42	124.55
	37	136.8	119.51	142.06	130.11	192.19	155.99	138.04	150.43	109.81	125.79	116.86	125.13
	37.5	135.08	118.78	140.66	130.56	191.85	156.97	139.28	148.92	110.38	125.18	118.68	123.74
	38	136.57	119.08	141.51	130.21	191.97	155.34	139.88	148.8	110.28	123.13	118.89	123.44
	38.5	135.81	118.05	140.88	130.99	189.93	155.55	140.22	148.99	111.16	123.31	118.85	122.85
	39	136.41	117.54	141.56	130.49	190.13	153.65	143.67	149.36	112.56	123.64	119.88	122.74
	39.5	137.09	116.21	141.5	130.12	189.05	154.16	143.16	148.87	111.66	125.65	119.18	123.95
	40	137	116.5	143.11	130.28	186.43	154.47	145.16	149.78	111.09	124.56	118.77	124.23
	40.5	136.69	116.21	143.77	129.68	186.27	154.15	144.16	148.4	111.62	126.42	118.67	124.27
	41	136.12	117.19	143.78	130.82	186.68	154.77	143.48	147.87	111.56	125.76	118.8	124.67
	41.5	137.26	117.8	143.95	129.55	187.98	154.4	144.1	146.36	111.4	124.27	117.74	125.27
	42	138.51	117.6	144.68	128.36	187.49	153.07	142.46	145.17	111.6	124.03	117.31	125.7
	42.5	138.3	116.58	143.54	128.99	186.44	153.63	141.77	143.26	111.14	124.86	117.35	125.35
	43	137.74	116.78	144.02	128.06	187.13	152.11	142.2	143.38	110.08	125.41	118.37	126.93
	43.5	137.92	117.56	142.28	130.37	186.17	153.74	141.54	143.69	109.01	125.6	117.93	127.9
	44	137.52	117.95	141.65	131.56	187.23	152.89	142.21	143.63	110.69	124.17	117.96	127.63
	44.5	138.3	118.28	140.73	131.23	187.1	153.14	141.5	142.6	111.41	125.77	118.92	126.92
	45	138.7	117.98	139.11	129.37	186.75	152.96	141.77	144.6	110	124.33	117.9	127.51
	45.5	138.63	117.78	140.17	129.28	186.56	153.81	142.07	144.48	111.32	124.42	117.82	127.32
	46	136.9	118.14	140	130.48	183.8	152.98	141.53	144.52	111.79	124.95	118.25	126.3
	46.5	136.72	117.67	140.91	131.67	183.91	154.01	143.01	145.13	111.64	125.97	119	125.94
	47	136.42	117.81	142.62	132.38	182.42	153.53	144	146.03	112.73	126.78	118.08	126.41
	47.5	138.29	117.79	142.21	132.94	180.65	153.24	144.49	145.9	114.51	128.43	117.17	124.88
	48	138.06	116.13	142.29	132.76	180.51	152.91	144.81	146.5	114.97	127.24	116.42	122.06
	48.5	137.64	115.54	142.13	131.97	177.54	153.63	146.99	145.74	114.08	128.08	117.66	121.34
	49	136.74	113.9	143.07	133.05	177.03	153.6	145.26	145.98	113.73	128.47	116.81	120.73
	49.5	137.77	114.57	142.32	134.52	176.05	154.26	145.59	145.15	114.55	128.66	117.6	121.18
	50	138.67	115.09	140.47	134.21	175.07	154.03	146.06	145.86	115.52	130.3	117.4	120.78
	50.5	139.47	114.9	139.97	132.62	175.69	155.16	146.08	144.76	116.35	130.02	118.97	121.14
	51	140.16	115.12	138.84	132.68	174.39	153.97	145.39	144.01	116.85	128.86	117.3	121.27
	51.5	142.85	114.82	137.14	132.01	173.73	153.75	146.25	143.46	116.14	129.55	116.35	120.53
	52	142.21	114.74	138.78	131.66	172.11	154.38	146.78	143.2	115.18	127.86	116.16	121.99
	52.5	143.74	115.85	140.12	130.7	170.59	154.11	146.5	142.76	116.09	128.06	115.98	122.57
	53	142.47	117.33	139.16	130.99	168.7	154.51	143.64	143.26	117.63	126.85	114.56	122.55
	53.5	142.69	118.21	138.38	130.6	168.34	154.35	145.51	144.29	118.14	125.71	114.68	124.23
	54	147.25	117.72	139.55	131.11	168.25	154.51	146.44	144.08	117.63	124.63	114.62	124.21
	54.5	164.02	116.9	141.72	132.8	164.77	153.94	145.12	161.49	115.98	122.56	117.63	124.62
	55	177.06	121.03	144.4	140.07	165.26	162.94	162.63	173.21	117.59	122.18	132.95	124.81
	55.5	188.09	122.46	155.7	143.91	166.35	186.21	164.01	175.5	176.46	128.93	144.17	127.26
	56	194.91	122.67	176.58	145.1	175.72	217.17	169.31	189.41	178.09	137.01	154.76	127.89
	56.5	201.25	125.39	199.6	151.79	191.68	249.35	177.84	210.58	186.03	147.97	167.04	135.36
	57	207.58	130.32	223.15	168.28	208.27	281.41	187.68	235.44	203.47	158.76	178.42	145.25
	57.5	219.51	143.43	253.06	186.43	226.97	314.33	199.9	258	232.98	171.7	191.96	154.31
	58	235.06	161.67	286.69	206.5	244.32	345.49	211.83	279.99	263.79	187.01	207.15	167.99
	58.5	246.12	181.51	320.92	232.35	260.7	373.99	225.83	303.1	293.85	206.91	223.4	185.49
	59	245.4	202.67	351.3	264.16	277.49	404.61	245.89	308.63	319.72	230.19	241.11	201.86
	59.5	251.63	224.45	377.67	293.37	285.52	425.73	249.52	322.43	342.04	252.69	249.92	223.47
	60	261.49	250.67	396.72	324.57	290.87	433.49	268.25	347.8	307.83	269.48	262.9	243.22
	60.5	275.98	280.54	401.24	360.33	288.78	432.23	279.98	361.86	331.06	282.3	275.73	266.74
	61	291.07	308.52	408.49	388.18	280.1	430.47	288.82	368.67	347.53	295.92	286.94	280.92
	61.5	307.75	336.85	409.73	405.69	270.17	428.5	295.54	370.68	357.26	309.97	299.28	293.79
	62	319.88	352.44	407.33	420.27	260.59	423.68	304.05	377.9	353.82	320.98	308.49	304.5
	62.5	326.39	364.22	403.78	431.45	251.76	422.08	315.54	383.78	352.36	328.49	313.59	311.38
	63	331.67	374.57	401.81	438.65	242.15	420.57	324.01	391.18	354.03	334.41	316.59	313.65
	63.5	333.89	382.66	401.21	436.42	235.33	418.48	332.1	395.88	357.53	336.32	317.12	317.29
	64	336.08	385.23	404.91	431.5	232.87	416.26	337.36	399.92	366.28	339.46	311.55	316.89
	64.5	334.18	388.42	406.77	425.75	233.54	415.67	342.11	402.93	375.52	342.85	305.8	317.4
	65	329.77	389.59	411.87	417.59	235.04	416.75	350.48	405.14	384.17	348.38	303.21	317.08
	65.5	326.49	389.22	411.47	413.89	236.65	416.96	356.7	406.5	394.25	351.8	298.13	314.66
	66	319.71	385.1	414.75	408.16	237.46	417.51	361.85	409.43	399.65	354.73	291.37	313.32
	66.5	315.42	385.4	416.07	402.87	238.37	418.65	366.65	407.68	404.78	358.07	286.99	313.81
	67	310.47	386.88	415.08	401.16	235.93	417.42	371.36	405.94	408.88	362.6	285.91	312.84
	67.5	307.39	387.62	413.87	398.81	236.52	418.74	375.19	404.87	411.45	365.34	284.4	314.97
	68	305.89	388.53	411.27	396.97	236.86	419.49	374.67	405.34	415.14	366.98	281.66	318.11
	68.5	301.83	390.08	409.45	399.63	238.46	420.03	375.29	405.99	416.06	367.54	280.24	319.68
	69	301.5	390.17	407	403.18	240.09	419.71	378	404.56	416.77	368.1	280.23	320.28
	69.5	299.36	388.57	407.82	408.21	241.74	419.54	378.24	401.94	416.39	365.81	281.1	316.75
	70	299.05	388.2	404.4	409.51	242.85	417.46	381.67	399	415.6	363.12	282.29	317.12
	70.5	299.03	388.19	404.4	414.33	244.61	417.11	384.31	396.38	415.08	362.22	285.37	315.76
	71	298.39	388	403.36	417.06	246.02	417.46	386.52	395.49	417.08	361.55	287.32	317.75
	71.5	300.08	385.01	404.07	419.05	249.78	416.71	383.6	394.85	415.81	360.6	287.46	321.42
	72	298.9	383.89	402.94	419.95	251.69	418.53	383.42	390.61	414.58	358.88	287.35	321.54
	72.5	297.95	381.9	404.58	420.88	253.75	415.07	382.62	387.57	414.73	358.25	285.51	318.66
	73	297.58	378.7	402.96	420.57	253.84	412.99	381.84	384.83	413.73	356.1	285.25	315.91
	73.5	294.09	374.43	401.33	419.94	252.17	410.7	378.5	380.37	413.3	352.92	283.74	312.27
	74	295.94	372.02	398.44	415.71	252.45	407.01	377.12	376.58	414.27	350.31	279.29	310.69
	74.5	295.23	369.98	397.85	413.31	270.13	406.29	375	373.43	414.5	349.7	275.64	310
	75	295.21	367.16	395.9	408.77	287.28	402.42	375.01	370.05	413.91	345.54	271.06	310.09
	75.5	293.96	365.63	394.95	408.36	302.18	399.76	374.1	365.5	413.21	343.57	265.49	308.37
	76	292.43	363.63	391.19	406.98	317.22	399.22	372.45	362.21	414.21	340.52	258.45	305.71
	76.5	291.37	359.7	386.53	404.33	331.99	395.91	369.66	361.69	414	336.67	253.68	302.69
	77	291.47	359.44	383.76	404.36	347.51	396.51	368.54	362.2	413.36	333.15	251.04	300.89
	77.5	290.34	359.65	379.24	399.73	364.79	397.65	364.84	359	410.65	330.13	246.05	297.51
	78	290.45	359.02	376.92	396.57	382.71	398.64	363.98	361.37	408.11	326.15	242.92	296.14
	78.5	288.06	358.64	373.55	395.99	396.61	398	362.01	362.34	404.9	324.63	240.07	295.87
	79	287.1	355.83	371.23	395.32	396.29	396.76	359.14	364.21	400.98	322.56	236.32	293.83
	79.5	284.05	354.27	368.25	396.01	394.41	396.78	356.67	365.26	401.09	321.95	232.93	292.8
	80	284.01	350.2	366.22	395.52	395.08	395.31	353.89	366.44	399.19	318.86	230.78	289.15
	80.5	281.4	349.26	364.34	393.98	395.41	393.41	352.4	366.92	397.82	317.05	230.44	286.4
	81	280.1	349.48	363.03	392.43	395.29	391.3	350.09	366.88	396.7	313.59	228.83	283.1
	81.5	279.13	346.08	358.68	390.47	397.06	390.78	347.42	367	394.48	310.93	225.91	281.72
	82	279.48	342.95	356.43	388.91	395.15	388.86	347.05	368.91	392.89	308.5	223.38	280.92
	82.5	279.55	341.23	354.6	387.03	393.58	387.65	343.44	366.99	391.09	307.16	221.36	278.24
	83	277.98	339.07	353.37	384.33	393.63	388.29	340.26	365.98	389.93	304.31	219.13	276.56
	83.5	273.83	336.03	351.18	382.1	390.87	386.28	337.98	364.23	387.67	299.51	218.19	275.53
	84	274.09	333.85	350.95	378.9	391.96	385	334.38	361.86	383.12	292.8	216.36	271.92
	84.5	271.49	332.18	347.84	377	391.58	385.93	330.86	362.32	383.28	290	215.77	271.29
	85	271.19	329.07	345.4	373.8	389.49	384.87	327.79	361.61	380.08	284.44	214.45	267.1
	85.5	269.37	325.27	342.61	372.51	390.89	384.96	325.62	361.48	377.39	282.79	211.41	267.5
	86	267.02	321.59	342.4	367.8	385.94	382.39	319.73	358.03	374.92	279.87	211.63	266.21
	86.5	266.72	317.11	341.57	366.4	384.63	380.77	314.45	355.1	373.44	277.2	209.94	264.9
	87	266.06	313.47	338.69	364.6	386.52	378.21	313.94	353.28	372.24	274.16	208.36	264.13
	87.5	265.88	309.74	336.53	362.43	386.82	377.9	311.6	350.82	369.3	271.48	206.37	260.73
	88	266.88	307.72	333.97	359.69	386.15	379.3	308.83	347.8	368	268.24	205.45	259.63
	88.5	265.51	304.5	331.36	357.2	384.08	378.5	306.81	346.45	365.82	266.86	204.68	256.92
	89	265.24	301.75	328.02	354.57	381.59	375.19	302.63	341.63	360.45	262.75	202.15	253.24
	89.5	265.66	296.04	325.21	352.94	383.08	375.2	298.14	339.57	358.32	259.59	199.25	250.83
	90	264.05	291.95	322.04	350.73	379.94	373.72	292.9	336.08	355.54	255.68	199.98	246.77
	90.5	264.41	290.74	318.72	350.75	380.54	373.81	291.07	335.3	353.26	249.83	196.94	241.24
	91	260.05	288.75	315.75	347.96	380.71	373.65	287.85	333.6	351.54	245.55	197.2	239.39
	91.5	256.61	286.13	312.31	344.99	378.5	372.93	282.96	330.6	348.88	242.87	195.47	237.02
	92	255.79	283.03	308.21	344.52	376.04	372.24	278.43	328.95	345.69	238.44	195.23	234.82
	92.5	255.23	279.44	306.69	343.43	376.82	370.07	275.4	327.74	344.19	235.11	192.42	229.27
	93	254.09	278.35	303.92	341.42	376.51	368.9	271.45	324.77	343.04	232.28	189.86	226.58
	93.5	252.34	275.86	302.93	337.51	374.25	366.63	268.34	324.81	341.44	229.05	186.44	225.7
	94	250	275.14	300.98	335.3	370.51	363.9	263.88	322.29	338.57	225.36	185.49	223.83
	94.5	248.86	272.76	300.86	331.87	370.26	366.2	260.11	319.83	336.26	222.07	184.09	220.83
	95	246.24	269.9	297.99	329.13	369.65	364.68	258.25	314.37	333.78	220.21	182	220.84
	95.5	246.29	267.05	295.76	326.23	368.5	364.15	254.2	313.19	329.91	219.35	179.24	218.5
	96	244.5	262.51	294.63	323.11	365.33	364.68	250.27	310.94	327.76	216.22	176.89	216.62
	96.5	241.99	261.35	293.71	319.39	365.93	363.24	248.04	307.24	324.09	212.69	175.53	215.18
	97	240.97	258.05	291.05	316.77	362.95	362.47	243.56	304.88	320.05	210.84	173.72	214.8
	97.5	239.06	253.88	288.5	316.22	362.29	362.47	240.08	302.5	315.49	207.03	172.68	212.97
	98	235.31	251.33	287.12	312.88	361.12	365.21	236.33	298.7	311.87	202.71	173.75	209.25
	98.5	233.13	248.83	285.49	309.23	363.12	365.93	236.42	295.86	308.46	200.82	173.08	205.7
	99	233.36	246.79	282.37	306.53	363.06	361.18	235.31	291.88	303.28	198.4	171.61	203.36
	99.5	231.29	243.31	280.47	303.86	360.81	359.05	231.02	292.26	300.79	194.61	171.17	199.44
	100	229.15	241.05	278.48	300.63	360.62	354.98	228.39	289.23	298.2	191.13	171.5	194.31
	100.5	228.97	240.73	274.98	297.65	359.48	352.08	225.08	286.11	293.36	187.35	172.33	190.53
	101	226.66	237.26	271.63	294.84	358.03	349.35	219.89	285.16	291.56	185.79	169.96	187.93
	101.5	225.27	235.91	268.23	291.37	356.5	347.49	217.26	283.35	290.84	181.11	170.67	185.43
	102	223.03	233.55	265.86	287.73	354.31	345.39	214.85	281.68	289.2	178.77	170.12	181.56
	102.5	224.04	228.87	261.49	285.13	354.47	342.39	211.67	277.85	286.55	177.21	168.51	179.65
	103	223	226.68	257.28	283.81	352.21	341.92	205.99	275.57	287.14	175.27	167.14	177.57
	103.5	220.9	223.86	254.95	282.11	350.48	340.88	199.36	273.2	286.6	172.86	164.88	174.23
	104	218.44	221.32	252.62	279.73	351.99	341.3	195.05	268.84	281.79	172.76	163.34	172.12
	104.5	217.88	219.73	249.44	279.01	348.58	343.62	192.09	264.36	279.42	169.14	162.13	171.77
	105	214.94	217.93	248.99	278.06	348.42	342.26	188.02	261.5	276.35	167.95	159.45	169.48
	105.5	213.73	215.59	246.69	276.41	347.38	341.91	185.15	259.39	275.97	165.58	157.75	167.42
	106	210.32	211.98	245.35	274.88	346.66	341.05	181.73	255.31	271.15	162.74	154.14	164.73
	106.5	208.54	208.99	243.01	269.72	346.08	341.08	178.91	251.63	268.08	161.03	151.53	165.84
	107	205.75	209.36	243.04	269.25	345.8	339.18	175.67	250.38	264.68	159.46	150.33	164.68
	107.5	204.56	206.72	240.6	266.75	343.42	338.22	172.14	247.21	258.9	157.57	148.8	163.75
	108	203.02	204.68	238.65	263.88	343.03	338.02	171.11	243.82	256.59	155.12	147.52	162.9
	108.5	203.86	202.01	236.98	261.45	340.44	337.73	169.49	241.05	253.71	153.4	145.66	162.57
	109	201.02	198.33	237.35	257.68	341.39	336.2	168.33	237.08	249.98	152.05	142.96	159.33
	109.5	200.91	194.58	234.79	254.65	340.41	336	165.95	234.41	249.83	149.16	142.33	157.31
	110	199.62	191.84	234.32	250.76	338.64	333.48	165.08	231.33	246.16	146.66	141.9	154.51
	110.5	198.83	191.8	231.43	248.92	338.17	332.58	162.43	227.9	243.76	147.12	142.9	152.25
	111	197.89	191.36	228.62	248.16	337.24	329.73	158.67	225.64	241.56	144.67	143.15	149.62
	111.5	196.92	187.98	225.41	244.48	335.35	329.44	157.22	223.35	239.47	142.33	141.58	147.96
	112	194.61	185.39	226.18	241.13	334.68	326.01	155.96	219.78	235.91	140.77	140.84	146.47
	112.5	193.48	183.5	225.97	238.91	332.78	324.53	153.42	219.38	232.18	138.79	140.08	145.25
	113	190.84	181.88	224.33	235.36	332.5	323.1	151.98	217.01	232.02	136.6	139.65	143.13
	113.5	189.71	180.69	220.72	233.57	331.21	319.75	148.64	217.31	229.73	135.47	139.47	141.1
	114	188.01	179.14	218.52	229.1	329.48	317.81	147.18	215.18	222.87	134.91	136.79	140.58
	114.5	185.26	176.91	216.3	227.23	328.98	316.46	143.29	210.88	219.34	133.79	135.67	139.09
	115	182.43	174.54	214.79	222.83	328.82	316.24	140.74	208.5	216.09	131.64	133.65	138.1
	115.5	180.71	171.6	213.52	220.4	327.57	316.1	139.67	205.61	211.93	131.4	132.69	136.51
	116	179.37	169.18	212.77	219.93	326.68	314.03	137.74	201.94	208.66	129.04	131.98	134.97
	116.5	176.75	168.37	209.54	216.74	326.92	313.26	136.52	199.68	206.35	127.34	131.89	132.89
	117	174.82	166.53	205.06	215.07	325.14	311.43	135.04	196.63	203.7	127.35	131.61	131.15
	117.5	172.82	164.56	203.5	214.31	322.45	310.56	132.45	194.66	200.03	126.12	130.83	130.33
	118	170.13	163.05	202.68	212.22	322.56	309.99	131.74	191.35	198.04	125.31	128.79	130.91
	118.5	167.99	160.66	200.57	211.99	321.41	308.4	132.35	190.03	197.79	124.23	129.27	129.17
	119	167.38	158.63	196.91	208.66	321.08	307.39	132.43	188.9	195.41	123.92	129.33	128.77
	119.5	166.58	156.7	195.83	205.46	318.04	304.29	131.9	188.1	192.71	122.83	128.61	127.84
	120	164.93	154.45	195.31	203.16	318.22	301.47	130.03	185.54	191.29	121.97	127.9	126.76
	120.5	163.35	153.03	193.42	198.55	316.94	299.67	128.14	185.01	189.33	123.75	128.48	125.27
	121	162.71	151.13	191.93	198.31	315.39	298.66	126.99	184.68	187.52	122.85	128.32	123.88
	121.5	160.82	149.69	191.11	195.01	314.65	297.57	126.37	182.45	185.82	121.93	127.68	123.8
	122	159.39	148.6	187.68	193.01	313.82	296.77	125.31	180.93	182.79	121.42	126.93	122.56
	122.5	157.79	147.01	184.44	190.18	311.84	295.16	123.8	178.63	181.23	121.21	127.19	121.48
	123	156.52	146.16	184.05	188.87	311.48	294.62	120.89	176.23	179.03	119.82	126.76	120.37
	123.5	155.53	145.05	184.51	187.8	310.61	294.36	119.37	174.45	178.98	119.15	125.96	119.3
	124	154.78	144.24	182.71	187.97	310.32	294.41	118.44	171.43	177.98	118.85	125.38	119.28
	124.5	154.72	142.93	180.02	185.41	307.29	294.67	117.97	170.78	177.17	118.92	125.64	119.48
	125	153.55	142.33	177.46	184.72	306.23	295.99	119.24	168.78	176.3	117.24	123.44	118.88
	125.5	153.45	141.19	175.21	182.34	306.01	295.47	119.35	166.9	174.34	117.71	121.2	118.21
	126	152.75	140.44	173.76	181.24	305.18	295.58	117.7	164.14	174.39	117.23	120.71	116.67
	126.5	152.49	139.83	173.27	177.59	305.03	292.86	117.15	162.32	174.01	116.41	120	114.46
	127	153.53	137.79	171.97	176.58	302.38	293.14	117.15	161.01	171.8	114.75	120.05	114.46
	127.5	153.27	137.12	170.07	173.98	301.98	292.17	117.73	158.77	170.9	115.18	120.41	114.07
	128	152.48	136.88	168.05	173.21	299.28	293.27	117.52	156.53	167.68	113.74	119.1	113.44
	128.5	151.46	135.51	167.32	170.48	298.65	290.8	116.4	155.63	166.65	113.28	118.52	111.49
	129	148.87	134.92	166.7	169.79	298.4	289.55	115.55	153.37	164.78	111.34	117.24	110.67
	129.5	149.18	133.69	167.76	168.19	297.01	286.2	114.23	151.88	164.36	111.51	117.67	109.29
	130	148.29	132.42	167.48	166.89	294.3	284.23	113.87	151.21	164.61	110.37	117.67	110.42
	130.5	147.99	131.15	167.12	163.37	293.43	281.79	114.8	150.56	161.57	109.48	117.51	110.53
	131	147.81	129.88	165.89	162.86	290.96	281.32	115.18	148.75	161.4	109.54	118.6	110.94
	131.5	146.1	130.28	164.61	160.06	292.48	278.88	114.91	148.85	161.37	109.29	117.3	109.39
	132	144.24	128.56	163.91	159.22	290.96	276.21	113.31	148.13	160.3	107.79	116.78	109.48
	132.5	143.94	126.95	162.74	156.58	291.41	273.28	111.86	148.35	159.95	108.14	117.26	108.79
	133	143.87	126.05	160.86	156.13	288.97	273.58	111.68	147.3	157.64	108.74	118.01	108.42
	133.5	144.77	125.13	159.78	154.88	288.84	271.56	112.41	146.3	156.83	109.28	118.63	108.02
	134	143.89	123.55	157.39	151.79	287.18	269.75	111.41	146.75	154.11	108.14	117	108.63
	134.5	142.3	122.92	156.5	151.19	285.57	270.05	110.54	144.56	151.35	107	117.62	107.92
	135	141.11	122.8	154.19	151.34	284.24	268.95	109.68	143.74	150.68	106.58	116.19	107.46
	135.5	138.89	122.69	153.18	150.65	282.54	268.09	108.48	142.52	148.36	105.96	116.37	107.88
	136	138.25	121.87	152.34	149.54	279.19	266.62	107.02	140.12	146.69	106.07	116.39	108.19
	136.5	137.85	122.05	150.37	148.79	278.58	266.09	106.76	140.33	145.99	105.81	115.63	107.13
	137	135.54	121.51	149.84	148.65	276.69	264.57	107.84	138.37	144.16	105.5	115.11	106.61
	137.5	134.8	121.24	149.47	147.41	276.2	261.91	107.42	137.52	144.35	103.98	114.02	106.06
	138	133.68	121.05	148.07	145.88	271.73	261.31	106.35	137.42	143.28	103.69	112.86	106.09
	138.5	132.67	122.66	148.59	147.58	273.12	261.73	106.08	134.78	143.35	104.6	113.95	106.17
	139	132.08	122.61	147.88	145.16	271.72	259.61	105.35	134.29	142.2	104.33	113.68	105.63
	139.5	131.13	122	147.56	142.95	269.94	260.06	104.82	134.75	141.32	104.2	113.69	105.15
	140	131.31	120.69	145.97	141.73	269.04	258.16	106.54	133.39	141.62	104.23	112.06	105.21
	140.5	131.79	119.53	146.08	140.97	266.53	257.24	107.43	131.86	141.43	103.7	111.58	105.41
	141	132.73	118.62	145.59	139.57	264.16	255.68	109.27	130.11	140.87	104.64	110.65	105.49
	141.5	132.7	118.46	144.95	138.02	262.4	252.45	109.01	129.44	140.89	104.33	110.42	105.46
	142	131.1	117.34	144.77	136.43	261.51	251.85	108.9	129.8	140.94	104.3	110.53	106.38
	142.5	130.31	117.48	145.3	136.3	261.72	250.22	108.96	128.46	140.78	103.6	110.49	106.47
	143	129.49	115.87	143.14	134.46	260.05	246.5	109.37	128.4	139.67	102.87	109.17	105.9
	143.5	128.32	114.87	141.56	133.73	258.71	244.88	109.1	126.7	139.99	102.36	108.45	105.63
	144	127.49	114.07	139.73	132.08	257.28	242.25	108.76	123.94	139.62	103.54	109.3	105.76
	144.5	127.27	113.75	140.53	130.73	257.97	240.24	107.29	123.59	138.46	103.38	108.83	105.24
	145	126.42	113.69	138.88	130.66	258.75	238.18	107.63	124.18	137.31	103.23	108.78	104.71
	145.5	124.48	114.57	139.57	129.49	258.56	239.06	105.83	123.26	136.46	103.58	110.19	105.33
	146	123.96	115.16	139.25	128.01	255.98	239.61	105.34	122.81	135.82	103.67	109.49	106.33
	146.5	123.38	115.42	136.95	128.08	255.39	237.76	105.18	121.26	134.44	103.61	109.39	105.13
	147	123.58	115.05	135.1	127.32	253.72	237.54	104.81	121.09	133.97	104.77	110.66	104.35
	147.5	123.23	114.99	134.81	125.56	250.85	237.77	105.7	120.6	133.17	103.69	110.95	103.75
	148	123.71	114.83	134.43	125.16	251.02	237.06	105.57	120.73	132.07	104.43	110.34	104.99
	148.5	124.06	115.06	134.53	127.11	248.95	235.24	106.3	120.62	130.86	103.7	110.01	104.32
	149	123.48	114.55	133.67	127.6	246.03	232.95	106.49	119.83	130.06	103.24	110.63	104.22
	149.5	123.1	113.91	132.64	128.02	243.66	232.14	105.34	118.56	130.96	103.11	111.14	103.63
	150	123.51	113.03	130.03	127.18	240.74	229.27	107.16	118.8	130.57	101.36	111.08	103.29
	150.5	123.74	111.4	128.36	127.59	241.07	228.04	107.94	118.46	129.22	103.24	112.05	102.9
	151	124.94	111.61	128.38	126.98	238.27	228	109.13	119.94	128.94	104.18	111.96	104.32
	151.5	124.94	111.6	128.62	126.37	236.84	224.12	108.61	119.07	128.1	102.97	110.5	104.47
	152	125.08	112.11	127.56	126.54	235.41	225.08	107.41	117.95	128.42	104.72	110.82	104.81
	152.5	125.73	111.53	127.37	126.2	233.26	223.27	107.91	117.67	127.99	105.64	111.16	103.84
	153	125.42	111.08	127.39	124.1	233.63	222.25	107.92	117.92	127.84	104.95	111.31	104.87
	153.5	125.86	111.58	126.98	122.36	232.66	224.21	108.57	118.9	127.56	105.75	111.61	105.45
	154	125.39	111.37	127.35	120.59	232.16	224.43	109.11	118.62	125.95	105.69	110.99	106.23
	154.5	125.25	110.97	126.77	120.76	231.16	223.59	108.05	118.53	124.34	106.35	110.12	106.77
	155	124.43	112.23	126.86	121.16	228.76	222.08	107.38	118.11	125.45	104.21	109.69	106.41
	155.5	124.39	111.94	127.18	120.57	228.05	219.56	106.93	115.98	125.92	103.56	110.16	105.52
	156	124.51	110.82	126.07	119.47	227.42	220.34	108.46	115.96	124.76	103.68	109.72	104.67
	156.5	123.85	110.7	125.17	118.25	226.42	216.31	108.45	115.25	124.04	102.57	109.91	104.18
	157	122.83	111.81	124.41	117.8	224.71	216.4	108.09	114.74	123.66	102.68	108.78	103.75
	157.5	122.39	110.2	123.64	118.05	221.91	215.95	107.73	114.32	122.47	102.68	107.66	103.78
	158	123.07	109.83	123.51	118.09	220.29	214.97	107.25	113.64	122.07	102.41	106.78	103.17
	158.5	122.94	110.92	123.62	117.21	218.1	212.29	107.13	114.28	121.07	101.77	107.9	103.02
	159	123.49	110.42	124.85	116.5	217.34	211.88	106.88	112.57	121.35	101.66	107.17	102.41
	159.5	124.16	109.3	124.88	115.22	217.21	210.94	107.56	112.21	120.12	101.41	107.8	102.56
	160	123.19	110.15	123.44	115.28	216.48	208.33	107.32	111.33	119.26	101.42	107.62	103.97
	160.5	122.83	110.35	124.19	115.2	214.41	207.84	106.54	111.89	119.09	101.88	108.27	105.96
	161	122.85	110.35	124.72	116.58	213.86	206.92	107	112.23	117.88	102.55	109.11	107.91
	161.5	123.18	110.04	124.54	115.97	212.5	204.12	108.05	112.27	118.15	103	110.73	108.56
	162	124.18	111.2	123.4	115.77	212.46	203.29	108.19	111.23	118.15	103.91	110.23	107.97
	162.5	123.15	111.72	122.89	114.78	209.93	199.35	108.92	110.8	117.42	103.72	110.78	108.08
	163	122.59	111.06	122.39	116.53	209.5	199	109.12	110.59	117.17	104.27	109.44	107.97
	163.5	121.63	112.63	122.34	116.58	209.14	196.61	109.75	110.75	116.28	105.24	109.27	108.55
	164	122.33	114.46	120.81	116.14	207	194.76	109.8	110.85	115.46	105.91	107.93	109.21
	164.5	122.85	112.72	121.14	115.27	204.5	195.5	109.51	111.84	115.31	105.81	108.03	108.34
	165	122.34	113.1	119.25	115.78	204.75	192.81	109.85	110.81	114.85	106.09	107.22	106.65
	165.5	122.33	111.83	118.96	114.45	203.74	194.26	109.31	111.19	115.25	105.24	106.68	105.75
	166	121.2	110.97	118.64	115.15	203.5	193.13	109.02	110.73	115.76	104.08	106.5	105.24
	166.5	120.21	111.28	119.7	115.68	202.42	190.77	109.61	111.29	115.04	102.92	107.16	106.46
	167	120.01	110.7	118.94	116.41	202.07	191.15	108.94	111.15	115.17	103.8	107.79	107.22
	167.5	121.35	112.15	118.52	114	200.14	190.69	108.95	111.48	114.59	104.19	108.64	105.9
	168	120.44	111.44	116.37	114.11	196.82	189.46	109.74	111.72	115.12	104.14	109.71	105.81
	168.5	119.86	109.93	116.38	114.33	195.58	189.92	110.16	112.23	116.1	103.82	111.87	105.6
	169	119.84	110.98	115.83	113.69	196.22	189.92	110.85	111.12	114.01	104.17	110.77	105.92
	169.5	119.63	110.49	116.59	114.21	194.51	189.25	111.22	110.91	113.55	103.89	111.07	105.43
	170	119.21	111.5	116.33	115.62	191.87	186.15	112.28	110.5	113.9	105.28	111.13	105.97
	170.5	119.66	112.06	115.83	114.8	191.51	185.71	112.2	110.38	113.04	104.69	110.75	106.77
	171	120.41	112.65	115.58	114.47	189.84	185.6	112.68	109.88	113.29	106.32	110.69	105.47
	171.5	120.03	113.68	115.94	115.5	188.9	184.09	113.66	109.07	113.17	105.3	112.15	104.05
	172	120.04	111.86	115.66	116.56	188.25	182.49	113.67	108.83	112.63	106.81	113.5	104.79
	172.5	119.93	110.74	117.24	116.92	188.07	181.82	111.59	108.58	112.54	106.45	113.73	105.33
	173	119.52	111.31	117.86	116.75	188.54	179.84	111.65	107.02	111.95	106.66	111.84	104.8
	173.5	119.26	111.77	117.88	116.98	185.22	178.68	112.52	108.11	111.83	106.45	113.26	104.25
	174	120.9	111.21	117.47	115.9	184.31	178.54	112.54	108.23	112.74	108.04	114.18	105.32
	174.5	121.56	110.55	116.51	114.79	183.51	179.09	112.08	108.03	112.14	106.57	114.73	105.2
	175	121.27	110.56	116.6	114.06	182.58	178.62	112.62	108.16	111.17	107.91	115.29	105.81
	175.5	119.98	109.2	115.5	112.62	180.83	177.39	112.31	109.01	111.85	106.82	117.61	107.25
	176	119.95	108.29	115.43	110.74	181.13	176.39	111.08	109.08	111.52	107.94	115.47	107.9
	176.5	121.06	107.87	114.89	110.56	179.29	174.97	111.42	108.66	112.42	106.34	114.03	109.26
	177	121.88	109.07	113.57	110.89	178.22	174.34	113.27	109.4	111.65	105.22	113.79	108.72
	177.5	122.6	108	113.99	111.93	175.34	174.08	113.32	110.51	111.25	106.64	114.9	108.45
	178	122.41	107.5	114.11	111.96	176.46	171.72	113.58	109.08	112.85	106.36	114.1	108.84
	178.5	120.71	108.09	112.71	111.45	175.07	169.62	111.72	108.58	112.27	104.97	114.33	108.96
	179	120.25	108.05	112.06	111.42	175	168.38	112.42	109.36	110.29	105.44	114.01	108.24
	179.5	122.46	108.69	112.05	112.41	173.34	167.7	112.4	108.37	109.86	104.76	114.44	107.57
	180	122.59	108.55	113.02	113.2	171.02	167.27	112.45	107.4	108.84	104.68	113.04	106.96
	180.5	122.22	108.44	112.41	114.39	168.07	167.69	112.69	108.77	109.28	104.27	113.28	105.75
	181	121.04	108.67	112.76	113.42	168	167.64	113.86	107.44	109.12	106.46	115.13	106.46
	181.5	120.87	108.48	112.35	112.3	166.91	166.82	114	107.04	109.51	106.71	115.95	107.04
	182	120.4	109.78	111.16	111.56	166.2	165.2	113.32	106.74	110.37	105.87	115.24	108.24
	182.5	120.82	110.24	110.58	112.09	164.19	166.16	112.47	107.39	109.31	105.67	115.17	108.5
	183	122.28	110.57	111.26	112.79	163.15	168.56	114.98	108.37	108.93	106.83	114.63	108.31
	183.5	122.27	110.87	112.43	111.92	162.76	167.97	114.44	107.8	110.87	107.34	114.28	108.96
	184	120.77	109.85	112.77	111.95	160.73	167.72	114.95	109.68	111.57	106.99	114.6	109.66
	184.5	121.52	109.47	112.78	112.09	161.73	166.56	115.92	109.91	111.34	106.82	114.2	110.77
	185	120.99	109.3	113.3	111.47	162.64	165.47	116.01	109.85	110.76	106.78	114.72	112.23
	185.5	121.67	108.78	114.2	113.22	161.77	165.89	115.52	111.48	110.12	104.98	114.03	110.88
	186	121.83	108.15	114.77	113.38	161.56	165.18	115	110.84	110.33	105.66	113.75	110.91
	186.5	121.86	108.02	115.58	113.25	160.83	165.57	116.58	110.85	108.71	105.93	114.34	111.11
	187	119.95	107.2	116.53	112.48	161.83	164.4	116.66	110.58	108.66	106.41	114.86	111.44
	187.5	118.92	106.79	116.19	113.15	161.86	162.12	116.52	110.3	109.53	105.06	114.96	112.32
	188	118.5	105.58	115.42	114.04	161.42	161.11	116.62	110.22	109.43	106.06	115.62	112.49
	188.5	117.79	105.73	115.5	113.15	162.64	161.03	116.02	108.98	108.52	107.48	115.69	112.7
	189	118.32	106.69	115.23	113.52	162.67	160.42	115.12	109.6	109.21	107.6	115.2	112.03
	189.5	119.22	105.47	114.83	114.04	161.17	159.46	115.61	107.56	109.19	108.06	114.87	112.67
	190	118.95	106.86	112.87	114	159.54	157.43	115.39	107.06	109.95	108.07	114.74	111.96
	190.5	118.68	107.15	113.64	114.04	158.11	156.96	116.14	107.67	110.04	108.65	115.55	111.38
	191	117.69	106.73	113.19	114.94	157.76	156.1	115.38	107.44	109.74	107.69	116.2	111.14
	191.5	118.92	107.05	112.07	115.95	156.29	155.09	115.26	107.54	109.93	108.15	116.88	111.02
	192	117.98	107.12	113.32	114.37	154.34	153.87	115.46	106.69	109.91	109.11	118.1	111.21
	192.5	117.87	109.11	113.02	114.08	152.16	153.8	116.12	106.83	108.64	108.58	117.48	110.9
	193	117	109.15	113.47	114.39	149.66	151.55	116.81	108.41	108.45	108.07	117.28	111.82
	193.5	115.8	110.07	114.02	114.13	147.7	151.15	116.13	107.49	107.84	108.14	117.83	112.4
	194	115.11	110.13	113.11	113.44	146.47	151.15	117.38	108.46	107.96	107.68	117.32	111.58
	194.5	113.79	110.17	114.49	112.13	148.53	150.96	117.73	109.03	107.81	108.11	117.15	114.29
	195	113.22	109.74	114.16	110.68	148.77	150.88	117.87	108.38	107.52	108.64	116.05	114.43
	195.5	114.15	109.35	114.66	110.01	148.04	149.24	118.17	108.93	109.49	108.4	115.47	114.91
	196	114.17	109.48	114.99	109.67	146.37	148.69	119.19	109.51	109.68	107.66	114.64	115.3
	196.5	115.05	109.53	115.27	109.68	147.16	148.98	118.66	111.33	109.5	107	113.37	114.71
	197	115.64	108.91	114.67	110.39	147.82	147.95	118.77	112.17	110.09	107.94	113.22	114.16
	197.5	116.93	109.49	112.96	110.23	147.59	148.48	118.88	111.58	111.31	107.89	112.63	112.9
	198	115.96	108.87	112.72	109.99	147.66	148.39	119.99	112.25	112.29	109.41	113.03	111.31
	198.5	115.74	109.97	112.8	109.27	147.55	148.18	119.32	112.57	111.74	109.11	113.8	111.71
	199	116.15	110.14	112.01	110.06	146.1	147.73	118.68	111.61	111.68	109.48	114.05	110.89
	199.5	117.01	110.21	111.42	110.51	145.24	146.57	118.57	113.04	110.13	109.75	114.96	111.54
	200	116.75	110.45	110.47	109.6	145.24	146.42	118.93	112.46	108.79	111.48	114.12	111.45
	200.5	116.59	109.83	110.13	108.68	145.35	146.02	117.87	111.79	109.3	111.98	113.97	111.4
	201	115.31	109.94	108.58	109.43	143.55	144.77	118.32	110.83	108.89	111.59	114.26	110.49
	201.5	114.02	110.51	110.01	109.71	142.49	144.62	117.77	110.7	108.77	109.63	114.05	111.46
	202	112.94	110.14	110.65	110.81	142.44	144.5	117.74	110.08	108.49	109.66	113.03	111.87
	202.5	113.62	110.31	109.71	111.89	141.51	143.57	118.22	110.03	107.83	108.65	112.71	112.7
	203	115.21	111	110.86	112.59	140.52	142.48	118.87	110.85	108.29	108.97	114.22	113.05
	203.5	114.11	110.5	111.15	112.96	138.73	142.25	119.95	110.85	108.49	108.55	114.75	112.66
	204	113.91	111.11	112.11	112.94	138.05	142.61	120.12	111.09	109.47	107.65	113.36	112.21
	204.5	113.62	111.46	112.74	112.29	137.86	142.49	120.11	111.14	110.05	106.46	114.49	112.77
	205	113.31	112.2	113.95	113.25	136.86	143.08	120.99	111.75	108.93	107.64	114.17	113.12
	205.5	113.38	112.24	114.57	112.75	135.44	142.72	121.42	112.27	108.33	108.3	115.7	115.51
	206	114.34	112.45	113.91	113.35	135.84	143.59	121.37	112.92	108.67	108.52	115.03	116.63
	206.5	115.3	112.43	114.1	112.92	134.93	141.97	121.86	113.01	108.95	108.36	115.79	116.82
	207	115.17	112.48	114.99	112.36	135.92	142.2	122.02	113.47	109.7	108.66	115.1	116.54
	207.5	114.4	112.17	114.33	112.39	135.97	141.21	122.06	112.41	109.7	109.07	114.22	117.72
	208	115.77	112.19	113.86	112.5	136.48	140.66	121.88	112.41	108.63	109.43	113.12	119.06
	208.5	116.2	111.46	113.08	113.6	136.13	139.76	122.69	110.62	108.69	109.88	113.23	118.7
	209	115.71	111.39	112.03	114.73	135.45	139.01	122.39	110.13	108.74	110.13	113.82	117.69
	209.5	114.48	111.14	110.48	114.65	135.36	137.49	122.76	109.87	109.52	109.17	115.89	117.89
	210	115.62	110.99	110.8	115.23	135.97	136.02	122.25	108.87	110.63	108.41	114.32	117.35
	210.5	116.56	111.28	111.45	113.95	133.88	133.87	123.43	107.73	109.5	108.36	115.9	116.75
	211	116.99	111.96	111.62	113.62	133.19	133.59	121.82	108.25	108.85	108.66	117.12	116.72
	211.5	117.61	112.17	111.41	113.03	131.43	133.01	122.07	108.64	108.51	108.24	118.19	117.64
	212	117.81	112.19	110.68	113.63	131.37	134.46	122.06	108.53	108.38	107.98	117.38	117.63
	212.5	116.96	112.74	110.39	113.03	129.85	134.21	122.21	109.03	108.74	108.3	118.4	116.63
	213	116.68	113.48	109.68	113.07	129.92	133.89	120.61	108.53	109.43	107.44	119.68	116.56
	213.5	117.34	114.01	111.2	113.56	130	134.42	120.86	109.67	109.33	107.74	118.46	116.17
	214	118.79	113.79	112.64	113.6	129.63	133.83	120.96	110.12	108.8	107.9	117.25	115.18
	214.5	118.62	113.54	113.29	113.44	129.96	134.83	121.21	111.48	108.12	108.93	117.23	115.46
	215	117.53	113.75	113.07	113.63	128.75	135.22	121.63	111.25	108.68	109.84	117.16	115.42
	215.5	117.62	114.13	112.66	113.51	128.06	134.95	123.46	110.96	109.37	109.19	117.58	115.39
	216	116.7	113.43	112.09	113.9	127.01	134.46	123.16	111.55	109.44	110.28	117.07	115.79
	216.5	116.13	112.3	112.22	112.84	125.87	133.88	122.46	111.91	109.51	110.46	116.97	114.76
	217	116.25	111.12	111.34	113.68	126.29	134.41	122.52	112.71	109.08	110.21	117.23	115.09
	217.5	115.25	111.58	111.21	113.2	125.63	134.64	123.33	114.23	108.14	110.01	118.2	115.26
	218	113.68	110.02	110.49	112.41	124.52	134.95	123.2	114.6	109.3	110.12	118.27	116.9
	218.5	112.55	109.95	109.64	112.15	124.2	136.03	123.8	115.15	109.41	111.21	118.78	117.98
	219	111.61	111.42	109.19	112.29	125.21	135.2	124.1	114.6	109.25	109.87	118.66	117.89
	219.5	110.28	111.34	107.94	112.48	128.31	135.99	123.05	114.12	110.62	109.67	119.92	117.98
	220	109.79	110.61	108.07	113.17	129.65	136.49	121.45	114.07	108.94	110.03	118.89	117
	220.5	110.55	111.22	109.25	112.92	131.25	136.16	119.87	113.05	108.66	110.76	119.92	116.77
	221	110.63	111.99	109.42	113.62	132.3	135.87	119.72	113.55	108.08	110.56	120.25	116.71
	221.5	110.71	112.53	111.14	113.67	132.21	134.08	120.73	112.65	108.9	109.63	119.03	116.45
	222	111.75	111.93	112.11	114.86	132.84	134.14	121.07	112.67	109.03	110.61	117.36	117.67
	222.5	112.88	113.13	110.79	115.36	132.78	132.9	119.25	111.84	107.35	111.2	117.01	117.86
	223	113.2	113.57	110.91	114.9	134.18	132.13	118.56	110.67	108.99	110.13	117.05	117.37
	223.5	113.56	112.95	110.75	114.72	133.79	133.1	118.85	111.27	108.94	111.68	118.6	117.97
	224	115.62	113.92	112.57	115.25	133.26	130.46	120.13	111.86	108	112.78	116.34	118.02
	224.5	115.46	113.24	112.17	115.38	132.63	130.32	121.12	112.61	110.27	113.56	117.22	118.73
	225	114.53	112.29	111.22	116.05	132.29	130.45	121.99	112.38	109.75	111.75	116.23	119.18
	225.5	114.9	112.5	111.28	116.51	131.65	130.44	122.85	113.34	109.67	111.47	116.61	119.14
	226	115.21	112.11	111.27	115.84	132.72	131.5	122.11	113.54	110.41	112.01	118.2	119.31
	226.5	114.84	113.28	110.64	115.23	131.75	131.78	122.25	113.62	111.35	112.88	119.34	118.75
	227	114.87	113.09	111.95	114.89	132.74	133.08	124.17	113.81	111.08	112.37	121.87	117.96
	227.5	115.87	112.89	112.19	116.2	132.41	132.66	124.4	113.88	109.33	112.43	120.96	118.74
	228	116.29	112.35	111.67	116.88	131.19	132.46	122.96	112.61	110.97	111.95	119.05	118.37
	228.5	117.85	112.16	111.29	116.44	130.22	133.97	121.81	112.7	110.88	111.64	120.46	118.14
	229	117.51	113.34	112.02	116.62	130.95	133.52	123.41	112.15	111.07	111.67	119.12	118.98
	229.5	118.38	113.55	111.03	116.58	131.4	132.67	123.19	112.75	112.18	111.52	120.02	117.59
	230	118.7	113.7	111.78	116.21	131.66	131.12	122.66	111.48	114.32	112.25	119.95	116.38
	230.5	119.28	114.21	110.97	116.48	130.82	130.09	122.56	111.49	114.5	111.98	118.56	116.36
	231	119.73	113.98	111.24	116.98	131.44	128.92	122.62	111.17	113.9	111.99	118.21	116.78
	231.5	119.74	116.03	111.05	118.75	131.18	127.6	122.52	112.09	113.64	112.15	117.31	118.29
	232	119.35	115.44	110.78	117.61	131.42	127.98	122.86	112.57	115.09	112.13	116.77	117.66
	232.5	119.04	115.63	110.89	116.38	132.37	126.26	125.14	113.81	114.19	111.26	117.43	118.06
	233	117.32	114.45	110.79	117.35	132.05	125.35	125.99	113.43	114.78	110.58	116.07	118.28
	233.5	117.71	114.37	111.54	117.04	131.8	124.57	124.56	114.57	113.69	111.09	117.17	118.04
	234	117.79	114.42	113.12	116.94	130.66	124.67	125.67	115.12	114.07	112.23	116.46	118.21
	234.5	117.74	115.03	112.77	116.58	130.51	125.43	125.07	115.23	113.36	112.88	117.31	120.85
	235	116.83	115.7	112.86	116	129.97	124.98	125.05	115.32	113.32	113.16	117.82	120.35
	235.5	116.13	115.32	113.14	115.08	130.34	124.21	124.97	115.74	114.71	111.53	117.06	119.5
	236	116.7	113.69	112.64	114.44	129.46	123.57	126.66	116.02	116.18	111.22	116.96	118.9
	236.5	116.72	115.73	111.9	114.95	128.55	122.78	126.78	115.11	115.52	112.71	118.15	119.73
	237	116.43	117.23	111.74	115.93	127.39	123.5	125.29	114.6	115.5	113.72	118.04	119.42
	237.5	115.29	116.73	112.74	115.52	127.84	123.4	124.79	115.12	114.5	114.06	119.24	118.67
	238	115.59	116.84	111.53	115.72	126.95	123.67	124.89	113.78	115.05	113.49	119.43	118.55
	238.5	115.18	117.41	110.72	115.79	127.07	124.45	123.93	112.62	114.07	114.37	120.49	119.41
	239	114.99	118.07	110.76	116.94	126.74	123.43	126.1	112.84	112.96	113.58	119.72	118.82
	239.5	114.21	118.17	111.55	118.18	127.7	123.67	125.61	113.87	111.54	114.39	120.09	119.16
	240	114	118.52	111.61	118.89	126.51	124.56	126.15	113.31	111.25	115.5	119.72	119.34
	240.5	113.92	116.68	113.13	118.64	125.99	124.71	124.48	112.17	110.66	116.52	119.71	118.3
	241	114.18	115.06	114.81	119.29	125.42	124.92	124.55	113.99	110.14	115.66	119.71	118.36
	241.5	113.58	113.4	115.11	119.9	126.07	124.97	124.01	114.17	109.79	115.81	120.13	118.35
	242	114.12	112.98	113.84	119.55	126.44	125.18	124.27	114.27	111.69	116.49	120.86	119.62
	242.5	113.64	113.19	113.94	119.37	127.34	125.99	123.75	115.92	110.9	116.58	121.27	119.53
	243	113.74	113.55	113.77	118.72	128.45	124.71	124.65	117.25	111.33	115.85	120.86	119.66
	243.5	113.48	112.1	113.49	117.54	128.72	125.18	124.95	117.01	112.17	116.48	121.09	119.39
	244	113.06	112.26	112.59	116.78	127.21	125.22	125.15	115.32	112.6	116	121.44	119.48
	244.5	113.21	112.09	112.34	115.74	128.49	124.04	123.83	116.17	112.53	115.53	122.9	120.18
	245	112.63	113.59	112.69	116.29	128.92	123.8	124.67	116.21	111.71	114.72	122.38	120.57
	245.5	113.43	113.88	111.73	115.45	129.13	124.32	123.69	114.52	112.08	114.72	122.95	120.42
	246	114.65	114.17	112.35	114.63	127.85	124	125.6	115.11	112.04	115.56	122.81	120.41
	246.5	115.5	114.85	113.01	114.97	127.3	123.74	126.02	115.4	110.78	114.07	122.09	119.41
	247	115.85	114.93	113.23	114.97	126.23	123.21	127.32	112.72	111.26	114.68	121.42	118.85
	247.5	115.88	114.32	113.77	116.78	124.47	122.86	127.45	112.55	111.48	116.34	121.32	118.42
	248	115.13	114.21	114.21	117.23	123.89	121.51	125.62	114.04	111.47	116.58	121.51	118.16
	248.5	116.89	113.1	114.93	117.79	123.81	120.93	125.79	115.16	111.41	117.24	121.45	119.01
	249	117.12	112.93	115.53	118.54	123.45	121.74	126.06	114.55	110.15	117.96	121.17	119.26
	249.5	117.48	113.32	113.94	117.95	122.91	121.75	125.24	114.69	110.98	117.49	121.85	119.35
	250	116.76	113.14	114.42	118.69	124.06	121.21	126.54	116.35	110.6	117.55	121.44	118.67
	250.5	117.35	114.19	113.49	118.31	124.32	122.38	125.75	116.06	111.4	116.44	121.73	117.73
	251	116.71	113.68	112.95	118.3	124.02	122.01	124.94	115.56	112.36	118.26	121.66	118.19
	251.5	115.99	113.27	112.53	118.46	124.91	121.55	125.17	116.69	111.72	118.71	122.45	118.56
	252	116.93	113.23	112.33	117.97	125.09	122.08	124.52	115.51	112.58	118.34	122.91	118.26
	252.5	117.07	115.28	112.21	117.95	125.57	123.29	125.14	113.58	112.18	117.92	122.2	118.82
	253	117.06	117.37	113.48	117.48	126.38	122.98	125.78	113.47	112.42	117.83	120.21	118.7
	253.5	117.23	116.85	113.73	117.48	125.69	121.7	127.17	113.56	112.85	117.41	121.44	118.72
	254	116.76	117.04	114.24	117.38	125.92	122.01	126.59	114.99	113.75	118.95	121.47	118.28
	254.5	116.21	117.39	113.75	117.7	125.54	121.12	126.44	115.91	115.04	119.16	121.97	119.66
	255	115.6	117.81	115.66	118.92	126.67	118.76	125.66	115.58	114.02	119.64	121.74	121.26
	255.5	115.09	118.06	116.83	118.49	126.66	117.52	126.08	115.86	112.69	118.87	120.95	121.07
	256	115.21	118.14	118.49	117.84	125.45	117.24	125.26	116.39	114.65	118.17	119.58	122.15
	256.5	114.42	117.97	119.57	117.67	125.31	116.25	125.25	116.99	114.45	116.57	119.86	122.44
	257	115.56	116.21	119.81	118.05	124.48	115.7	125.51	117.82	113.52	117.25	120.18	121.53
	257.5	115.75	115.42	118.43	117.72	123.4	116.16	124.61	118.01	114.04	116.66	121.71	120.59
	258	115.61	116.6	117.49	117.84	122.97	116.16	124.01	118.39	114.74	116.4	119.92	121.45
	258.5	117.17	116.63	118.44	118.62	123.53	115.49	125.69	116.77	113.8	116.32	119.31	123
	259	117.17	116.67	118.81	118.38	122.01	115.42	126.04	114.99	113.89	116.54	119.17	123.45
	259.5	117.32	115.63	117.7	118.86	120.68	115.82	125.9	114.53	114.11	117.38	118.83	122.91
	260	118.37	115.72	117.18	119.64	120.12	117.12	125.72	115.54	115.26	117.23	119.54	123.03
	260.5	118.55	116.27	116.81	121.51	120.38	117.68	125.74	114.76	113.82	117.67	119.75	122.96
	261	119.64	116.33	115.79	121.36	121.4	117.74	126.75	115.7	111.91	117.27	119.55	123.51
	261.5	119.97	117.45	115.92	121.75	122.32	118.17	126.43	116.44	114.8	116.77	119.67	123.36
	262	119.21	117.13	116.03	122.14	122.5	118.34	125.69	117.04	115.03	118.42	119.67	123.75
	262.5	120.57	117.36	116.82	121.26	122.55	118.49	125.51	117.64	114.7	118.28	121.24	121.63
	263	119.99	117.12	115.78	121.06	122.02	118.39	124.11	118.91	115.45	118.65	122.55	120.6
	263.5	120.03	117.11	115.68	121.4	122.62	118.72	123.44	120.21	114.33	118.91	122.26	119.66
	264	120.48	117.22	115.9	120.36	123.29	118.35	123.35	120.74	115.12	118.02	123.07	119.07
	264.5	121.3	118.59	116.71	120.37	123.33	118.43	125	120.66	113.94	119.49	122.85	119.44
	265	121.16	118.35	116.09	119.01	123.65	117.4	124.97	122.2	113.59	118.44	122.84	118.43
	265.5	120.85	118.12	117.22	119.58	122.45	117.85	124.85	121.17	114.77	118.8	121.88	118.1
	266	121.21	118.29	116.3	119.24	121.46	116.91	125.06	120.42	113.66	118.83	122.03	119.57
	266.5	122.37	118.87	116.38	119.79	121.4	117.58	127.36	120.05	113.96	117.41	121.88	119.24
	267	120.71	118.4	116.17	120.43	121.77	118.18	128.16	119.01	114.37	117.79	120.4	120.11
	267.5	120.75	118.58	116.95	120.52	122.06	119.23	129.2	118.94	114.71	117	119.09	119.93
	268	121.73	118.87	116.88	121.07	121.8	120.4	128.33	118.56	115.48	116.19	118.33	119.14
	268.5	120.98	118.94	115.84	121.25	121.56	120.94	128.97	118.1	116.24	117.06	118.12	119.28
	269	119.78	118.29	115.11	121.29	121.78	120.28	128.89	117.59	116.42	114.45	118.32	119.05
	269.5	120.39	117.73	115.58	122.02	120.67	121.24	129.65	117.6	117.52	114.97	119.5	118.47
	270	120.23	118.93	114.55	122.68	120.56	121.76	129.87	118.19	116.81	115.57	120.58	119.62
	270.5	119.06	118	115.92	122.43	120.01	122.59	129.15	118.52	116.61	115.74	119.84	118.68
	271	117.91	117.65	115.72	122.32	120.83	122.07	128.06	119.15	116.27	115.62	120.71	120.58
	271.5	118.17	117.21	116.32	123.4	121.05	122.28	127.28	120.12	115.92	115.47	121.9	120.99
	272	117.74	117.15	115.74	123.15	120.24	121.79	126.48	120.58	115.25	116.46	123.02	122.52
	272.5	116.5	116.64	116.41	121.77	119.87	119.99	125.77	120.42	113.39	117.46	124.02	123.18
	273	117.27	116.8	117.61	122.09	119.34	120.35	125.53	121.1	112.23	118.1	124.24	122.89
	273.5	117.33	116.58	117.96	121.57	119.27	120.4	124.52	119.88	112.98	120.37	125.29	122.66
	274	117.59	116.91	117.51	121.57	119.53	118.99	124.89	119.17	112.84	120.83	123.58	124.5
	274.5	116.9	115.91	118.49	121.44	120.14	118.39	124.81	117.61	114.81	121.08	124.07	123.83
	275	116.97	116.4	117.48	122.21	121.12	117.26	123.77	117.86	113.8	121.83	124.2	124.52
	275.5	118.09	116.23	117.81	121.57	120.62	116.56	123.86	116.44	113.97	122.02	122.42	123
	276	118.18	117.22	117.04	122.87	120.13	116.2	123.16	116.14	115.02	122.19	122.09	123.3
	276.5	118.58	117.45	118.07	122.86	120.83	115.82	124.53	115.25	115	121.33	122.92	123.31
	277	119.08	118.16	117.9	124.01	121.18	117.19	125.67	114.83	117.61	119.95	123.73	123.34
	277.5	118.61	117.64	115.88	123.85	121.44	116.91	127.12	114.76	118.38	118.55	123.16	124.36
	278	118.69	117.93	115.37	124.42	121.41	117.07	128.54	116.39	118.02	118.18	123.14	125.55
	278.5	118.83	117.83	115.37	123.96	121.81	117.5	128.55	116.67	117.4	117.88	124.14	124.62
	279	118.42	118.77	114.2	122.68	120.57	118.08	128.19	118.24	116.19	117.33	124.34	124.08
	279.5	118.08	118.87	114.68	122.59	119.76	117.49	130.64	119.21	116.67	116.56	124.92	123.93
	280	117.23	119.51	115.55	123.15	119.22	117.45	129.84	120.21	116.82	117.5	124.55	124.97
	280.5	117.41	118.18	115.83	120.39	120.17	116.32	130.89	120.44	115.34	118.53	125.06	125.51
	281	117.48	117.5	116.14	121.25	119.9	116.06	130.25	121.14	116.17	119.15	123.76	124.41
	281.5	117.49	117.59	115.48	121.44	119.72	114.82	130.53	120.51	114.73	119.97	122.72	124.41
	282	117.51	117.58	117.85	121.84	118.8	114.47	129.83	120.51	114.43	120.09	123.74	125.09
	282.5	116.1	117.16	117.39	121.13	119.16	114.1	129.08	120.14	114.86	119.39	123.65	124.92
	283	116.71	117.13	118.06	120.87	118.67	114.2	127.43	120.04	115.42	119.69	123.47	126.85
	283.5	117.22	116.87	118.65	121.53	119.01	113.6	127.83	120.36	115.7	121.12	123.86	126.37
	284	116.87	116.53	119.08	121.91	119.05	114.35	126.39	119.15	116.7	120.85	123.96	125.71
	284.5	116.98	115.49	119.11	123.44	120.08	113.98	126.97	118.53	116.49	121.24	126.03	124.8
	285	117.89	115.43	118.76	123.99	119.05	115.04	126.65	118.9	116.95	120.82	125.7	123.89
	285.5	116.88	116.47	118.19	122.81	118.72	115.54	127.01	118.78	115.8	120.86	125.16	123.95
	286	117.68	116.27	118.64	121.73	119.81	115.89	126.2	119.86	116.19	120.73	124.95	124.7
	286.5	116.85	116.65	118.4	121.68	119.9	115.93	127.03	119.7	115.39	121.22	124.84	124.76
	287	118.28	117.14	118.56	122.75	118.96	116.3	127.03	120.54	115.71	120.95	124.36	124.3
	287.5	117.82	117.39	117.4	123.53	119.16	115.88	129.3	120.57	115.97	121.32	125	123.25
	288	119.21	118.26	117.97	123.25	119.49	115.67	129	120.17	116.14	120.25	124.74	125.44
	288.5	119.91	117.22	117.58	122.14	119.65	115.88	128.99	120.58	115.17	120.9	124.73	125.27
	289	119.63	116.97	116.81	120.99	119.06	115.72	129.69	121.13	114.83	119.55	124.44	124.93
	289.5	118.37	118.18	117.37	121.74	118.98	115.43	129.78	120.35	114.26	118.41	124.18	125.43
	290	118.61	117.94	116.67	121.85	118.12	115.62	128.77	119.87	114.18	118.39	124.46	124.65
	290.5	118.12	117.33	117.02	121.82	115.95	116.02	128.65	119.59	114.72	118.85	125.19	123.69
	291	119.03	118.07	117.4	120.9	117.16	115.71	127.14	120.54	116.59	119.76	124.3	123.54
	291.5	118.53	118.14	118.94	119.67	117.57	115.43	126.08	119.52	116.16	120.47	125.64	124.44
	292	118.13	117.95	119.38	119.29	117.64	115.55	124.41	120.05	115.92	119.51	127.07	124.85
	292.5	116.78	116.69	118.48	119.64	117.39	114.31	126.41	119.43	114.72	119.38	125.37	123.12
	293	116.52	118.74	118.6	122.65	117.09	115.83	127.21	118.86	114.82	119.17	125.63	124.29
	293.5	116.18	118.84	118.66	123.7	116.63	116.71	125.96	119.09	114.38	119.14	126.18	125.06
	294	116.89	118.72	119.2	124	117.49	116.51	126.17	120.45	115.19	120.94	126.32	124.57
	294.5	117.8	118.88	118.76	124.44	118.39	115.51	126.14	120.94	116.22	121.22	126.54	125.44
	295	118.09	120.36	118.88	124.29	119.57	115.52	127.19	121.5	115.19	119.85	127.49	125.35
	295.5	118.31	119.73	118.15	126.08	119.31	116.26	128.36	120.2	113.54	118.66	126.66	123.3
	296	119.5	118.61	117.38	126.62	118.35	116.57	128.87	120.23	113.33	117.98	125.41	123.17
	296.5	119.01	118.85	117.78	127.45	118.21	116.83	129.74	119.44	114.31	118.79	123.46	122.56
	297	119.22	119.39	118.65	127.06	118.96	118.83	127.98	120.3	115.5	118.5	124.49	124.7
	297.5	119.21	119.85	118.63	124.34	119.39	117.43	128.51	120.45	114.57	117.81	124.69	123.79
	298	120.39	120.82	118.97	123.44	118.81	116.98	130.25	120.57	116.78	118.22	124.34	124.04
	298.5	120.11	120.91	118.64	123.41	117.18	117.45	130.58	120.26	116.89	117.27	124.92	124.3
	299	119.47	120.92	120.54	123.43	117.38	117.65	131.01	120.23	116.94	115.96	124.49	124.6
	299.5	117.72	119.24	119.48	123.46	117.79	116.44	131.18	119.64	118.17	116.37	123.57	125.95
	300	116.78	119.54	118.9	122.77	116.5	115.56	130.65	119.73	118.53	116.05	124.89	127.66
	300.5	116.12	120.86	119.56	124.16	115.98	116.04	132.4	120.32	119.85	116.72	124.56	127.71
	301	116.81	120.82	120.44	122.7	116.12	115.6	131.88	121.24	119.49	117.07	124.58	126.92
	301.5	115.99	121.39	119.9	122.57	115.14	114.98	131.8	122.07	119.97	117.8	124.18	126.56
	302	116.18	120.2	120.35	122.99	114.17	113.77	131.14	122.45	120.8	119.02	124.39	128.29
	302.5	115.82	120.01	119.96	123.07	114.83	113.37	130.95	122.91	119.69	118	124.17	128.2
	303	116.24	120.22	120.82	122.87	115.07	112.62	130.16	121.96	119.09	117.39	123.68	128.27
	303.5	116.02	119.55	119.36	123.02	114.65	111.749	129.79	121.78	119.19	118.31	123.87	128.57
	304	116.82	120.77	120.01	125.04	113.56	112.73	130.62	123.24	119.37	117.95	123.71	128.58
	304.5	117.26	121.46	120.53	124.83	113.55	112.18	130.5	124.27	119.28	118.42	123.89	127.74
	305	116.98	123.51	120.39	123.61	114.38	109.835	128.42	123.97	118.08	118.73	123.53	126.14
	305.5	116.65	124.95	120.6	125.51	113.92	109.598	128.04	123.23	117.72	119.68	123.88	126.73
	306	119.99	124.5	117.87	127.1	114.73	109.819	126.71	123.92	116.79	119.18	123.61	125.26
	306.5	124.95	125.49	119.91	128.27	115.51	112.19	126.9	124.25	117.59	118.02	122.84	123.79
	307	131.26	126.26	120.49	128.38	115.11	112.99	126.8	123.62	117.6	118.97	122.52	122.82
	307.5	131.2	126.38	119.48	128.59	115.4	113.18	125.81	125.49	117.53	119.86	121.65	123.31
	308	130.82	126.66	119.22	128.72	114.97	114.26	127.14	124.9	116.27	119.73	121.87	122.79
	308.5	131.85	127.1	119.93	127.45	115.64	113.15	126.08	123.96	115.92	120.56	122.84	121.63
	309	131.37	126.65	120.2	127.78	116.27	113.86	126.01	124.23	115.69	119.73	124.04	122.65
	309.5	131.53	124.15	120.69	127.04	116.39	115.62	128.51	123.71	115.91	119.12	125.39	122.89
	310	131.74	122.66	120.84	126.14	116.19	115.47	128.44	123.33	114.75	117.11	125.19	123.21
	310.5	129.76	123.34	123.75	124.65	115.68	115.74	129.72	122.84	116.04	116.97	125.84	123.77
	311	124.92	122.71	122.75	123.48	115.42	114.55	130.46	122.24	115.87	117.62	126.19	124.27
	311.5	117.13	122.54	122.35	123.89	116.62	115.61	130.71	122.46	115.68	118.74	127.11	125.29
	312	116.9	122.76	123.03	123.48	117.91	116.45	132.06	121.12	116.5	118.97	127.56	124.37
	312.5	116.78	123.61	124.15	123.46	118.81	116.76	131.59	121.21	117.54	119.44	127.18	125.05
	313	116.89	123.11	124.49	123.81	118.88	118.09	131.89	120.75	117.54	120.91	126.38	125.52
	313.5	116.89	123.96	124.99	124.36	119.64	119.61	133.88	121.54	117.47	121.97	125.2	124.98
	314	117.03	124.49	124.77	124.67	120.74	119.74	130.73	122.25	117.53	121.73	124.76	125.6
	314.5	117.75	125.08	123.71	126.16	121.63	121.57	130.75	122.6	119.04	121.36	125.19	125.54
	315	117.35	124.81	123.38	127.17	123	121.47	131.23	122.1	118.33	122	125.75	125.58
	315.5	117.37	125.24	122.34	127.89	123.78	121.58	130.28	122.24	118.48	122.76	125.67	127.05
	316	119.04	125.37	123.46	127.94	124.08	121.33	129.46	121.5	118.32	121.91	126.19	127.55
	316.5	120.13	126.31	123.35	128.55	123.48	120.71	129.05	121.8	118.63	121.57	125.68	128.17
	317	121.11	127.4	123.2	129.21	124.32	120.98	127.47	122.7	118.05	121.21	126.9	127.67
	317.5	119.53	128.08	123.18	129.25	124.2	121.23	127.83	122.87	119.54	120.16	126.34	127.39
	318	120.01	127.63	123.52	130.79	123.84	121.49	125.92	122.21	120.91	121.34	126.12	127.32
	318.5	120.03	129.07	124.56	133.11	122.67	121	127.99	122.88	121.31	121.63	126.25	127.78
	319	120.61	130.7	124.91	131.88	123.13	120.39	128.86	123.84	121.89	121.7	126.81	127.28
	319.5	120.73	131.18	127.56	132.66	123.54	120.81	128.36	123.36	122.57	122.17	125.21	128.15
	320	120.79	131.28	127.19	132.94	123.67	120.35	128.1	122.58	121.96	122.14	126.11	126.66
	320.5	120.91	132.25	125.63	133.4	123.52	119.72	127.92	123.41	122.27	122.5	124.86	127.13
	321	119.17	131.84	126.6	134.21	124.33	120.26	127.7	123	122	122.23	125.65	126.82
	321.5	119.74	131.49	127.65	133.9	123.9	121.01	129.06	122.77	123.16	123.39	124.62	127.89
	322	120.89	132.32	128.37	134.84	124.8	121.54	128.66	123.06	121.94	123.42	124.85	128.63
	322.5	122.5	133.07	128.54	134.15	125.97	120.27	129.54	122.47	121.42	122.86	124.7	129.6
	323	123.68	133.51	127.84	134.24	126.64	121.09	128.97	121.38	121.56	123.4	124.51	130.03
	323.5	123.46	133.11	128.55	135.08	126.89	121.31	128.19	120.53	118.99	123.86	123.79	129.76
	324	123.58	134.3	127.04	135.26	125.69	122.69	128.75	121.94	118.51	122.63	124.74	129.63
	324.5	123.6	135.13	128.04	136.86	126.54	124.02	128.75	122.83	119.04	122	122.84	128.92
	325	124.32	135.07	129.3	136.98	126	124.38	129.18	122.89	119.18	123.13	122.81	128.25
	325.5	125.23	136.27	129.29	135.6	125.46	125.18	129.58	122.72	120.49	123.29	123.15	128.27
	326	125.46	135.28	129.48	137.21	126.1	124.65	129.33	123.13	120.58	120.88	124.22	127.03
	326.5	126.92	135.31	129.23	137.05	125	125.6	129.09	123	120.01	120.52	124.52	125.46
	327	127.48	134.44	129.54	136.74	124.71	126.37	128.65	123.34	119.81	119.56	125.04	124.67
	327.5	127.73	134.09	128.18	136.19	126.11	126.56	128.46	123.36	119.6	119.92	125.1	126.45
	328	127.91	136.46	128.49	136.35	126.3	127.72	129.47	123.72	122.52	119.62	125.05	127.3
	328.5	128.04	137.53	128.58	136.1	127.41	127.68	128.32	123.52	122.55	119.57	125.05	126.39
	329	128.75	139.68	128.51	134.46	128.22	127.69	128.01	123.72	121.28	119.47	126.64	128.58
	329.5	128.59	140.87	130.58	134.88	129.91	128.46	129.98	124	121.1	118.64	126.77	128.01
	330	130.32	140.57	130.69	135.93	131.58	129.94	129.98	125.04	120.31	118.91	126.09	129.41
	330.5	130.31	142.45	130.56	135.77	132.13	130.67	130.94	124.97	120.34	119.71	124.19	130.25
	331	130.62	143.14	130.06	136.79	133.77	129.73	131.27	125.51	119.91	120.33	125.04	131.87
	331.5	130.22	144.47	130.23	136.88	134.65	131.62	130.84	125.65	119.94	120.99	124.04	132.84
	332	130.27	144.78	132.48	137.75	134.04	132.72	130.26	126.42	119.79	121.66	124	130.53
	332.5	129.65	142.83	133.01	137.82	135.52	133.94	130.18	126.51	118.55	122.92	124.91	130.58
	333	130.78	142.36	135.76	137.23	135.09	133.98	131.1	124.92	117.62	123.53	125.26	130.9
	333.5	132.05	140.58	137.1	137.53	134.69	134.87	132.05	124.36	119.08	124.4	125.23	130.31
	334	133.83	139.63	135.16	136.31	136.1	136.06	130.6	124.18	120.15	123.39	123.88	130.6
	334.5	133.78	139.78	135.61	137.46	136.74	135.13	130.37	124.05	118.96	124.28	124.06	129.01
	335	134.45	141.41	136.61	136.61	136.4	135.41	128.76	123.57	118.15	124.28	125.97	128.35
	335.5	136.03	141.68	137.77	136.61	137.09	135.8	128.41	123.27	119.66	124.19	124.25	127.69
	336	135.96	141.98	137.71	136.45	137.81	135.08	128.4	123.31	119.29	124.34	125.15	126.08
	336.5	135.86	141.85	137.33	136.29	139.82	135.37	129.7	122.34	119.78	122.74	124.62	126.07
	337	136.64	142.86	137.99	137.69	139.09	134.67	130.3	121.82	119.62	120.88	123.84	125.87
	337.5	136.6	143.27	137.92	139.55	140.46	134.02	129.96	121.87	120.16	119.8	123.78	126.19
	338	136.51	144.09	138.05	140.73	139.79	134.94	129.91	124.15	120.93	120.11	123.22	126.35
	338.5	136.61	144.91	139.98	143.1	139	135.09	129.16	123.57	119.14	121	125.41	127.21
	339	137.06	145.66	142.18	143.54	138.27	135.97	129.82	122.84	120.46	119.63	125.5	127.6
	339.5	139	144.69	143.21	147.38	138.77	136.43	131.34	122.26	120.37	119.97	124.58	127.08
	340	138.13	145.9	143.83	148.31	139.59	138.43	132.1	122.43	118.75	120.65	126.85	127.46
	340.5	138.77	146.62	145.32	149.73	139.82	139.22	132.11	122.9	118.82	120.21	126.87	129
	341	139.29	147.74	146.28	151.85	139.12	139.93	131.04	122.54	119.31	121.54	126.99	128.92
	341.5	139.31	148.36	145.34	152.82	140.1	140.92	130.74	122.63	119.25	123.32	126.88	129.6
	342	139.61	149.9	144.48	152.47	141.07	141.32	131.56	123.24	120.07	124.18	127.71	128.17
	342.5	140.71	150.69	145.47	154.2	144.04	141.58	131.45	121.73	119.13	122.71	127.78	128.18
	343	140.95	151.99	145.5	155.24	143.94	141.03	131.97	122.78	120.35	123.43	127.41	126.4
	343.5	140.68	152.87	144.47	155.96	143.88	140.88	132.83	123.16	118.66	124.72	128.2	126.46
	344	140.53	153.17	143.6	155.48	145.48	142.28	133.21	123.46	118.55	124.12	128.54	128.14
	344.5	140	153.14	143.57	155.58	145.38	142.71	133.31	124.37	118.69	122.6	127.34	127.11
	345	141.74	155.54	143.11	156.83	145.72	142.46	133.93	123.77	119.45	121.74	127.78	126.57
	345.5	142.57	156.43	142.76	156.95	146.95	142.29	134.7	125.06	118.64	121.49	128.39	127.74
	346	145.52	157.26	146.21	157.51	147.16	143.34	134.36	125.71	118.19	122.2	127.93	127.21
	346.5	146.24	156.38	146.84	158.66	146.85	144.83	133.8	125.43	118.06	123.13	126.84	127.27
	347	146.48	156.48	146.38	157.68	145.39	144.59	133.69	125.19	117.9	122.66	127.38	127.51
	347.5	145.98	156.38	145.85	159.05	145.96	145.14	133.3	124.05	116.26	121.6	127.52	129.24
	348	146.9	156	146.68	159.27	147.79	146.26	131.55	124.51	117.74	121.27	127.03	129.15
	348.5	148.19	157.75	146.6	159.67	147.24	145.42	130.41	124.9	118.62	122.53	127.94	127.74
	349	148.43	158.94	147.51	161.3	147.66	144.13	131.01	123.69	118.57	123.16	128.52	129.03
	349.5	148.07	159.13	147.71	162.41	147.72	145.51	130.62	123.43	117.99	124.16	128.73	128.34
	350	148.65	159.06	148.28	164.36	147.4	146.9	130.56	123.83	118.15	122.57	129.23	127.49
	350.5	146.53	159.8	147.8	164.91	147.47	146.58	131.27	122.71	118.44	121.6	130.43	126.57
	351	147.55	161.65	149.63	166.15	147.93	146.82	131.63	123.39	117.82	121.27	131.47	128.08
	351.5	148.13	162.95	150.01	168.15	148.81	147.72	130.89	122.95	118.48	122.17	131.86	126.62
	352	149.45	163.79	150.71	168.21	148.9	149.33	130.89	121.71	120.45	122.18	133.64	126.33
	352.5	151	164.36	149.74	170.01	148.24	149.67	131.67	122.43	120.16	122.25	134.35	126.64
	353	149.43	164.15	151.49	172.32	147.98	150.48	131.19	122.96	119.67	121.7	134.41	127.83
	353.5	150.32	164.91	151.8	173.1	147.85	150.21	129.78	123.78	120.3	122.21	133.94	127.14
	354	150.54	163.44	152.15	174.78	148.78	150.12	130.36	123.29	120.87	122.44	135.24	127.08
	354.5	149.26	163.78	154.29	175.19	150.21	149.79	130.23	123.96	119.86	123.58	134.79	127.47
	355	150.57	162.35	153.33	176.1	152.74	149.8	128.53	125.06	120.52	123.08	134.22	128.11
	355.5	150.58	161.56	152.89	176.58	152.67	150.38	128.01	125.57	121.27	122.68	133.19	128.37
	356	150.49	161.19	153.3	178.24	153.83	149.76	128.58	127.01	121.83	122.3	132.15	129.12
	356.5	151.69	161.46	154.98	178.94	155.16	149.7	128.67	129.5	121.25	122.68	130.79	128.3
	357	152.19	163.46	155.77	180.93	155.95	150.63	128.25	128.35	121.18	122.99	130.07	127.28
	357.5	153.15	164.02	155.83	179.57	157.42	151.15	129.15	129.42	122	123.35	129.33	126.31
	358	153.21	164.45	157.39	180.65	158.21	152.95	130.24	128.91	122.64	123.62	128.82	125.67
	358.5	153.59	165.23	160.01	181.31	158.16	153.96	130.91	129.74	122.39	123.36	127.25	126.56
	359	154.04	166.3	159.41	182.5	157.91	154.19	130.76	128.77	123.41	123.92	126.96	126.51
	359.5	154.13	167.96	159.19	184.06	156.41	153.41	132.39	127.76	123.82	125.63	128.24	126.88
	360	155.9	169.42	159.29	186.65	157.71	153	132.9	127.78	123.15	126.39	129.37	125.63
	360.5	155.28	170.65	160.64	187.65	157.69	153.79	132.68	126.31	122.26	127.75	131.24	126.05
	361	154.58	171.28	159.73	188.4	157.9	153.75	133.89	126.48	121.82	127.53	130.79	126.98
	361.5	152.89	170.97	158.94	188.94	157.99	152.94	134.93	126.3	122.26	126.88	130.7	128.26
	362	153.42	173.13	158.69	191.14	157.8	154.27	134.76	125.45	121.81	127.07	130.55	128.35
	362.5	155.29	172.95	158.41	191.16	158.48	154.19	133.48	126.23	121.18	125.57	132.71	128.08
	363	156.09	175.7	157.01	191.71	159.73	153.76	131.37	127.02	121.57	124.71	133.24	126.1
	363.5	158.26	176.02	157.88	190.91	159.52	153.57	131.17	127.66	121.15	123.71	134.49	126.24
	364	158.13	175.9	159.19	191.48	160.18	154.77	130.45	128.95	120.29	121.52	133.9	126.9
	364.5	157.65	176.81	158.82	192.53	160.07	157.6	130.54	128.38	120.89	121.44	133.1	128.74
	365	160.01	177.17	158.91	194.05	160.19	158.62	131.95	129.79	121.53	120.67	132.28	129.1
	365.5	160.79	178.31	160.84	194.8	161.3	160.17	131.46	129.33	121.95	122.24	132.48	127.01
	366	162.96	178.79	162.63	194.2	162.59	160.96	131.74	130.6	120.66	122.69	133.36	125.95
	366.5	162.41	177.98	164.86	194.85	163.66	160.41	132.67	130.32	120.49	122.76	134.07	125.97
	367	162.59	177.63	164.13	196.54	162.87	160.74	133	129.98	121.91	123.63	132.13	125.9
	367.5	162.67	175.7	165.85	198.09	161.97	162.24	133.5	129.03	122.1	125.1	131.13	127.22
	368	163	176.72	165.02	199.26	163.67	163.6	133.5	128.77	121.84	125.09	130.64	126.62
	368.5	165.53	178.38	165.89	199.43	163.89	164.93	132.55	127.11	122.25	125.42	130.02	127.12
	369	165.94	177.31	167.75	199.94	164.13	164.01	131.47	127.08	122.02	125.79	130.96	126.1
	369.5	165.57	177.11	168.4	199.22	164.97	163.97	130.02	125.86	121.98	126.62	129.91	124.79
	370	166.98	176.88	167.05	199.05	166.18	163.62	130.94	124.36	122.62	124.58	129.85	126.59
	370.5	166.32	177.5	166.46	201.04	166.09	165.04	130.2	124.06	123.76	124.6	129.63	127.05
	371	167.66	176.84	165.32	200.51	165.52	165.86	130.16	124.83	122.92	123.05	129.46	127.38
	371.5	169.42	178.26	167.48	200.6	167.23	167.99	130.98	125.07	120.97	122.5	130.64	128.44
	372	169.19	178.61	167.8	199.57	168.16	168.16	131.75	124.78	119.76	121.96	131.45	130.02
	372.5	169.96	179.25	169.25	199.9	168.82	168.91	132.51	124.45	120.03	122.63	132.26	129.95
	373	168.09	180.34	168.99	201.66	168.38	170.05	133.17	125.18	120.22	122.78	132.5	128.22
	373.5	168.8	180.39	168.56	200.76	169.65	170.18	133.44	124.97	119.15	122.4	132.27	128.87
	374	169.22	181.32	169.5	200.77	169.55	171.57	133.89	125.35	119.19	121.72	132.73	129.28
	374.5	168.32	181.52	170.3	202.13	167.61	172.65	131.56	126.2	118.83	122.82	133.2	128.82
	375	168.93	182.5	171.78	202.69	168.17	172.15	131.15	125.64	119.2	122.65	132.98	128.52
	375.5	169.9	183.28	173.15	204.96	169.96	172.21	130.18	124.85	120.02	122.62	132.56	127.18
	376	168.81	183.32	172.67	206.96	171.7	173.62	130.36	124.14	121.79	122.52	132.88	126.91
	376.5	170.65	184.66	172.18	209.41	171.37	172.92	130.35	126.07	122.4	123.19	132.33	125.87
	377	170.03	184.48	172.56	210.98	170.55	172.72	128.75	125.73	123.35	122.68	131.66	126.61
	377.5	171.26	184.5	174.36	209.5	172.35	171.81	128.74	126.5	123.13	123.89	131.29	126.94
	378	170.76	187.15	175.95	211.85	173.34	172.07	129.93	128.1	124.75	122.66	132.03	126.69
	378.5	171.91	187.18	174.55	212.69	174.12	172.22	130.02	128.07	124.08	122.38	132.62	127.4
	379	172.75	188.13	175.07	214.74	174.19	171.93	130.91	128.72	123.87	123.69	132.9	127.98
	379.5	172.99	186.77	175.64	215.49	174.72	172.32	131.01	129.26	123.27	123.49	133.85	128.4
	380	171.17	187.67	175.47	216.17	174.41	172.28	130.89	129.03	123.93	123.74	135.4	129.77
	380.5	172.46	187.1	174.63	216.53	173.74	170.48	129.42	129.15	123.5	125.13	134.41	130.75
	381	174.85	187.4	173.99	216.79	175.16	170.73	129.82	128.75	124.33	124.58	134.64	130.66
	381.5	176.56	187.23	175.3	218.02	175.89	171.43	130.83	129.02	124.51	124.89	136.03	130.54
	382	176.77	186.41	175.15	220.52	175.64	173.55	131.1	130.12	124.35	124.26	137.19	131.8
	382.5	177.04	185.91	174.57	219.09	174.55	173.68	130.73	129.75	122.88	124.07	137.25	130.75
	383	178.02	185.62	175.31	222.2	174.37	174	131.71	129.3	122.14	124.34	137.49	130.1
	383.5	178.22	185.53	175.94	223.12	174.72	175.4	131.85	129.21	121.81	122.55	137.83	130.62
	384	179.62	187.47	176.79	223.26	175.12	176.16	132.76	129.06	122.01	123.54	136.45	130.68
	384.5	182.03	186.87	176.27	224.53	175.85	177	132.54	129.93	122.02	124.44	135.21	129.94
	385	181.14	187.71	177.39	225.02	174.82	177.88	133.98	130.23	121.92	123.31	136.78	129.18
	385.5	179.57	188.43	179.85	225.52	175.31	179.41	134.8	129.24	121.91	122.82	137.02	128.54
	386	179.7	189.88	179.72	224.08	176.67	179.93	135.04	129.23	121.38	122.98	136.25	128.67
	386.5	179.69	190.73	179.68	225	176.83	180.13	136.11	129.25	122.08	122.94	136.84	128.53
	387	179.43	191.1	179.86	226.57	177.4	180.83	135.81	127.91	123.26	123.39	136.67	129.63
	387.5	178.13	193.87	182.3	226.12	178.96	182.12	135.06	128.78	123.67	122.53	136.22	129.47
	388	178.43	195.05	182.43	226.02	181.09	182.15	134.25	128.2	124.27	122.63	135.5	128.65
	388.5	178.71	194.95	182.64	227.17	181.31	182.73	134.05	129.09	124.12	121.34	134.84	129.12
	389	178.8	196.6	183.3	225.79	181.65	184.11	134.18	129.8	124.38	121.34	136.31	129.33
	389.5	178.65	197.02	184.41	226.45	183.5	183.54	133.8	130.8	123	121.56	135.59	129.74
	390	178.35	197.49	184.27	227.61	183.78	185.5	132.38	131.92	122.44	121.78	136.4	130.44
	390.5	180.25	197.78	183.36	230.44	181.63	187.04	132.46	131.92	122.69	121.76	135.66	129.1
	391	182.79	198.98	183.4	231.52	183.54	185.43	131.08	131.5	122.27	121.76	135.56	128.39
	391.5	184.57	199.74	182.42	232.93	183.38	186.35	130.57	131.29	122.24	123.02	135.13	127.13
	392	184.65	199.69	181.38	233.34	183.34	186.67	130.22	129.96	123.1	123.64	136.06	128.34
	392.5	185.24	199.82	184.2	233.44	182.97	186.96	130.94	129.77	122.66	122.78	136.16	128.3
	393	185.94	199.7	183.38	235.12	182.59	187.48	131.52	128.02	122.08	123.27	138.07	128.22
	393.5	186.86	199.63	182.56	235.35	182.27	187.39	132.1	126.77	120.42	123.57	136.55	127.61
	394	189	200.56	183.45	236.61	183.55	189.28	131.94	126.42	121.57	123.72	136.5	127.73
	394.5	190.69	201.45	183.71	236.37	183.68	188.59	132.67	126.14	121.78	123.68	136.51	129
	395	189.13	201.91	187.2	236.52	185.73	188.68	132.79	124.99	121.51	123.35	137.96	129.22
	395.5	188.78	202.24	188.14	236.31	184.6	190.13	133.44	125.08	122.31	122.83	137.89	129.15
	396	190.28	202.24	191.4	236.16	185.86	189.4	133.97	126	123.09	122.81	138.36	130.52
	396.5	191.68	202.97	192	237.21	186.39	189.06	134.49	127.28	122.61	123.92	138.29	129.13
	397	192.88	204.55	191.76	236.75	187.57	190.05	134.16	127.9	122.96	126.46	138.86	130.03
	397.5	192.23	206.92	193.33	236.35	188.59	191.41	133.54	128.81	125.22	125.7	137.91	129.01
	398	191.72	207.7	196.62	238.93	190.25	191.49	133.39	128.96	125.33	126	139.02	129.59
	398.5	191.45	209.15	196.21	237.7	189.87	191.24	133.41	128.55	124.66	126.74	139.37	130.27
	399	190.49	207.87	196.46	238.07	191.65	190.98	133.57	127.96	124.35	127.51	138.52	128.97
	399.5	192.06	207.77	194.76	238.19	192.46	191.78	133.81	128.75	125.03	128.46	138.06	129.21
	400	191.9	208.78	195.67	238.92	192.85	191.86	133.44	128.27	124.19	129.38	137.58	129.14
	400.5	191.79	208.79	193.71	239.79	192.12	194.12	133.82	127.42	123	130.12	137.4	127.8
	401	192.73	208.74	193.26	239.01	190.93	196.38	134.33	128.57	124.02	128.82	137.9	127.7
	401.5	192.26	209.35	193.68	239.45	192.37	195.37	134.6	129.28	124.28	126.56	139.65	126.21
	402	193.29	208.46	194.98	239.37	191.95	194.56	133.12	129.76	122.78	127.56	141.96	127.04
	402.5	194.81	208.5	193.96	239.62	191.28	195.59	132.89	130.81	124.32	126.87	141.8	126.82
	403	195.67	208.45	193.89	240.79	190.28	195.57	133.8	131.21	125.41	125.92	140.73	126.26
	403.5	196.91	210.46	194.4	241.07	189.09	196.04	133.41	131.29	125.25	125.59	141.45	125.19
	404	196.61	211.22	194.82	241.78	189.6	195.08	133.67	132.86	125.23	125.37	141.67	126.17
	404.5	198.18	211.01	193.92	241.15	189.93	195.95	133.78	131.49	125.3	126.76	141.55	126.17
	405	198.76	210.92	195.53	242.67	191.65	195.08	134.53	132.13	126.5	126.44	141.55	126.72
	405.5	198.84	210.83	197.09	244.24	192.28	193.31	133.54	131.28	126.02	126.36	142.6	127.29
	406	197.84	209.25	195.92	245.45	191.96	194.84	133.29	132.48	125.45	126.62	140.98	127.51
	406.5	197.6	209.19	197	246.84	193.65	195.44	135.51	131.35	125.56	126.57	139.36	127.81
	407	196.72	210.53	197.83	247.11	193.2	195.44	136.06	129.41	126.17	126.45	139.75	128.62
	407.5	197.34	210.57	198.39	247.32	193.63	196.67	134.62	128.36	126.97	126.02	140.17	127.59
	408	197.61	210.28	198.58	248.48	193.55	197.92	133.08	128.66	128.3	127.09	140.26	129.69
	408.5	197.98	212	200.17	249.2	193.7	198.11	132.04	128.11	127.59	126.36	140.31	129.61
	409	197.04	211.05	201.53	249.72	194.54	198.58	132.01	130.31	127.21	125.16	141.35	129.13
	409.5	196.16	212.61	200.72	250.97	194.37	198.85	130.18	130.54	126.96	124.96	141.22	129.93
	410	196.4	212.9	199.44	250.53	196.55	199.93	130.83	131.41	126.29	126.21	138.87	130.04
	410.5	198.46	214.18	201.1	252.51	196.13	199.4	131.46	129.42	127.22	126.52	138.91	130.74
	411	199.32	214.97	199.33	252.81	195.97	199.38	129.58	129.62	127.3	126.17	139.68	130.31
	411.5	200.64	214.13	198.36	251.21	196.8	200.31	129.69	131.02	125.92	126.84	138.57	131.68
	412	200.28	215.62	199.64	252.1	197.71	201.46	130.66	131.78	125.91	128.68	139.05	131.41
	412.5	201.19	216.22	200.47	251.89	199.47	200.59	131.85	130.81	125.74	127.59	139.99	130.52
	413	200.91	214.33	199.64	251.65	198.5	201.52	131.6	131.55	125.96	127.75	140.02	130.56
	413.5	202.23	216.33	200.85	253.56	199.22	201.29	131.16	130.59	126.65	127.17	139.88	131.32
	414	203.57	215.9	202.19	253	199.66	201.98	132.16	130.28	125.63	125.92	140.66	130.65
	414.5	203.44	217	202.87	252.66	200.06	202.13	131.81	128.76	126.77	125.83	140.67	129.85
	415	203.82	217.78	203.08	253.43	199.72	203.41	131.59	129.31	127.54	124.8	140.51	130.54
	415.5	204.27	216.83	204.6	252.47	199.44	204.32	132.11	129.46	127.41	124.21	140.09	130.31
	416	205.26	217.88	205.08	253.96	200.79	204.01	131.65	129.77	127.08	123.67	140.88	129.01
	416.5	206.08	215.37	205.55	254.14	201.45	203.75	131.74	129.57	125.11	123.4	142.14	129.82
	417	206.03	214.93	205.74	254.92	201.79	203.94	131.28	130.31	124.43	123.31	141.09	129.96
	417.5	207.04	215.54	205.74	256.35	202.47	204.81	131.96	129.2	126.09	123.61	140.62	129.35
	418	207.3	214.67	202.79	256.45	201.73	205.64	131.63	128.7	124.94	124.03	140.95	129.42
	418.5	208.09	215.12	205.23	255.43	202.86	206.81	130.69	130.12	126.77	124.28	140.33	128.44
	419	209.58	214.35	206.44	258.26	202.27	207.9	130.33	130.46	126.37	122.89	140.31	128.42
	419.5	208.62	215.42	206.56	257.32	202.77	206.96	129.57	130.32	125.11	122.95	139.36	126.72
	420	209.09	218.92	206.13	258.75	203.64	207.1	129.17	130.35	125.89	123.32	140.45	127.17
	420.5	209.26	218.75	207.75	260.27	202.88	208.5	129.06	130.73	126.27	123.45	141.26	125
	421	208.31	221.49	207.01	262.19	202.56	208.33	129.21	130.72	127.66	122.95	139.73	125.07
	421.5	207.95	221.76	206.61	262.79	201.89	209.14	129.59	130.65	128.71	122.94	140.2	126.05
	422	209.28	221.36	207.22	262.81	201.67	210.07	130.56	130.61	127.29	123.72	141.66	125.17
	422.5	210.9	222	209.55	262.22	202.4	210.7	131.96	129.92	128.19	123.98	140.51	124.91
	423	210.02	223.91	209.01	262.01	202.34	212.44	133.85	128.8	127.67	124.05	140.7	125.9
	423.5	210.85	225.18	209.35	261.34	202.1	211.75	134.89	128.99	127.22	124.79	141.58	125.9
	424	213.8	223.69	208.82	263.09	203.05	212.01	135.09	130.11	127.86	126.16	142.77	126.81
	424.5	214.75	222.67	210.17	263.18	202.34	213.08	136.5	130.91	126.31	125.9	142.58	127.12
	425	214.86	223.5	211.13	262.73	203.31	212.71	136.81	129.52	126.83	125.66	142.56	130.48
	425.5	216.85	224.39	212.4	262.34	203.99	213.44	136.3	129.29	127.23	125.32	143.59	130.52
	426	217.99	225.53	213.47	261.55	203.69	214.38	137.83	129.36	126.46	125.92	144.11	129.52
	426.5	216.91	227.27	214.04	259.25	205.62	214.11	136.4	129.16	127.22	125.32	143.2	130.93
	427	216.83	228.53	215.26	259.93	204.48	215.06	136.33	132.2	127.05	124.41	143.97	131.12
	427.5	217.75	229.81	213.28	260.73	205.2	213.23	136.23	131.64	125.47	124.02	144.43	131.26
	428	217.3	230.71	212.94	259.92	206.3	214.96	135.29	131.55	125.95	125.49	144.53	131.37
	428.5	215.29	232	214.59	258.11	205.74	215.98	135.41	130.31	124.66	125.66	144.82	131.55
	429	214.62	231.55	213.74	258.85	207.6	215.52	134.62	130.05	126.97	126.33	144.6	131.95
	429.5	214.56	232.88	214.74	259.58	207.32	215.04	135.39	130.62	126.96	126.82	143.79	130.25
	430	213.48	232.1	215.21	260.34	206.45	214.79	134.99	131.28	125.87	127.55	142.49	131.14
	430.5	212.07	232.1	215.75	261.63	208.91	215.49	134.18	131.77	125.83	127.5	141.85	129.44
	431	212.02	232.62	216.5	264.6	208.43	214.33	134.4	131.36	125.69	127.53	141.97	129.46
	431.5	209.26	232.48	216.14	265.45	210.64	213.55	134.28	130.61	126.11	127.77	141.11	129.32
	432	208.68	229.98	217.24	266.1	209.91	214.77	133.58	130.81	127.7	128.22	141.41	128.8
	432.5	207.89	228.23	219.93	267.06	209.5	214.83	135.5	130.95	126.95	126.99	140.83	129.8
	433	206.92	228.93	218.72	268.87	209.17	216.22	136.89	130.49	127.67	126.89	140.52	130.89
	433.5	206.74	229.74	218.2	268.88	208.6	216.24	136.53	130.52	127.26	126.7	141.13	130.65
	434	205.22	228.59	216.82	269.23	208.93	218.44	135.38	129.42	127.39	127.2	142.27	131.46
	434.5	206.22	229.37	215.69	267.68	208.41	218.19	135.07	129.51	127.5	128.16	142.91	130.86
	435	207.03	230.15	215.23	268.47	207.12	217.57	133.51	129.23	128.24	127.36	143.69	132.8
	435.5	206.65	229.98	214.88	269.2	206.92	218.34	133.14	130.19	127.72	127.94	142.75	132.88
	436	207.73	230.45	216.12	269.76	206.91	219.21	130.87	128.82	127.4	128.25	144.38	133.37
	436.5	208.32	230.05	216.61	272.84	207.71	218.34	131.38	129.29	127.04	127.97	142.81	133.72
	437	209.47	232.18	215.75	274.71	207.94	217.9	129.42	129.16	127.76	128.07	143.77	133.03
	437.5	212.98	231.3	217.35	275.08	208.85	217.29	129.01	130.29	127.04	128.17	143.49	131.16
	438	213.7	231.6	220.01	277.89	209.24	220.03	129.02	131.65	126.45	128.35	142.07	131.16
	438.5	216.07	233.3	220.25	280.33	209.52	218.97	129.34	132.46	126.88	127.54	141.59	129.67
	439	216.58	233.93	221.44	283.22	210.71	221.44	130.19	132.43	126.28	126.33	141.9	128.74
	439.5	217.86	233.54	221.7	284.25	211.34	221.57	131.37	132.38	125.66	126.94	140.84	128.19
	440	219.82	234.46	222.55	283.42	211.94	222.16	131.13	131.19	126.19	126.31	142.12	127.81
	440.5	220.52	235.62	222.5	284.18	212.3	222.34	133.68	132.79	127.14	126.84	141.86	127.81
	441	220.98	237.74	223.86	282.85	211.49	223.47	131.81	132.65	128	126.08	143.12	128.07
	441.5	221.56	238.54	224.36	282.69	212.16	224.36	131.29	132.49	128.3	126.83	141.83	129.22
	442	221.43	239.42	224.38	281.9	213.69	225.19	130.3	132.53	129.3	126.48	142.49	129.69
	442.5	222.13	238.8	223.54	280.11	214.32	222.45	130.35	130.65	128.93	126.69	143.87	128.92
	443	223.82	238.6	224.95	278.02	215.05	222.19	130.65	130.51	128.36	126.88	143.82	130.98
	443.5	224.26	238.19	224.7	277.81	218.45	221.14	131.7	130.29	130.05	127.7	143.03	132.54
	444	225.26	238.74	225.81	277.61	218.94	222.51	131.96	130.72	129.08	127.4	143.6	133.85
	444.5	226.25	239.25	226.26	279.14	219.73	224.2	132.14	131.4	128.61	127.96	143.34	134.92
	445	227.03	239.26	226.44	279.1	221.05	223.49	131.78	130.48	129.21	128.16	141.99	134.88
	445.5	227.74	238.52	222.65	280.95	222.22	224.29	132.34	131.65	128.36	129.73	142.5	135.9
	446	227.85	237.99	222.78	282.95	222.22	224.41	132.55	131.51	128.88	128.58	145.11	134.52
	446.5	227.84	237.45	223.87	284.44	222.07	224.77	132.7	130.16	129.36	128.06	144.72	134.55
	447	228.49	238.49	223.99	286	222.18	227.48	133.03	131.25	128.51	127.48	143	135.75
	447.5	226.96	239.79	224.89	286.44	222.72	228.43	132.54	131.8	128.73	127.21	143.64	135.35
	448	228.65	240.29	225.85	286.18	221.08	228.21	130.97	132.32	127.63	126.05	143.98	134.08
	448.5	227.99	239.98	227.56	286.26	220.5	227.37	131.23	131.58	128.53	127.15	143.79	132.88
	449	227.97	239.78	227.96	287.4	219.9	227.2	132.21	133.03	128.42	126.7	143.45	131.2
	449.5	229.31	239.35	227.15	287.65	217.48	228.23	132.2	132.9	127.69	125.21	144	131.47
	450	231.4	240.87	230.83	286.06	218.48	227.95	132.4	131.01	127.69	125.31	143.44	131.21
	450.5	233.42	240.49	229.43	284.2	219.13	228.23	132.71	131.46	127.61	126.29	142.53	130.22
	451	234.15	241.36	228.02	284.64	219.16	226.92	133.65	133.1	126.69	126.97	141.67	130.58
	451.5	234.87	241.47	229.42	284.34	219.62	224.62	134.04	132.41	128.18	126.83	142.85	129.26
	452	235.79	240.8	227.6	286.88	219.84	226.04	134.18	133.77	127.95	129.44	142.81	129.21
	452.5	236.32	240.03	229.45	288.84	218.49	226.62	134	133.92	127.87	129.78	143.98	128.72
	453	238.65	241.09	229.35	289.78	218.47	227.97	134.47	133.99	128.22	129.59	143.61	128.72
	453.5	238.63	242.78	229.38	289.74	218.29	227.15	134.89	134.12	128.48	129.72	145.03	128.24
	454	239.34	243.01	230.92	290.96	219.09	227.36	134.53	134.34	127.28	129.91	145.78	127.9
	454.5	238.62	244.14	231.28	291.07	217.7	227.72	134.59	135.16	127.33	129.17	146.58	126.91
	455	236.47	245.8	233.27	290.94	217.96	228.25	134.89	135.9	127.21	127.97	147.17	128.79
	455.5	235.45	244.83	232.69	290.97	217.45	230.25	133.68	134.11	127.63	127.83	148.68	129.14
	456	235.34	245.51	232.44	292.19	216.72	232.23	133.41	133.97	126.61	128.14	148.9	130.78
	456.5	236.27	245.63	233.8	291.67	215.52	231.59	133.56	132.58	127.64	127.08	147.48	130.98
	457	235.97	248.13	232.47	290.98	216.58	232.19	133.47	132.38	128.6	126.9	146.43	132.4
	457.5	235.21	250.32	231.98	290.61	217.18	232.38	131.59	132.27	129.88	127.44	147.21	133.09
	458	236.59	249.54	231.74	289.99	217.9	233.56	131.78	130.81	129.09	126.8	146.42	134.34
	458.5	235.71	250.59	230.8	289.71	218.17	234.92	132.56	130.09	130.73	127.21	144.86	134.31
	459	236.38	249.21	229.53	290.45	218.32	235.06	133.98	128.66	131.1	128.36	143.58	134.03
	459.5	238.77	249.19	228.21	292.66	218.05	234.46	135.05	128.81	130.97	128.13	142.77	133.17
	460	241.66	251.61	230.33	291.93	218.93	234.57	135.98	130.84	131.11	128.43	142.8	132.39
	460.5	241.07	251.7	230.34	291.8	220.4	234.25	135.53	130.93	133.11	128.49	142.3	131.07
	461	242.08	252.03	230.06	292.15	220.8	233.59	135.09	132.01	132.67	128.21	143.8	130.29
	461.5	242.44	250.86	228.32	292.65	223.51	233.74	135.06	131.59	132.95	128.38	144.64	129.05
	462	242.01	249.28	228.93	293.31	224.14	233.52	136.39	132.42	131.33	127.67	145.43	129.2
	462.5	243.34	248.62	229.04	293.5	222.5	235.43	135.54	132.19	133.02	127.93	144.79	128.25
	463	245.22	249.46	230.8	294.39	223.37	234.7	134.86	132.93	132.68	128.19	146.39	127.29
	463.5	246.26	250.65	233.7	294.59	225.4	234.28	133.97	134.52	132.64	128.34	147.68	128.05
	464	245.39	251.66	234.91	294.03	225.6	234.91	132.83	133.85	133	129.38	146.78	129.33
	464.5	244.96	252.32	234.23	295.95	224.83	235.38	132.73	133.09	133.77	129.34	147	129.14
	465	246.58	252.86	233.15	296.55	224.85	235.39	134.45	133.87	132.31	129.97	146.42	130.1
	465.5	246.25	253.32	234.24	297.95	224.75	236.86	134.87	132.48	132.77	129.7	144.8	129.29
	466	245.93	254.07	235.85	296.27	223.7	236.89	136.83	132.49	131.81	129.57	144.66	129.73
	466.5	246.11	254.12	233.91	297.12	223.83	237.21	136.56	132.35	132.6	130.07	144.79	128.05
	467	244.82	257.47	234.65	297.33	224.84	236	137.33	132.93	130.99	130.96	145.15	127.13
	467.5	244.03	256.76	234.39	298.64	224.42	235.14	138.19	133.33	131.32	131.82	144.89	128.51
	468	242.27	256.06	233.95	300.38	223.29	236.34	137.97	133.41	131.45	131.63	144.35	128.07
	468.5	243.36	254.96	235.68	299.01	224.82	237.06	138.69	132.79	131.85	132.05	145.44	127.74
	469	243.33	253.89	236.89	299.47	226.41	238.13	138.95	133.16	130.33	131.97	143.4	127.88
	469.5	243.07	254	237.94	300.87	226.27	240.94	137.08	132.42	129.36	131.26	144.79	127.6
	470	244.02	253.88	238.86	299.87	227.13	240.28	136.52	133.53	129.05	131.52	146.62	128.3
	470.5	244.73	254.02	240.47	301.32	226.77	240.77	136.16	134.79	130.31	131.64	145.7	129.19
	471	245.34	254.68	241.17	302.51	227.53	242.44	136.01	133.35	129.56	131.45	143.28	129.79
	471.5	246.2	251.71	241.75	302.6	227.57	242.42	134.47	133.66	131.27	131.72	142.88	131.88
	472	245.9	252.24	241.94	300.34	229.2	243.88	133.42	132.82	130.52	131.33	142.74	130.73
	472.5	246.12	253.37	242.48	299.97	228.45	243.04	132.29	132.25	129.38	131.14	143.24	129.53
	473	245.31	252.54	241.99	301.39	228.32	242.11	132.12	132.12	128.12	130.54	143.15	128.09
	473.5	246.03	254.17	242.82	302.12	228.26	241.11	133.17	132.82	128.57	131.5	144.62	128.35
	474	245.68	254.8	243.59	299.75	229.18	240.36	134.94	132.6	130.97	131.36	144.52	130.13
	474.5	243.91	254.49	242.2	300.22	230.95	240.12	135.96	131.03	130.24	130.4	141.72	130.87
	475	243.52	254.77	242.05	300.73	230.87	241.16	135.06	129.2	129.27	131.43	141.92	130.25
	475.5	244.12	255.33	244.27	298.91	229.94	240.14	136.21	129.65	128.9	131.33	143.3	129.88
	476	243.33	257.8	243.55	301.42	231.74	241.4	137.98	130.37	128.25	131.21	144.09	130.21
	476.5	245.14	257.14	243.57	303	232.1	241.91	139	130.18	128.36	130.95	145.02	131.58
	477	246.11	256.24	243.35	303.14	234.42	243.21	139.38	130.35	129.79	131.35	143.31	134.19
	477.5	246.59	257.6	242.96	304.01	234.37	243.59	139.48	131.65	129.6	131.72	142.93	134.69
	478	245.75	255.86	241.84	302.7	234.33	244.35	138.32	130.94	130.97	131.83	142.57	134.63
	478.5	246.58	256.76	242.54	302.86	235.04	243.95	138.17	130.94	128.57	133.12	142.86	132.31
	479	246.66	257.66	243.94	301.33	233.15	244.87	138.31	131.96	129.16	134.02	145.62	132.37
	479.5	247.99	258.37	244.22	302.01	232.9	244.35	139.76	132.24	129.14	133.42	145.72	131.08
	480	248.36	259.41	242.45	301.4	233.74	244.54	139.11	133.27	130.15	132.73	144.88	132.78
	480.5	249.98	258.42	244.78	302.04	234.35	243.57	137.87	132.34	130.16	132.66	145.17	132.36
	481	248.94	260.06	244.38	300.58	232.97	244.46	138.31	133.38	130.12	132.79	143.64	130.67
	481.5	249.09	260.13	245.09	299.78	233	244.91	139.91	133.95	130.31	132.4	144.39	129.31
	482	249.69	261.38	245.49	298.36	233.42	245.02	140.02	134.14	130.91	131.23	144.24	130.27
	482.5	249.62	262.76	247.03	298.56	235.63	243.45	140.41	134.14	129.47	130.81	144.49	130.66
	483	251.4	263.2	248.85	301.09	234.74	244.39	140.47	134.3	129.86	128.99	143.95	130.59
	483.5	251.5	263.46	250.38	303.98	237.07	243.5	139.47	134.6	128.81	127.79	144.49	130.77
	484	249.87	263.95	252.19	305.04	239.15	243.7	138.63	134.73	129.48	126.94	145.26	132.45
	484.5	250.54	263.23	254.65	306.01	239.16	243.52	137.9	134.92	129.45	126.63	146	131.58
	485	249.54	263.41	253.36	304.45	238.34	243.59	137.76	133.88	127.94	126.32	146.04	131.24
	485.5	250.19	264.71	254.55	306.94	239.18	243.8	135.92	134.31	127.83	126.15	147.72	132.08
	486	249.9	266.15	254.59	308.86	239.23	242.66	134.79	133.85	126.9	125.82	149.11	131.15
	486.5	249.04	265.21	255.25	312.34	239.49	243.15	133.55	132.65	126.61	127.85	150.57	131.36
	487	249.66	265.12	257.31	314.43	238.55	245.91	134.48	133.07	128.89	126.5	150.43	130.22
	487.5	247.24	266.09	255.88	312.93	238.7	244.95	135.12	134.07	130.53	128.34	151.09	130.69
	488	249.05	266.24	254.13	312.79	239.19	247.28	136.24	132.14	130.71	128.65	149.33	130
	488.5	248.96	266.56	252.35	310.74	238.91	247.56	136.33	131.83	131.09	128.66	149.62	129.35
	489	249.5	267.53	253.23	310.75	238.54	248.6	137.37	131.64	131.59	128.77	151.26	128.73
	489.5	249.35	268.39	254.52	312.4	239.64	248.87	137.22	132.76	131.64	128.32	150.48	128.83
	490	249.75	266.52	253.92	310.96	239.76	248.24	138.38	132.79	131.99	128.24	149.42	128.17
	490.5	250.59	267.76	255.04	310.17	239.98	250.65	139.64	132.64	132.97	128.04	148.27	128.43
	491	251.13	267.93	255.28	307.88	238.9	251.27	141.06	132.61	132.73	126.76	147.48	128.6
	491.5	250.8	268.61	254.31	306.32	238.28	250.35	139.64	131.85	131.1	127.4	148.63	129.86
	492	251.17	266.64	254.32	307.26	237.29	252.04	137.95	130.59	130.02	127.98	146.95	128.96
	492.5	250.55	267.96	256.37	307.34	237.31	252.12	137.1	131.49	129.74	129.33	147.83	129.01
	493	250.85	267.81	257.97	308.61	236.53	252.61	136.21	131.49	128.56	129.98	147.65	129.88
	493.5	251.59	267.13	257.35	310.12	236.05	251.52	136.78	131.2	127.47	130.46	146.46	130.13
	494	252.68	267.92	256.78	309.84	236.59	251.61	137.83	131.62	129.04	129.74	147.08	131.34
	494.5	251.71	267.95	258.66	311.03	236.57	251.51	137.2	130.44	130.06	130.91	147.55	131.59
	495	251.75	266.47	257.41	311.73	236.92	249.89	136.07	129.68	128.95	131.04	147.66	132.86
	495.5	251.7	266.5	257.34	313.73	237.21	250.1	135.84	129.48	130.65	131.08	147.2	132.83
	496	251.93	265.68	256.04	315.86	236.95	250.52	136.81	129.36	130.43	131.94	146.79	132.74
	496.5	254.84	267	256.81	315.57	239.78	249.5	136.59	129.88	131.74	130.72	147.17	133.08
	497	256.84	266.33	254.64	313.46	237.96	249.12	138.59	130.19	133.23	128.91	145.89	133.31
	497.5	260.74	267.27	253.28	314.16	238.37	250.72	138.73	130.81	133.57	130.11	145.26	133.27
	498	259.68	268.55	251.46	315.69	240.21	252.25	137.8	130.72	134.13	129.64	144.42	132.7
	498.5	260.15	266.88	251.23	315.73	240.1	252.92	137.05	130.31	133.27	131.01	144.36	131.97
	499	260.4	268.16	251.42	316.24	239.47	253.41	138.91	130.93	132.86	131	144.73	132.86
	499.5	261.26	270.24	251.6	315.71	238.86	253.99	139.23	131.38	132.17	131.29	144.12	132.61
	500	261.6	270.93	252.23	314.69	238.56	253.57	138.42	131.9	132.36	131.62	145.63	131.98
	500.5	263.55	271.56	253.33	314.14	238.35	253.68	137.59	132.95	132.83	130.44	145.12	132.11
	501	265.13	270.83	254.57	314.34	235.1	253.51	138.59	133.81	131.69	131.28	145.09	131.88
	501.5	265.78	272.7	255.75	318.74	237.16	254.32	138.06	135.07	131.48	132.51	145.57	131.79
	502	264	272.11	257.73	320.11	238.31	253.58	138.71	136.31	132.53	132.39	144.55	130.82
	502.5	263.94	271.94	260.8	320.73	240.19	253.8	138.23	136.57	133.06	133.41	145.74	131.24
	503	262.38	273.86	262.95	320.06	239.47	252.15	139.05	138.32	132.97	133.39	145.21	129.64
	503.5	264.01	272.7	262.44	319.98	241.07	252.63	138.31	137.68	131.68	132.06	144.49	128.99
	504	264.94	272.31	261.85	320.31	241.06	253.76	138.73	138.32	132.14	132.51	145.03	130.08
	504.5	265.75	273.45	262	319.73	243.58	255.66	139.88	138.62	131.03	132.74	142.88	130.68
	505	263.76	273.02	260.26	320.35	243.97	256.37	139.87	137.94	129.51	132.41	143.71	129.58
	505.5	260.9	273.56	258.77	319.51	246.32	256.19	139.19	137.69	130.49	131.73	144.47	130.46
	506	258.61	271.86	259.68	317.11	246.09	256.26	139.12	137.8	130.43	131.38	145.16	130.38
	506.5	257.26	272.43	258.85	317.14	244.62	254.89	138.08	137.09	129.61	129.16	147.49	130.98
	507	258.28	271.2	256.5	317.04	243.83	253.22	138.89	138.09	128.52	128.53	147.42	131.97
	507.5	261.02	268.66	254.61	316.97	244.29	254.6	138.17	136.59	128.73	128.82	147.56	133.15
	508	262.04	270.27	256.06	317.76	245.11	254.81	138.31	137.18	129.1	128.44	148.03	132.08
	508.5	262.35	270.22	257.34	317.74	246.31	254.77	138.64	137.32	129.06	128.79	148.52	131.15
	509	263.77	268.97	257.01	319.9	243.69	254.15	138.43	136.85	128.89	129.72	149.25	130.99
	509.5	265.65	269.3	260.25	319.82	244.52	253.29	139.86	136.95	129.7	130.41	148.63	131.72
	510	266.31	269.03	262.44	321.82	244.97	255.12	140.8	136.48	128.56	130.26	148.41	131.13
	510.5	266.75	270.42	260.14	322.71	244.5	255.92	139.66	136	128.78	131.19	148.17	130.05
	511	267.59	270.39	260.65	321.94	246	257.85	140.57	135.24	129.12	132.87	147.7	129.85
	511.5	268.16	272.15	261.75	319.04	246.91	258.59	140.57	134.01	128.61	132.47	146.02	129.46
	512	268.93	274.15	261.65	320.94	248.69	259.11	140.63	134.69	128.72	131.89	147.98	129.66
	512.5	269.33	275.22	261.91	322.13	248.45	259.14	140.42	134.55	127.86	132.54	148.8	131.11
	513	268.7	275.73	264.1	323.48	249.5	257.74	140.8	135.07	129.03	131.73	148.75	130.27
	513.5	267.67	276.74	264.99	324.32	250.78	257.66	140.9	135.78	128.57	131.05	149.56	129.68
	514	269.54	277.81	263.4	326.26	250.78	259.48	138.47	134.51	128.95	131.57	149.66	130.6
	514.5	270.94	279.92	262.91	325.7	250	259.33	138.94	134.41	130.2	131.7	150.26	130.82
	515	272.74	279.45	265.4	325.36	249.56	259.55	139.15	133.42	129.23	131.27	150.79	132.06
	515.5	273.64	277.19	264.96	325.87	248.94	259.58	138.52	133.65	129.04	129.4	151.4	132.21
	516	273.61	277.45	265.66	328.14	247.71	260.86	138.62	134.84	131.24	129.61	152.18	132.54
	516.5	272.52	278.65	266.76	330.25	246.63	262.31	140.07	134.52	131.9	129.19	149.21	132.48
	517	273.46	276.82	265.09	328.85	245.99	262.85	140.18	134.27	133.37	129.07	148.06	132.72
	517.5	273.16	276.68	264.17	328.95	243.85	265.5	139.96	134.03	133.05	128.62	147.91	132.78
	518	275.1	276.67	264.05	328.89	245.11	265.67	139.33	134.82	133.11	128.41	147.33	132.07
	518.5	273.51	276.79	264.29	326.66	246.58	264.67	140.98	136.16	132.99	129.29	146.75	132.01
	519	272.76	276.03	263.49	327.19	247.68	262.83	139.41	135.69	132.27	128.87	145.55	131.76
	519.5	274.24	275.23	264.95	328.14	249.29	262.74	139.89	135.97	132.62	127.93	145.65	131.77
	520	275.06	277	264.45	328.38	250.36	263.83	140	136.96	132.89	130.49	144.96	131.6
	520.5	275.9	275.54	266.48	327.83	250.28	262.7	139.58	135.68	130.85	131.28	145.73	131.6
	521	276.11	274.37	266.72	325.82	250.33	261.61	137.84	135.41	130.83	131.95	147.74	132.19
	521.5	275.82	272.7	269.04	327.28	252.54	260.68	137.18	135.82	130.88	131.33	148.93	130.45
	522	276.27	271.98	269.67	326.28	253.73	259.92	136.79	134.8	130.88	132.96	148.76	129.82
	522.5	274.98	271.84	270.73	325.28	254.31	260.16	138.05	134.18	131.05	132.87	148.53	130.55
	523	276.03	271.08	271.24	324.52	251.32	260.07	137.71	132.29	131.28	131.37	150.06	129.96
	523.5	276.34	270.84	271.16	324.54	251.06	262.72	139	133.25	130.98	131.85	150.14	130.55
	524	275.04	270.66	270.94	324.44	251.45	262.04	138.88	133.69	130.08	131.51	148.67	131.09
	524.5	274.68	271.95	270.65	328.21	251.01	261.3	139.08	132.49	128.76	128.93	148.94	131.46
	525	274.5	272.87	269.33	328.61	251.59	263.47	139.13	133.49	128.65	129.86	148.3	130.73
	525.5	275.26	274	269.36	328.29	251.14	265.28	139.94	132.87	127.56	129.68	146.99	130.11
	526	272.35	276.53	269.75	328.99	250.37	267.8	139.68	133.48	127.93	130.73	146.22	131.81
	526.5	272.86	277.07	269.27	331.18	249.95	267.13	139.17	134.12	127.03	130.38	146.09	133.7
	527	274.57	277.13	268.9	330.45	249.52	267.46	138.61	133.39	126.64	130.17	145.97	133.36
	527.5	274.69	277.53	268.48	331.64	252.81	269.29	138.19	134.06	127.26	131.02	145.04	133.07
	528	274.91	277.96	270.13	332.49	252.54	267.71	138.19	133.18	127.36	131.28	147.1	132.09
	528.5	275.14	278.91	269.47	332.6	251.4	269.03	137.32	133.18	129.07	131.51	148.74	131.71
	529	275.28	277.8	272.78	327.85	251.78	268.76	138.01	132.68	130.52	132.1	148.13	130.62
	529.5	277.28	279.65	272.33	328.58	250.52	268.22	138.54	131.02	130.95	130.82	149.33	131.16
	530	275.4	279.02	272.87	329.93	253.79	267.48	138.42	130.81	132.89	131.65	149.71	131.16
	530.5	277.26	280.35	271.76	328.84	254.27	266.85	139.1	129.95	132.21	131.44	149.4	130.74
	531	277.2	281.62	272.42	327.27	254.53	268.94	141.08	130.1	132.11	130.41	149.45	129.96
	531.5	276.02	282.72	273.32	327.86	254.49	269.2	140.11	130.74	133.16	130.52	149.33	131.22
	532	274.46	283.85	275.54	329.53	253.63	266.85	139.96	132.67	132.37	129.55	149.38	132.11
	532.5	274.36	282.58	274.44	330.31	253.72	266.01	139.33	132.64	133.61	129.86	148.52	134.1
	533	274.22	283.23	275.27	331	255.62	266.04	139.68	131.95	133.29	130.23	148.12	133.98
	533.5	274.32	283.61	276.27	334.01	255.61	267.29	138.77	133.09	132.46	132.19	147.44	135.2
	534	272.39	282.53	277.88	334.19	255.78	267.65	138.95	133.88	133.37	132.83	145.5	135.48
	534.5	274.13	283.26	278.34	332.25	254.77	267.43	139.24	133.43	131.89	132.48	144.94	135.49
	535	275.07	281.77	278.8	334.09	254.59	266.32	139.99	134.9	132.37	132.27	144.77	136.34
	535.5	275.18	281.16	277.48	337.34	253.93	264.38	138.22	133.96	133.03	133.62	145.71	136.32
	536	274.28	280.99	277.29	337.89	252.84	264.58	139.02	134.16	132.37	134.38	146.05	135.94
	536.5	275.23	281	276.36	337.57	253.67	264.88	138.8	132.95	131.34	134.77	145.88	134.39
	537	276.52	283.67	276.48	336.57	253.01	266.97	139.59	133.25	130.34	133.57	145.97	134.38
	537.5	277.04	283.08	276.9	336.14	251.99	266.52	140.39	133.05	130.96	134.53	146.92	133.94
	538	279.42	283.68	275.91	334.26	251.67	264.77	140.97	133.51	132.78	134.09	148.82	133.75
	538.5	277.64	284.41	275.06	334.15	253.27	265.87	140.79	133.69	132.27	133.46	149.78	133.6
	539	277.76	283.29	276.08	336.93	253.18	265.69	140.81	134.11	133.46	133.12	150.45	133.4
	539.5	278.5	283.66	277.35	334.68	252.85	267.93	139.13	132.8	133.52	133.54	151.82	132.33
	540	279.99	282.85	277.89	333.16	253.87	269.34	140.1	133.35	133.63	133.96	150.99	131.85
	540.5	281.5	281.95	280.29	332.37	256.13	270.75	139.89	133.17	133.95	132.22	151.11	132.29
	541	281.27	281.32	280.8	332.18	255.36	271.88	140.32	133.1	134.11	132.59	150.99	131.41
	541.5	280.53	278.89	281.21	332.16	256.74	273.32	138.89	133.98	133.7	132.56	151.14	131.02
	542	280.45	279.57	280.09	334.28	255.93	272.22	139.28	134.88	133.33	132.23	150.09	131.08
	542.5	278.37	278.73	280.46	336.16	258.51	274.55	139.45	134.87	132.38	131.71	148.12	130.91
	543	280.4	278.65	282.29	335.02	258.65	275.98	138.91	135.29	131.95	131.74	147.8	130.87
	543.5	279.97	280.89	281.05	332.93	258.77	275.88	139.27	134.95	132.09	131.54	147.92	131.25
	544	278.87	281.17	279.79	334.3	260.05	273.89	140.65	134.98	132.09	130.69	146.14	130.81
	544.5	279.37	282.15	281.02	334.77	259.79	273.65	140.3	136.2	132.26	129.58	145.11	130.8
	545	278.41	283.75	277.1	336.74	258.59	273.58	138.42	136.83	132.26	130.92	145.54	130.54
	545.5	278.6	284.03	277.82	336.43	259.06	273.22	139.54	136.57	133.31	131.45	145.31	131.53
	546	278.33	285.34	277.08	337.11	258.49	271.55	140.9	136.29	134.13	132.78	144.17	129.75
	546.5	277.26	285.1	277.82	335.83	260.24	273.28	139.99	137.21	133.47	132.66	143.59	129.99
	547	277.79	285.57	277.7	335.93	257.56	273.26	140.24	136.02	132.92	132.9	144.11	130.7
	547.5	277.87	285.82	277.71	337.72	258.69	272.23	139.67	134.82	133.06	133.25	145.33	129.79
	548	279.26	285.79	278.97	336.96	258.88	272.77	138.65	135.67	132.01	133.78	145.54	129.73
	548.5	279.48	285.09	279.15	336.41	258.46	273.11	139.01	135.95	131.79	134.31	146.45	131.04
	549	277.74	286.41	280.04	334.97	260.36	273.2	138.06	135.22	130.9	133.79	148.74	130.51
	549.5	278.56	285.49	281.46	334.95	261.56	272.27	139.68	135.04	131.24	133.63	147.81	130.03
	550	278.93	284.75	280.2	335.79	263.02	272.56	138.8	135.78	132.58	132.45	148.04	130.93
	550.5	279.45	285.23	281.63	336.26	264.3	273.82	137.98	136.29	132.55	131.39	149.54	131.02
	551	280.85	286.69	281.63	336.05	263.2	274.45	138.8	134.42	133.59	130.95	149.52	131.39
	551.5	280.34	287.54	281.27	335.52	264.54	272.99	138.4	134.56	134.17	130.86	149.2	131.43
	552	280.16	287.25	280.36	336.32	265.2	273.9	139.89	136.04	135.18	131.26	149.63	131.97
	552.5	277.5	287.45	280.12	338.84	264.11	274.83	139.7	135.79	136.14	131.15	149.05	130.99
	553	278.56	288.75	281.1	338.79	264.62	275.6	138.84	135.96	136.55	131.85	149.67	129.1
	553.5	278.6	288.69	281.72	339.52	263.35	277.01	138.72	136.97	137.84	132.49	149.69	129.98
	554	279.29	289.75	282.49	338.65	262.45	277.94	140.27	136.3	137.51	132.53	149.28	128.97
	554.5	278.56	290.3	282.99	338.31	263.24	278.98	141.1	136.16	136.47	134.67	150.41	127.99
	555	279.22	289.5	284.19	337.4	263.96	277.91	141.87	135.55	136.14	136.36	148.98	130.02
	555.5	278.87	288.62	284.6	337.61	264.47	277.81	141.73	136.35	135.33	137.23	148.67	130.01
	556	279.23	288.08	284.47	338.91	265.58	278.53	142.87	136.13	135.26	136.29	149.27	131.07
	556.5	280.66	288.1	285.3	339.46	263.55	277.6	142.39	136.57	133.83	135.04	148.25	131.55
	557	282	288	284.75	338.2	263.42	278.98	142.42	136.86	132.81	133.98	148.54	132.18
	557.5	282.54	288.89	285.24	338.64	264.23	279.58	142.73	136.99	132.59	132.99	147.19	132.78
	558	281.74	288.87	283.72	339.85	264.5	279.19	143.62	135.94	132.56	131.05	146.45	132.6
	558.5	282.26	290.41	283.09	342.31	264.38	279.35	142.92	136.21	131.78	130.13	147.61	134.43
	559	283.06	292.76	283.98	343.11	262.96	279.48	141.93	136.6	132.35	128.33	145.92	135.05
	559.5	282.88	293.18	283.88	345.05	262.63	279.12	140.94	137.09	132.96	127.32	146.44	133.64
	560	281.3	294.23	284.81	345.73	262.93	278.37	141.46	136.32	133.73	126.02	148.14	135.06
	560.5	281.61	295.36	284.27	343.99	262.88	280.13	140.59	137.28	135.28	126.97	148.42	132.91
	561	278.85	295.46	282.01	342.48	264.81	280.2	140.86	136.66	135.77	127.42	149.76	132.4
	561.5	278.81	294.85	281.79	342.43	266.41	278.56	140.9	136.65	136.94	128.33	150.7	132.79
	562	278.27	292.63	282.67	344.08	265.54	278.41	140.91	136.6	137.78	129.26	151.6	134.24
	562.5	279.56	289.92	281.57	342.89	267.3	278.13	139.78	137.26	138.27	130.37	151.18	134.97
	563	280.89	288.71	282.92	341.18	268.38	277.03	139.08	136.89	139.57	131.29	152.54	133.5
	563.5	282.09	286.66	281.81	342.46	269.49	277.17	139.72	136.67	137.64	130.44	153.51	132.74
	564	282.78	288.31	279.1	340.25	269.22	279.91	140.5	136.16	137.56	129.75	153.17	132.42
	564.5	286.35	287.91	278.81	342.1	269.24	281.23	140.2	137.05	137.38	131.35	153.03	131.19
	565	286.46	287.83	279.6	343.25	267.34	280.85	140.44	136.93	136.02	130.92	152.37	130.94
	565.5	289.09	289.55	282.92	342.9	267.12	280.74	140.53	137.13	136.27	131.52	151.09	131.76
	566	291.39	288.64	284.14	344.34	266.1	282.26	140.95	136.44	134.73	130.85	149.78	131.3
	566.5	289.23	290.96	283.27	344.25	265.96	282.77	140.1	135.66	133.51	129.71	149.31	131.05
	567	289.23	292.71	283.96	344.12	265.01	282.2	141.73	134.5	133.16	130.11	149.9	130.51
	567.5	288.62	291.51	282.83	344.74	265.87	283.27	141.53	135.09	132.21	129.82	148.93	131.37
	568	287.94	292.02	284.26	344.1	264.83	283.6	140.75	135.67	133.7	130.21	148.72	133.24
	568.5	287.28	292.28	286.98	346.15	264.56	283.28	140.08	135.73	133.24	131.18	149.47	133.68
	569	287.06	291.67	287.39	345.06	264.44	283.18	138.18	134.14	132.15	129.74	149.89	132.17
	569.5	286.07	291.49	287.58	344.75	265.31	282.17	136.73	133.36	131.2	130.73	150.61	133.61
	570	285.72	289.12	286.33	347	264.52	281.4	135.45	132.61	131.86	130.34	151.48	133.36
	570.5	285.5	291.52	286.58	346.05	263.73	281.01	136.11	133.16	132.61	131.16	149.95	134.51
	571	286.29	291.24	287.39	345.17	264.03	280.8	137	133.69	132.35	133.7	150.56	133.54
	571.5	286.67	290.97	287.79	347.22	265.18	280.8	134.9	134.77	131.76	134.14	150.15	134.32
	572	287.14	292.65	288.53	346.83	264.49	281.16	135.16	134.07	132.71	135.02	149.54	133.55
	572.5	286.88	294.01	287.48	346	264.97	281.86	135.53	133.75	132.62	136.08	149.45	131.88
	573	286.66	293.92	286.25	345.01	265.3	282.68	136.61	133.2	132.92	135.51	149.04	131.63
	573.5	288.27	295.42	284.01	344.17	265.27	283.35	138.53	134.94	133.59	135.35	148.84	133.51
	574	290.17	294.41	285.43	343.59	265.66	284.82	138.82	134.45	134.13	133.8	150.05	133.19
	574.5	289.4	296.29	286.07	342.6	267.38	285.21	139.87	134.9	133.8	133.63	149.9	132.78
	575	289.95	297.29	285.83	343.92	269.43	285.27	139.35	134.76	133.66	133.47	151.76	132.51
	575.5	291.96	297.89	284.21	343.57	270.1	286.18	138.99	135.2	135.1	132.86	151.28	133.48
	576	292.83	298.13	285.81	342.07	270.62	287.63	140.55	134.8	135.02	132.83	152.76	132.74
	576.5	292.79	297.93	286.42	343.42	270.91	286.95	141.56	135.46	134.51	133.31	152.64	134.09
	577	293.18	296.69	286.64	343.57	268.66	285.8	141.73	135.52	135.01	132.34	152.68	134.99
	577.5	294.24	296.16	285.78	344.21	268.39	285.5	140.71	135.13	134.5	132.9	152.31	136.51
	578	292.63	294.52	288.77	344.39	269.11	285.84	140.2	134.44	134.32	134.15	150.58	134.82
	578.5	292.54	296.6	288.78	346.8	269.83	284.24	141.08	135.6	134.43	135	148	134.33
	579	295.28	295.25	288.54	345.73	268.42	285.18	140.96	135.15	134.89	135.03	147.45	133.35
	579.5	295.91	292.59	288.87	346.3	266.76	286.5	141.57	135.97	134.57	134.67	147.98	133.07
	580	296.55	292.1	290.36	346.5	266.96	285.96	141.67	135.06	132.62	133.94	147.25	132.04
	580.5	296.37	291.23	289.13	347.44	267.36	287.02	141.72	134.31	132.96	133.24	146.17	131.99
	581	296.01	291.33	291.25	346.8	266.17	287.85	141.56	134.45	133.48	131.81	145.97	131.71
	581.5	298.19	291.47	292.8	348.7	269.26	287.71	141.55	134.36	131.7	131.58	145.32	133.24
	582	298.5	290.64	294.15	347.93	269.08	286.81	141.85	134.23	131.04	132.2	145.83	131.9
	582.5	298.2	290.43	292.76	347.9	270.72	285.09	142.26	135.35	131.74	131.64	146.74	132.77
	583	299.54	290.68	292.07	345.58	270.31	286.1	142.42	134.72	131.94	132.56	147.56	133.61
	583.5	298.38	290.1	293.4	347.24	271.12	286.74	140.95	134.39	130.57	131.72	146.46	134.97
	584	297.16	290	295.28	347.23	273.26	285.62	140.52	134.04	131.7	132.07	145.54	135.35
	584.5	297.08	289.66	297.12	349.41	272.3	285.63	141	133.83	132.49	131.73	146.72	135.49
	585	298.84	289.69	298.11	348.53	271.17	284.85	140.25	134.06	132.87	131.33	147.35	135.94
	585.5	297.41	289.23	295.81	347.25	272.54	286.14	139.7	133.87	131.73	130.87	148.56	135.02
	586	295.3	289.5	296.26	344.23	273.07	287.31	140.15	135.28	132.16	131.93	148.74	133.48
	586.5	296.32	289.21	298.42	344.45	275.73	288.3	139.99	136.06	133.82	130.66	148.64	133.95
	587	295.53	289.45	300.2	344.11	275.24	290.03	139.18	135.16	132.47	130.91	149.23	134.44
	587.5	294.97	287.91	303.06	343.98	274.7	290.29	139.83	135.74	131.93	129.45	149.23	133.92
	588	295.08	288.38	301.65	341.68	273.07	289.71	141.62	136.18	132.57	130.81	150.45	134.24
	588.5	294.38	287.95	299.27	340.53	271.68	289.44	141.93	136.54	131.68	130.59	150.15	134.43
	589	293.36	286.94	296.6	338.37	270.37	291.14	141.67	136.65	132	131.36	150.2	135.18
	589.5	290.91	286.75	297.44	338.41	271.87	291.08	142.16	137.31	131.25	131.99	148.46	135.51
	590	292.81	286.76	298.43	338.03	273	290.08	142.12	136.32	132.39	132.71	147.36	136.96
	590.5	293.98	286.98	297.78	338.59	271.85	288.99	140.51	134.08	133.1	131.96	147.21	136.25
	591	293.64	287.88	296.12	337.63	271.15	287.58	141.27	134.2	131.31	132.41	148.14	134.77
	591.5	294.1	288.41	294.64	337.36	270.6	287.28	140.63	134.67	132.37	133.02	146.88	134.3
	592	293.11	288.46	292.95	337.43	272.01	286.94	139.75	134.23	131.33	133.44	147.33	135.04
	592.5	292.44	288.44	292.44	337.1	272.43	287.24	138.87	134.78	131.14	132.91	146.25	135.03
	593	293.43	288.63	293.6	336.47	272.64	286.92	139.66	135.09	130.67	132.88	146.29	134
	593.5	292.99	290.02	293.95	337.28	275.46	285.96	139.55	135.28	129.67	131.18	146.8	133.14
	594	294.27	291.51	292.87	337.8	274.35	285.68	139.36	134.22	130.24	130.36	146.6	133.1
	594.5	294.84	291.67	293.11	339.67	273.67	284.91	139.3	135.72	130.29	130.67	147.01	131.65
	595	295.02	291.51	292.23	339.26	272.68	287.09	140.6	136.12	128.74	129.94	147.19	132.37
	595.5	293.45	292.17	293.45	340.94	273.36	286.82	140.24	136.73	130.62	130.47	146.74	133.23
	596	294.24	292.41	294.76	341.43	271.65	287.95	142.83	138.43	129.76	130.68	148.03	134.11
	596.5	294.28	291.84	294.91	342.31	270.3	287.68	142.87	139.42	130.17	130.2	148.26	134.06
	597	294.88	293.37	297.59	344.2	270.08	288.04	142.27	138.11	130.68	130.37	149.37	134.47
	597.5	295.4	293.65	298.24	344.39	270.63	287.59	142.28	138.76	131.57	130.18	150.08	135.08
	598	295.98	294.04	298.09	342.84	270.25	287.62	141.12	138.61	133.21	131.27	149.85	136.53
	598.5	296.74	294.77	299	343.58	270.05	288.4	142.63	138.87	131.9	131.96	149.56	135.53
	599	297.08	296.68	299.36	342.92	269.79	289.77	143.1	137.63	131.28	130.73	147.87	137.05
	599.5	296.33	296.38	301.42	343.47	270.27	288.22	143.1	138.82	132.71	132.29	149.68	137.54
	600	297.29	297.09	302.19	343.78	270.5	290.99	143.34	137.32	130.98	131.63	149.22	139.41
	600.5	297.43	295.14	301.6	344.7	272.01	289.51	141.81	135.58	131.18	131.47	147.63	139.82
	601	299.82	295.14	301.95	344.48	273.93	291.38	141.11	135.74	131.46	132.25	146.15	140.21
	601.5	300.19	292.19	299.04	345.33	275.89	291.12	141.37	136.29	131.1	132.45	145.94	138.81
	602	299.49	292.18	298.6	344.9	276.45	293.94	140.78	134.81	131.08	132.56	146.38	139.32
	602.5	299.3	291.42	299.01	346.26	275.84	295.04	141.31	136.13	130.91	132.11	145.98	139.58
	603	299.25	289.19	299.45	344.93	274.48	295.13	141.01	137.85	132.22	133.21	147.09	140.02
	603.5	298.16	285.16	300.13	345.93	275.17	295.59	141.31	139.9	132.96	134.25	148.33	139.32
	604	299.62	285.7	300.91	347.65	276.39	296.76	140.15	137.5	132.9	135.34	146.62	138.13
	604.5	299.65	283.89	299.84	348.38	274.97	296.51	139.19	137.82	134.6	134.76	146.44	137.25
	605	300.39	285.24	298.57	347.52	276.96	297.23	138.36	137.71	135.09	134.65	147.01	136.7
	605.5	298.51	284.9	296.52	346.89	276.3	296.24	138.49	137.38	135.03	133.34	148.84	136.23
	606	297.92	285.62	297.89	345.71	276.49	296.71	139.32	137.63	135.61	132.9	148.92	136.62
	606.5	297.48	286.7	300.06	344.62	275.84	296.31	138.27	137.01	135.35	133.52	147.08	135.84
	607	297.25	284.55	301.05	345.44	276.27	295.16	139.25	136.61	135.88	133.45	146.25	135.18
	607.5	296.17	282.88	301.58	345.95	276.53	295.67	137.42	135.65	135.89	133	146.72	135.45
	608	297.25	283.73	301.64	345.36	276.75	294.04	135.9	134.16	135.74	134.02	146.29	136.24
	608.5	295.46	282.53	300.47	347.08	278.54	294.57	137.31	135.9	135.59	131.36	146.05	136.79
	609	294.83	281.95	302.06	344.04	279.22	295.04	138.51	137.78	134.16	131.94	145.64	135.42
	609.5	294.02	280.81	303.49	344.69	278.08	295.81	138.44	137.05	134.57	131.36	145.23	135.55
	610	294.77	280.3	304.17	346.26	277.72	294.03	138.83	136.79	136.72	132.44	144.69	135.17
	610.5	295.39	280.43	302.94	345.65	276.26	294.75	138.83	136.5	136.58	133.11	145.74	136.56
	611	295.14	278.17	299.64	349.32	277.24	294.61	138.87	137.44	136.18	133.8	146.86	137.07
	611.5	296.66	277.52	297.67	348.76	277.31	294.09	137.93	137.57	135.9	134.32	146.31	136.81
	612	298.72	277.67	296.53	349.02	277.53	292.8	139.09	136.93	136.12	135.21	145.31	137.45
	612.5	298.55	276.95	295.7	349	277.09	295.34	139.92	137.33	136.49	133.98	147.06	136.27
	613	301.59	276.69	294.78	348.03	275.62	293.59	139.51	137.23	136.56	135.98	146.93	137.3
	613.5	303.71	278.16	294.75	350.35	276.07	292.63	139.91	136.7	138.21	136.67	147.32	139.92
	614	301.91	278.77	295.89	349.75	276.24	292.31	140.61	137.06	136.75	137	147.39	139.71
	614.5	303.46	278.46	297.54	348.26	277.8	295.34	141.13	137.73	135.53	136.66	147.17	140.34
	615	301.92	278.62	299.45	349.92	277.74	294.87	141.15	138.79	136.39	135.84	146.62	140.03
	615.5	304	280.6	300.19	348.87	278.82	294.66	141.55	138.6	137.12	135.32	147.46	140.61
	616	303.11	281.33	301.45	349.73	278.28	296.03	142.02	138.28	136.49	135.61	148.7	141.76
	616.5	302.27	283.2	300.56	351.84	277.62	296.39	140.97	138.65	134.43	133.86	149.19	140.55
	617	301.97	283.45	299.05	353.89	275.55	296.75	141.23	137.16	133.65	133.79	147.48	140.64
	617.5	300.99	284.87	302.9	353.86	274.37	298.78	142.12	137.16	133.99	132.82	147.44	139.19
	618	299.88	284.24	301.89	355.94	273.76	299.37	141.18	137.01	133.29	132.84	146.92	137.02
	618.5	302.64	285.59	300.84	356.33	272.97	300.41	140.15	138	135.11	133.19	146.24	136.28
	619	300.8	286.8	300.33	357.87	272.63	300.02	139.2	138.2	134.26	134.02	145.66	135.11
	619.5	302.24	288.38	300.35	356.82	274.42	299.22	139.56	135.78	134.4	133.96	146.02	134.46
	620	301.29	288.07	302.79	357.1	273.7	299.65	140.61	135.43	133.91	132.66	146.27	134.51
	620.5	300.98	290.87	302.99	356.67	273.69	298.76	139.97	135.41	132.81	133.33	146.46	132.91
	621	300.04	293.09	305.36	355.34	276.55	298.82	140.06	135.6	134.43	134.76	146.03	133.9
	621.5	300.09	297.17	306.29	355.88	280.61	298.28	141.64	136.33	134.67	135.48	146.93	133.47
	622	299.27	298.49	304.52	355.76	283.15	298.45	141.7	136.71	134.6	136.72	147.32	134.85
	622.5	299.7	298.9	304.68	353.24	282.29	298.77	142.18	135.45	134.41	135.29	147.13	135.97
	623	299.28	299.81	306.1	353.68	284.16	298.81	144.13	134.78	132.93	134.37	148.37	137.46
	623.5	300.31	301.51	306.9	353.27	283.72	297.81	144.22	135.3	133.66	134.39	147.87	138.55
	624	300.66	301.72	306.23	355.72	282.59	298.42	143.06	136.91	133.19	134.37	146.73	139.58
	624.5	301.08	301.9	304.79	356.96	281.85	298.14	141.41	136.98	132.1	136.14	146.44	140.52
	625	301.64	302.76	305.31	357.03	283.55	298.84	141.71	136.5	134.53	135.35	147.25	141.13
	625.5	301.71	301.94	304.96	358.82	282.73	299.4	143.28	135.97	134.59	134.42	147.93	139.27
	626	301.54	299.02	306.26	356.35	282.33	299.74	140.89	136.51	135.08	134.26	147.46	140.07
	626.5	302.73	298.27	306.26	356.92	281.49	301.09	140.83	136.02	135.4	133.12	148.06	138.73
	627	301.44	299.14	307.89	358.12	282.61	301.2	139.82	136.41	135.8	134.75	149.8	137.87
	627.5	299.76	299.97	306.96	358.49	281.5	298.88	138.75	136.36	137.99	135	149.7	136.9
	628	299.3	299.91	306.21	359.79	281.45	299.48	139.13	134.86	136.9	133.38	149.53	136.12
	628.5	297.37	300.55	307.6	359.07	281.86	298.99	141.26	135.7	135.72	134.5	149.79	134.82
	629	297.2	302	308.19	357.81	282.51	299.48	141.08	137.21	136.78	133.93	148.76	132.98
	629.5	297.15	300.81	308.74	358.03	282.55	299.58	140.57	137.68	135.82	132.88	148.02	132.6
	630	298.76	301.27	308.26	357.78	281.56	299.48	139.07	138.16	136.2	132.95	147.99	134.58
	630.5	297.64	300.89	308.2	359.88	279.59	297.55	140.43	137.89	136.76	132.64	149.57	134.8
	631	298.66	301.38	306.25	359.4	278.81	295.36	139.52	138.25	136.13	133.18	149.5	134.61
	631.5	301.61	300.89	304	359.57	280.08	294.76	139.39	138.98	136.53	132.42	148.55	135.62
	632	302.28	298.59	305.51	362.11	281.39	297.33	140.65	139.62	133.99	131.73	147.53	135.31
	632.5	300.33	298.41	306.83	360.7	280.27	298.61	140.91	139.35	133.85	133.58	148.66	136.79
	633	301.14	298.18	306.15	360.06	279.92	298.84	139.26	138.68	134.33	133.27	149.99	136.92
	633.5	299.8	297.41	307.08	360.25	280.6	300.98	141.78	137.83	135.09	132.85	150.56	136.53
	634	301.37	297.98	307.89	359.77	279.24	302.02	142.25	137.89	134.9	133.09	150.01	136.64
	634.5	299.89	297.38	307.51	357.49	280.37	304.26	143.59	137.2	134.26	134.15	149.53	137.06
	635	302.65	299.84	306.9	356.84	281.27	305	142.96	136.78	133.6	133.47	148.76	137.67
	635.5	301.81	298.9	308.7	355.08	282.46	307.79	143.08	136.4	132.49	134.25	148.77	138.07
	636	301.32	299.5	311.28	355.71	283.17	307.38	143.37	136.48	130.54	134.72	150.16	138.14
	636.5	302.48	301.18	309.25	354.24	282.69	306.92	142.01	134.67	131.99	135.99	151.71	138.59
	637	304.81	303.36	306.72	356.53	284.21	307.03	140.87	134.43	132.59	135.89	151.65	137.7
	637.5	306.67	303.83	306.37	357.52	284.36	308.44	140.79	134.01	132.6	136.32	148.88	137.73
	638	307.5	302.84	305.33	358.11	284.55	306.14	139.05	133.86	132.29	138.13	147.76	137.96
	638.5	307.46	303.76	303.26	357.16	285.33	305.94	140.97	133.51	132.39	137.6	147.53	138.75
	639	307.56	306.3	304.63	359.54	284.61	303.93	141.2	133.91	133.84	136.21	147.22	138.9
	639.5	306.44	305.02	305.53	359.68	284.71	304.54	140.78	134.19	132.93	137.18	147.64	138.89
	640	305.58	306.1	304.21	360.73	284.57	302.67	142.09	133.18	134.26	135.4	147.92	139.76
	640.5	303.51	305.61	304.74	359.22	282.17	302.85	142.75	132.1	134.69	135.22	145.85	138.91
	641	303.33	306.35	307.17	357.13	282.02	302.72	141.73	134.06	134.48	134.55	145.07	139.5
	641.5	303.23	303.54	308.95	355.52	282.65	302.81	142.24	134.49	136.18	133.84	146.02	140.3
	642	302.3	303.05	309.52	354.64	285.74	302.57	143.08	134.32	135.87	133.37	147.65	139.75
	642.5	302.73	304.56	310.85	354.73	286.09	302.63	143.81	134.18	136.46	131.59	149.2	141.44
	643	301.06	301.67	311.52	355.88	287.11	301.52	142.59	134.23	136.12	134.21	149.31	141.9
	643.5	301.52	299.23	312.42	353.73	288.16	300.24	142.15	134.46	135.22	134.53	150.26	142.39
	644	300.88	300.14	311.47	354.12	289.1	300.64	141.84	134.55	136.09	133.97	149.76	143.19
	644.5	300.53	299.4	313.42	354.11	289.26	300.65	140.51	136	136.39	134.63	149.55	143.38
	645	301.79	300.38	311.92	357.24	289.56	300.1	139.96	137.2	137.7	133.83	150.31	144.17
	645.5	300.96	299.22	312.25	358.55	290.33	298.74	140.94	135.92	137.53	134.66	151.05	143.47
	646	300.04	300.92	313.19	358.24	290.72	299.72	141.03	135.99	135.21	135.78	152.14	141.99
	646.5	300.4	301.38	313.86	358.32	289.67	299.86	140.27	136.45	135.4	137.07	152	142.65
	647	299.94	300.36	313.76	356.53	290.16	300.96	138.51	137.06	134.87	137.76	152.44	140.85
	647.5	300.43	303.03	314.89	356.4	289.03	302.56	138.61	137.65	135.59	136.46	153.61	140.69
	648	300.22	304.14	312.06	356.9	289.36	305.99	138.36	137.35	135.71	136.73	152.34	139.19
	648.5	301.21	304.64	312.9	357.07	288.6	304.25	138.68	136.45	135.2	137.33	153.12	137.43
	649	300.98	305	312.26	354.65	287.8	303.48	138.94	137.36	135.07	138.17	152.69	136.65
	649.5	299.99	305.11	313.89	350.82	289.15	304.65	140.05	137.1	135	138.65	152.83	135.7
	650	300.53	306.44	312.72	349.15	289.13	307.26	140.73	138.22	135.29	137.82	151.81	135.32
	650.5	299.52	306.53	312.25	348.36	288.81	305.86	141.69	138.26	136.41	136.92	150.04	135.26
	651	297.71	308.71	312.23	348.11	287.46	305.68	142.51	138.68	136.98	135.3	150.9	136.46
	651.5	299.09	309.92	311.38	349.39	286.96	304.61	143.83	138.43	136.47	135.2	151.53	137.39
	652	296.81	309.57	309.58	348.79	287.23	304.71	142.77	138.38	134.75	135.38	151.06	137.2
	652.5	295.59	309.31	312.61	348.11	287.65	304.78	141.46	137.84	134.52	135.64	152.29	138.33
	653	295.47	310.04	312.46	347.76	288.39	306.21	142.54	138.69	134.84	134.38	151.93	138.8
	653.5	295.37	313.32	312.88	350.93	289.42	307.47	141.4	137.86	134.24	134.19	152.86	139.47
	654	296.49	312.02	309.41	351.26	289.14	307.17	140.32	136.58	133.47	134.61	151.55	139.58
	654.5	295.97	310.06	309.63	352.11	288.46	303.94	140.69	135.6	133.21	134.64	152.89	140.77
	655	296.56	311.26	307.05	352.26	287.69	304.38	140.54	137.08	133.7	135.13	153.2	141.77
	655.5	299.01	310.03	305.35	351.38	289.09	305.28	139.94	136.53	133.6	134.98	151.54	141.4
	656	297.88	310.05	306.42	350	288.38	305.21	140.61	136.78	133.39	134.36	149.78	141.16
	656.5	300.82	311.14	309.13	351.4	286.39	305.07	141.79	137.13	133.6	133.65	148.45	141.5
	657	301.36	312.52	308.68	351.01	285.48	304.8	142.14	138.39	132.97	133.9	147.55	140.25
	657.5	299.85	312.4	309.12	350.28	285.08	304.72	141.16	139.22	133.15	134.87	148.25	141.07
	658	300.07	309.06	309.99	348.74	285.38	305.07	141.59	139.3	133.68	134.34	147.56	142.81
	658.5	298.57	310.24	310.98	350.32	285.6	305.01	142.93	140.62	134.95	133.31	148.07	145.14
	659	299.28	312.38	311.21	349.07	285.78	307.94	143.91	140.64	135.22	132.78	147.88	144.69
	659.5	299.26	311.89	311.75	348.47	285.55	308.12	143.88	139.63	134.07	132.06	148.62	144.02
	660	299.22	311.72	312.75	349.26	285.06	306.83	145.61	139.36	134.47	132.51	148.58	143.19
	660.5	300.76	312.45	312.44	350.95	286.32	307.14	146.23	138.84	136.64	132.81	146.93	142.86
	661	301.53	312.36	311.17	350.46	289.47	305.83	146.39	138.43	137.5	132.29	146.94	142.32
	661.5	302.54	311.92	311.92	353.62	290.49	304.83	146.73	137.02	137.98	131.55	147.37	142.73
	662	302.35	311.58	312.44	351.94	289.58	304.59	146.74	135.83	138.3	131.17	145.62	141.77
	662.5	303.22	311.48	310.28	352.77	288.51	304.22	148.26	134.43	138.33	131.4	147.2	140.59
	663	304.72	311.39	311.03	349.63	288.43	305.58	148.06	134.19	138.82	132.73	148.72	139.3
	663.5	305.64	311.98	311.57	350.36	288.52	304.69	147.17	135.28	138.97	132.72	147.49	139.56
	664	307.82	312	313.61	350	288.73	306.67	147.6	135.48	139.96	133.41	146.17	139.82
	664.5	306.02	311.71	315.57	348.63	287.32	307.48	146.03	135.58	139.74	132.23	148.06	140.46
	665	303.5	311.02	315.5	347	285.71	307.26	143.76	135.29	140.55	131.88	149.79	140.04
	665.5	302.91	310.73	315.69	344.2	284.93	307.53	143.52	134.8	141.1	132.62	150.43	140.94
	666	302.1	309.96	313.53	343.51	283.46	306.61	143.93	134.75	141.1	132.79	152.3	140.65
	666.5	302.7	309.56	314.52	344.13	284.65	309.37	144.02	134.86	140.85	133.09	153.46	140.61
	667	301.84	310.57	316.11	344.06	285.48	310.51	144.27	136.49	141	133.3	152.16	141.43
	667.5	301.62	310.9	314.84	347.17	287.73	310.27	143.49	136.26	140.76	132.74	151.32	141.27
	668	301.73	309.34	317.13	349.04	288.6	310.26	142.99	135.22	141.17	134.09	151.97	141.15
	668.5	302.24	309.79	315.27	349.78	288.79	307.92	142.11	135.13	141.52	134.21	151.57	141.92
	669	302.77	310.85	314.09	352.9	289.56	308.54	141.19	137.33	142.37	134.78	150.15	142.47
	669.5	306.27	310.4	313.16	354.86	289.87	310.03	142.11	137.16	139.94	133.97	149.22	142.91
	670	307.56	310.35	314.11	358.18	291	311.22	142.09	137.56	139.59	134.4	149.47	142.89
	670.5	308.3	311.17	313.99	355.9	290.78	312.37	141.53	137.61	139.41	134.44	147.88	142.78
	671	308.54	310.81	310.99	357.99	289.63	310.34	141.9	137.69	139.37	135.24	147.92	142.24
	671.5	311.01	312.24	310.97	359.54	289.32	309.12	140.83	136.87	139.3	134.89	148.46	140.75
	672	313.3	312.35	314.32	359.22	284.89	310.08	141.51	137.25	138.79	134.73	147.9	142.02
	672.5	313.67	311.99	311.79	359.12	283.48	310.13	141.72	137.71	138.12	134.3	147.95	142.67
	673	313.11	309.89	314.89	361.04	283.31	310.02	142.01	137.68	136.88	133.54	148.92	143.04
	673.5	314.14	310.3	315.85	360.23	283.3	310.48	143.83	135.63	135.75	134.09	148.63	143.11
	674	312.24	311.51	318.79	358.62	284.68	308.97	143.94	136.1	136.47	135.63	149.57	143.23
	674.5	311.92	311.55	319.37	358.2	284.01	309.32	143.77	136.27	137.25	135.41	149.27	142.92
	675	312.76	312.34	320.46	360.42	284.52	308.34	144.83	137.75	137.73	135.86	149.96	143.76
	675.5	313.77	314.15	322.05	359.07	286.16	309.24	145.47	138.13	137.85	135.28	149.95	145.14
	676	313.37	312.5	322.2	358.34	286.41	309.07	145.51	138.48	139.11	134.18	149.41	144.96
	676.5	311.76	310.8	319.04	357.63	288.58	306.29	145.13	137.7	137.36	134.18	149.63	144.2
	677	312.35	308.64	317.6	356.06	289.36	307.27	144.87	137.1	137.49	133.91	150.15	142.82
	677.5	314.01	308.29	317.63	355.13	289.89	307.58	143.88	136.5	138.59	134.59	150.27	141.96
	678	315.23	307.33	317.2	355.55	290.18	306.98	144	138.15	139.43	134.11	150.4	140.22
	678.5	316.53	307.37	314.95	354.26	288.23	308.18	144.18	139.26	138.39	133.62	150.81	139.68
	679	315.66	306.53	312.8	353.74	289.2	307.29	144.52	139.22	138.19	133.5	151.08	138.9
	679.5	316.14	304.87	312.82	352.66	288.91	307.35	145.08	138.41	138.79	133.45	150.51	137.99
	680	316.53	303.73	313.63	353.03	288.76	306.96	144.81	139.8	137.65	133.67	149.6	136.99
	680.5	316.55	303.49	313.25	353.11	288.7	306.96	144.56	139.49	137.36	135.94	150.24	137.98
	681	316.63	304.85	315.34	354.99	287.73	307.92	144.25	140.41	138.77	136.23	150.28	137.48
	681.5	317.02	305.34	316.31	355.53	287.28	307.85	145.29	140.13	137.66	136.57	150.04	138.82
	682	314.02	306.04	315.23	353.27	288.46	307.57	145.72	140.88	137.17	135.65	149.43	138.4
	682.5	314.25	304.78	314.99	351.93	287.41	309.79	144.09	139.63	136.16	137.54	149.39	138.62
	683	313.03	303.75	317.44	353.64	287.27	309.71	143.8	139.31	137.43	137.86	148.59	139.91
	683.5	313.74	304.33	320.64	353.5	286.1	311.32	142.12	139.03	135.81	138.22	149.38	139.28
	684	314.57	304.29	321.93	354.3	287.21	312.39	142.75	140	134.43	137.28	149.86	139.92
	684.5	314.8	303.1	321.31	353.57	287.97	311.67	142.08	137.34	136.68	137.86	149.99	140.3
	685	315.65	303.84	322.3	352.27	287.72	312.21	141.76	137.37	134.82	137.25	149.02	140.42
	685.5	317.18	302.32	321.86	352.14	290.1	314.07	141.81	137.39	135.57	136.69	149.06	139.4
	686	316.94	304.97	323.89	353.01	292.18	314.67	140.51	137.75	136.52	135.92	147.01	138.7
	686.5	319.4	304.68	324.79	356.44	292.69	315.75	142.54	137.03	137.15	136.79	146.56	138.68
	687	318.82	304.07	324.13	357.3	294.33	314.3	143.72	136.54	136.95	134.59	146.52	139.5
	687.5	319.83	303.01	323.47	355.3	295.75	313.86	142.9	135.43	134.8	135.21	146.61	139.79
	688	320.06	302.89	320.93	355.17	297.43	312.73	143.96	135	135.39	133.81	145.63	140.9
	688.5	320.17	303.85	319.63	354.2	296.19	313.29	143.01	134.46	136.35	135.21	145.2	140.46
	689	319.21	305.82	321.42	355.4	296.47	314.02	143	134.44	136.09	134.64	145.05	140.06
	689.5	318.23	305.34	320.49	354.98	298.9	313.96	143.37	133.94	137.34	132.97	145.43	139.85
	690	316.93	307.07	320.86	354.12	297.59	313.32	144.31	133.4	136.98	133.15	146.21	141.69
	690.5	316.42	305.67	319.61	352.62	296.65	311.75	144.31	134.44	136.61	133.62	147.6	141.26
	691	316.33	306.19	319.82	351.2	295.1	310.65	142.95	136.15	136.75	133.57	147.31	141.29
	691.5	315.63	307.44	321.26	351.11	295.68	312.53	141.88	137.28	138	134.6	148.42	140.61
	692	315.01	308.15	318.35	354.86	296.4	312.94	141.12	136.96	140.28	133.94	147.95	140.65
	692.5	314.42	308.66	318.93	354.35	293.98	312.82	141.91	137.8	141.53	135.4	147.32	139.5
	693	314.51	308.83	320.99	353.59	294.28	313.01	141.93	136.53	141.69	134.57	146.34	140.6
	693.5	317.52	305.99	319.57	353.98	294.65	314.82	142.54	137.73	140.58	133.95	146.77	141.75
	694	318.92	305.92	321.05	356.3	292.27	316.11	142.9	138.43	141.27	135.82	145.59	141.36
	694.5	320.99	306.11	322.04	356.32	292.86	316.5	140.96	139.4	140.55	136.61	144.33	140.53
	695	321.83	307.33	322.36	358.09	293.2	316.77	141.44	138.39	140.98	137.12	144.84	141.11
	695.5	321.6	307.67	321.72	356.87	292.79	317.65	141.2	137.63	141.31	137.08	146.78	142.3
	696	323.83	308.09	321.4	357.8	292.7	314.38	142.36	137.76	140.56	135.71	145.99	143.33
	696.5	323.33	310.48	323.83	355.22	292.47	315.38	143.95	137.53	140.13	136.19	147.25	142.74
	697	323.69	310.32	323.28	354.66	293.12	315.68	142.85	136.23	139.33	135.64	148.32	143.88
	697.5	322.26	312.11	319.89	355.89	294.27	316.51	142.43	137.77	138.19	135.81	150	143.56
	698	319.34	315.69	319.51	354.78	293.92	314.23	142.58	138	138.16	135.61	150.19	143.36
	698.5	317.06	318.41	318.91	354.89	294.09	312.38	142.18	139.15	136.6	135.44	151.32	144.31
	699	315.98	318.9	317.21	354.08	294.39	311.09	142.99	138.14	136.25	134.21	151.72	144
	699.5	315.59	320.85	317.88	352.14	294.46	311.18	142.72	139	136.46	133.32	151.52	145.03
	700	314.42	319.8	319.04	353.47	296.31	311.41	142.22	137.77	135.84	132.35	151.82	144.78
	700.5	315.37	319.84	320.01	352.33	295.11	310.33	143.25	136.97	135.59	134.01	150.92	145.66
	701	316.65	319.02	320.01	354.61	295.96	309.65	142.41	138.45	135.82	133.74	150.95	145.21
	701.5	317.81	319.32	321.95	356.21	296.57	308.37	142.16	140.26	134.23	134.64	150.29	146.42
	702	318.04	317.92	325.87	353.79	297.42	307.61	142.12	139.42	134.77	134.61	148.93	144.97
	702.5	319.19	316.73	327.94	353.42	298.44	307.69	141.07	139.48	135.53	135.17	148.07	144.37
	703	320.34	314.91	326.42	351.88	299.09	307.47	141.48	138.83	135.83	133.12	148.14	142.76
	703.5	319.53	312.86	326.83	350.97	300.49	307.43	141.74	139.58	135.87	134.47	149.36	142.45
	704	319.81	312.52	326.57	351.78	299.7	308.31	140.95	139	136.03	134.31	149.69	141.78
	704.5	320.63	313.67	325.42	348.85	299.1	308.87	141.45	140.24	135.89	135.91	148.84	141.74
	705	318.3	313.09	324.4	350.6	301.4	311.3	139.71	140.05	135.36	135.84	149.52	139.79
	705.5	318.7	312.26	325.03	349.65	301.79	311.59	140.96	140.61	134.73	135.67	147.35	141.15
	706	317.96	313.29	325.99	350.48	303.43	313.68	142.16	140.96	136.32	134.86	148.15	140.34
	706.5	318.04	312.15	324.56	353.28	303.65	313.9	141.26	141.19	137.22	134.35	148.07	141.35
	707	319.17	311.79	322.65	355.12	301.65	314.87	141.44	141.34	137.38	135.22	148.53	140.03
	707.5	319.54	310.53	324.68	356.09	301.33	317.12	141.26	140.43	137.85	137.99	147.32	139.62
	708	320.58	312.93	326.25	357.72	299.51	318.49	141.23	140.01	137.51	137.04	145.67	139.15
	708.5	319.97	313.11	327.92	359.61	301.69	318.06	141.19	139.91	137.53	137.43	144.82	139.12
	709	320.98	312.5	328.64	363.04	301.48	316.89	141.12	140.6	137.69	136.48	144.04	138.13
	709.5	321.45	312.06	329.75	361.37	300.49	316.36	142.34	142.51	138.38	135.81	144.8	138.81
	710	321.35	311.75	328.69	361.87	299.41	314.91	141.07	142.58	138.25	134.53	147.38	137.48
	710.5	322.13	310.83	327.17	360.88	298.81	315.4	140.21	142.02	138.21	134.88	146.79	136.1
	711	324.01	312.63	326.82	361.44	299.87	315.93	141.41	142.35	137.89	135.8	147.35	136.47
	711.5	324.16	312.34	326.76	360.86	300.75	316.57	141.42	143.85	135.85	134.69	148.09	137.64
	712	323.78	313.06	326.39	360.19	301.08	315.96	140.97	145.16	136.7	133.08	148.2	138.05
	712.5	324.26	312.13	325.23	358.19	301.86	315.91	140.52	145.06	136.83	132.55	148.28	139.11
	713	325.03	311.48	322.15	356.44	300.67	315.19	141.09	145.35	136.11	132.09	148.48	138.17
	713.5	326.03	313.64	321.62	356.63	300.37	315.96	140.66	143.99	135.65	132.68	149.03	138.91
	714	327.89	314.92	320.77	356.59	302.22	316.08	139.43	141.55	134.68	132.39	148.44	139.06
	714.5	330.12	313.91	320.15	357.82	300.44	316.93	139.8	140.28	135.35	133.34	147.69	140.38
	715	330.23	313.6	318.36	358.27	301.91	317.12	139.59	139.65	134.94	132.18	147.97	140.52
	715.5	329.49	313.31	319.23	358.56	300.06	317.02	139.42	139.82	134.88	132.03	148.45	140.62
	716	330.07	313.59	319.31	357.75	299.98	315.98	139.59	138.45	136.33	133.32	148.97	140.03
	716.5	330.01	314.67	319.15	357.44	300.04	315.67	139.96	137.82	135.66	133.88	150.41	141.51
	717	330.52	315.44	321.35	358.49	300.56	315.6	140.11	138.33	136.42	135.77	152.01	141.9
	717.5	329.58	314.75	321.9	359.56	300.82	316.68	140.18	138.37	136.74	136.92	151.39	142.4
	718	326.18	315.83	322.16	357.77	301.12	318.91	140.63	138.67	138.31	136.94	151.15	142.81
	718.5	326.11	315.01	321.4	358.01	299.18	319.38	140.67	139.54	140.22	137.74	150.8	142.44
	719	325.15	315.85	322.01	357.25	300.45	320.85	141.61	140.69	140.81	137.76	150.71	140.77
	719.5	326.23	317.72	323.49	356.84	297.31	319.52	142.67	140.24	142.14	138.18	150.07	142.39
	720	325.29	317.99	324.43	354.66	296.76	318.34	142.8	139.22	140.33	137.99	149.72	142.48
	720.5	325.56	316.74	325.21	355.37	297.85	317.83	143.49	138.8	140.22	137.88	149.47	143.06
	721	326.69	315.2	324.8	356.16	296.32	319.08	144.11	138.45	140.84	136.86	150.22	142.41
	721.5	324.63	314.74	321.79	356.03	297.49	320.7	142.86	137.95	140.68	135.2	148.7	141.15
	722	324.83	314.71	322.8	356.28	298.17	320.31	143.19	138.84	141.13	134.08	149.53	141.79
	722.5	326.67	310.56	323.6	358.82	298.11	318.63	143.14	138.66	139.27	133.48	149.22	141.77
	723	325.47	310.75	322.81	357.99	299.23	318.44	142.42	137.84	137.91	132.94	149.78	142.48
	723.5	326	311.26	322.58	357.09	300.85	317.55	141.16	136.75	137.01	132.57	149.26	143.4
	724	325.09	308.33	323.02	356.74	302.7	316.45	140.05	137.29	135.23	132.5	150.56	143.34
	724.5	326.84	307.39	321.16	357.13	303.95	319.52	140.16	138.12	135.62	132.13	151.53	142.45
	725	324.28	309.55	322.22	354.36	302.04	321.24	139.35	137.8	136.01	130.73	149.96	142.84
	725.5	323.31	310.57	323.2	354.74	303.3	320.55	138.79	137.9	135.73	131.79	147.83	142.84
	726	323.51	310.65	323.45	355.56	301.3	319.1	140.16	138.39	136.76	133.87	147.83	143.26
	726.5	326.17	310.19	322.43	355.53	299.98	320.9	139.75	137.32	136.73	133.91	148.82	142.97
	727	325.95	313.32	321.99	354.61	301.08	320.04	140.06	136.58	137.12	134.46	149.93	142.49
	727.5	324.98	314.53	324.4	356.19	300.61	320.54	141.7	136.96	137.37	134.27	150.22	142.23
	728	322.01	315.93	325.47	356.47	300.18	321.87	142.62	136.74	137.31	134.72	151.28	141.89
	728.5	323.32	316.71	324.77	357.13	300.13	323.29	143.9	135.42	137.4	135.98	150.92	141.74
	729	322.8	316.64	325.4	357.07	299.68	321.04	142.15	135.36	137.38	136.48	149.58	143.16
	729.5	324.58	314.99	325.26	357.85	301.5	320.28	142.18	136.04	137.54	137.89	150.69	143.3
	730	326.34	313.81	324.39	354.83	301.47	321.53	141.57	135.47	136.35	137.72	151.31	142.8
	730.5	326.81	312.95	327.39	354.06	302.52	322.54	141.31	136.21	136.07	136.29	151.79	144.29
	731	325.75	311.66	328.91	352.06	304.7	321.24	141.23	136.08	134.82	136.42	151.2	143.76
	731.5	326.27	310.64	328.81	351.24	305.21	322.64	142.27	136.84	133.69	135.94	151.4	144.36
	732	327.01	309.46	331.05	349.72	305.54	322.66	141.75	137.34	133.9	136.71	151.25	144.21
	732.5	327.97	309.03	331.82	350.11	304.93	323.82	141.7	136.76	133.66	136.86	151.17	144.9
	733	326.12	307.07	333.35	349.86	304.61	325.57	140.96	138.48	134.73	137.51	150.34	144.79
	733.5	325.45	309.27	332.46	349.78	304.44	326.08	142.67	138.78	135.05	137.27	149.66	143.32
	734	324.73	311.01	332.97	351.13	302.95	326.7	142.74	139.26	133.39	136.89	150.1	143.61
	734.5	324.29	313.22	332.73	351.77	302.12	323.73	142.59	140.24	135.12	136.8	151.84	143.69
	735	324.4	314.11	332.4	352.41	300.36	323	144.32	140.77	134.41	135.77	152.57	143.26
	735.5	322.52	315.35	332.11	351.21	298.84	323.15	145.05	142.01	136.03	135.28	153.84	143.65
	736	322.44	316.35	333.18	350.22	296.99	322.84	143.97	143.17	138.76	134.71	153.29	142.69
	736.5	322.42	315.87	329.49	348.06	296.89	323.43	142.94	143.45	139.18	136.67	152.86	142.41
	737	321.7	315.1	329.07	347.75	297.59	322.2	144.27	144.9	139.46	136.17	152.63	142.67
	737.5	321.01	317.35	328.77	346.36	299.11	320.75	144.27	144.11	138.58	135.68	153.78	142.12
	738	320.58	314.62	329.38	345.53	301.66	319.42	143.61	143.56	139.59	135.2	154.24	141.97
	738.5	322.16	310.49	329.19	341.96	302.15	320.16	143.52	141.29	140.74	134.79	153.9	142.3
	739	319.82	309.37	330.37	341.83	304.59	321.72	144.22	140.52	139.89	135.14	152.11	143.73
	739.5	320.11	309.41	328.97	342.22	304.93	321.69	143.39	138.09	139.75	136.67	152.05	142.98
	740	323.06	309.53	327.7	343.62	305.42	323.31	142.47	137.43	139.48	136.65	150.12	142.88
	740.5	324.12	307.69	325.45	343.34	307.01	323.07	141.12	137.13	137.53	136.86	148.72	143.52
	741	323.32	305.85	327.73	345.6	308.42	322.91	141.71	136.76	137.12	134.17	149.72	144.27
	741.5	325.04	305.92	328.09	344.16	308.24	322.5	139.43	136.45	137.53	133.5	149.81	143.43
	742	326.87	306.14	327.67	343.77	307.56	321.61	139.02	137.14	139.09	133.47	149.97	143.55
	742.5	327.21	304.54	328.87	346.08	305.43	322.15	139.05	137.85	139.12	135.09	150.04	144.29
	743	327.05	309.63	329.37	348.8	304.2	321.34	138.45	139.75	138.84	135.1	148.76	143.45
	743.5	330.43	308.53	328.92	349.43	303.7	322.4	138.13	139.33	137.47	134.46	149.22	141.41
	744	330.89	306.87	328.66	348.9	303.96	322.31	138.47	141.08	137.52	133.55	149.07	141.59
	744.5	328.78	306.83	329.85	349.27	303.18	322.16	139.29	140.96	137.56	134.47	150.5	142.78
	745	328.52	304.99	332.4	350.13	302.7	320.81	140.35	139.63	136.91	135.43	151.75	143.12
	745.5	330.97	306.96	330.65	348.72	302.39	322.2	141.46	139.55	136.23	135.14	151.21	143.02
	746	332.7	307.33	329.35	348.57	302.23	322.87	141.84	139.04	135.23	136.61	152.37	144
	746.5	332.23	306.81	330.13	350.15	302.15	324.4	142.94	138.82	135	136.14	152.38	146.19
	747	332.95	308.26	327.9	348.69	303.54	325.58	142.99	139.06	135.9	135.66	152.63	146.35
	747.5	332.81	306.65	327.5	350.16	304.15	327.17	144.81	138.65	136.69	135.9	154.31	145.57
	748	332.67	306.7	326.52	350.58	304.72	326.8	145.58	139.78	138.03	136.5	156.38	147.87
	748.5	333.04	306.95	327.62	349.77	307.56	325.86	145.23	138.29	137.97	137.03	156.12	148.44
	749	333.39	307.32	326.27	349.26	307.06	324.36	145.57	138.82	137.32	137.19	155.45	148.3
	749.5	334.42	310.13	326.07	349.42	307.25	324.85	145.5	140.04	138.26	135.06	155.46	148.18
	750	333.39	309.87	327.48	351.34	306.58	321.92	144.75	140.47	139.05	136.29	155.64	148.6
	750.5	331.01	310.7	329.52	353.04	308.11	321.84	145.94	141.06	140.23	135.95	154.72	148.32
	751	330.25	311.24	328.64	353.7	309.24	322.34	145.82	141.25	140.2	135.44	152.47	146.06
	751.5	330.46	311.41	329.48	354.34	307.74	321.97	144.8	140.85	139.25	134.4	153.77	145.39
	752	330.7	310.26	328.47	353.93	308.82	322.65	144.35	141.64	138.66	135	152.98	146.43
	752.5	330.77	310.36	329.2	353.7	307.79	322.27	144.3	142.65	138.13	134.68	150.94	145.16
	753	328.1	311.15	328.29	354.61	304.45	325.14	142.85	142.39	139.78	134.19	151.13	144.27
	753.5	329.06	310.83	331.47	355.74	306.13	327.08	142.48	142.37	140.03	134.91	151.68	141.92
	754	326.74	308.58	332.2	356.34	306.25	327.64	142.2	141.35	140.96	136.96	151.67	140.84
	754.5	326.05	309.33	332.41	354.93	307.51	327.82	141.97	140.83	140.52	136.7	151.43	140.19
	755	326.37	308.43	331.98	352.39	307.09	328.64	140.52	140.84	140.41	137.16	151	139.42
	755.5	327.85	307.67	332.16	350.28	304.37	327.96	140.53	141.13	140.4	138.67	153.44	138.85
	756	326.58	307.91	332.61	350.3	304.67	328.48	141.2	140.57	139.72	140.39	152.43	138.9
	756.5	326.37	308.95	333.05	350.02	304.52	326.91	140.95	139.81	139.32	138.96	151.6	139.04
	757	325.01	309.87	334.93	352.09	305.89	325.46	140.81	137.86	139.09	139.03	150.91	138.81
	757.5	327.03	309.51	334.93	352.39	308.08	323.01	141.24	138.88	138.02	140.02	150.66	138.59
	758	326.9	308.79	334.74	351.24	307.61	324.5	142.15	138.63	138.33	140.35	149.49	140.11
	758.5	327.72	311.15	334.52	351.39	307.49	323.79	143.12	138.55	137.94	140.49	149.04	140.39
	759	329.3	312.93	333.6	354.06	305.52	325.5	144.62	137.2	137.53	140.71	148.57	141.52
	759.5	328.13	313.53	332.95	354.74	305.04	324.93	145.88	136.74	137.16	139.91	148.04	141.41
	760	327.11	312.44	333.85	354.53	306.31	324.81	145.09	136.31	136.16	139.02	147.1	141.54
	760.5	328.02	312.49	335.49	354.39	307.19	326.07	145.48	137.54	136.26	136.74	146.06	141.76
	761	327.21	312.12	336.37	354.13	308.14	325.3	144.79	138.51	137.17	137.94	146.07	142.26
	761.5	327.36	312.28	336.16	353.23	308.73	326.72	144.69	138.81	137.17	137.96	146.94	143.11
	762	329.05	312.31	337.02	353.87	307.58	327.52	145.04	139.33	137.65	137.57	147.49	142.64
	762.5	329.52	313.48	335.01	353.87	307.41	325.88	143.87	137.25	137.48	136.38	147.85	141.7
	763	330.11	314.25	334.59	353.79	307.7	326.57	144.24	136.96	137.13	135.88	148.24	142.23
	763.5	329.02	312.61	334.14	353.05	306.87	325.13	143.41	138.89	137.18	135.78	147.81	139.73
	764	329.75	311.79	335.8	355.02	306.87	325	142.75	139.88	137.49	135.83	148.43	140.08
	764.5	331.04	313.35	336.65	357.65	305.17	323.61	143.05	139.12	138.62	136.16	148.3	139.41
	765	330.67	312.08	335.29	357.26	306.31	322.96	144.07	139.24	139.74	137.66	148.31	140.18
	765.5	330.43	312.89	335.01	355.55	305.96	321.65	144.71	139.07	140.26	137.07	148.14	139.81
	766	331.82	312.46	333.8	355.7	303.16	321.83	143.6	139.7	142.19	136.8	147.84	139.41
	766.5	331.08	312.61	333.45	354.11	303.85	322.68	144.16	139.48	141.44	137.04	146.24	141.35
	767	330.36	311.82	333.65	353.74	305.36	323.06	144.59	140.62	141.56	137.4	146.7	142
	767.5	329.58	309.8	333.22	354.12	305.69	322.65	143.97	140.69	141.78	137.63	145.72	141.83
	768	329.91	309.69	335.22	352.16	307	324.14	143.55	139.47	142.67	137.07	146	143.09
	768.5	330.19	309.18	334.9	351.34	308.92	323.21	143.46	138.78	141.69	137.95	145.13	142.68
	769	330.09	309.4	333.62	352.5	311.17	325.83	144.32	139.73	141.32	136.6	144.84	143.31
	769.5	331.15	310.32	333.85	350.19	308.25	324.27	142.47	138.44	140.35	136.77	145.25	143.47
	770	331.15	309.59	333.66	351.83	309.25	325.8	142.38	137.94	139.32	135.87	145.57	143.81
	770.5	329.19	306.44	334.7	351.56	309.65	325.23	142.29	138.22	138.98	135.85	147.1	143.81
	771	328.24	306.59	333.78	351.97	311.26	326.8	141.91	137.19	139.01	135.56	147.54	143.33
	771.5	326.91	305.7	335.76	353.17	309.82	325.59	141.23	138.03	139.04	135.54	147	143.8
	772	328.9	304.87	336.09	352	310.18	326.38	141.31	138.89	139.47	135.42	147.93	143.87
	772.5	328.47	303.78	334.02	355.03	310.46	325.61	141.46	139.81	140.94	135.91	148.66	144.2
	773	329.6	302.79	330.96	356.01	308.56	325.35	142.07	140.34	141.05	134.88	149.58	144.04
	773.5	328.78	302.35	333.11	353.28	309.77	324.06	141.32	140.53	142.42	135.38	149.24	144.55
	774	330.68	299.89	332.78	355.61	312.99	325.25	141.34	140.72	143.2	134.15	150	143.79
	774.5	333.19	298.39	333.54	356.49	311.8	325.24	140.11	140.27	144.1	136.36	152.74	143.14
	775	334.48	300.56	332.95	356.82	314.03	326.99	141.09	139.64	142.79	136.39	151.03	143.32
	775.5	336.09	301.15	333.56	357.4	312.2	324.28	141.44	139.64	142.68	136.12	151.46	142.33
	776	337.24	301.3	333.18	356.97	314.21	324.46	142.04	140.15	142.38	135.17	151.24	142.09
	776.5	335.85	302.13	333.51	357.58	314.31	324.91	142.64	140.19	141.85	134.31	152.41	141.59
	777	335.99	301.79	335.33	356.69	314.48	324.73	142.02	139.18	140.78	133.67	152.54	140.67
	777.5	336.12	302.42	337.81	357.09	315.25	326.32	141.29	139.25	142.61	134.68	153.21	141.09
	778	337.12	302.57	336.74	357.29	315.9	327.66	141.52	138.71	141.93	135.8	155.06	141.6
	778.5	334.53	304.3	336.78	358.05	314.82	327.28	142.82	139.9	142.06	136.41	155.31	142.56
	779	332.41	303.94	338.37	358.3	314	328.06	144.69	140.07	141.78	134.63	153.09	142.44
	779.5	331.4	305.18	339.17	357.01	314.42	326.61	145.35	140.31	142.7	134.53	153.67	140.78
	780	329.58	303.75	340.65	357.82	315.24	328.01	145.16	140.45	144.14	134.52	153.06	141.78
	780.5	330.42	303.61	340.03	357.16	314.38	327.42	144.11	139.97	143.76	134.74	154.59	141.67
	781	330.44	301.9	340.46	357.32	313.49	327.07	143.57	138.48	144	135.13	153.45	143.61
	781.5	331.01	303.4	340.14	356.16	313.8	327.28	143.23	139.51	143.15	135.02	153.13	143.25
	782	330.52	302.36	339.09	354.7	314.27	326.02	142.37	139.16	142.71	135.75	151.82	142.35
	782.5	329.89	302.68	339.64	355.95	312.24	325.29	141.9	139.51	141.63	135.18	150.35	142.09
	783	332.94	303.23	339.47	357.24	310.82	327.27	141.18	138.29	141.53	134.83	149.93	140.41
	783.5	334.18	304.05	338.16	354.68	313.39	327.22	140.74	139.52	141.12	135.56	150.92	140.96
	784	333.72	304.32	338.48	355	312.66	327.62	140.87	139.38	140.77	135.54	150.3	141.72
	784.5	333.71	303.11	337.34	353.81	312.82	327.8	140.97	140.46	138.97	135.7	150.76	141.82
	785	333.26	303.45	335.56	354.29	312.71	327.6	141.77	139.83	140.63	136.94	148.73	140.96
	785.5	333.86	304.52	333.76	354.66	312.74	328.83	141.46	141.49	139.55	138.13	148.26	139.5
	786	333.8	302.88	334.08	356.41	312.18	329.67	142.09	141.72	140.33	139.52	148.15	139.96
	786.5	333.32	304.94	334.52	357.36	311.97	331.07	143.55	140.95	138.79	137.05	147.57	141.85
	787	334.17	304.32	334.73	357.15	312.57	330.05	144.15	140.88	139.11	138.27	148.59	142.01
	787.5	332.9	304.81	337.21	355.79	313.72	328.74	143.55	141.09	137.92	138.13	149.98	143.73
	788	333.38	304.52	336.16	357.48	312.96	329.45	143.38	141.43	138.48	137.48	148.25	143.38
	788.5	335.24	304.42	336.38	358.75	313.78	329.56	143.4	141.66	138.6	138.59	149.44	144.64
	789	336.71	305.56	338.17	359.56	313.15	328.03	142.98	141.27	138.85	137.17	149.94	144.02
	789.5	334.98	304.4	338.85	360.6	313.59	330.35	142.97	142.23	138.26	136.76	150.98	144.96
	790	334.31	305.92	342.33	359.94	313.63	330.71	142.68	142.09	139.67	135.55	150.61	144.17
	790.5	334.12	306.42	342.68	358.23	313.9	329.98	144.73	142.05	138.98	135.34	150.81	144.34
	791	334.71	305.44	344.59	358.38	314.11	327.17	146.2	142.57	140.4	136.79	153.17	144.91
	791.5	331.99	304.93	342.97	357.81	314.36	327.28	145.36	142.11	140.91	135.04	153.58	144.91
	792	331.3	304.34	341.88	358.78	314.64	326.95	147.14	142.44	141.56	136.09	151.29	144.16
	792.5	329.15	306.42	340.32	358.58	312.89	325.17	146.62	141.88	140.77	135.67	151.44	143.53
	793	328	305.91	338.74	356.55	312.54	328.47	147	142.41	139.56	134.04	150.91	143.01
	793.5	327.23	307.13	339.42	357.5	311.53	330.38	146.85	141.98	139.47	135.25	151.33	143.09
	794	327.65	310.58	341.22	358.4	311.37	328.77	146.25	141.3	139.38	135.17	151.59	142.37
	794.5	328.98	310.43	340.44	359.35	313.61	326.25	145.98	140.52	138.66	135.91	152.85	143.12
	795	328.51	311.5	339.45	361.17	313.67	327.34	142.87	140.18	139.56	135.25	153.01	142.34
	795.5	329.9	311.73	338.6	361.59	313.67	328.59	141.23	140.72	139.85	136.39	152.87	141.76
	796	331.09	314.03	339.08	361.25	313.02	329.26	141.85	141.11	138.91	136.98	151.74	141.72
	796.5	329.79	314.82	337.42	360.37	313.93	329.57	140.51	141.22	140.14	135.83	151.85	141.52
	797	331.25	315.95	339.07	361.79	314.27	329.93	140.82	140.23	140.25	136.82	153.13	141.87
	797.5	332.32	315.57	340.05	362.59	314.16	326.53	138.85	140.46	141.62	136.84	153.76	140.24
	798	332.67	316.79	339.27	362.83	314.76	326.47	139.12	141.75	141.88	135.63	153.45	139.73
	798.5	333.16	314.98	338.91	361.88	314.06	326.09	139.25	142.06	141.13	135.38	152.75	141.54
	799	330.5	314.99	337.59	362.68	313.1	327.69	139.81	141.83	142.07	135.32	152.9	141.8
	799.5	333.13	315.42	338.37	362.36	313.06	328.17	142.12	141.25	142.21	134.98	152.35	143.37
	800	333.23	315.29	336.94	361.42	313.86	329.26	141.59	140.69	142.48	134.43	150.38	142.27
	800.5	333.15	315.27	335.91	361.44	313.26	330.14	139.99	140.54	141.92	134.22	150.29	142.44
	801	332.52	313.64	336.94	360.43	314.44	330.11	140.47	139.31	141.03	134.74	151.77	142.2
	801.5	333.05	313.13	336.74	359.37	315.2	332.2	140.2	140.78	142.17	134.84	150.05	142.32
	802	330.72	314.15	338.15	359.66	315.96	332.25	141.34	139.34	141.38	135.73	149.25	143.31
	802.5	331.08	313.77	336.51	359.63	318.06	332.17	140.89	139.09	141.49	137.03	149.7	143.07
	803	332.81	314.71	337.3	358.72	318.41	333.06	140.76	139.41	141.77	137.33	151.14	141.8
	803.5	334.19	314.88	336.38	357.84	315.87	333.02	140.49	140.05	141.92	135.14	150.44	141.77
	804	331.89	313.76	336.27	359.56	315.78	332.99	139.39	141.52	141.73	135.6	150.31	140.98
	804.5	330.98	315.63	338.43	361.03	315.77	332.36	139.89	141.95	141.83	134.72	151.43	141.27
	805	332.12	314.46	339.95	361.69	316.39	334.2	140.54	142.36	143.65	135.72	151.74	140.93
	805.5	332.49	315.95	341.33	364.8	314.97	335.11	140.48	143.67	142.59	135.1	151.76	141
	806	331.61	315.99	342.09	366.58	316.66	334.2	141.21	143.48	141.75	133.83	153.52	141.65
	806.5	332.83	316.19	344.07	368.22	315.28	334.17	141.03	143.79	143.34	133.54	152.81	141.89
	807	331.87	316.04	345.05	366.83	316.03	334.56	141.34	142.71	143.34	134.48	152.56	143.01
	807.5	330.13	315.84	344.66	368.1	314.81	333.3	142.35	142.78	144.56	134.43	151.13	143
	808	330.24	315.49	345.07	367.19	317.31	334.34	142.62	143.39	144.03	137.2	149.76	143.12
	808.5	331.42	317.47	345.48	365.79	318.47	333.98	142.6	142.74	144.91	138.33	150.59	144.72
	809	332.53	316.81	343.8	364.86	318.04	336.13	140.66	142.83	144.15	138.59	149.86	144.55
	809.5	331.45	316.95	345.22	364.93	318.49	334.43	141.85	141.6	142.86	137.79	149.21	145.12
	810	334.62	317.48	345.24	361.16	317.47	334.49	141.04	141.56	143.34	138.17	149.94	145.7
	810.5	332.31	317.25	346.33	360.97	317.21	334.52	140.76	140.93	143.55	140.3	148.15	145.62
	811	333.37	316.7	343.3	361.43	317.43	334.12	141.01	142.14	143.52	142.14	148.91	145.32
	811.5	335.2	316.94	342.93	362.43	315.16	333.65	141.66	142.14	143.97	141.08	147.72	144.94
	812	337.19	317.56	343.38	362.39	316.64	334.6	141.65	141.09	143.52	140.03	148.45	144.31
	812.5	337.2	317.73	343.48	364.15	314.99	334.15	142.92	140.26	143.87	139.59	151.11	143.61
	813	337.65	316.8	344.1	363.38	316.35	333.18	142.74	140.93	143.22	139.19	149.73	142
	813.5	336.53	316.96	344.28	364.75	316.05	332.75	145.24	139.79	142.02	138.68	150.49	142.55
	814	336.44	316.89	342.14	365.19	316.56	332.77	144.55	141.18	141.96	138.1	150.27	142.7
	814.5	334.58	318.29	341.22	366.85	317.23	332.67	145.43	141.48	141.56	138.92	149.6	142.87
	815	335.87	317.19	341.02	366.86	316.38	331.38	145.35	141.06	140.82	137.27	152.54	141.66
	815.5	335.5	319.04	341.93	365.41	316.65	333.27	145.21	141.31	140.23	135.33	152.45	141.16
	816	332.5	319.11	342.52	365.96	317.09	332.61	145.09	141.59	140.93	135.86	152.93	141.41
	816.5	332.66	319.65	341.99	365.35	317.32	334.22	143.98	141.64	140.73	136.85	152.45	142.12
	817	333.83	318.45	343.65	365.37	318.71	334.09	142.41	141.67	139.38	136.71	151.11	142.99
	817.5	334.15	318.87	341.45	364.36	316.16	335.29	142.87	140.91	138.56	135.19	151.47	144.22
	818	334.14	318.06	341.66	361.88	313.57	334.15	141.58	142.1	140.03	135.21	151.33	143.84
	818.5	335.46	319.37	342.16	361.3	313.22	332.8	141.81	142.37	140.92	136.78	151.89	142.89
	819	336.78	318.24	343.03	362.76	313.7	330.47	142.34	141.99	141.13	135.9	150.47	143.85
	819.5	338.18	318.47	343.15	360.66	312.77	330.94	142.9	141.82	141.48	136.73	147.84	145.63
	820	338.15	319.95	341.18	361.45	312.32	330.14	143.43	140.62	140.93	136.81	146.67	146.52
	820.5	337.96	320.44	342.38	360.04	312.41	331.17	143.2	140.5	140.39	135.65	147.66	146.05
	821	336.34	319.85	341.62	360.87	311.49	330.25	143.53	141.19	140.13	134.78	147.69	144.66
	821.5	334.39	320.7	341.51	361.18	311.42	329.94	144.05	141.53	140.59	133.85	147.56	143.1
	822	334.12	320.09	342.91	364.05	312.44	330.93	143.15	140.97	141.12	134.74	147.19	142.79
	822.5	332.62	321.04	344.87	365.14	314.16	330.56	144.15	141.16	139.45	135.28	146.74	142.33
	823	331.55	321.25	346.47	366.79	314.56	331.73	143.65	139.61	138.74	134.64	147.67	142.16
	823.5	331.56	322.54	346.86	364.16	313.81	333.91	143.58	139.63	139.61	134.75	147.52	140.22
	824	331.93	324.47	347.89	365.51	314.15	334.15	142.53	139.99	138.91	134.19	147.63	139.48
	824.5	331.08	321.96	350.09	363.97	314.7	335.79	142.26	139.5	139.58	134.52	148.96	139.84
	825	334.35	321.64	349.1	362.2	313.22	333.91	143.25	138.76	138.43	136.18	147.85	141.76
	825.5	335.68	322.16	349.91	363.47	314.95	334.03	144.17	138.11	138.71	137.05	147.93	144.39
	826	337.82	321.72	346.58	363.05	313.39	334.15	142.6	138.03	139.55	137.93	147.22	144.53
	826.5	336.78	323.56	345.7	362.71	311.62	331.73	142.46	139.75	138.56	137.85	148.22	144.08
	827	337.11	324.28	344.64	362.71	312.67	334.3	142.54	139.72	139.62	137.82	149.86	145.4
	827.5	338.6	321.66	342.12	360.53	312.8	333.61	142.99	141.52	141.34	137.87	149.51	145.93
	828	337.9	321.63	341.51	362.7	312.37	333.53	143.83	141.7	140.98	138.67	151.15	147.75
	828.5	336.5	321.09	339.1	363.13	314.73	334.3	144.88	141.6	142.16	137.8	151.79	146.41
	829	337.45	322.45	338	363.12	315.71	334.02	144.41	141.3	142.88	137.93	151.87	145.83
	829.5	334.81	321.66	339.12	366.24	317.23	336.18	143.23	142.73	144.7	138.02	153.21	144.07
	830	334.45	321.88	338.41	362.66	315.81	335.44	143.73	142.76	143.4	138.26	153.42	141.67
	830.5	333.79	323.54	341.05	362.65	318.37	336.73	145.44	143.05	142.96	137.54	154.33	143.08
	831	334.66	322.32	342.57	362.15	320.71	338.71	146.34	142.47	144.26	137.66	154.32	142.44
	831.5	335.44	321.69	340.25	361.75	319.52	335.59	145.88	143.47	145.02	136.8	154.08	141.1
	832	335.11	322.69	343.44	361.87	320.64	338.15	146.8	143.55	143.78	136.97	153.55	142.88
	832.5	334.78	320.96	344.51	363.39	320.75	337.46	145.25	143.51	144.82	136.81	152.99	142.1
	833	334.68	320.17	345.02	363.43	320.45	337.39	144.9	145.17	144.83	137.7	153.36	143.02
	833.5	335.09	318.81	344.21	365.03	319.47	336.69	145.19	145.9	143.4	136.59	153.02	142.02
	834	335.76	319.05	342.74	365.16	319.88	334.9	144.94	145.65	142.68	136.8	152.03	143.57
	834.5	334.38	318.16	344.94	369.38	321.4	335.98	143.72	147.07	144.8	136.36	151.56	144.5
	835	334.95	319.7	343.74	368.88	319.69	333.58	143.2	146.38	145.22	136.88	151.93	144.45
	835.5	333.97	317.84	343.41	369.43	318.72	334.42	144.58	145.81	143.47	136.33	151.52	144.66
	836	333	318.04	344.94	369.37	319.02	336.82	143.78	144.77	142.87	136.36	150.93	144.87
	836.5	333.78	317.49	343.01	370.75	316.39	334.16	143.15	144.18	144.35	134.69	150.74	142.06
	837	335.11	318.69	342.98	368.85	317.04	334.7	143.45	143.91	144.03	135.61	150.93	141.17
	837.5	335.61	318.42	342.8	368.25	316.85	332.72	143.49	142.68	143.65	135.97	150.12	140.77
	838	335.64	317.57	343.82	367.35	316.98	332.95	143.34	142.97	144.15	138.13	149.81	142.69
	838.5	336.23	316.52	345.82	367.73	315.92	335.78	142.97	142.58	144.59	137.57	149.85	142.29
	839	337.49	316.47	344.4	367.78	315.8	334.67	143.73	141.42	144.64	138.51	149.61	142.27
	839.5	338.09	315.23	347.78	368.66	317.96	335.03	144.63	140.67	144.55	138.84	150.45	141.87
	840	337.94	315.78	347.55	369.85	318.8	334.31	142.73	141.75	146.74	139.37	150.81	141.66
	840.5	338.73	317.14	347	372.46	320.45	333.31	144.73	140.73	146.39	141.06	150.87	142.44
	841	338.31	318.07	348.75	371.02	321.82	335.79	144.33	140.25	144.12	141.88	151.94	143.78
	841.5	337.23	316.71	349.16	371.63	322.32	336.72	143.79	139.97	145.7	141	151.92	144.39
	842	339.77	318.49	349.41	372.04	320.86	338.83	142.94	139.38	146.7	140.19	152.17	145.8
	842.5	338.09	322.35	350.03	373.09	320.28	340.23	142.6	139.99	146.61	140.01	152.84	144.94
	843	339.16	323.63	347.76	372.41	321.18	337.42	143.1	141.08	146.46	139.17	153.22	143.46
	843.5	337.63	322.58	348.06	371.39	319.97	336.74	141.85	140.31	145.24	138.35	152.78	144.37
	844	337.29	323.8	344.71	370.53	319.63	335.34	141.62	141.43	145.84	138.06	151.29	144.35
	844.5	337.9	325.24	344.2	369.68	319.94	334.39	142.58	141.97	145.98	138	151.89	144.65
	845	338.99	324.69	347.39	368.2	320.04	334.45	142.2	143.06	145.65	137.72	151.59	144.66
	845.5	337.06	324.83	345.18	371.97	322.04	334.68	143.17	143.4	146.2	137.62	151.5	144.89
	846	337.26	326.59	344.77	371.74	322.29	332.58	144.38	143.75	143.25	137.96	150.86	145.09
	846.5	333.27	324.28	346.07	372.18	324.21	333.51	144.47	145.02	143.09	139.48	151.52	142.94
	847	333.08	322.51	346.42	371.77	325.65	332.36	144.88	144.67	143.74	138.7	150.92	142.81
	847.5	332.66	323.25	346.59	372.96	326.25	333.1	145.17	145.21	142.73	139.39	150.08	142.85
	848	333.37	325.03	347.85	373.66	326.86	334.01	145.91	146.38	143.5	139.15	150.67	143.47
	848.5	332.88	322.97	349.56	376.57	326.26	336.65	144.86	145.09	144.17	139.22	149.82	142.99
	849	332.12	323.36	350.45	375.45	323.88	336.63	144.33	143.4	142.64	140.87	148.19	142.57
	849.5	331.16	322.52	348.49	375.92	321.97	337.92	144	142.42	142.23	140.39	148.18	142.68
	850	331.8	324.56	349.19	374.52	321.14	335.98	144.28	142.42	142.55	140.62	147.26	141.79
	850.5	330.98	323.22	346.76	375.37	320.23	337.82	143.64	141.99	143.81	139.24	146.34	142.21
	851	333.58	324.02	347.63	375.6	318.71	338.93	143.81	140.65	142.77	138.23	145.25	143.23
	851.5	334.78	323	348.43	376.42	319.15	337.07	145	140.02	141.89	137.88	145.78	143.73
	852	334.35	324.54	347.67	375.87	318.7	337.39	144.61	138.74	142.67	136.82	147.01	145.27
	852.5	334.97	324.7	345.76	375.85	319.83	337.72	144.4	138.38	141.86	136.84	146.33	143.64
	853	334.84	324.99	346.48	376.5	319.88	338.25	145.37	139.84	139.66	136.84	148.81	144.38
	853.5	334.73	325.85	346.29	378.5	321.39	337.73	146.35	140.72	140.07	135.44	150.57	144.31
	854	335.78	326.93	347.8	380.37	321.8	334.83	145.5	140.9	142.33	136.18	151.56	142.72
	854.5	336.26	326.86	349.8	381.2	320.04	335.95	144.89	141.99	142.76	137.4	151.44	143.8
	855	335.56	326.79	350.69	381.63	320.69	335.43	144.72	143.3	142.88	138.87	154.44	143.93
	855.5	333.96	326.57	349.58	381.91	321.25	333.08	144.79	144.45	142.5	139.37	155.67	144.6
	856	333.93	326.42	348.36	381.16	318.96	334.02	143.84	145.42	143.71	139.68	155.72	145.03
	856.5	334.06	324.72	349.68	382.81	318.11	335.47	145.22	144.47	142.66	140.54	154.64	143.94
	857	332.43	324.24	350.6	381.09	317.91	336.31	145.32	144.15	142.05	140.91	155.47	144.67
	857.5	329.86	325.49	347.74	377.34	317.38	334.79	144.44	143.86	142.8	139.97	155.75	145.98
	858	330.32	325.46	347.32	375.19	316.53	335.43	142.43	143.46	142.65	139.27	154.93	146.65
	858.5	329.41	324.99	346.89	372.56	317.41	337.81	143.09	143.87	140.7	138.82	154.35	146.87
	859	330.41	325.02	343.64	371.55	317.75	337.36	142.35	143.75	139.58	136.33	154.16	145.56
	859.5	330.99	326.3	344.61	370.97	319.14	336.54	141.78	142.48	139.19	134.21	152.04	144.91
	860	330.21	327.97	343.75	371.2	317.47	338.45	143.75	140.31	138.7	135.13	151.13	144.37
	860.5	330.28	330.59	344.64	372.21	318.95	338.37	142.83	139.1	137.84	135.25	150.06	143.35
	861	329.51	330.52	346.09	369.86	320.11	336.44	142.09	140.3	139.12	135.07	150.11	144.22
	861.5	329.61	333.41	345.38	369.51	320.36	336.69	142.35	141.64	139.93	134.61	150.92	143.33
	862	332.33	334.31	347.38	371.08	320.93	337.48	142.23	142.54	139.28	134.7	148.91	143.36
	862.5	333.74	334.08	348.93	371.5	322.54	338.46	143.85	143.11	140.63	135.83	148.39	143.94
	863	334.13	333.88	349.16	372.44	323.08	337.15	144.33	142.92	140.92	135.17	147.48	145.25
	863.5	333.51	332.78	350.9	374.9	324.87	335.94	144.69	141.93	141.07	136.15	146.93	145.6
	864	335.5	332.43	351.84	371.17	323.51	338.32	145.17	143.44	141.8	136.99	146.7	144.19
	864.5	335.53	330.89	351.09	371.05	324.83	335.92	144.03	145.38	143.73	135.58	148.35	144.49
	865	335.05	329.73	349.75	370.07	324.09	336.67	145.02	145.88	144.34	135.11	148.92	146.62
	865.5	335.7	330.57	347.37	370.12	324.51	338.4	145.36	145.99	144.32	136.1	149.01	146.93
	866	337.42	328.68	348.63	371.36	323.52	338.92	145.91	145.64	144.17	137.37	148.23	147.3
	866.5	335.61	327.97	348.92	371.61	323.13	338.62	147.44	146.65	144.74	138.02	148.4	145.86
	867	334.31	328.22	349.4	372.02	321.99	338.06	145.76	146.69	143.48	137.35	149.49	145.97
	867.5	333.31	327.17	347.77	371.87	321.59	340.7	145.54	146.69	143.66	137.47	150.75	145.36
	868	331.95	328.65	348.43	368.66	319.91	342.18	145.16	146.83	144.23	138.29	151.62	144.53
	868.5	329.17	330.41	345.45	373.2	319.05	340.35	144.76	146.16	143.37	137.72	152.19	144.85
	869	329.39	330.39	347.6	373.57	319.95	342.48	145.17	145.07	143.5	138.3	150.63	145.14
	869.5	330.36	329	348.05	373.35	320.69	342.14	144.35	146.43	143.09	138.08	150.36	143.26
	870	330.62	327.87	348.01	373.8	320.36	341.06	144.65	145.93	144.33	137.14	151.02	142.92
	870.5	329.95	327.98	347.88	375.14	320.28	339.89	143.87	145.93	144.53	136.44	150.31	143.85
	871	331.14	328.07	347.81	373.89	321.15	339.44	142.17	145.61	145.3	136.83	150.36	143.25
	871.5	329.56	327.42	346.16	375.22	323.07	340.21	143.58	145.55	145.15	137.31	149.66	142.4
	872	329.99	327.48	346.06	376.41	322.07	338.76	143.47	145.19	146.56	137.33	148.72	141.83
	872.5	329.55	327.4	345.12	378.71	321.75	338.06	144.29	145.24	145.88	136.75	148.59	143.21
	873	331.37	326.27	348.46	378.46	324.19	338.2	143.63	145.56	146.29	138.45	147.42	143.12
	873.5	330.85	326.92	348.03	378.04	324.01	336.09	143.17	145.93	145.79	138.82	147.1	141.43
	874	329.93	328.03	351.23	378.67	323.77	336.29	143.75	144.7	145.91	137.92	147.24	141.81
	874.5	330.85	327.49	352.42	379.75	323.38	336.22	142.08	145.26	143.5	138.3	147.72	141.68
	875	330.14	326.92	351.06	378.69	324.12	336.75	142.81	145.47	143.53	138.19	149.24	140.19
	875.5	329.19	327.02	352.14	378.28	324.55	337.5	143.53	144.84	143.03	137.39	149.63	140.59
	876	329.92	327.31	351.99	377.54	323.13	336.86	142.68	144.61	143.51	137.47	149.46	140.33
	876.5	330.39	328.59	352.24	376.49	324.98	336.23	142.51	144.85	142.59	137.77	149.67	139.69
	877	332.47	327.31	351.31	375.2	325.69	336.93	142.41	143.98	143.08	138.01	151.1	139.51
	877.5	331.57	325.42	349.65	373.74	324.81	336.86	143.76	143.53	143.54	136.86	152.53	140.79
	878	332.8	324.18	350.16	372.95	324.65	339.19	143.44	144.7	143.16	135.9	152.46	142.12
	878.5	334.46	323.77	346.53	372.24	326.97	338.06	143.33	144.74	143.2	137.26	152.57	141.75
	879	332.13	325.35	345.85	369.35	327.23	337.29	144.51	144.88	145.02	137.05	151.4	140.85
	879.5	332.85	324.98	348.38	369.49	326.3	337.76	143.1	145.32	144.9	136.65	151.37	141.58
	880	334.54	323.35	347.19	369.48	326.47	338.58	142.99	145.32	145.47	137.01	150.84	142.63
	880.5	336.1	322	348.89	370.06	325.37	339.01	144.99	146.46	145.68	137.4	152.07	143.26
	881	336.56	320.76	348.33	369.15	324.7	340.76	145.45	146.87	145.51	137.83	151.84	144.7
	881.5	337.36	320.7	350.39	368.93	326.13	342.51	144.78	147.2	145.37	137.18	151.45	144.18
	882	338.03	321.91	351.38	370.67	326.23	342.97	145.49	146.95	144.67	137.04	151.13	144.31
	882.5	339.42	323.38	352.03	371.45	324.96	343.1	146.94	145.32	144.12	137.07	151.65	144.42
	883	339.92	322.46	352.23	373.01	322.72	344.39	145.98	145.53	144.66	136.77	152.46	144.14
	883.5	340.24	323.81	352.63	373.65	322.3	345.06	145.02	145.92	144.33	137.13	152.73	144.21
	884	342.98	324.44	350.77	374	322.85	344.99	147.33	145.66	144.79	137.54	151.31	144.06
	884.5	342.34	325.84	350.03	375.9	321.95	344.82	146.57	145.12	144.64	137.5	152.77	142.51
	885	340.8	327.27	349.8	375.18	323.35	345.51	145.2	143.74	143.72	136.4	151.16	142.99
	885.5	340.25	328.37	351.58	374.44	321.96	345.06	144.44	142.78	143.5	135.71	150.76	142.31
	886	338.22	327.6	351.15	374.11	322.14	344.23	145.51	144.41	143.91	135.24	150.87	142.97
	886.5	339.98	328.89	350.5	373.77	321.63	344.48	145.26	142.94	144.71	136.42	151.4	141.78
	887	340.13	328.91	349.1	373.1	323.92	343.43	143.16	144.07	145.99	137.39	152.2	141.09
	887.5	340.02	330.53	349.19	371.51	323.73	341.87	144.11	143.86	145.42	137.92	151.28	141.78
	888	339.91	327.71	350.15	372.47	325.97	342.25	145.42	142.02	145.25	137.86	151.94	141.66
	888.5	338.13	327.95	351.75	371.69	325.89	341.06	144.67	142.36	143.94	137.68	154.13	142.23
	889	338.53	327.05	351.1	370.15	327.52	340.03	146.64	143.23	143.14	136.87	153.57	143.72
	889.5	338.83	327.94	349.95	371.12	327.72	339.58	147.44	143.61	144.67	137.4	154.26	142.52
	890	339.78	327.98	347.76	373.4	330.22	339.24	148.88	144.95	145.62	137.69	153.75	144.06
	890.5	341.26	328.84	348.43	375.46	329.38	338.31	148.02	142.45	144.65	138.09	153.01	142.85
	891	339.76	328.22	349.33	376.79	329.32	337.15	147.36	143.35	144.49	138.03	152.59	144.36
	891.5	339.1	327.78	348.6	377.07	328	338.6	148.26	143.62	144.6	138.22	152.09	144.31
	892	337.85	328.09	349.68	379.24	328.89	340.89	148.76	143.28	144.77	137.86	153.26	143.61
	892.5	338.91	329.99	349.65	377.85	327.98	341.49	147.87	144.56	144.76	136.67	152.86	144.27
	893	337.78	329.55	348.12	380.79	328.14	343.97	147.43	144.26	145.66	136.46	151.76	144.26
	893.5	337.96	329.12	350.59	381.76	324.64	345.58	147.13	143.78	146.33	137.34	150.85	143.58
	894	339.01	327.35	353.37	380.76	325.92	344.42	145.55	143.62	144.66	137.07	152.59	144.41
	894.5	338.62	328.66	354.68	381.24	325.34	343.31	144.8	143.74	144.55	136.29	153.54	145.26
	895	339.06	328.43	353.48	379.26	324.85	345.04	145.13	144.6	144.95	135.96	152.83	145.76
	895.5	339.53	327.96	354.8	378.98	325.79	345.15	145.81	145.56	144.89	135.44	152.28	145.08
	896	338.85	329.09	354.04	380.35	326.61	342.71	145.13	145.69	143.18	134.37	151.78	145.48
	896.5	339.85	328.79	352.8	380.51	324.93	341.94	144.09	146.87	143.08	133.54	151.24	145.99
	897	341.49	328.95	352.08	384.07	325.36	341.41	145.59	146.65	141.58	135.36	150.56	145.74
	897.5	341.33	330.75	352.35	382.12	327.08	340.17	144.41	146.86	141.26	134.95	149.08	147.08
	898	342.62	330.28	352.78	382.56	329.08	340.09	144.73	146.09	141.53	135	149.14	146.08
	898.5	342.17	332.06	350.72	383.21	326.18	339.3	145.09	146.74	143.36	133.4	146.24	146.21
	899	344.01	331.53	351.51	382.73	325.61	339	144.88	147.05	142.68	133.94	146.83	144.33
	899.5	342.13	331.98	351.49	382.95	324.89	336.41	145.39	146.65	143.15	134.29	146.79	144.16
	900	340.64	334.57	348.08	381.12	323.77	337.06	146.21	147.33	142.58	134.33	146.91	144.95
	900.5	341.38	333.8	348.63	379.48	322.94	336.67	148.06	147.69	143.87	134.72	147.69	144.47
	901	341.72	332.83	348.66	378.24	324.76	338.28	148.19	146.55	143.62	135.2	147.58	143.87
	901.5	339.01	332.12	350.72	378.09	324.04	339.72	146.06	145.7	144.11	134.95	148.02	143.14
	902	339.61	331.84	351.41	378.52	322.28	341.16	147.8	144.46	144.91	135.59	149.56	142.27
	902.5	339.4	333.51	351.68	377.84	321.77	340.54	147.43	144.76	145.31	137.15	150.34	142.74
	903	340.11	334.12	353.79	378.05	323.67	342.67	149.26	144.31	144.74	140.07	150.99	142.82
	903.5	338.71	333.2	352.86	377.65	324.48	342.73	148.39	143.66	144.47	140.96	150.37	142.67
	904	341.69	333.57	353.73	379.9	325.04	344.78	148.7	144.81	144.63	140.84	151.32	142.71
	904.5	343.18	331.28	354.11	380.33	326.52	345.44	146.65	144.04	145.37	141.39	151.64	141.15
	905	342.75	330.37	355.3	381.44	327.82	344.8	146.51	142.6	145.15	142.1	151.87	142.22
	905.5	341.01	331.2	356.52	381.09	327.91	342.04	146.42	141.67	144.57	143.82	152.36	143.33
	906	341.6	332.98	355.12	380.01	328.83	340.03	148.45	142.84	144.94	142.37	151.43	143.48
	906.5	341.4	332.55	354	379.46	327.83	338.4	147.52	143.76	143.39	142.32	150.63	143.77
	907	339.31	331.91	351.91	379.69	328.96	339.94	147.59	144.48	141.88	141.51	150.27	145.05
	907.5	338.46	330.67	349.77	378.28	329.15	340.77	145.75	143.56	141.61	139.69	151.33	144.21
	908	338.39	330.84	350.66	378.15	328.95	340.54	146.78	143.26	142.31	138.19	151.57	145.03
	908.5	336.61	331.73	349.95	378.07	329.53	339.09	145.75	143.18	143.23	139.67	150.88	144.94
	909	335.78	332.84	350.6	380.97	327.13	339.37	146.74	144.33	142.32	138.96	150.24	144.69
	909.5	337.5	334.7	350.61	381.49	326.37	341.21	146	144.93	142.52	138.23	149.4	144.33
	910	339.34	336.16	350.3	382.35	326.7	341.71	145.42	146.27	143.65	138.25	150.04	143.1
	910.5	338.85	334.19	350.77	383.06	328.2	342.81	143.65	146.53	143.35	138.82	152.31	143.72
	911	339.94	334.06	351.46	382.91	329.95	342.79	144.21	146.07	144.78	138.8	152.75	142.68
	911.5	341.41	335.83	350.63	382.5	330.56	340.51	143.91	145.61	144.18	137.39	152.37	141.75
	912	342.53	336.17	350.08	382.37	330.76	338.39	145.54	147.07	143.85	137.43	151.35	142.82
	912.5	342.12	337.68	349.85	383	329.2	341.65	145.07	148.27	143.96	137.43	150.64	142.46
	913	343.25	336.06	351.05	380.13	329.69	341.58	145.71	147.6	143.98	137.02	151.45	142.89
	913.5	342.16	336.23	350.7	376.29	332.41	342.19	146.82	145.52	144.81	138.25	151.41	143.76
	914	340.39	337.17	351.18	374.47	332.85	343.2	145.85	146.14	144.72	137.64	150.76	144.67
	914.5	337.64	334.21	351.21	375.19	333.06	344.43	147.25	145.36	144.25	136.77	149.26	145.09
	915	340.11	333.99	351.53	375.6	330.31	345.61	146.56	145.7	145.5	136.95	149.41	143.97
	915.5	339.89	334.72	350.49	375.43	330.89	344.54	145.86	145.18	145.21	137.54	149.05	145.39
	916	340.7	334.57	351.95	376.47	329.54	346	145.2	145	146.21	137.64	149.75	145.91
	916.5	338.68	334.78	352.7	377.07	328.98	347	144.56	143.97	147.67	138.44	150.82	144.65
	917	339.22	333.74	352.63	378	329.21	347.2	145.03	141.76	147.04	139.06	150.98	144.79
	917.5	338.66	335.02	350.57	380.33	330.09	347.58	145.54	142.49	146.41	138.15	149.96	146.49
	918	341.09	332.66	352.22	380.51	327.5	345.93	143.95	144.14	146.24	137.17	149.89	146.02
	918.5	342.19	331.81	350.29	383.21	327.81	346.28	145.24	143.48	146.31	139.19	150.98	143.89
	919	343.08	334.16	350.13	382.89	328.6	344.79	145.1	144.99	145.86	138.17	151.1	143.74
	919.5	343.69	335.5	351.18	381.92	330.08	344.35	147.59	145.15	145.21	137.89	149.74	144.46
	920	343.36	334.99	352.39	382.16	329.91	347.19	147.94	146.4	145.34	137.96	150.11	142.94
	920.5	341.91	334.83	352.14	381.86	331.21	346.73	148.96	146.84	146.27	138.49	149.21	143.6
	921	343.62	333.45	352.46	381.86	332.24	346.67	149.04	146.45	145.02	137.61	150.22	143.96
	921.5	342.36	333.4	353.97	380.74	332.59	344.57	148.39	149.87	145.09	138.35	150.28	143.82
	922	341.52	331.86	355.58	380.27	330.94	345.54	147.49	150.76	145.33	138.59	151.23	142.79
	922.5	340.92	333.91	355.2	380.9	333.41	347.43	147.92	149.08	146.06	138.36	151.49	142.37
	923	341.54	333.82	355.52	378.99	332.28	345.54	147.13	148.21	145.32	136.21	150.59	143.56
	923.5	342.28	333.71	355.11	378.52	332.77	345.92	147.65	147.89	145.5	137	151.37	144.41
	924	339.54	334.4	354.48	379.24	332.82	345.12	146.07	147.14	146.49	136.67	149.94	144.88
	924.5	339.43	334.32	354.44	380.02	332.22	343.93	146.52	146.81	146.17	135.66	149.52	145.42
	925	339.91	334.85	354.1	380.18	332.94	344.42	145.88	146.37	145.5	135.57	150.78	143.88
	925.5	337.73	336.5	354.07	380.57	332.46	343.83	145.19	147.51	145.79	135.96	149.2	144
	926	339.43	336.88	352.81	381.49	331.41	344.09	146.36	145.2	146.37	135.49	148.04	142.82
	926.5	339.53	339.02	353.26	379.04	331.71	344.04	145.65	144.87	144.44	135.89	148.33	141.11
	927	340.8	337.76	350.88	380.27	330.84	342.72	146.08	145.9	144.42	135.66	148.42	142.59
	927.5	339.3	338.09	352.34	381.71	329.56	344.43	145.6	146.19	144.37	137.18	149.36	142.92
	928	338.15	335.85	353.92	382.79	327.71	344.83	145.74	145.33	145.35	137.65	150.25	141.46
	928.5	337.41	332.45	356.03	381.88	326.96	345.63	146.67	145.38	147.16	138.65	151.12	142.68
	929	339.14	323.83	355.58	381.54	328.3	345.08	146.7	145.31	149.61	140.72	142	142.4
	929.5	336.81	337.84	355.24	381.14	324.86	344.15	147.13	146.86	150.76	145.8	142.36	143.32
	930	334.77	336.59	354.57	381.66	324.54	344.76	147.35	146.69	151.95	146.02	144.7	143.63
	930.5	329.99	337.76	354.11	379.52	326.45	344.35	147.06	146.65	152.36	145.05	146.78	144.09
	931	327.85	337.19	352.81	382.1	325.34	343.34	148.04	144.43	155.19	144.57	147.12	145.57
	931.5	324.21	339.34	355.72	381.43	325.03	344.41	148.48	144.35	155.08	144.56	150.12	145.67
	932	322.73	340.22	355.23	381.53	326.31	345.23	149.38	144.56	156.25	143.1	153.72	146.13
	932.5	321.65	343.57	355.42	379.66	326.25	346.76	149.24	145.53	155.47	143	157.29	147.24
	933	320.58	345.66	354.13	378.84	325.53	347.41	149.42	146.27	153.08	143.82	160.92	146.54
	933.5	318.76	354.01	353.62	376.51	323.11	345.22	149.64	146.66	150.02	142.32	175.43	147.26
	934	320.77	339.34	354.01	374.7	325.33	343.78	150.4	146.34	148.41	138.73	177.53	147.53
	934.5	324.97	341.2	354.15	373.42	326.3	343.74	151.91	146.49	147.86	139.46	180.11	148.86
	935	328.55	339.16	355.83	373.98	328.12	343.93	154.04	147.77	147.81	141.19	183.89	150.81
	935.5	332.09	339.57	356.71	373.13	329.49	342.53	154.2	149.61	147.17	142.52	187.51	153.73
	936	335.61	339.21	355.47	373.45	330.55	342.49	156.86	151.22	146.81	144.84	189.9	155.98
	936.5	338.04	339.4	355.65	372.04	332.46	340.98	158.89	153.35	147.38	147.57	190.66	158.95
	937	340.2	339.29	354.47	371.22	332.05	340.38	162.28	155.43	147.68	148.32	190.36	162.41
	937.5	342.76	339.75	353.68	373.18	334.89	339.6	164.69	156.5	148.49	149.11	192.83	166.34
	938	344.91	340.68	357.45	375.05	335.58	341.94	168.47	158.23	151.46	152.12	195.82	169.2
	938.5	345.31	339.86	358.37	377.19	336.05	344.09	171.54	159.61	152.11	152.94	200.41	174.19
	939	345.15	338.2	359.5	376.59	335.92	344.91	175.34	161.17	153.8	154.81	202.93	178.03
	939.5	347.19	339.52	359.87	376.07	336.1	345.21	176.79	164.18	154.53	156.38	205.89	181.88
	940	348.01	338.52	361.73	376.24	335.28	346.94	181.13	168.08	155.17	157.86	207.66	184.77
	940.5	347.98	338.1	363.35	375.28	335.58	348.72	182.78	170.43	156.3	158.49	209.69	189.5
	941	348.2	336.62	363.75	375.55	333.58	348.72	185.76	172.13	157	160.23	211.84	192.39
	941.5	348.57	337.03	365.99	380.04	334.29	350.01	188.38	174.42	157.77	161.92	215.4	195.92
	942	348.64	337.24	367.12	380.11	334.16	349.24	190.05	177.11	157.61	162.99	218.99	198.73
	942.5	346.95	336.28	364.94	380.94	337.7	350.87	191.23	179.66	157.12	165.6	220.85	203.68
	943	347.52	336.21	368.21	380.02	337.17	352.93	192.23	181.94	158.01	168.51	221.02	206.74
	943.5	349.54	336.67	369.01	382.66	337.68	352.82	194.71	185.29	157.32	171.76	223.59	209.34
	944	349.71	336.51	367.54	386.78	337.93	354.33	197.95	185.66	157.35	174.13	225.22	212.44
	944.5	348.72	339.93	366.6	387.06	339.49	356.65	199.82	185.52	158.33	176	230.39	215.05
	945	348.03	341.82	367.08	390.03	339.43	355.43	202.46	186.12	158.28	179.93	234.8	215.44
	945.5	347.89	342.79	367.92	390.77	341.04	355.02	205.25	189.08	158.74	182.29	237.96	219.46
	946	349.36	342.29	366.06	391.15	340.81	354.3	206.12	190.2	160.37	184.67	240.9	223.48
	946.5	351.32	342.42	365.72	391.48	340.17	356.5	208.63	191.32	163.83	186.96	242.79	225.44
	947	352.46	342.58	366.24	391.54	336.9	357.03	211.66	194.41	166.35	186.47	243.62	228.5
	947.5	353.3	343.85	363.46	393.79	337.44	355.71	214.46	196.75	170	187.95	247.19	232.04
	948	354.93	343.3	364.2	393.24	337.56	357.51	215.7	199.08	172.56	188.64	250.11	235.41
	948.5	353.46	343.05	365.88	391.22	337.22	359.28	218.51	202.74	174.94	190.29	253.7	238.44
	949	354.34	341.5	364.26	392.26	337.2	357.95	222.85	206.17	177.56	192.93	253.86	241.6
	949.5	355.69	340.52	363.6	391.46	338.78	358.06	225.49	209.16	180.51	194.05	256.16	246.76
	950	356.34	339.87	362.11	389.58	340	360.4	226.52	210.62	183.22	195.41	259.61	248.45
	950.5	357.07	339.95	363.99	389.12	341.27	361.56	230.12	212.95	185.11	197.93	261.98	249.04
	951	357.03	341.66	363.55	390.47	342.77	361.18	233.8	216.26	185.66	201.42	262.64	254.29
	951.5	358.62	342.39	365.36	390.42	344.46	360.71	236.07	216.92	185.75	205.1	265.78	256.56
	952	360.06	343.75	367.88	390.48	347.26	360.65	238.14	218.66	185.68	207.54	270.16	258.37
	952.5	357.91	344.2	367.89	390.75	348.63	361.99	239.89	219.31	185.61	211.23	270.44	261.45
	953	359.81	344.82	368.84	392.38	347.61	359.48	241.51	218.29	187.97	213.6	272.55	264.09
	953.5	360.98	345.12	371.28	391.86	346.23	361.7	242.95	220.58	189.67	215.29	275.47	266.32
	954	360.9	345.08	372.01	391.02	344.61	361.88	244.62	222.31	191.75	216.03	276.97	266.53
	954.5	362.08	346.38	374.88	393.82	345.59	362.43	247.57	222.39	192.68	217.51	279.27	268.75
	955	361.02	346.56	373.38	391	348.11	363.15	249.54	223.53	194.74	219.23	281.1	271.07
	955.5	360.66	345.55	374.26	391.12	348.42	362.59	254.34	223.81	196.53	218.81	284.43	271.28
	956	360.1	346.1	374.52	392.33	349.2	363.07	257.07	225.74	197.7	219	285.9	272.63
	956.5	359.6	344.6	374.69	393.32	347.94	364.53	260.1	229.13	199.59	220.26	285.8	272.04
	957	358.97	346.45	375.69	394.29	347.93	363.58	263.01	229.86	201.39	219.96	289.37	274.37
	957.5	359.82	345.71	373.91	393.65	349.28	365.26	266.89	233.38	201.48	220.46	290.09	274.99
	958	360.45	347.37	374.68	398.78	352.65	364.36	268.93	233.68	200.56	221.38	292.72	277.14
	958.5	361.67	347.63	375.99	400.04	355.01	364.57	269.09	235.31	200.76	223.45	294.7	279.42
	959	361.9	347.16	377	401.09	355.67	363.55	272.71	238.82	202.22	225.27	295.09	280.82
	959.5	364.15	348.27	379.22	403.96	355.45	362.57	275.09	239.27	202.49	226.13	296.37	282.8
	960	367.48	348.1	379.84	403.92	354.72	364.11	274.99	240.36	203.41	228.06	297.47	284.58
	960.5	366.98	348.81	378.67	405.23	354.89	364.73	277.81	240.81	207.23	229.58	298	286.79
	961	367.54	349.22	379.51	407.74	353.74	365.07	280.56	241.26	208.28	229.17	300.62	290.34
	961.5	370.32	348.63	380.9	409.97	354.68	363.85	282.66	244.54	209.5	231.21	303.04	289.7
	962	368.4	352.34	383.52	409.49	356.18	362.51	282.64	246.09	209.88	233.56	305.61	292.5
	962.5	368.15	351.47	382.66	404.65	357.52	363.08	283.11	246.68	212.19	235.67	306.88	295.18
	963	368.71	352.49	382.62	404.9	356.63	363.53	286.94	247	214.9	237.43	305.83	296.46
	963.5	369.07	352.8	383.28	404.77	356.37	366.41	287.47	247.06	214.65	240.31	308.77	298.89
	964	368.01	350.6	383.88	405.85	354.55	367.75	289.17	250.37	216.58	242.47	308.97	300.67
	964.5	367.67	349.19	385.42	405.26	355.74	369.92	289.55	251.52	219.34	243.66	313.47	303.56
	965	367.64	349.53	386.24	403.39	355.81	369.05	291.84	252.31	219.63	245.51	316.47	302.04
	965.5	367.2	350.94	384.71	402.32	356.96	369.99	293.91	254.49	220.25	249.25	315.95	303.18
	966	367.04	352.56	384.77	401.28	355.21	371.51	296.49	255.1	221.12	249.83	315.06	304.56
	966.5	369.08	351.25	384.39	401.6	352.58	373.95	298.73	256.09	223.89	252.67	317.05	304.7
	967	368.45	352.73	384.47	403.2	352.19	373.29	302.11	257.35	225.33	254.06	317.02	304.87
	967.5	367.51	352.57	384.64	403.84	352.11	376.87	305.01	260.49	225.68	255.4	318.56	308.01
	968	367.69	353.05	382.95	402.67	352.97	374.55	307.17	262.14	228.62	255.14	318.41	307.46
	968.5	369.37	354.12	381.42	400.56	356.2	375	308.57	262.7	229.86	257.61	320.63	309.5
	969	368.15	355.77	380.94	400.46	354.58	373.88	311.33	263.68	229.65	260.52	319.64	311.11
	969.5	371.86	356.53	379.98	401.3	353.95	374.15	311.76	266.57	230.3	262.36	321.2	314.13
	970	373.01	358.18	381.67	401.1	355.26	373.11	314.69	266.83	232.43	262.53	324.07	316.04
	970.5	372.1	357.68	381.09	398.25	357.35	373.58	316.92	269.93	234.36	264.22	325.5	316.01
	971	372.55	358.71	380.05	397.91	359.1	373.62	318.62	271.17	235.19	264.87	326	320.05
	971.5	375.33	357.56	380.9	398.53	361.16	374.51	321.41	275.8	235.58	265.29	327.18	320.38
	972	375.51	359.81	381.31	398.74	362.19	372.1	323.18	276.7	235	268.13	329.72	321.21
	972.5	375.96	359.93	382.98	400.97	360.48	373.32	325.28	278.74	235.19	269.79	330.61	325.36
	973	376.37	360.06	383.76	400.87	358.79	373.59	326.26	280.83	236.93	268.82	333.46	326.69
	973.5	376.44	360.34	381.72	401.17	359.2	372.5	328.66	283.53	236.67	269.61	334.24	326.18
	974	372.47	360.62	384.99	402.08	360.38	373.07	329.9	283.58	236.89	270.21	331.86	325.7
	974.5	371.06	356.81	385.8	401.79	360.67	374.93	329.19	283.09	236.57	272.71	332.87	327.27
	975	373.22	358.04	385.25	404.89	360.45	373.7	330.11	280.68	237.99	273.49	333.87	333.17
	975.5	373.68	357.99	386.12	406.88	362.25	373.76	330.87	279.44	238.86	272.08	335.17	334.14
	976	370.89	355.82	386.77	408.04	362.96	374.36	333.97	278.13	240.26	272.76	336.82	334.98
	976.5	371.85	354.74	386	410	363.5	373.79	334.18	276.94	242.34	271.35	338.15	335.85
	977	372.57	356.52	386.48	409.12	364.76	373.52	336.5	276.16	242.45	271.64	339.22	335.41
	977.5	372.12	356.93	388.21	411.28	364.16	373.22	339.01	274.01	241.91	273.94	340.34	336.14
	978	373.08	357.61	390.88	410.74	365.21	374.12	340.08	274.12	243.72	274.28	342.24	336.43
	978.5	376.82	358.16	388.75	409.13	366.69	376.99	342.19	274.95	243.79	275.39	346.71	339.82
	979	377.33	361.52	389.14	409.54	366.4	376.58	344.9	276.68	246.55	274.32	347.37	339.6
	979.5	378.03	361.35	390.48	411.27	368.06	380.21	345.84	278.69	246.79	275.12	348.73	338.73
	980	375.86	361.85	392.08	411.65	367.71	380.22	349.48	281.75	247.36	279.29	348.79	338.42
	980.5	375.24	364.22	392.17	411.39	366.43	379.57	348.43	282.05	247.36	282.23	349.21	339.81
	981	376.23	364.66	396.97	408.1	366.68	381.49	350.01	284.41	248.32	283.59	349.7	340.79
	981.5	375.8	363.34	398.18	410.82	366.92	382.72	351.06	285.69	250.57	285.2	350.93	341.9
	982	376.46	364.87	399.18	411.4	368.92	383.78	354.35	288.02	251.97	286.44	349.13	342.04
	982.5	375.07	365.4	398.92	411.5	369.03	384.24	353.62	288.09	250.73	288.74	347.27	344.2
	983	374.26	364.69	399.8	412.36	367.89	381.77	353.59	288.9	251.51	289.45	346.41	345.42
	983.5	375.56	364.35	400.28	414.11	369.49	382.62	355.19	289.51	249.71	291.84	347.85	347.73
	984	372.88	363.52	401.65	412.25	367.14	380.39	356.97	290.53	249.2	293	348.7	348.47
	984.5	374.18	363.19	401.8	412.58	367.42	381.66	358.16	290.24	249.68	292.7	350.11	348.79
	985	375.61	362.73	403.93	412.75	364.25	382.61	358.65	292.66	250.57	293.45	351.71	348.71
	985.5	375.48	361.96	400.24	414.21	364.19	383.79	360.51	292.68	251.47	293.16	354.11	349.66
	986	374.86	363.45	400.77	413.51	364.54	383.57	360.87	294.81	253.11	294.63	354.34	349.44
	986.5	375.59	363.45	400.35	411.38	363.72	382.61	357.79	295.14	252.66	293.28	355.34	350.61
	987	376.91	363.55	400.42	413.31	365.62	382.54	358.2	296.05	252.62	292.16	358.07	351.25
	987.5	376.94	362.74	402.19	414.2	364.92	382.43	359.1	296.11	254.01	292.61	360.74	350.23
	988	376.87	363.06	400.35	412.37	364.59	381.38	356.72	298.12	255.45	292.34	360.83	349.91
	988.5	378.42	364.98	398.13	412.58	366.66	381.53	352.31	296.75	257.83	293.66	362.84	350.29
	989	381.27	364.64	399.4	411.34	368.15	381.44	348.4	296.87	257.77	294.08	364.27	350.21
	989.5	380.99	364.46	398.94	410.83	370.36	381.26	345.95	296.57	258.67	293.02	365	352.03
	990	380.31	365.62	400.2	411.08	371.53	379.93	343.29	295.3	259.27	294.28	364.77	351.81
	990.5	380.33	364.33	400.51	411.46	372.17	382.05	343.59	294.44	258.05	293.26	366.72	350.95
	991	379.95	366.71	402.06	413.2	372.53	382.72	344.91	295.22	259.3	295.18	366.22	352.35
	991.5	381.09	367.47	403.12	413.23	372.39	384.84	347.3	296.08	262.01	296.12	367.51	351.25
	992	381.85	368.07	404.07	413.87	375.43	385.58	348.92	296.45	263.11	295.27	367.09	352.28
	992.5	384.26	367.56	405.77	413.58	374.51	388.26	353.14	293.67	265	296.37	367.96	354.35
	993	382.73	367.36	408.66	414.36	374.75	388.12	357.99	294.86	266.17	294.59	368.35	355.02
	993.5	382.09	366.19	407.4	414.42	373.87	387.64	362.23	295.88	268.37	294.88	368.07	355.32
	994	382.57	365.68	409.08	413.93	375.23	388.65	364.79	295.9	269.66	295.12	368.29	355.94
	994.5	382.31	364.24	409.96	413.73	375.87	388.05	367.54	297.96	269.99	295.81	367.12	357.09
	995	383.46	364.82	409.39	412.1	377.85	386.05	368.58	296	271.37	297.07	367.15	360.25
	995.5	382.39	361.99	409.17	409.6	377.82	387.28	370.66	295.3	271.2	294.68	368.81	360.84
	996	383.99	360.83	410.76	406.66	376.77	385.82	372.86	294.84	271.95	295.42	367.72	362.85
	996.5	383.83	362.11	409.14	406.94	374.75	388.35	374.21	294.98	271.87	296.18	368.63	362.95
	997	380.7	362.49	408.5	407.94	377.21	386.9	373.14	295.18	271.88	296.02	368.28	362.33
	997.5	382.97	362.04	408.99	406.19	377.47	387.72	374.39	296.86	271.99	295.19	367.92	362.15
	998	381.43	364.53	410.49	407.41	378.56	388.94	375.03	295.32	271.48	294.19	367.61	364.56
	998.5	381.17	365.3	410.03	407.34	378.98	390.49	376.85	295.25	272.66	294.29	369.5	363.94
	999	379.31	366.62	409.07	406.39	377.29	391.6	379.17	295.57	273.25	293.73	371.12	363.13
	999.5	380.02	367.29	411.15	406.3	375.33	392.4	381.31	298.9	273.14	292.74	370.71	362.56
[truncated: 1,001 more rows]

## Sheet: Appendix Figure S2D
	TMBIM5WT+scr			TMBIM5KO#1+scr			TMBIM5KO#1+NCLXKD#1			TMBIM5KO#1+NCLXKD#2
	224.76	214.28	236.62	255.56	214.9	227.89	16.12	27.98	28.38	25.7	15.9	20.16
