# Supplementary material for: TMBIM5 is the Ca2+/H+ antiporter of mammalian mitochondria
Source: EMBO Rep. 2022 Nov 2;23(12):e54978. doi: 10.15252/embr.202254978 (PMC9724676; doi:10.15252/embr.202254978)
Supplement: Supplementary file 4 — Source Data for Expanded View and Appendix [file EMBR-23-e54978-s013.zip › Appendix Figure S3_source numerical data.xlsx]

## Sheet: Appendix Figure S3A
	TMBIM5WT				TMBIM5KO#1				TMBIM5KO#2				TMBIM5KO#1+TMBIM5WT
	9.12	10.78	14.22	22.12	10.73	12.11	10.61	25.27	4.877	4.576	19.49	6.388	8.992	13.51	11.68

## Sheet: Appendix Figure S3B
	TMBIM5WT			TMBIM5KO#1			TMBIM5KO#2
	14.04	28.67	26.95	19.68	12.78	14.63	17.65	11.05	17.34

## Sheet: Appendix Figure S3C
	LETM1scr						LETM1KD
	14.22	12.4	13.05	17.07	8.512	13.79	10.16	9.299	7.247	18.48

## Sheet: Appendix Figure S3D
	TMBIM5WT			TMBIM5KO#1			TMBIM5KO#2
	8.325	8.428	8.178	11.12	6.018	8.198	7.346	4.448	4.116

## Sheet: Appendix Figure S3E
	TMBIM5WT			TMBIM5KO#1			TMBIM5KO#2
	4.809	5.606	3.665	3.964	5.837	4.625	4.279	3.917	4.197

## Sheet: Appendix Figure S3F
	TMBIM5WT			TMBIM5KO#1			TMBIM5KO#2
	12.87	16.33	16.8	7.058	8.839	7.933	34.74	32.47	21.3

## Sheet: Appendix Figure S3G
	TMBIM5WT			TMBIM5KO#1			TMBIM5KO#2
	5.096	6.684	6.648	4.943	5.363	5.194	3.16	3.911	4.622
