# Supplementary material for: TMBIM5 is the Ca2+/H+ antiporter of mammalian mitochondria
Source: EMBO Rep. 2022 Nov 2;23(12):e54978. doi: 10.15252/embr.202254978 (PMC9724676; doi:10.15252/embr.202254978)
Supplement: Supplementary file 4 — Source Data for Expanded View and Appendix [file EMBR-23-e54978-s013.zip › Appendix Figure S5B_source numerical data.xlsx]

## Sheet: Appendix Figure S5B
		scr			LETM1KD
	LETM1	1	1	1	0.654696	0.386899	0.510458
