# Supplementary material for: TMBIM5 is the Ca2+/H+ antiporter of mammalian mitochondria
Source: EMBO Rep. 2022 Nov 2;23(12):e54978. doi: 10.15252/embr.202254978 (PMC9724676; doi:10.15252/embr.202254978)
Supplement: Supplementary file 4 — Source Data for Expanded View and Appendix [file EMBR-23-e54978-s013.zip › Appendix Figure S6_source numerical data.xlsx]

## Sheet: Appendix Figure S6A
		Time [s]	TMBIM5WT BR1	TMBIM5WT BR2	TMBIM5KO BR1	TMBIM5KO BR2	TMBIM5KO BR3
		0.5	8.45	59.541	50.072	43.157	45.719
		1	8.3	59.305	51.443	45.259	44.685
		1.5	9.34	59.019	52.309	45.948	44.818
		2	9.73	59.252	53.588	47.741	44.467
		2.5	9.83	59.309	54.621	48.843	44.384
		3	9.87	58.361	55.397	49.639	44.41
		3.5	9.31	58.113	55.095	50.341	44.667
		4	9.06	57.502	55.791	49.914	45.129
		4.5	8.94	57.38	56.066	50.79	45.37
		5	8.93	57.874	56.038	50.851	45.39
		5.5	9.24	57.725	55.927	50.442	46.809
		6	8.22	57.416	55.43	51.055	46.512
		6.5	6.78	57.038	54.673	50.638	46.317
		7	7.79	58.19	54.823	50.102	46.063
		7.5	8.23	58.978	54.581	49.3	46.735
		8	8.29	59.371	54.755	49.521	47.1
		8.5	9.38	58.839	53.945	50.155	46.624
		9	10.3	59.298	53.884	49.943	45.911
		9.5	10.46	58.484	53.622	50.237	45.975
		10	10.37	58.955	52.823	51.278	45.796
		10.5	10.4	58.974	53.27	51.607	45.729
		11	11.2	59.325	54.118	52.288	45.355
		11.5	10.18	59.028	53.276	52.758	45.207
		12	10.28	58.288	52.522	54.274	44.553
		12.5	10.09	58.532	52.207	54.459	43.233
		13	9.93	59.523	52.124	54.727	43.372
		13.5	8.43	59.407	51.881	55.229	43.287
		14	8.07	59.677	51.671	54.849	42.945
		14.5	8.61	59.421	51.993	54.639	42.759
		15	8.72	60.096	52.153	53.828	43.434
		15.5	7.91	60.009	51.496	53.655	43.996
		16	8.42	59.142	52.063	53.863	44.375
		16.5	7.49	60.519	52.178	53.413	44.289
		17	8.27	60.093	52.468	52.989	45.658
		17.5	7.49	59.483	52.188	53.17	45.772
		18	7.37	59.615	52.099	53.228	46.695
		18.5	8.14	60.469	52.387	53.193	47.126
		19	8.14	60.448	52.705	53.552	46.595
		19.5	8.18	60.355	52.093	53.599	46.705
		20	9.65	61.423	52.243	54.074	47.261
		20.5	10.19	61.695	52.668	54.534	47.753
		21	10.63	60.939	52.521	55.434	46.888
		21.5	10.11	61.026	52.805	55.437	46.72
		22	10.36	61.252	53.367	55.986	46.506
		22.5	11.51	60.829	53.826	55.473	45.653
		23	12.14	59.825	53.532	55.968	45.843
		23.5	12.39	60.247	53.102	55.959	46.535
		24	12.21	60.306	53.399	56.721	46.285
		24.5	9.97	59.864	53	57.265	45.991
		25	9.56	59.955	52.036	57.208	45.788
		25.5	9.61	60.016	53.276	57.043	46.586
		26	9.92	59.976	53.07	57.628	45.972
		26.5	10.39	60.403	52.801	57.495	46.274
		27	9.49	60.431	52.545	57.997	46.255
		27.5	9.19	61.375	52.563	56.914	45.708
		28	9.37	61.348	52.144	56.338	46.551
		28.5	9.2	60.726	51.959	56.434	46.059
		29	10.62	61.395	51.97	55.648	46.022
		29.5	11.09	60.771	52.019	55.34	45.885
		30	11.41	61.692	51.652	54.835	46.849
		30.5	10.94	61.176	51.133	55.137	46.795
		31	10.13	60.817	51.056	53.941	46.826
		31.5	10.35	60.75	50.569	53.89	47.058
		32	10.47	60.553	51.053	54.891	47.651
		32.5	9.61	60.367	52.072	54.927	46.503
		33	10.7	61.503	51.89	54.533	46.551
		33.5	10.59	60.764	51.907	54.473	46.793
		34	10.85	61.794	51.92	55.389	46.827
		34.5	10.69	61.008	51.145	55.959	46.498
		35	10.35	60.933	51.343	56.371	46.746
		35.5	11.71	61.498	51.197	57.615	46.811
		36	12.55	62.194	51.635	57.941	47.031
		36.5	12.3	62.813	51.079	58.08	47.373
		37	13.76	62.89	51.244	59.096	47.739
		37.5	14.36	62.519	51.569	60.27	48.946
		38	15.53	62.152	51.357	60.322	48.552
		38.5	16.2	61.408	51.888	59.495	49.247
		39	16.37	61.76	52.328	58.929	48.868
		39.5	17.74	62.135	52.071	58.094	48.441
		40	17.48	62.12	52.758	57.966	48.361
		40.5	16.04	61.039	52.898	57.662	48.631
		41	15.92	60.157	52.652	56.986	47.613
		41.5	14.07	60.421	52.371	56.619	47.475
		42	13.13	60.723	52.143	56.103	47.431
		42.5	12.44	61.556	52.74	56.547	47.955
		43	10.63	61.974	52.997	57.169	47.734
		43.5	10.82	61.323	52.659	57.588	47.84
		44	10.2	61.246	53.255	58.78	48.729
		44.5	10.02	60.64	53.533	59.037	48.363
		45	10.44	61.738	52.284	59.577	47.55
		45.5	10.83	61.994	52.892	60.41	47.789
		46	11.37	61.393	53.831	60.147	48.443
		46.5	12.48	60.951	53.9	60.307	47.864
		47	12.53	60.806	52.978	60.307	48.097
		47.5	13.46	60.776	52.89	60.55	47.687
		48	12.61	61.232	54.116	60.672	47.81
		48.5	12.61	61.974	54.232	60.456	47.771
		49	12.23	62.817	54.302	59.98	48.601
		49.5	13.12	62.203	55.485	59.474	49.323
		50	12.26	61.757	55.54	60.153	50.268
		50.5	13.43	62.486	56.007	60.735	50.098
		51	11.82	62.756	55.96	60.936	49.733
		51.5	12.01	63.105	56.532	60.606	49.639
		52	11.66	63.469	56.132	60.334	49.508
		52.5	11.34	63.348	56.061	60.941	50.014
		53	11.08	63.332	55.621	59.495	49.591
		53.5	12.37	63.383	55.388	60.098	49.704
		54	11.87	63.595	56.379	62.432	50.237
		54.5	13.76	64.496	56.381	62.151	49.658
		55	17.62	65.865	56.746	62.061	49.455
		55.5	30.71	64.733	62.033	62.901	50.181
		56	50.69	64.508	69.676	64.302	50.459
		56.5	80.3	66.818	79.952	67.264	53.115
		57	118.82	75.986	91.453	72.275	55.792
		57.5	161.35	86.281	105.61	80.183	62.317
		58	208.06	104.84	122.51	93.55	72.714
		58.5	262.74	133.39	139.2	110.11	90.703
		59	318.67	165.76	157.18	132.28	115.57
		59.5	369.75	199.81	175.61	158.39	146.48
		60	415.38	237.06	192.49	183.59	180.7
		60.5	453.34	272.75	208.92	208.35	214.3
		61	479.9	303.74	225.9	235.13	247.61
		61.5	496.41	331.59	241.9	261.69	280.18
		62	507.67	357.26	257.22	288.02	310.88
		62.5	513.09	371.89	269.29	310.22	335.3
		63	512.48	378.2	282.65	328.04	353.92
		63.5	506.08	382.42	295.15	340.65	367.7
		64	506.38	383.62	306.2	352.14	372.41
		64.5	501.51	382.92	316.31	363.27	374.56
		65	495.47	383.45	324.06	375.07	375.36
		65.5	493.6	385.39	328.92	381.78	377.52
		66	492.47	383.71	332.22	386.58	377.82
		66.5	491.09	383.45	334.63	387.88	377.75
		67	490.99	384.81	337.93	389.17	378.81
		67.5	489.87	386.07	336.74	385.19	376.44
		68	491.4	384.14	339	384.94	373.94
		68.5	488.08	380.87	337.57	383.15	373.19
		69	487.31	379	338.09	381.52	372.47
		69.5	485.5	375.87	337.19	380.54	372.03
		70	481.15	372.74	337.14	380.27	369.87
		70.5	477.61	371.14	335.67	378.92	371.04
		71	476.21	369.55	335.06	377.69	367.93
		71.5	472.12	367.55	331.39	377.06	367.98
		72	466.24	361.76	332.3	379.94	367.54
		72.5	458.3	358.14	329.26	380.04	364.97
		73	453.21	356.84	329.72	380.97	364.95
		73.5	448.11	355.32	325.38	379.31	361.9
		74	443.5	352.96	323.68	377.53	362.6
		74.5	439.26	350.98	319.09	375.85	359.8
		75	436.58	349.59	316.75	375.11	356.16
		75.5	431.71	345.86	313.3	376.22	354.79
		76	427.81	343.25	311.43	374.4	350.42
		76.5	426.55	343.22	308.87	371.46	348.37
		77	426.34	341.26	305.12	369.28	345
		77.5	423.88	336.49	303.65	365.4	339.28
		78	419.23	333.06	302.75	363.99	333.95
		78.5	416.01	330.44	300.27	360.67	326.52
		79	412.34	329.02	300.4	358.35	320.92
		79.5	405.09	325.27	299.75	358.02	315.62
		80	400.69	322.34	299.25	356.89	310.82
		80.5	395.71	319.13	297.88	354.24	305.16
		81	390.38	316.39	295.65	355.1	300.47
		81.5	386.74	313.6	294.37	356.09	296.56
		82	380.21	313.33	290.59	355.03	294.49
		82.5	376.11	310.36	286.68	354.45	292.88
		83	371.32	307	284.25	356.58	292.8
		83.5	366.02	305.19	280.52	357.3	294.32
		84	363.92	302.25	276.51	355.44	294.24
		84.5	356.46	299.1	273.51	355.11	293.1
		85	352.84	294.01	270.9	355.83	294.18
		85.5	348.95	290.14	266.89	357.17	296.95
		86	342.64	287.09	264.09	355.91	299.27
		86.5	338.37	281.42	260.68	356.58	300.66
		87	335.13	277.72	257.24	355.94	302.43
		87.5	331.68	275.33	253.22	354.66	304.34
		88	330.24	269.7	249.18	351.6	304.74
		88.5	324.95	265.74	246.5	351.76	304.82
		89	323.47	261.42	242.28	350.86	306.96
		89.5	322.11	259.95	237.97	348.41	307.86
		90	317.67	256.09	234.77	343.76	306.74
		90.5	314.05	251.79	230.82	343.17	307.36
		91	311.08	250.52	227.68	340.58	305.3
		91.5	306.74	247.38	226.64	340.76	306.01
		92	302.72	244.1	223.36	338.72	304.52
		92.5	295.75	241.77	221.01	338.1	303.83
		93	292.15	237.37	217.09	334.93	302.67
		93.5	288.58	235.27	213.04	331.7	301.14
		94	281.99	232.2	210.6	330.97	301.23
		94.5	276.01	230.47	208.83	330.42	297.99
		95	274.44	226.35	205.91	328.62	296.51
		95.5	268.89	222.36	203.11	326.11	295.24
		96	264.4	220.15	199.87	323.46	292.64
		96.5	259.18	216.83	196.8	321.8	288.64
		97	256.44	212.58	194.57	318.66	285.76
		97.5	254.01	211.48	192.4	315.03	283.83
		98	249.79	207.85	189.95	313.6	280.78
		98.5	245.69	204.48	187.83	311.71	276.46
		99	244.01	200.61	183.61	309.74	273.33
		99.5	238.12	199.09	181.9	306.25	269.99
		100	236.37	196.16	179.43	306.32	268.64
		100.5	233.73	193.84	176.85	305.28	266.57
		101	230.99	190.77	176.91	301.33	265.79
		101.5	229.48	188.8	174.42	303.5	263.98
		102	226.69	185.94	172.09	303.53	262.14
		102.5	222.52	182.08	170.4	304.16	260.68
		103	219.73	180	168.15	302.54	259.29
		103.5	215.68	176.33	167.3	302.15	258.8
		104	213.63	173.25	165.28	300.64	257.62
		104.5	211.3	171.77	162.82	298.94	254.87
		105	208.43	167.86	161.73	295.16	251.09
		105.5	207.07	164.28	159.32	295.39	248.79
		106	203.88	160.19	157.14	292.86	244.97
		106.5	199.89	157.03	155.12	291.15	240.82
		107	196.58	156.98	154.02	287.03	238.06
		107.5	195.65	154.05	151.24	285.99	234.55
		108	193.84	153.07	148.73	284.04	232.79
		108.5	191.36	151.43	146.38	284.42	227.19
		109	189.77	148.38	144.96	282.77	223.85
		109.5	186.75	146.33	143.07	283.3	219.76
		110	183.57	144.92	141.02	282.69	215.22
		110.5	180.7	143.7	140.07	282.31	210.69
		111	180.6	141.56	138.46	280.3	207.45
		111.5	181.28	138.55	135.85	279.99	203.75
		112	178.4	136.87	135.31	279.72	200.54
		112.5	177.29	134.59	134.5	278.16	196
		113	174.7	133.43	133.08	275.66	195.25
		113.5	170.42	131.75	132.79	273.76	193.46
		114	169.68	131.84	130.18	271.19	193.34
		114.5	168.85	131.19	128.78	269.18	192.53
		115	168.06	130.69	127.49	264.08	191.45
		115.5	163.91	128.9	126.74	261.52	191.12
		116	162.05	127.97	126	259.2	190.14
		116.5	160.19	125.98	124.99	254.94	187.99
		117	158.28	126	123.01	253.3	186.39
		117.5	156.62	124.22	122.39	249.57	183.28
		118	156.03	122.85	119.88	247.23	180.11
		118.5	153.66	119.26	118.56	244.62	177.07
		119	150.99	116.06	116.4	241.49	174.4
		119.5	148.72	113.73	115.16	239.97	173.29
		120	150.71	113.21	114.11	238.9	168.72
		120.5	149.43	111.8	113.83	236.81	164.89
		121	148.73	113.35	112.59	235.2	162.96
		121.5	147.78	111.44	111.84	229.69	158.54
		122	146.49	110.19	111.39	228.83	156.48
		122.5	143.95	108.56	110.74	226.38	154.8
		123	143.33	108.84	110.87	224.19	152.69
		123.5	142.55	110.07	111.4	220.97	150.02
		124	142.07	109.47	110.08	218.42	147.2
		124.5	138.7	109.43	110.34	214.46	146.43
		125	137	108.63	110.26	209.62	144.8
		125.5	136.29	106.31	109.39	205.29	142.7
		126	135.22	105.46	109.25	203.78	142.99
		126.5	133.49	105.28	107.57	197.69	141.26
		127	133.81	105.14	106.76	193.75	139.6
		127.5	131.29	103.69	105.23	190.61	139.04
		128	130.15	102.52	104.37	188.21	137.89
		128.5	127.57	102.4	104.5	186.64	135.64
		129	126.65	101.35	102.7	185.81	133.61
		129.5	125.37	101.41	101.19	184.92	133.13
		130	122.16	99.407	101.27	184.71	131.92
		130.5	121.5	98.719	100.39	184.88	130.59
		131	122.38	97.638	100.5	186.08	129.36
		131.5	121.81	96.934	100.61	186.32	128.11
		132	121.76	96.797	100.54	185.11	125.74
		132.5	121.66	96.807	100.25	184.03	124.04
		133	121.75	95.971	98.933	180.99	123.62
		133.5	120.73	95.057	98.704	178.2	123.38
		134	120.32	94.197	99.065	175.97	120.72
		134.5	121.56	94.137	98.583	172.87	118.82
		135	119.23	93.771	98.93	169.07	116.11
		135.5	117.51	93.016	98.363	167.23	114.36
		136	116.25	94.079	96.944	165.05	113.43
		136.5	115.2	93.566	97.334	162.78	112.97
		137	114.25	93.748	96.171	161.26	112.5
		137.5	114.73	92.961	96.849	160.82	110.44
		138	113.97	93.146	96.695	161.3	108.86
		138.5	113.77	92.117	95.592	160.51	108.16
		139	112.15	92.217	95.527	160.52	107.99
		139.5	112.91	93.342	94.436	161.57	107.93
		140	113.33	94.471	94.04	161.29	106.91
		140.5	113.5	92.806	94.219	160.55	106.3
		141	113.13	91.777	94.208	159.87	105.54
		141.5	112.42	90.29	94.867	160.43	104.69
		142	110.97	90.183	93.877	160.32	104.41
		142.5	108.59	89.701	94.55	159.01	103.07
		143	107.43	89.944	95.15	157.47	103.03
		143.5	107.22	90.406	93.891	155.77	102.29
		144	105.87	88.842	94.303	153.54	101.52
		144.5	104.2	87.334	93.877	151.68	100.66
		145	103.1	86.755	94.49	150.8	98.839
		145.5	103.29	86.694	93.706	151.43	96.893
		146	103.24	86.088	93.206	150.5	95.906
		146.5	103.87	86.212	93.898	148.91	96.591
		147	105.06	86.239	92.659	147.6	95.789
		147.5	105.65	85.664	91.631	148.02	94.533
		148	104.1	85.213	91.324	146.88	93.543
		148.5	103.67	84.431	90.609	146.72	93.123
		149	104.61	84.597	91.234	146	92.694
		149.5	103.81	84.687	91.33	144.45	92.917
		150	102.13	84.376	90.832	142.66	93.321
		150.5	102.65	83.449	90.404	139.93	92.865
		151	101.51	82.75	89.456	138.23	92.266
		151.5	101.91	81.564	88.922	137.82	92.924
		152	100.08	81.158	88.332	137.96	92.894
		152.5	100.78	80.314	88.698	137.97	92.937
		153	100.63	79.703	88.741	137.07	91.894
		153.5	99.56	79.379	87.628	135.56	91.101
		154	99.19	79.643	86.67	134.99	90.869
		154.5	99.73	80.078	87.047	133.45	89.533
		155	97.74	81.62	87.186	133.24	89.028
		155.5	95.51	82.11	87.916	133.11	87.834
		156	94.82	82.888	89.411	131.73	86.345
		156.5	98.06	83.376	90.588	130.29	85.515
		157	97.85	84.05	91.021	130.3	85.277
		157.5	97.49	84.438	90.556	128.24	85.26
		158	96.41	84.227	91.606	128.7	85.029
		158.5	97.05	84.113	91.736	127.83	84.493
		159	98.85	84.209	90.785	127.83	84.331
		159.5	99.17	83.449	91.701	127.93	83.901
		160	101.51	83.58	91.382	127.54	83.76
		160.5	102.84	83.548	90.222	127.65	83.594
		161	101.23	83.696	88.668	125.87	83.254
		161.5	100.94	83.476	89.049	123.87	83.003
		162	101.85	83.798	89.135	123.47	82.516
		162.5	104.35	83.601	88.217	121.96	82.802
		163	103.37	82.455	88.394	121.22	83.055
		163.5	102.57	82.579	89.117	120.75	83.608
		164	103.56	82.641	88.835	119.45	82.752
		164.5	101.94	82.513	87.856	118.68	82.568
		165	100.62	81.707	88.093	118.22	82.711
		165.5	98.9	81.157	88.798	119.23	83.198
		166	99.01	80.22	88.738	119.05	82.819
		166.5	98.67	79.94	89.409	118.57	83.075
		167	96.77	80.283	89.735	118.86	83.795
		167.5	98.18	80.711	89.873	118.49	83.651
		168	97.65	80.432	89.292	117.04	83.566
		168.5	96.74	79.91	88.819	117.03	83.63
		169	96.83	79.279	89.375	116.29	83.492
		169.5	96.21	79.248	89.169	115.32	82.968
		170	96.7	79.58	89.455	114.07	81.979
		170.5	96.35	79.209	88.485	112.67	82.708
		171	95.07	78.985	87.772	112.41	82.618
		171.5	95.04	79.054	87.045	111.45	82.02
		172	92.4	78.714	86.017	110.71	81.435
		172.5	91.38	78.252	86.928	111.12	81.222
		173	90.54	78.174	86.282	110.16	81.856
		173.5	90.77	78.206	86.312	110.79	81.649
		174	89.19	78.279	86.203	110.67	82.295
		174.5	88.34	78.257	85.945	110.82	82.965
		175	88.2	79.144	86.934	110.85	81.725
		175.5	89.03	79.264	87.004	109.94	81.615
		176	90.59	78.978	87.487	109.83	81.216
		176.5	91.05	79.263	88.899	109.53	80.418
		177	91.25	79.681	88.018	108.79	81.115
		177.5	91.25	79.619	88.403	108.14	81.614
		178	89.69	79.984	88.718	106.77	81.721
		178.5	91.59	80.335	88.458	105.52	81.532
		179	92.39	80.176	89.837	103.41	81.269
		179.5	92.26	79.798	88.548	103.25	81.885
		180	93.22	80.019	88.827	102.51	82.674
		180.5	91.02	79.926	89.011	101.86	83.216
		181	92.59	80.208	88.303	101.69	83.629
		181.5	91.86	79.172	88.855	101.69	82.968
		182	91.49	79.418	89.075	100.93	83.066
		182.5	91.72	78.178	88.461	101.05	82.753
		183	91.33	77.936	88.229	102.05	82.793
		183.5	90.87	77.566	86.593	102.04	83.533
		184	90.96	77.706	86.882	101.34	83.456
		184.5	90.1	77.822	86.394	103.16	83.357
		185	91.46	77.316	87.068	102.35	83.216
		185.5	89.68	77.787	86.59	101.84	83.26
		186	90.49	78.711	86.728	101.83	83.049
		186.5	90.39	78.985	87.072	102.24	83.168
		187	91.59	79.27	87.734	101.65	83.708
		187.5	92.19	78.192	87.996	100.5	84.739
		188	92.66	77.455	89.06	100.89	84.163
		188.5	93.24	76.757	88.18	101.58	83.971
		189	92.34	76.095	88.321	100.99	82.804
		189.5	90.51	76.298	88.39	101.58	83.152
		190	90.94	74.823	89.036	100.96	82.924
		190.5	89	75.378	89.105	100.7	83.617
		191	88.8	75.003	88.404	100.3	83.407
		191.5	88.31	75.384	88.246	100.36	83.663
		192	87.23	76.771	88.467	99.609	83.514
		192.5	86.01	76.911	87.73	99.028	84.741
		193	86.3	77.24	88.486	97.9	85.011
		193.5	86.28	77.52	88.488	97.028	85.384
		194	87.93	78.266	87.903	95.946	85.484
		194.5	87.34	78.88	88.44	95.116	85.889
		195	89.59	77.868	88.164	94.637	85.185
		195.5	90.69	78.053	89.247	95.16	85.385
		196	90.35	78.72	89.586	95.456	85.039
		196.5	91.3	78.145	89.446	96.579	84.604
		197	93.14	78.888	89.405	97.404	83.794
		197.5	93.84	78.646	89.876	97.592	84.017
		198	94.5	79.034	90.092	97.25	84.928
		198.5	93.87	77.394	90.092	97.43	85.577
		199	94.21	77.329	89.019	99.487	85.69
		199.5	92.89	78.157	88.536	99.627	86.15
		200	91.72	77.078	87.47	99.371	86.46
		200.5	92.21	76.626	87.517	98.706	87.742
		201	92.13	76.546	88.338	98.389	88.326
		201.5	90.97	76.644	88.729	97.289	88.149
		202	90.26	76.463	89.21	98.062	88.428
		202.5	91.01	76.122	90.634	98.159	87.244
		203	91.63	77.295	91.256	97.455	85.91
		203.5	92.15	76.983	90.614	96.547	86.056
		204	92.25	76.629	90.711	96.764	85.822
		204.5	93.15	77.476	90.861	95.806	84.693
		205	94.37	76.739	90.741	95.634	83.098
		205.5	94.21	77.983	90.735	95.187	83.066
		206	93.52	77.745	90.81	95.035	83.913
		206.5	92.4	78.618	90.633	93.933	83.459
		207	92.29	78.125	88.822	93.417	84.419
		207.5	93.08	77.774	88.89	94.662	84.551
		208	94.05	78.599	90.362	94.76	85.526
		208.5	94.93	78.925	89.959	93.617	85.692
		209	93.46	79.25	90.429	94.612	86.221
		209.5	94.5	80.626	90.414	94.865	86.802
		210	95.91	80.176	89.719	94.616	85.995
		210.5	96.75	80.015	90.024	94.678	85.323
		211	98.27	79.857	89.721	95.031	85.742
		211.5	97.47	80.407	90.187	95.116	85.4
		212	95.72	80.604	89.082	94.439	84.918
		212.5	95.04	80.863	88.867	94.137	84.414
		213	95.17	80.694	89.536	95.189	84.905
		213.5	97.58	80.847	89.508	94.835	86.034
		214	96.56	80.294	90.285	94.151	86.22
		214.5	94.7	80.118	90.704	95.037	87.194
		215	95.09	80.424	90.601	95.566	87.526
		215.5	94.55	80.063	91.205	95.928	86.605
		216	96.08	80.588	92.031	96.204	86.686
		216.5	95.29	80.315	94.077	96.67	87.181
		217	96.98	80.438	93.635	97.238	87.725
		217.5	97.18	79.974	94.15	97.29	87.86
		218	95.52	79.967	94.303	97.312	87.545
		218.5	94.89	79.567	94.022	97.7	87.955
		219	95.24	79.125	93.783	96.027	87.089
		219.5	95.56	78.789	94.183	95.728	87.663
		220	95.48	78.945	93.029	95.554	88.419
		220.5	93.71	79.287	93.139	96.122	88.904
		221	94.3	79.321	91.161	95.898	90.1
		221.5	93.91	79.116	91.993	95.491	89.235
		222	94.31	79.195	92.08	94.905	88.942
		222.5	95.78	79.311	92.478	94.949	88.378
		223	96.2	79.375	92.425	94.289	88.526
		223.5	95.88	78.818	93.189	96.285	89.038
		224	96.63	79.333	91.795	96.946	89.037
		224.5	96.45	80.098	91.966	97.418	89.951
		225	97.2	79.327	90.971	96.943	90.208
		225.5	97.63	80.164	91.229	96.803	89.989
		226	96.55	79.685	91.902	96.595	89.81
		226.5	96.47	79.408	92.483	95.786	90.572
		227	96.05	78.914	91.717	95.27	90.75
		227.5	94.65	79.14	92.315	95.531	90.401
		228	96.04	79.386	92.538	94.053	91.467
		228.5	95.2	80.01	92.607	93.573	90.844
		229	95.51	79.714	93.234	91.773	89.633
		229.5	94.6	78.976	94.564	91.004	89.537
		230	94.33	77.948	94.861	91.054	90.227
		230.5	94.21	78.47	94.45	91.05	89.927
		231	93.86	79.058	93.745	91.829	89.331
		231.5	93.91	79.857	94.689	92.816	88.884
		232	93.67	79.704	93.313	94.013	89.034
		232.5	92.93	80.642	93.269	94.181	88.136
		233	93.08	79.975	94.146	93.859	88.325
		233.5	94.33	79.341	93.619	94.987	88.602
		234	94.69	80.321	92.678	95.753	88.545
		234.5	95.97	81.78	93.659	95.959	88.475
		235	94.66	81.434	93.978	96.6	90.338
		235.5	94.79	80.705	94.385	96.424	89.713
		236	94.24	80.636	93.885	95.812	90.662
		236.5	95.57	80.873	94.411	94.928	90.313
		237	95.35	80.6	94.142	95.915	90.413
		237.5	94.64	80.99	94.607	97.742	90.992
		238	93.29	81.15	95.033	98.563	90.372
		238.5	95.57	81.259	95.183	98.095	91.29
		239	95.89	80.283	94.562	97.571	90.581
		239.5	96.48	80.028	93.543	96.59	89.567
		240	96.29	80.504	93.272	97.372	90.215
		240.5	97.86	79.363	94.528	97.721	89.935
		241	97.7	80.59	94.851	97.239	90.505
		241.5	97.34	80.75	95.076	96.712	90.893
		242	97.47	80.557	93.861	95.113	90.204
		242.5	97.79	80.852	93.545	94.585	91.112
		243	96.5	80.74	93.243	95.531	90.597
		243.5	95.93	81.243	94.053	95.689	90.516
		244	98.14	82.157	94.705	96.759	91.056
		244.5	98.44	82.995	94.696	96.08	92.103
		245	96.82	83.778	93.663	97.038	92.782
		245.5	96.3	82.762	93.075	98.138	92.847
		246	97.64	82.183	93.098	98.014	92.69
		246.5	97.51	82.191	94.025	97.746	93.833
		247	95.34	82.301	95.601	97.592	94.717
		247.5	95.28	82.127	96.374	96.987	94.639
		248	94.88	81.505	96.344	97.66	94.547
		248.5	93.41	81.625	96.019	97.244	94.445
		249	92.97	80.829	96.075	98.605	94.445
		249.5	93.17	81.093	96.096	96.955	94.293
		250	94.29	81.247	97.138	96.1	94.699
		250.5	94.68	81.05	96.703	96.218	95.505
		251	97.08	79.769	96.942	97.214	94.145
		251.5	99.76	79.246	96.139	97.101	93.833
		252	100.75	79.86	95.858	97.783	94.89
		252.5	100.2	80.118	95.894	98.327	95.923
		253	100.76	79.848	95.467	98.147	95.755
		253.5	100.83	79.286	95.652	97.933	95.733
		254	100.3	79.729	95.321	98.777	95.709
		254.5	99.98	80.577	95.254	98.452	94.952
		255	99.56	80.526	95.971	98.37	95.017
		255.5	96.74	82.307	95.262	97.083	96.156
		256	96.02	82.023	96.409	97.027	95.653
		256.5	95.2	81.835	96.386	96.175	94.652
		257	97.14	82.04	95.6	95.456	93.333
		257.5	97.75	81.612	96.967	95.831	93.442
		258	97.37	82.129	96.13	95.237	92.569
		258.5	97.55	80.871	96.451	95.41	93.041
		259	98	80.672	95.671	96.652	93.931
		259.5	97.02	81.264	95.667	96.418	92.463
		260	97.49	80.775	96.01	96.812	93.32
		260.5	96.86	82.013	95.15	97.091	94.401
		261	95.97	82.065	95.372	97.91	94.927
		261.5	95.21	82.085	95.663	97.182	95.348
		262	93.99	82.062	96.074	97.629	95.943
		262.5	94.34	82.518	97.001	96.848	96.838
		263	95.38	82.924	96.904	95.681	96.988
		263.5	94.92	81.325	97.181	95.918	96.226
		264	95.87	81.171	96.477	95.555	97.224
		264.5	97.44	81.337	95.922	96.373	97.355
		265	98.52	80.254	96.595	96.671	96.598
		265.5	99.03	79.481	96.016	96.301	96.525
		266	98.68	79.593	96.505	97.335	96.495
		266.5	99.89	79.488	95.876	96.193	95.659
		267	100.96	78.975	96.582	95.404	94.998
		267.5	101.73	79.816	97.272	96.439	94.42
		268	101.92	80.51	97.59	95.378	95.792
		268.5	100.24	79.967	98.842	96.147	95.856
		269	100.61	80.031	99.53	95.994	94.478
		269.5	99.68	79.906	97.886	95.925	94.162
		270	99.55	78.932	99.293	95.345	94.185
		270.5	99.93	78.713	99.434	95.078	94.884
		271	99.19	77.823	99.265	95.423	94.608
		271.5	99.99	78.703	98.627	96.66	95.525
		272	98.42	77.8	98.579	97.427	95.015
		272.5	97.41	78.684	99.145	97.728	94.121
		273	99.75	79.241	97.655	98.726	95.092
		273.5	99.52	78.524	98.52	98.726	95.106
		274	100.58	79.898	99.331	99.2	96.677
		274.5	100.38	81.545	98.762	99.272	97.019
		275	99.87	81.136	99.309	98.906	97.267
		275.5	100.96	83.562	99.594	99.875	98.405
		276	100.89	83.11	99.414	100.3	99.073
		276.5	101.48	83.902	98.896	99.234	99.613
		277	101.82	83.841	98.19	98.848	99.742
		277.5	100.89	84.61	99.531	98.104	99.628
		278	100.57	85.364	98.586	98.186	99.957
		278.5	100.91	84.792	99.099	97.722	99.61
		279	100.17	85.031	98.96	97.999	100.23
		279.5	101.05	86.118	98.388	98.807	100.08
		280	99.88	84.606	98.101	98.672	100.48
		280.5	99.2	85.219	98.776	97.728	99.797
		281	99.55	84.77	99.003	97.825	100.34
		281.5	101.83	84.75	99.152	98.63	101.06
		282	100.85	84.117	99.047	98.273	100.29
		282.5	100.99	82.76	99.096	98.909	100.65
		283	100.08	81.903	99.186	98.108	100.58
		283.5	101.45	81.351	100.14	98.951	100.33
		284	100.35	80.497	99.65	98.765	99.834
		284.5	99.82	81.745	100.74	99.141	99.344
		285	99.44	81.263	100.88	100.73	98.995
		285.5	101.9	81.599	100.46	100.72	99.421
		286	100.07	81.61	100	101.05	99.434
		286.5	101.3	81.832	99.587	101.11	99.523
		287	101.24	83.208	100.76	100.53	99.35
		287.5	102.09	84.769	101.02	101.78	99.551
		288	102.36	85.172	99.689	101.21	99.111
		288.5	102.45	85.436	98.91	100.8	99.88
		289	103.38	84.909	98.536	99.526	100.19
		289.5	104.34	84.797	98.279	99.079	99.856
		290	102.75	83.769	99.072	99.991	99.254
		290.5	103.02	82.965	99.949	100.26	98.97
		291	102.41	82.27	100.14	100.27	100.1
		291.5	101.32	81.536	98.44	99.793	100.69
		292	99.81	80.96	97.95	98.755	100.29
		292.5	100.24	81.068	99.342	98.173	101.03
		293	100.53	80.258	99.687	97.916	101.14
		293.5	100.63	80.198	100.71	98.86	101.32
		294	99.28	81.408	100.64	98.27	101.61
		294.5	100.05	82.317	99.889	97.651	102.63
		295	101.77	83.061	98.493	97.173	102.93
		295.5	101.82	84.014	98.249	98.061	102.26
		296	102.4	83.621	100.16	97.57	102.72
		296.5	104.18	83.099	99.855	98.983	103.41
		297	103.75	81.951	98.744	99.524	102.31
		297.5	103.88	83.201	99.388	100.14	102.09
		298	104.68	82.81	97.937	99.922	102.34
		298.5	105.93	81.689	98.382	100.17	102.44
		299	104.32	81.682	99.053	99.93	101.82
		299.5	102.59	81.824	99.498	99.411	101.37
		300	103.02	81.499	99.868	98.756	100.59
		300.5	104.38	81.696	100.12	100.21	99.687
		301	102.87	81.978	100.67	100.05	99.157
		301.5	102.63	82.878	103.9	101.14	99.844
		302	103.11	83.302	115.84	101.76	99.587
		302.5	102.79	83.964	135.9	102.06	99.504
		303	103.16	84.429	164.42	102.56	100.29
		303.5	105.85	84.161	197.67	104.68	100.26
		304	113.94	83.551	231.45	111.43	101.05
		304.5	130.69	83.85	263.39	120.05	101.17
		305	153.8	84.201	295.43	130.06	102.07
		305.5	187.26	83.891	329.53	143.45	107.37
		306	225.3	85.594	360.39	161.14	120.62
		306.5	267.74	88.778	383.89	185.04	139.18
		307	313.72	95.668	397.82	210.34	162.74
		307.5	362.95	106.4	401.47	235.97	193.48
		308	407.6	122.53	399.94	263.25	223.58
		308.5	447.49	138.71	399.57	289.18	255.86
		309	478.56	155.58	401.34	312.81	289.52
		309.5	505.83	174.01	401.88	334.21	322.5
		310	525.22	194.71	399.63	352.77	354.04
		310.5	538.34	216.08	398.04	369.88	377.05
		311	548.35	236.5	394.15	377.85	396.12
		311.5	549.71	256.7	393.71	387.09	407.72
		312	550.07	275.56	391.7	393.85	411.87
		312.5	554.3	290.72	391.81	397.86	418
		313	553.57	310.2	389.15	401.45	422.22
		313.5	553.1	327.64	384.21	402.51	429.12
		314	545.85	345.39	380.57	406.26	432.61
		314.5	539.7	361.74	379.77	409.83	432.87
		315	532.54	374.02	376.23	409.72	433.62
		315.5	523.86	388.96	374.06	410.72	432.69
		316	519.46	399.63	368.81	414.93	435.43
		316.5	513.06	408.34	368.37	417.97	436.74
		317	503.69	413.71	366.01	419.85	437
		317.5	499.72	415.57	365.65	418.44	437.32
		318	495	418.58	364.38	421.54	434
		318.5	492.21	420.16	361.19	423.47	434.48
		319	489.46	424.32	356.67	426.56	433.99
		319.5	484.74	425.76	358.38	427.63	435.37
		320	479.45	423.86	358.56	430.67	434.11
		320.5	475.96	422.32	359.76	427.87	434.37
		321	469.7	422.25	358.19	428.2	432.05
		321.5	466.71	422.29	356.93	429.33	432.23
		322	463.28	420.81	352.01	430.82	432.6
		322.5	459.77	420.59	352.13	431.64	432.77
		323	456.49	419.41	351.01	432.34	430.04
		323.5	449.31	415.5	349.36	428.74	428.24
		324	447.96	416.25	344.74	429.69	424.73
		324.5	445.48	416.58	341.28	430.43	425.5
		325	440.43	419.51	337.82	431.39	420.7
		325.5	438.71	419.23	334.85	430.49	420.55
		326	435.44	420.84	331.86	429.89	418.39
		326.5	430.24	419.29	332.82	430.71	413.57
		327	427.52	420.04	330.31	426.28	409.96
		327.5	421.69	422.29	328.07	423.41	407.75
		328	420.67	421.8	326.98	420.58	406.39
		328.5	416.58	420.64	326.54	416.24	402.73
		329	413.65	421.04	323.32	412.37	402.26
		329.5	411.71	417.51	321.82	409.95	403.16
		330	405.07	414.94	320.74	408.3	402.43
		330.5	402.4	412.4	317.75	406.57	401.49
		331	399.61	414.89	315.25	403.65	402.15
		331.5	394.04	411.06	312.56	404.74	400.88
		332	392.2	407.68	314.48	404.32	399.91
		332.5	387.61	406.42	312.83	403.92	400.34
		333	382.09	404.21	308.9	402.78	403.09
		333.5	377.61	401	307.48	401.58	398.55
		334	371.48	399.13	304.1	400.76	393.85
		334.5	369.96	398.13	300.44	399.26	391.55
		335	361.46	397.42	298.34	397.49	390.73
		335.5	355.5	396.42	292.98	395.98	387.17
		336	350.35	397.6	289.77	395.16	386.7
		336.5	345.85	397.77	284.65	390.51	387.85
		337	338.92	396.35	282.32	389.2	384.22
		337.5	336.53	396.51	278.94	389.5	381.48
		338	329.6	394.55	275.87	389.22	379.4
		338.5	325.18	395.02	273.48	389.39	379.49
		339	318.81	394.2	270.79	389.06	378.91
		339.5	317.16	392.97	268.6	388.98	375.88
		340	313.63	390.52	268.96	387.09	374.28
		340.5	309.96	387.9	267.21	383.95	372.15
		341	304.29	384.34	265.48	383.85	366.41
		341.5	303.04	382.56	262.43	383.7	365.4
		342	297.14	379.35	261.82	380.23	361.54
		342.5	294.02	377.63	259.93	379.72	362.47
		343	291.34	375.32	256.49	377.56	361.4
		343.5	288.88	374.79	254.49	376.5	358.43
		344	284.78	372.27	250.61	373.8	355.46
		344.5	278.92	369.71	247.55	374.41	353.25
		345	274.78	369.04	244.66	374.04	349.83
		345.5	271.96	368.1	240.79	373.21	349.28
		346	265.04	367.59	238.81	371.58	345.8
		346.5	261.81	368.85	236.68	372.28	344.01
		347	261.31	370.31	233.83	369.62	340.34
		347.5	257.75	368.93	231.73	366.71	338.23
		348	253.57	368.16	227.35	364.74	333.95
		348.5	249.74	367.07	224.23	361.86	331.87
		349	248.15	366.42	220.18	358.61	330.06
		349.5	244.48	363.35	217.13	357.94	328.66
		350	240	363.04	213.51	357.72	326.29
		350.5	237.42	361.12	207.63	356.27	324.12
		351	234.06	359.27	203.39	353.74	322.38
		351.5	227.96	355.13	200.29	350.95	320.06
		352	223.54	354.08	197.7	347.1	316.87
		352.5	219.77	350.13	195.4	345.31	314.37
		353	216.16	348.32	194.1	345.6	312.73
		353.5	213.45	345.96	191.54	344.69	310.9
		354	209.9	343.55	189.59	343.37	308.64
		354.5	208.8	340.59	187.24	339.54	306.66
		355	207.56	339.64	187.8	337.85	305.3
		355.5	204.83	338.99	186.02	335.35	301.41
		356	203.07	336.83	183	334.65	299.07
		356.5	201.69	333.93	180.23	332.99	295.63
		357	200.5	331.39	179.56	331.52	295.4
		357.5	198.32	328.84	177.41	329.46	291.47
		358	194.96	325.92	175.84	326.78	289.55
		358.5	191.76	324.01	173.27	322.94	285.3
		359	187.14	323.11	172.44	320.13	282.07
		359.5	184.59	320.43	170.95	317.48	278.21
		360	181.34	317.13	167.71	317.38	276.68
		360.5	178.91	317.39	167.11	315.13	273.79
		361	176.69	314.11	165.42	315.59	270.84
		361.5	173.79	314.37	163.73	311.43	267.26
		362	173.74	313.57	161.15	309.77	264.66
		362.5	172.01	311.99	160.45	307.98	261.09
		363	172.38	311.21	158.3	307.59	260.73
		363.5	171.2	307.87	155.7	308.16	257.55
		364	169.28	306.61	151.9	306.85	254
		364.5	168.95	304.72	150	305.32	251.2
		365	167.28	300	147.42	304.21	247.25
		365.5	165.81	298.35	146.64	300.65	245.53
		366	165.35	294.76	142.83	300.5	243.88
		366.5	161.13	292.3	142.15	298.51	242.79
		367	158.27	290.71	139.77	298.59	239.53
		367.5	154.81	287.94	139.75	295.93	234.82
		368	153.38	286.18	138.66	293.13	232.01
		368.5	151.06	283.03	138.34	289.05	229.65
		369	148.06	279.17	138.77	286.05	226.87
		369.5	147.76	278.97	137.62	283.59	225.29
		370	143.99	277.72	135.99	282.39	221.91
		370.5	140.9	274.62	135.92	281.77	218.13
		371	140.4	271.66	135.42	280.98	214.79
		371.5	138.93	270.31	134.49	278.47	212.74
		372	139.94	267.91	132.53	277.27	209.89
		372.5	138.17	264.76	130.4	275.17	209.17
		373	135.64	262.39	129.21	276.45	206.92
		373.5	134.83	259.72	127.42	275.35	204.52
		374	131.5	257.84	127.59	274.91	202.19
		374.5	131.08	254.52	127.3	273.71	199.63
		375	130.28	252.98	127.11	271.01	196.29
		375.5	130.15	251.05	125.66	269.98	193.49
		376	129.7	247.67	124.54	269.23	191.54
		376.5	127.92	245.65	123.16	268.42	190.55
		377	128.21	244.26	123.14	265.59	186.67
		377.5	128.62	242.29	121.34	261.75	183.47
		378	128.88	241.7	121.09	260.96	180.47
		378.5	128.16	238.91	119.32	258.96	177.52
		379	127.28	238.19	117.32	257.71	175.16
		379.5	127.52	236.4	116.28	255.9	174.09
		380	125.04	234.2	115.61	252.82	170.26
		380.5	125.34	232.44	116.02	249.15	166.87
		381	124.96	231.58	115.55	246.64	163.44
		381.5	122.82	228.93	114.46	245.82	160.76
		382	122.36	227.3	114.76	245.09	159.55
		382.5	120.76	226.11	112.11	241.16	156.89
		383	119.56	222.51	111.39	237.95	153.49
		383.5	120.13	220.37	110.89	236.07	151.54
		384	117.18	218.73	109.51	234.36	148.97
		384.5	117.87	215.56	107.8	233.3	147.64
		385	117.02	214.76	105.72	231.96	146.05
		385.5	115.21	211.54	104.66	228.54	145.58
		386	114.27	209.99	104.95	226.79	144.39
		386.5	113.25	206.19	103.98	224.41	142.78
		387	111.7	202.41	104.49	223.36	141.54
		387.5	112.52	201.71	103.63	223.39	140.91
		388	110.57	198.35	103.41	220.8	139.02
		388.5	109.3	195.3	103.38	217.11	137.54
		389	107.74	193.45	103.48	213.51	136.79
		389.5	109.22	191.09	103.24	210.41	135.69
		390	106.41	189.88	103.44	208.39	133.1
		390.5	105.48	188.58	101.49	206.42	131.17
		391	104.16	187.16	101.09	205.32	129.48
		391.5	104.4	184.61	100.64	202.38	127.72
		392	104.04	182.7	100.92	199.77	125.39
		392.5	103.41	182.46	99.981	197.96	124.16
		393	103.47	180.68	99.401	197.67	121.73
		393.5	102.15	179.86	98.724	195.37	119.88
		394	99.08	177.41	98.316	193.5	117.35
		394.5	101.48	173.99	98.236	193.51	115.89
		395	101.73	170.97	99.133	191.45	113.51
		395.5	101.3	170.06	98.746	191.07	112.52
		396	99.99	169.09	98.554	190.61	111.73
		396.5	98.14	166.68	98.361	190.08	111.36
		397	98.91	164.38	98.707	189.27	109.87
		397.5	99.73	163.79	97.99	187.18	109.6
		398	100.17	162.61	97.918	187.04	108.09
		398.5	98.63	161.55	97.521	186.65	107.41
		399	98.18	161.28	96.016	184.73	107.41
		399.5	97.07	160.58	94.423	183.77	107.04
		400	97.74	160.05	94.001	180.75	106.76
		400.5	99.55	157.84	93.119	179.72	105.73
		401	99.76	155.94	92.025	176.18	105.3
		401.5	96.92	153.69	90.606	174.42	104.79
		402	96.31	151.92	90.939	172.92	105.02
		402.5	96.9	149.96	90.486	171.39	105.37
		403	96.3	147.86	90.186	170.31	104.86
		403.5	94.04	146.19	90.7	167.67	103.49
		404	94.31	144.88	90.991	167.73	103.53
		404.5	92.76	142.5	90.273	166.3	102.02
		405	91.12	142.54	90.352	162.83	100.66
		405.5	90.47	141.81	90.032	161.55	100.35
		406	91.81	140.6	89.843	159.3	99.522
		406.5	91.77	138.17	88.975	158.32	98.16
		407	90.56	136.89	88.826	156.58	97.084
		407.5	91.34	135.75	89.712	154.52	96.094
		408	91.52	134.91	88.457	154.07	96.307
		408.5	91.77	132.71	88.529	150.96	94.925
		409	92.78	132.16	90.288	149.15	95.198
		409.5	92.48	129.55	89.844	150.26	96.163
		410	92.22	129	90.083	149.32	95.555
		410.5	93.7	128.47	90.621	147.89	95.977
		411	93.64	127.49	91.259	147.85	95.934
		411.5	92.44	127.03	91.586	147	95.967
		412	92.89	126.02	90.888	145.25	96.278
		412.5	93.41	124.84	90.764	144.78	95.109
		413	92.96	125.31	90.372	144.56	96.872
		413.5	92.2	124.57	88.724	145.09	95.688
		414	90.82	123.32	89.32	143.05	95.297
		414.5	89.43	122.27	89.683	143.54	93.651
		415	87.61	121.54	89.847	143.66	93.383
		415.5	86.22	120.11	88.889	141.66	93.254
		416	86.42	117.96	89.694	140.23	92.255
		416.5	85.25	117.18	89.419	139.63	92.233
		417	83.62	115.93	89.544	138.39	92.72
		417.5	84.47	114.59	89.827	136.96	91.136
		418	85.57	113.07	90.411	135.04	90.462
		418.5	86.89	112.47	89.715	133.59	89.468
		419	87.45	111.83	89.937	131.66	90.194
		419.5	87.65	110.15	89.713	129.86	89.451
		420	88.92	110.24	89.763	127.99	88.919
		420.5	89.5	111.06	88.831	128.02	89.328
		421	89.55	110.24	88.251	127.58	87.861
		421.5	89.88	110.46	89.37	126.14	86.603
		422	87.14	109.23	89.797	124.42	86.315
		422.5	85.65	108.54	89.052	124.05	85.914
		423	84.22	108.8	89.1	124.56	85.762
		423.5	84	108.72	88.116	124.22	85.494
		424	83.18	108.63	88.076	122.57	85.306
		424.5	82.19	108.35	87.957	122.73	84.999
		425	81.32	106.3	88.057	121.5	84.962
		425.5	80.92	105.5	88.457	121.12	85.761
		426	80.89	104.58	86.94	120.82	85.885
		426.5	81.75	104.4	85.529	121.72	86.212
		427	81.63	103.97	85.405	120.22	86.819
		427.5	81.18	103.67	85.446	117.78	86.119
		428	81.44	102.4	86.654	116.91	86.485
		428.5	81.34	101.28	86.832	117.79	86.327
		429	82.79	100.87	87.092	117.22	86.018
		429.5	82.27	101.56	87.72	116.11	85.438
		430	83.05	101.31	87.955	115.93	83.991
		430.5	83.13	100.38	89.155	115.47	84.839
		431	84.34	99.537	90.19	114.36	83.938
		431.5	82.75	98.971	91.042	114.01	84.165
		432	83.32	97.951	91.388	115.83	84.687
		432.5	85.22	97.596	90.419	115.49	83.549
		433	84.95	98.411	89.075	115.38	83.089
		433.5	83.57	97.124	88.554	115.97	82.966
		434	83.55	96.197	86.85	115.4	82.759
		434.5	84.29	95.867	86.133	115.02	83.264
		435	85.12	95.522	85.873	113.89	82.604
		435.5	85.23	96.068	85.875	113.59	82.873
		436	86.26	95.133	85.308	113.42	82.606
		436.5	86.44	95.455	85.108	111.51	82.743
		437	83.93	95.298	85.137	110.99	83.243
		437.5	83.63	95.72	85.708	109.83	83.981
		438	82.84	95.16	85.877	108.38	83.533
		438.5	83.82	95.133	86.623	108.27	83.225
		439	82.19	94.943	86.697	106.86	84.099
		439.5	81.73	95.549	86.123	106.55	84.02
		440	81.03	94.843	85.706	106.73	83.624
		440.5	80.67	95.116	84.925	106.05	83.497
		441	80.37	93.433	84.244	105.73	83.309
		441.5	81.23	92.135	84.166	104.39	83.639
		442	81.91	90.037	85.1	104.53	82.528
		442.5	82.41	89.7	85.55	103.92	82.481
		443	82.35	88.995	85.016	103.69	82.792
		443.5	83.06	88.263	85.335	104.19	82.663
		444	81.75	87.056	85.542	105.25	82.78
		444.5	81.94	86.298	84.734	103.9	82.545
		445	81.59	86.045	84.542	104.6	81.957
		445.5	81.23	86.862	85.365	103.57	81.646
		446	80.04	87.263	85.237	103.17	81.292
		446.5	79.68	87.215	84.245	102.43	82.117
		447	78.13	87.426	83.284	102.41	82.582
		447.5	78.74	87.796	82.84	102.08	81.668
		448	78.56	87.131	82.115	102	81.216
		448.5	79.6	86.908	82.335	100.45	81.108
		449	79.27	87.067	82.83	100.29	80.979
		449.5	80.91	87.651	83.763	98.436	80.872
		450	80.57	87.326	83.136	99.179	81.404
		450.5	82.23	86.404	83.401	98.858	81.292
		451	82.89	85.845	83.885	98.138	81.568
		451.5	85.25	85.983	84.068	97.74	81.441
		452	84.71	85.762	85.185	97.321	82.714
		452.5	83.4	86.457	86.633	95.061	82.424
		453	82.84	86.217	86.303	94.002	82.413
		453.5	83.13	85.855	86.353	94.162	83.489
		454	82.81	84.534	86.268	94.824	84.659
		454.5	84.59	84.826	85.956	93.636	84.215
		455	82.68	85.034	85.316	94.06	84.552
		455.5	82.19	84.612	84.759	94.139	84.354
		456	82.09	85.255	84.849	94.358	85.34
		456.5	82.2	84.125	83.955	94.788	84.47
		457	83.01	83.862	82.632	96.673	84.125
		457.5	83.96	84.092	82.931	97.691	83.741
		458	84.54	83.542	82.499	96.939	82.516
		458.5	82.7	83.335	81.414	96.728	82.367
		459	81.4	82.069	82.667	98.021	82.605
		459.5	82.44	81.859	82.88	96.908	82.152
		460	83.03	82.293	83.408	96.981	81.746
		460.5	82.39	81.438	83.957	96.391	81.054
		461	81.61	81.325	84.377	97.026	82.211
		461.5	82.25	81.214	84.718	96.311	82.982
		462	82.83	80.917	85.615	96.377	83.072
		462.5	82.49	81.029	86.388	96.438	83.621
		463	84.09	80.732	88.722	96.424	83.862
		463.5	84.08	80.207	88.307	94.919	83.496
		464	84.48	80.327	87.373	94.723	83.761
		464.5	84.76	80.923	87.549	94.444	84.169
		465	85.59	80.903	86.949	94.626	84.712
		465.5	86.61	81.506	85.872	93.523	83.395
		466	87.71	80.815	86.171	92.588	83.05
		466.5	87.71	80.121	85.964	91.671	82.876
		467	87.61	80.326	85.603	92.288	83.789
		467.5	86.98	80.305	84.092	91.313	83.104
		468	87.74	81.076	83.396	91.473	83.725
		468.5	86.73	81.859	84.198	91.66	84.022
		469	86.38	81.206	83.727	91.355	84.09
		469.5	86.79	80.751	84.904	90.445	83.306
		470	87.52	80.326	85.812	90.104	83.631
		470.5	87.69	80.677	84.804	90.638	84.294
		471	86.56	81.246	83.633	90.657	84.95
		471.5	86.9	80.162	84.202	89.753	85.246
		472	87.36	79.55	85.114	90.377	85.58
		472.5	86.09	78.989	85.58	90.338	85.812
		473	87.2	78.024	85.69	90.647	86.314
		473.5	87.92	77.635	86.343	90.47	85.932
		474	85.7	77.58	85.736	91.296	86.113
		474.5	83.55	77.381	86.327	91.487	86.779
		475	81.91	76.703	87.889	89.892	87.057
		475.5	81.94	76.914	88.383	89.867	85.915
		476	81.86	77.286	88.086	89.943	85.375
		476.5	82.3	78.031	88.182	90.709	85.414
		477	83.38	78.289	88.078	89.866	84.369
		477.5	83.92	78.338	88.996	89.476	83.601
		478	83.09	79.144	87.639	88.799	84.426
		478.5	85.47	79.512	87.788	87.932	84.922
		479	86.77	80.556	87.74	87.464	84.574
		479.5	87.73	81.175	87.058	88.618	83.966
		480	88.75	81.344	86.728	88.704	84.99
		480.5	87.33	81.955	87.557	88.748	84.541
		481	86.25	82.523	87.176	87.785	84.742
		481.5	87.72	82.929	87.789	88.997	85.718
		482	85.84	82.705	87.446	89.514	86.505
		482.5	85	82.392	87.461	90.5	85.913
		483	83.04	82.664	87.648	90.69	86.372
		483.5	82.68	82.012	87.618	90.408	87
		484	82.94	82.082	86.85	90.183	87.678
		484.5	83.04	82.104	87.515	90.034	87.288
		485	83.16	81.791	87.295	89.785	87.548
		485.5	85.08	81.37	87.383	89.094	87.548
		486	82.64	81.304	86.288	88.319	87.776
		486.5	84.81	82.909	86.132	88.303	87.444
		487	86.6	82.677	86.968	88.08	88.372
		487.5	87.89	81.96	86.96	87.804	87.903
		488	87.23	82.61	86.711	87.744	87.063
		488.5	86.59	82.286	87.091	88.142	86.585
		489	85.65	82.195	86.813	88.345	86.353
		489.5	85.7	82.802	85.891	88.662	86.047
		490	84.77	81.66	85.278	89.085	85.313
		490.5	87.08	81.545	86.543	88.914	84.47
		491	85.73	80.239	86.287	88.67	83.787
		491.5	85.33	80.058	85.907	89.245	82.254
		492	85.63	79.886	85.708	90.012	82.186
		492.5	86.06	79.435	85.838	89.645	83.398
		493	86.19	79.663	87.259	89.677	83.293
		493.5	87.06	79.026	86.62	89.567	83.913
		494	87.28	79.526	87.179	90.537	85.068
		494.5	86.54	80.536	87.535	90.197	85.456
		495	85.38	79.942	87.462	91.01	86.429
		495.5	86.31	79.629	87.799	91.257	86.405
		496	84.26	79.412	87.61	90.685	87.346
		496.5	83.05	78.488	87.212	91.025	87.265
		497	83.53	78.406	87.492	91.381	86.464
		497.5	82.98	78.302	86.28	91.267	86.74
		498	81.45	78.474	87.713	91.015	87.216
		498.5	81.47	77.509	87.134	89.103	86.299
		499	82.62	77.606	87.294	89.638	86.375
		499.5	82.18	77.945	87.345	90.02	87.266
		500	81.36	78.388	87.796	89.616	87.774
		500.5	82.6	79.575	88.465	90.169	87.606
		501	83.86	80.122	89.033	89.139	88.638
		501.5	81.73	79.695	88.763	89.01	88.356
		502	84	79.836	88.91	88.023	88.395
		502.5	85.86	79.857	88.757	87.973	87.89
		503	86.51	79.661	89.366	89.534	88.292
		503.5	86.69	78.939	89.489	87.908	89.064
		504	86.23	79.014	88.611	87.51	88.133
		504.5	85.32	79.078	89.44	87.302	87.962
		505	84.69	78.005	89.261	87.01	88.36
		505.5	83.47	77.933	89.27	87.217	87.539
		506	85.96	78.841	88.677	87.206	88.193
		506.5	82.91	78.612	88.885	87.875	88.184
		507	81.91	78.174	88.799	86.994	89.229
		507.5	82.45	78.528	88.41	85.909	89.298
		508	81.93	79.769	88.276	87.652	89.136
		508.5	82.79	79.26	89.986	86.611	89.225
		509	83.87	78.035	89.497	86.83	90.289
		509.5	86.87	78.508	89.298	86.046	89.252
		510	87.96	79.424	89.389	85.761	88.639
		510.5	86.55	78.382	90.312	86.232	88.68
		511	86.6	78.523	90.352	86.813	89.176
		511.5	87.77	78.688	90.336	87.696	88.153
		512	84.91	78.011	90.174	87.953	88.784
		512.5	84.41	77.519	90.378	88.566	87.936
		513	85.94	78.329	89.609	88.604	87.817
		513.5	87.85	78.879	89.547	89.444	87.319
		514	86.46	77.953	89.635	89.927	88.168
		514.5	86.28	76.937	89.791	90.488	89.672
		515	87.67	77.542	89.562	90.178	89.891
		515.5	88.57	77.259	89.925	89.527	89.872
		516	88.05	77.527	89.764	89.903	89.555
		516.5	89.85	76.979	90.848	89.992	89.968
		517	90.57	76.785	90.228	89.935	90.029
		517.5	89.1	77.158	90.442	90.821	89.998
		518	88.64	77.224	90.024	89.864	91.262
		518.5	88.51	78.485	90.425	89.269	91.747
		519	88.36	79.431	89.989	88.767	90.981
		519.5	87.68	78.959	90.261	89.389	91.224
		520	88.19	79.518	90.818	89.371	90.667
		520.5	87.26	79.39	90.884	88.964	91.83
		521	87.57	80.279	90.923	89.281	90.619
		521.5	88.24	79.584	92.16	88.733	91.348
		522	87.71	78.787	92.706	88.493	91.29
		522.5	87.22	77.993	92.308	89.234	90.426
		523	86.41	76.613	91.939	89.988	89.253
		523.5	86.21	76.371	91.821	90.815	88.396
		524	87.3	75.92	92.843	89.948	88.864
		524.5	86.48	75.387	92.788	89.619	90.08
		525	88.45	76.294	93.299	90.212	88.955
		525.5	89.6	76.365	93.366	90.348	90.075
		526	88.28	76.797	93.243	90.036	90.005
		526.5	90.03	76.446	92.461	89.447	91.465
		527	89.51	76.577	92.39	88.832	91.309
		527.5	91.01	76.796	92.29	88.112	92.188
		528	90.59	77.46	93.937	88	93.017
		528.5	89.61	78.236	93.223	89.253	90.918
		529	90.93	78.194	93.188	89.176	89.988
		529.5	90.07	77.385	92.732	89.384	91.479
		530	87.51	77.513	92.687	88.423	91.729
		530.5	88.11	77.863	92.321	87.655	91.651
		531	86.05	78.617	92.319	87.728	90.829
		531.5	85.43	78.718	93.184	87.728	91.32
		532	84.01	79.831	93.995	87.607	92.033
		532.5	83.95	79.043	92.269	87.131	92.174
		533	85.47	79.67	93.009	86.797	93.822
		533.5	84.56	78.824	92.506	86.913	93.317
		534	84.13	78.21	92.315	86.033	92.421
		534.5	86.88	77.931	91.751	86.7	91.8
		535	87.74	77.365	91.291	87.675	92.393
		535.5	88.72	76.407	91.609	88.132	92.553
		536	89.55	77.212	90.288	88.938	92.135
		536.5	89.51	75.853	89.585	89.935	91.549
		537	90.45	75.303	90.062	89.349	92.109
		537.5	88.96	74.706	89.68	88.984	92.98
		538	88	75.201	89.496	88.836	93.852
		538.5	88.95	75.562	89.59	88.867	95.009
		539	87.34	75.474	89.065	88.888	95.981
		539.5	86.5	76.144	90.071	89.526	96.279
		540	86.85	77.365	89.78	89.397	96.49
		540.5	86.72	76.554	90.681	88.753	96.256
		541	87.71	77.473	90.463	89.024	95.689
		541.5	87.42	77.159	90.967	90.53	95.12
		542	86.61	77.188	91.543	90.272	94.968
		542.5	86.62	78.089	91.791	90.271	94.691
		543	85.5	78.211	92.243	89.742	93.952
		543.5	86.9	78.479	93.92	89.235	93.121
		544	87.84	77.879	93.689	88.798	92.399
		544.5	87.89	78.006	93.868	89.268	92.585
		545	87.8	79.082	93.99	89.367	92.56
		545.5	87.85	78.417	94.208	89.303	93.442
		546	87.7	79.427	94.313	88.76	94.207
		546.5	88.58	79.329	92.361	89.407	93.478
		547	90.17	77.895	92.194	90.333	94.042
		547.5	91.63	78.137	91.619	90.467	94.168
		548	92.71	78.749	90.369	91.359	94.326
		548.5	92.31	79.159	89.883	91.5	95.275
		549	91.82	78.247	89.927	91.496	94.642
		549.5	92.75	77.28	90.825	91.038	96.062
		550	93.7	77.319	90.631	90.815	95.544
		550.5	93.5	77.864	90.028	90.725	95.204
		551	94.53	76.821	91.374	89.663	95.177
		551.5	94.18	77.475	92.277	89.671	95.359
		552	93.13	76.394	93.81	90.633	95.945
		552.5	92.38	75.578	94.683	89.851	95.736
		553	92.17	74.887	94.779	89.434	95.181
		553.5	92.06	75.679	95.293	89.098	95.223
		554	92.42	76.427	94.227	90.067	94.211
		554.5	90.38	77.087	95.351	89.784	95.013
		555	91.72	75.909	95.549	88.374	95.006
		555.5	90.04	77.243	95.73	88.898	95.541
		556	90.73	77.409	95.268	88.244	95.724
		556.5	89.69	77.997	94.854	88.37	94.543
		557	88.18	77.442	94.521	88.884	95.589
		557.5	88.79	77.863	94.411	89.543	94.685
		558	89.81	76.67	94.236	90.326	95.374
		558.5	89.42	76.189	95.574	89.682	94.994
		559	91.85	75.546	94.952	90.242	94.211
		559.5	91.88	76.679	94.605	91.93	94.547
		560	92.33	76.903	93.919	92.787	93.065
		560.5	93.12	77.305	92.81	92.767	93.289
		561	95.4	77.625	92.596	91.763	94.299
		561.5	96.9	78.144	92.703	91.41	92.902
		562	96.48	78.018	93.518	90.439	93.983
		562.5	95.74	77.77	93.769	90.594	92.87
		563	94.91	77.429	92.898	90.736	92.664
		563.5	92.45	77.693	93.736	90.484	93.616
		564	92.66	76.768	94.587	89.78	93.449
		564.5	94.71	76.173	94.671	89.317	95.044
		565	93.66	76.314	95.963	89.336	94.173
		565.5	93.05	75.779	96.077	91.22	94.781
		566	92.27	76.48	95.546	90.475	95.854
		566.5	91.5	76.266	94.963	91.448	95.511
		567	91.75	77.612	94.833	90.918	96.055
		567.5	91.75	78.738	94.779	91.485	97.524
		568	93.97	78.415	94.308	90.703	97.183
		568.5	95.42	78.308	93.836	91.85	97.515
		569	93.88	78.74	94.027	92.015	97.267
		569.5	93.43	78.634	93.762	92.136	97.068
		570	94.91	79.516	93.897	91.236	97.558
		570.5	95.04	77.813	94.635	93.002	97.039
		571	95.44	78.413	93.788	93.468	97.597
		571.5	95.45	77.352	93.949	94.33	97.578
		572	96.45	76.966	93.599	94.796	96
		572.5	94.57	78.054	93.319	96.115	95.7
		573	91.48	77.081	93.57	95.287	95.446
		573.5	91.6	76.914	92.834	96.246	95.672
		574	91.02	76.587	93.799	96.895	95.762
		574.5	89.8	76.322	94.139	96.816	94.019
		575	89.95	77.229	94.771	96.378	94.181
		575.5	89.69	77.147	96.01	95.359	94.07
		576	90.57	78.207	96.19	95.105	94.13
		576.5	89.44	77.468	96.043	95.857	93.992
		577	89.31	77.556	96.894	95.619	95.153
		577.5	90.58	79.601	96.85	96.241	93.982
		578	90.43	79.671	98.197	94.81	94.124
		578.5	91.98	79.962	97.475	95.956	94.632
		579	91.58	80.367	96.677	96.387	95.131
		579.5	90.97	80.01	96.554	95.883	95.171
		580	93.32	79.804	97.035	95.778	95.803
		580.5	93.9	78.655	96.405	95.873	95.428
		581	94.65	79.218	96.028	94.473	95.448
		581.5	97.06	79.026	96.044	93.699	94.697
		582	96.84	78.681	96.251	93.375	96.311
		582.5	96.95	78.891	95.501	93.908	96.027
		583	95.2	78.875	95.595	92.709	96.188
		583.5	94.6	77.549	96.16	91.365	96.474
		584	96.55	78.622	95.384	92.42	96.781
		584.5	94.93	78.714	94.85	92.817	95.995
		585	94.24	79.497	94.769	92.041	97.228
		585.5	93.73	80.117	97.304	92.458	98.337
		586	92.7	80.273	97.539	92.991	98.149
		586.5	93.27	80.538	97.59	92.785	98.632
		587	95.13	79.847	97.916	92.845	99.06
		587.5	96.41	79.758	97.351	93.973	98.575
		588	96.16	80.489	98.111	95.467	98.653
		588.5	96.4	80.35	98.954	94.881	99.004
		589	96.37	80.646	99.145	94.701	99.42
		589.5	95.07	79.638	99.285	95.007	98.21
		590	96.48	78.187	97.808	94.798	98.596
		590.5	95.43	78.154	97.408	95.307	99.366
		591	95.26	77.328	98.046	95.104	98.662
		591.5	93.6	77.342	98.927	95.203	98.447
		592	95.07	77.06	99.755	94.703	98.573
		592.5	96.53	76.835	98.462	94.089	98.416
		593	95.11	77.3	97.833	94.28	98.347
		593.5	94.77	77.165	97.416	93.878	99.048
		594	96.28	78.764	97.185	94.698	99.315
		594.5	96.2	80.12	97.901	95.047	99.06
		595	97.57	79.262	98.693	94.601	97.631
		595.5	97.73	79.405	97.466	94.819	97.548
		596	98.55	80.179	96.85	94.584	98.149
		596.5	96.71	80.418	96.545	94.836	98.423
		597	96.38	80.996	96.365	95.612	98.305
		597.5	96.19	80.833	95.714	95.532	97.897
		598	96.8	80.234	96.663	96.171	97.295
		598.5	96.13	79.685	96.14	96.018	97.463
		599	95.78	78.902	94.346	97.08	97.682
		599.5	93.77	79.616	93.176	105.24	98.516
		600	94.02	79.659	95.171	130.1	99.575
		600.5	93.86	78.781	95.523	159.85	99.898
		601	93.65	78.987	96.774	192.72	99.381
		601.5	93.87	78.434	101.17	226.66	99.714
		602	93.12	78.348	111.14	264.79	100.02
		602.5	92.57	79.555	133.78	303.06	100.67
		603	93.29	80.455	163.32	342.17	100.7
		603.5	94.25	81.555	195.4	379.77	100.35
		604	115.6	81.36	226.25	413.22	100.29
		604.5	156.42	83.026	256.6	426.69	100
		605	214.25	91.023	289.23	438.43	98.754
		605.5	271.1	101.61	319.53	444.2	99.93
		606	314.45	121.31	346.53	450.2	101.3
		606.5	359.92	142.59	368.05	452.14	106.72
		607	410.73	167.26	374.23	452.24	116.34
		607.5	458.1	196.94	376.36	453.06	134.33
		608	506.14	231.57	377.76	452.99	156.93
		608.5	535.85	268.45	380.88	449.9	180.4
		609	546.13	303.75	382.51	451.51	205.48
		609.5	535.92	331.93	381.22	450.02	231.43
		610	530.16	357.05	383.52	448.85	256.64
		610.5	533.77	376.36	384.2	447.29	282.38
		611	539.61	393.77	384.92	447.13	303.13
		611.5	542.42	407.9	386.05	448.37	321.31
		612	544.4	417.19	388.23	445.14	333.24
		612.5	546.17	421.54	386.82	444.17	343.26
		613	547.79	420.65	384.57	444.53	353.07
		613.5	546.75	420.15	380.54	443.36	361.85
		614	552.11	420.94	380.09	444.53	369.12
		614.5	556	419.9	376.76	444.97	376.28
		615	560.19	418.67	375.73	445.84	382.52
		615.5	559.86	419.13	375.13	445.07	389.38
		616	555.14	416.86	376.42	445.36	395.92
		616.5	556.84	414.18	374.64	446.82	400.56
		617	555.48	413.26	375.36	446.45	401.93
		617.5	553.63	417.47	376.16	444.19	403.8
		618	551.37	420.37	377.61	444.16	404.72
		618.5	546.6	423.64	377.67	440.63	405.72
		619	538.88	429.24	378.05	439.59	409.19
		619.5	535.76	432.13	377.81	437.46	412.32
		620	534.97	431.82	377.24	435.52	413.39
		620.5	531.58	435.54	374.12	434.28	417.36
		621	526.43	437.88	372.69	433.83	420.09
		621.5	524.47	437.71	370.87	434.67	422.8
		622	520.54	436.85	366.78	437.61	425.02
		622.5	517.35	436.1	366.92	436.9	425.87
		623	513.56	433.11	363.26	437.14	427.57
		623.5	511.02	432.19	361.3	439.31	428.53
		624	507.66	430.68	359.94	438.56	426.83
		624.5	501.79	431.39	356.95	438.46	429.4
		625	498.37	428.32	356.99	437.14	428.27
		625.5	495.48	427.29	355.53	436.8	428.21
		626	490.12	426.7	352.84	435.12	427.14
		626.5	486.48	425.57	350.71	432.77	426.2
		627	482.63	423.89	346.19	431.5	425.76
		627.5	479.82	423.89	345.31	429.43	425.94
		628	475.98	423.41	344.35	426.26	424.32
		628.5	471.94	421.84	340.85	426.4	421.98
		629	468.31	420.65	340.05	425.83	419.83
		629.5	466.19	420.17	336.46	424	417.05
		630	463.77	417.74	334.64	421.49	415.76
		630.5	460.61	417.07	334.31	419.26	414.78
		631	457.22	414.41	333.13	417.77	414.51
		631.5	453.37	410.91	332.74	416.31	414.23
		632	449.37	408.26	331.84	415.89	414.97
		632.5	445.81	401.52	329.81	415.17	414.7
		633	441.61	398.05	328.11	414.97	415.31
		633.5	440.68	391.72	325.29	413.22	412.84
		634	435.78	387.35	322.25	415.64	411.89
		634.5	429.11	386.01	317.35	415.62	410.5
		635	425.07	383.86	313.78	416.93	409.96
		635.5	420.85	383.71	312.21	417.46	406.54
		636	418.26	384.56	310.16	417.67	404.89
		636.5	411.86	383.77	307.28	419.22	401.24
		637	410.28	384.08	303.1	417.68	399.45
		637.5	406.35	385.6	300.03	414.29	399.03
		638	397.19	386.68	298.12	414.17	397.75
		638.5	395.1	387.7	297.23	408.47	397.9
		639	393.61	387.06	297.25	409.45	395.94
		639.5	389.88	387.05	294.51	408.67	397.25
		640	386.91	387.24	292.67	407.33	397.91
		640.5	383.49	386.87	289.31	406.33	396.63
		641	381.39	388.76	286.83	403.86	396.61
		641.5	377.06	390.87	284.11	404.28	394.66
		642	375	389.19	283.35	403.47	392.19
		642.5	376.46	390.51	279.64	404.07	392.34
		643	372.54	392.08	276.45	404.98	389.35
		643.5	367.33	391.92	273.87	402.41	388.94
		644	364.13	390.08	270.83	399.96	385.44
		644.5	362.65	387.59	267.89	397.91	385.5
		645	357.88	387.09	265.64	396.83	383.02
		645.5	354.22	384.45	263.7	396.26	381.04
		646	350.75	382.02	262.42	393.97	379.08
		646.5	345.6	382.57	260.87	394.54	380.23
		647	337.84	380.65	260.72	392.69	379.69
		647.5	334.88	377.58	260.56	393.2	379.11
		648	331.18	377.74	258.21	393.18	376.28
		648.5	327.4	377.74	256.58	392.7	373.88
		649	321.1	377.5	254.48	392.57	371.69
		649.5	316	376.9	250.91	391.88	371.71
		650	314.46	376.4	248.34	390.36	369.78
		650.5	309.15	375.04	244.97	389.68	369.8
		651	304.71	374.53	243.51	387.52	367.34
		651.5	303.83	372.53	240.2	386.77	364.03
		652	299.15	370.94	236.81	385.69	360.88
		652.5	296.39	367.63	234.35	383.68	360.45
		653	292.18	366.48	234.64	383	357.86
		653.5	288.92	365.79	231.53	382.35	356.36
		654	285.95	363.66	229.84	380.83	354.36
		654.5	281.17	362.79	226.09	380.6	352.57
		655	278.45	362.43	225.09	381.79	350.1
		655.5	275.37	359.4	220.67	381.57	347.98
		656	271.45	360.06	219.62	380.5	347.24
		656.5	269.47	360.25	216.24	378.81	347.01
		657	266.26	359.08	214.06	375.28	344.3
		657.5	262.15	358	208.81	373.75	342.93
		658	257.92	354.02	207.21	371.43	339.67
		658.5	255.72	352.65	205.45	370.88	337.61
		659	252.85	350.11	203.57	369.96	335.25
		659.5	248.2	347.69	200.87	367.49	332.45
		660	245.42	346.74	199.09	366.84	331.61
		660.5	243.35	344.54	195.82	361.71	330.45
		661	238.53	342.23	194.6	358.85	326.83
		661.5	237.21	340.91	192.24	359.82	325.36
		662	235.57	338.1	191.26	356.5	322.77
		662.5	234.34	337.67	189.66	356.26	321.7
		663	230.63	335.77	188.41	354.7	319.23
		663.5	226.43	335.86	186.58	352.31	317.05
		664	225.67	335.92	185.73	350.95	315.61
		664.5	222.87	333.07	183.47	349.61	311.78
		665	218.41	330.05	181.53	351.49	308
		665.5	216.64	329.09	180.39	352.05	305.69
		666	211.71	327.96	177.26	350.85	303.7
		666.5	209.04	326.1	174.23	350.78	302.55
		667	204.46	322.18	172.01	351.16	300.39
		667.5	201.83	319.53	169.35	351.01	297.08
		668	199.45	316.71	167.75	349.12	294.16
		668.5	196.68	315.13	165.02	346.32	291.73
		669	196.29	315.5	164.67	342.93	290.37
		669.5	193.72	315.98	163.41	343.8	288.68
		670	191	315.44	160.92	343.43	286
		670.5	188.24	314.26	161.21	343.01	282.67
		671	184.79	312.22	161.59	343.44	281.37
		671.5	181.96	313.59	159.52	339.39	277.51
		672	179.82	312.74	158.48	337.23	276.57
		672.5	179.53	312.05	156.67	337.06	275.74
		673	176.69	311.21	155.45	335.75	273.88
		673.5	173.31	309.39	152.82	335.1	272.3
		674	172.77	306.59	152.51	331.23	271.37
		674.5	171.13	302.92	150.83	328.49	270.3
		675	169.88	300.29	148.69	325.93	269.94
		675.5	167.57	298.33	145.55	324.27	266.78
		676	167.65	296.04	144.93	323.65	265.04
		676.5	166.68	294.78	143.08	322.21	263.43
		677	163.67	291.44	142.49	320.64	261.18
		677.5	161.49	287.23	141.45	321.05	258.26
		678	159.12	285.54	139.94	321.42	255.69
		678.5	155.73	284.58	137.09	320.21	253.14
		679	153.13	283.77	137.43	319.11	251.38
		679.5	149.94	282.2	136.86	317.81	248.18
		680	150.32	279.62	136.37	316.82	247.09
		680.5	147.99	277.78	135.57	315.78	243.62
		681	147.66	277.4	134.16	313.52	240.04
		681.5	145.17	276.63	131.65	311.34	238.22
		682	145.03	275.71	131.08	308.84	237.47
		682.5	143.2	272.77	129.95	308	234.93
		683	141.54	271.4	129.38	307.98	231.89
		683.5	139.32	268.96	126.62	306.65	229.77
		684	137.58	269.12	125.74	307.37	227.4
		684.5	136.09	270.72	124.13	305.92	223.57
		685	134	269.98	122.55	305.15	222.77
		685.5	131.02	267.59	122.4	305.63	221.98
		686	132.08	265.87	122.43	304.07	219.4
		686.5	129.58	264.97	121.19	303.14	215.5
		687	128.16	264.79	121.12	299.78	212.53
		687.5	126.87	263.22	121.16	297.73	211.01
		688	128.74	262.55	121.89	296.23	208.33
		688.5	130.54	259.41	120.24	292.38	207.35
		689	129.57	255.55	120.42	289.5	206.25
		689.5	130.6	253.59	119.52	288.09	202.94
		690	130.4	252.14	118.14	285.29	199.82
		690.5	128.05	249.37	116.92	285.38	197.78
		691	127.12	247.66	115.52	283.97	197.2
		691.5	127.04	245.36	114.28	283.6	195.35
		692	127.88	243.49	111.95	280.61	193.2
		692.5	124.75	242.2	110.08	278.9	192.2
		693	122.43	241.47	110.25	278.69	187.47
		693.5	120.86	241.11	108.57	278.73	184.7
		694	118.44	238.89	108.63	277.16	184.36
		694.5	116.28	238.2	107.94	275.92	182.72
		695	115.71	237.1	107.9	274.48	180.15
		695.5	115.7	235.04	107.82	274.8	177.57
		696	114.42	233.11	107.97	274.21	174.91
		696.5	112.09	231.4	107.27	275.13	171.96
		697	110.47	229.68	108.5	274.3	168.79
		697.5	109.57	227.74	108.33	272.11	168.48
		698	108.98	227.86	109.18	269.57	167.6
		698.5	107.77	226.68	107.61	268.52	164.67
		699	107.27	224.96	108.07	266.42	162.93
		699.5	105.97	222.68	107.68	263.63	162.29
		700	103.85	222.75	107.07	260.75	160.24
		700.5	102.81	220.52	106.54	258.9	158.65
		701	103.56	218.6	106.53	256.88	157.37
		701.5	104.06	215.94	105.46	255.87	155.57
		702	103.41	214.28	104.44	254.32	152.55
		702.5	102	210.24	104.2	253.6	149.8
		703	102.22	209.55	104.05	252.53	147.7
		703.5	101.61	207.87	103.26	251.93	146.19
		704	101.37	208.87	102.79	250.98	143.82
		704.5	101.62	206.27	101.18	249.12	142.34
		705	101.04	205.32	99.524	245.24	142.35
		705.5	99.37	204.86	98.814	241.49	140.88
		706	100.44	204.51	97.862	239.62	140.43
		706.5	99.16	203.14	96.814	237.58	140.03
		707	98.95	201.46	96.533	236.94	139.69
		707.5	98.23	200.35	96.726	233.44	138.36
		708	97.56	199.27	96.328	232.03	136.26
		708.5	97.7	197.11	95.884	231.64	135.44
		709	97.54	195.64	96.676	230.67	133.45
		709.5	97.43	195.78	97.543	230.44	131.17
		710	97.91	192.83	98.09	231.34	129.88
		710.5	97.39	191.22	96.887	229.48	127.51
		711	97.5	189.78	97.513	229.03	125.99
		711.5	96.83	190.48	96.971	226.31	123.92
		712	97.57	188.52	96.301	225.22	123.52
		712.5	98.42	186.39	96.327	223.15	122.24
		713	97.11	185	95.061	220.89	120.91
		713.5	96.87	184.26	94.25	219.34	120.54
		714	95.66	181.76	93.226	217.58	119.52
		714.5	94.78	180.21	92.195	214.57	118.29
		715	92.99	178.39	92.98	213.24	117.41
		715.5	93.62	176.74	91.582	211.36	116.9
		716	94.31	173.87	91.103	210.2	115.52
		716.5	92.81	173.03	90.565	208.51	114.51
		717	91.17	171.62	90.125	208.15	114.26
		717.5	89.87	169.87	91.581	207.88	112.97
		718	89.55	169.53	90.869	206.38	112.7
		718.5	91.84	168.81	90.313	204.9	111.91
		719	90.86	169.01	90.239	205.5	111.03
		719.5	90.78	168.1	89.714	204.62	110.46
		720	90.04	167.92	90.498	204.36	109.29
		720.5	88.49	167.47	90.105	202.53	109.07
		721	88.22	165.95	90.344	201.74	107.84
		721.5	88.78	165.16	89.208	200.06	106.72
		722	89.45	164.73	88.232	197.31	106.5
		722.5	90.27	162.42	89.164	195.59	105.06
		723	88.08	160.49	89.135	194.9	103.44
		723.5	88.14	159.7	89.152	192.69	102.74
		724	86.56	159.78	89.288	190.95	102.1
		724.5	86.7	158.17	88.388	187.72	102.7
		725	87.24	156.63	88.214	186.5	101.71
		725.5	86.42	156.67	88.034	186.24	102.33
		726	84.81	155.65	87.942	184.46	101.84
		726.5	83.99	155.63	88.665	183.46	100.91
		727	81.91	154.71	87.92	182.9	100.61
		727.5	81.05	152.95	88.654	180.7	101.36
		728	81.16	150.67	88.803	179.08	101.92
		728.5	82.54	148.87	88.032	178.12	101.56
		729	80.65	147.3	88.555	177.19	99.658
		729.5	80.84	146.69	88.749	176.55	99.615
		730	81.79	144.87	88.69	174.53	97.773
		730.5	81.48	144.47	89.436	173.49	97.057
		731	83.87	142.67	88.824	173.75	96.42
		731.5	84.11	141.69	89.062	171.69	95.964
		732	85.01	141.54	89.151	172.05	95.014
		732.5	84.86	141.71	88.639	171.11	94.15
		733	84.26	139.63	88.414	170.23	93.316
		733.5	84.96	139.18	88.163	169.97	93.057
		734	82.55	138.1	88.166	169	92.29
		734.5	82.43	138.17	88.913	166.93	91.834
		735	83.92	136.28	87.819	165.74	91.714
		735.5	81.27	135.78	88.179	162.67	91.533
		736	80.77	134.65	88.179	161.43	90.748
		736.5	80.43	135.02	87.629	160.16	90.759
		737	80.3	135	87.617	158.52	89.172
		737.5	80.24	134.56	87.552	155.82	87.88
		738	79.48	134.38	87.45	156.14	87.982
		738.5	80.34	135.21	86.189	154.59	87.592
		739	79.32	133.08	85.045	154.25	88.6
		739.5	79.39	133.34	85.183	152.87	88.636
		740	79.06	132.37	84.883	150.83	88.559
		740.5	79.45	132.46	84.971	149.43	88.341
		741	79.41	131.66	84.522	148.38	87.682
		741.5	79.88	129.53	84.068	148.16	87.497
		742	77.8	129.76	84.006	147.71	88.417
		742.5	79.38	128.49	83.607	144.62	88.889
		743	80.37	128.51	85.282	143.56	88.794
		743.5	81.17	128.29	84.905	141.78	87.558
		744	80.64	127.56	86.375	141.13	88.001
		744.5	82.16	126.72	86.768	141.06	87.822
		745	80.97	125.93	86.71	141.34	88.263
		745.5	80.56	124.76	86.367	140.72	87.526
		746	80.77	124.68	86.467	138.91	88.61
		746.5	82.15	124.08	86.846	138.28	87.563
		747	80.8	124.17	86.915	137.19	85.967
		747.5	80.33	121.53	86.166	136.12	85.598
		748	79.61	121.1	86.595	135.58	84.809
		748.5	79.81	119.17	86.261	134.52	82.866
		749	80.01	119.09	85.4	134.32	81.626
		749.5	82.24	118.01	84.281	132.41	81.166
		750	81.77	118.25	84.335	131.38	81.967
		750.5	80.37	117.31	84.276	131.9	82.123
		751	80.21	118.01	85.16	131	83.685
		751.5	81.37	116.89	86.403	131.84	83.779
		752	81.12	116.38	85.911	133.12	84.545
		752.5	81.45	115.3	86.079	133.36	85.315
		753	80.8	116.82	85.271	133.25	85.833
		753.5	79.99	115.96	84.865	132.67	86.855
		754	77.52	116.21	86.23	132.38	87.235
		754.5	78.46	115.53	86.634	130.79	86.751
		755	80.08	116.49	87.197	128.98	86.297
		755.5	80.44	115.87	85.474	128.6	85.159
		756	79.35	115.26	84.554	127.43	85.377
		756.5	77.98	115.41	83.683	126.72	85.304
		757	77.61	115.54	83.053	124.58	84.462
		757.5	78.2	114.27	83.002	124.11	83.812
		758	78.37	113.21	83.133	124.36	83.209
		758.5	79.08	112.3	82.171	124.45	82.733
		759	79.25	110.75	81.645	125.03	83.657
		759.5	78.51	109.76	81.468	124.44	83.071
		760	79.59	107.84	82.655	123.69	83.335
		760.5	79.43	107.41	81.715	123.12	84.386
		761	80.99	106.91	81.956	121.07	82.922
		761.5	80.7	105.56	82.654	122.06	83.934
		762	80.47	106	82.109	121.65	84.27
		762.5	81.12	106.51	82.463	119.94	84.461
		763	81.39	105.82	82.657	118.61	84.549
		763.5	79.62	106.02	81.935	117.66	83.569
		764	78.7	104.52	81.173	117.15	82.987
		764.5	78.73	105.21	81.153	116.98	83.051
		765	79.77	105.34	81.644	115.2	82.435
		765.5	79.86	104.13	82.608	115.29	83.76
		766	80.78	104.97	82.271	113.8	82.826
		766.5	80.38	103.93	83.337	112.47	81.997
		767	80.01	103.42	82.494	112.75	81.783
		767.5	79.78	103.54	82.315	112.95	81.117
		768	81.37	103.02	83.823	112.52	80.898
		768.5	82.33	103.05	84.13	112.1	81.359
		769	81.06	101.6	83.784	111.91	81.233
		769.5	79.83	101.94	83.616	113.08	81.032
		770	79.85	102.58	83.436	113.26	80.625
		770.5	79.09	100.89	83.27	114.45	80.885
		771	79.99	101.25	81.976	114.22	81.947
		771.5	79.07	101.1	82.212	113.84	81.588
		772	79.27	101.03	81.855	112.51	82.363
		772.5	78.85	101.57	81.545	111.91	82.782
		773	78.67	102.02	81.233	111.94	83.599
		773.5	78.59	103.03	80.637	112.32	83.781
		774	78.9	101.91	81.144	110.51	83.098
		774.5	78.24	102.43	80.721	110.2	83.504
		775	78.79	103.06	80.699	108.33	83.352
		775.5	77.4	102.49	81.825	108.56	84.236
		776	77.17	101.65	81.878	107.37	84.834
		776.5	77.97	100.81	82.925	107.49	84.366
		777	77.37	101.05	82.275	107.24	83.589
		777.5	77.71	99.604	83.03	106.83	82.946
		778	78.91	98.165	83.912	105.51	82.829
		778.5	79.07	97.839	84.081	105.95	83.064
		779	79.08	96.942	83.908	104.3	82.117
		779.5	78.38	96.694	84.029	103.88	83.488
		780	79.31	95.936	84.309	103.87	82.625
		780.5	78.19	96.325	84.368	103.59	82.555
		781	77.23	96.562	83.563	102.84	82.254
		781.5	76.95	96.596	84.66	102.68	82.842
		782	76.52	96.492	85.209	101.47	83.072
		782.5	75.02	96.438	86.087	100.54	82.235
		783	75.04	96.137	86.059	100.13	82.479
		783.5	76.2	94.454	87.394	99.548	83.366
		784	77.32	94.434	87.897	99.388	82.792
		784.5	77.43	94.137	88.698	98.289	82.631
		785	79.41	93.789	89.123	97.342	82.171
		785.5	80.57	93.755	89.809	97.157	82.109
		786	82.27	92.61	89.341	97.266	81.614
		786.5	82.95	93.773	89.111	97.878	82.107
		787	84.97	93.4	87.844	98.219	82.304
		787.5	86.39	93.063	88.162	97.519	83.114
		788	86.62	93.728	87.448	97.807	82.374
		788.5	87.75	92.934	87.057	98.24	82.064
		789	88.37	93.078	85.858	99.066	82.007
		789.5	88.46	92.647	85.225	99.72	82.106
		790	89.11	91.559	85.165	99.251	82.718
		790.5	88.91	90.274	85.266	98.709	82.651
		791	89.53	89.602	83.758	97.671	82.501
		791.5	87.7	89.434	84.569	96.803	83.406
		792	87.35	89.912	85.006	97.235	83.022
		792.5	87.48	90.477	85.339	96.478	83.114
		793	86.85	91.293	85.229	95.307	83.153
		793.5	86.1	90.775	85.043	93.887	83.691
		794	88.08	90.546	85.297	93.788	83.841
		794.5	87.44	91.504	84.76	93.22	83.235
		795	87.8	92.266	84.623	93.381	84.759
		795.5	87.12	91.891	84.886	93.863	85.075
		796	87.95	91.751	83.543	94.025	84.443
		796.5	86.77	91.783	83.196	94.367	84.326
		797	87.75	91.076	82.353	94.656	84.584
		797.5	86.89	89.701	82.176	94.931	84.238
		798	87.73	89.94	82.6	95.708	84.146
		798.5	85.86	89.515	83.704	95.438	84.647
		799	85.56	89.433	83.905	95.174	84.83
		799.5	85.24	89.029	84.032	93.699	83.474
		800	84.51	88.431	85.098	93.548	82.29
		800.5	85.75	89.051	85.101	93.874	82.833
		801	88.12	88.583	84.609	92.864	82.471
		801.5	87.37	87.514	85.086	92.189	82.912
		802	87.22	87.64	84.969	92.067	83.216
		802.5	86.89	88.051	84.318	91.644	82.299
		803	86.53	88.169	83.768	92.349	82.764
		803.5	86.72	88.356	84.263	93.76	83.169
		804	87.08	88.326	84.411	94.083	83.782
		804.5	86.15	88.08	84.403	95	83.383
		805	84.32	87.938	85.153	94.39	82.61
		805.5	83.22	87.477	85.921	94.614	82.664
		806	81.97	88.236	85.752	94.437	83.371
		806.5	83.21	89.039	85.741	94.619	83.305
		807	84.6	89.458	86.157	93.266	83.78
		807.5	86.69	89.922	86.719	92.444	83.343
		808	86.76	88.832	85.896	91.604	83.917
		808.5	86.18	88.345	85.07	90.761	83.759
		809	87.54	88.923	84.384	89.262	84.656
		809.5	89.95	88.739	84.692	89.555	85.002
		810	89.41	89.431	84.344	89.482	85.009
		810.5	89.78	89.352	84.908	88.862	83.422
		811	90.34	88.892	84.712	89.339	84.038
		811.5	87.87	87.471	84.818	89.963	84.82
		812	86.84	87.043	84.498	89.31	84.386
		812.5	86.52	87.433	85.223	89.834	83.662
		813	87.93	88.635	86.97	90.653	84.682
		813.5	89.69	88.023	87.084	91.06	85.072
		814	89.03	87.659	87.858	90.891	85.904
		814.5	89.93	87.255	87.7	90.835	85.435
		815	89.17	86.592	87.76	92.426	86.432
		815.5	87.22	86.886	88.752	92.686	85.977
		816	87.82	87.276	88.84	92.716	84.634
		816.5	85.77	87.717	88.95	93.196	84.561
		817	87.27	87.524	89.476	92.879	84.659
		817.5	86.49	86.489	88.664	92.539	84.55
		818	85.74	87.01	88.994	92.4	84.062
		818.5	85.26	87.496	87.466	92.011	83.795
		819	85.12	87.316	86.989	91.925	84.809
		819.5	85.86	88.138	87.505	90.757	84.394
		820	87.7	87.335	87.326	90.253	83.587
		820.5	88.63	86.164	87.039	89.777	85.222
		821	90.34	86.651	86.565	89.595	85.634
		821.5	89.78	86.611	86.339	88.788	85.005
		822	89.39	87.571	86.31	89.146	84.582
		822.5	88.4	87.175	86.54	88.76	85.739
		823	89.33	86.589	87.275	88.423	84.995
		823.5	89.85	86.539	87.593	88.704	85.153
		824	91.22	85.82	86.431	89.628	85.101
		824.5	91.71	85.925	86.973	88.376	86.536
		825	92.59	87.799	87.18	88.815	86.265
		825.5	93.75	86.662	87.375	88.013	86.792
		826	93.1	86.702	87.765	88.524	87.408
		826.5	94.5	85.461	87.725	88.627	88.025
		827	94.77	85.639	88.204	88.647	86.891
		827.5	94.9	85.899	88.203	88.259	87.872
		828	95.65	86.592	88.225	87.769	87.138
		828.5	97.56	86.87	88.384	87.129	86.994
		829	97.58	86.707	87.514	87.701	87.259
		829.5	97.7	85.683	87.702	88.026	87.269
		830	98.73	85.621	87.385	87.884	86.945
		830.5	99.3	85.591	86.902	87.793	87.512
		831	98.92	85.472	87.441	88.655	87.271
		831.5	99.45	85.401	86.91	88.823	88.178
		832	100.03	85.138	87.118	89.72	87.912
		832.5	99.76	83.868	87.912	89.293	88.288
		833	97.28	83.613	87.472	89.361	88.989
		833.5	96.31	83.605	89.108	89.995	88.7
		834	95.97	82.814	88.507	89.098	88.429
		834.5	95.46	82.523	89.012	89.892	89.377
		835	96.96	81.675	88.987	90.114	89.628
		835.5	96.77	82.593	88.142	88.961	89.642
		836	96	82.639	88.472	88.497	89.269
		836.5	96.16	82.502	88.554	86.882	88.07
		837	96.46	82.577	87.679	86.568	88.181
		837.5	98.41	82.972	88.022	85.369	87.406
		838	98.2	81.918	86.883	85.334	87.372
		838.5	98.78	83.011	86.907	85.754	87.453
		839	97.26	82.884	87.698	86.083	86.545
		839.5	95.38	84.055	87.088	86.177	85.301
		840	94.22	83.342	86.839	86.197	84.245
		840.5	96.24	83.922	86.956	86.492	83.765
		841	96.35	84.843	86.616	88.24	84.834
		841.5	95.78	84.843	86.489	89.109	84.932
		842	94.68	84.163	86.866	90.434	85.889
		842.5	94.89	84.629	86.351	89.533	85.655
		843	95.07	84.607	86.028	89.166	85.776
		843.5	96.31	85.9	84.953	88.633	85.182
		844	97.62	84.076	85.782	88.968	86.717
		844.5	99.06	83.35	86.208	90.03	87.882
		845	97.06	82.366	86.479	90	87.274
		845.5	96.72	81.366	85.997	90.253	88.481
		846	96.71	81.342	86.274	89.436	88.04
		846.5	96.28	81.705	86.076	89.779	87.709
		847	96.25	82.426	87.249	89.74	87.014
		847.5	94.96	81.28	88.177	90.42	86.954
		848	93.54	79.889	88.472	90.329	88.141
		848.5	92.26	81.243	88.623	89.006	87.542
		849	93.52	81.996	88.317	87.584	87.38
		849.5	95.3	82.989	87.89	88.401	87.707
		850	94.13	82.972	88.569	87.525	87.175
		850.5	94.24	83.126	88.109	88.381	86.881
		851	93.29	82.793	88.62	87.179	87.1
		851.5	94.5	82.819	87.566	87.791	88.367
		852	95.23	82.177	87.807	87.318	89.001
		852.5	96.04	82.228	88.24	87.506	88.681
		853	97.16	81.323	88.432	88.736	88.209
		853.5	95.44	81.701	88.538	88.643	88.486
		854	94.25	80.944	88.995	88.052	88.884
		854.5	94.26	81.217	88.896	88.488	89.225
		855	94.02	80.879	89.138	87.806	90.554
		855.5	96.26	80.825	89.134	88.669	91.345
		856	95.58	81.104	89.127	88.427	90.86
		856.5	94.97	82.189	89.158	88.605	90.944
		857	94.2	82.793	89.014	88.596	90.426
		857.5	92.83	83.05	88.311	88.275	91.527
		858	93.78	82.569	88.451	88.208	90.991
		858.5	94.63	82.084	88.218	88.022	90.342
		859	95.63	81.541	88.725	87.55	89.759
		859.5	95.57	82.152	90.035	87.519	89.374
		860	93.34	82.756	89.757	86.965	89.005
		860.5	94.13	82.224	90.728	86.694	88.948
		861	94.8	82.698	90.189	87.65	89.118
		861.5	94.92	82.625	89.941	86.954	90.477
		862	96.48	82.274	89.213	86.924	89.579
		862.5	96.16	81.882	89.872	87.794	89.894
		863	96.61	81.693	89.139	88.45	91.697
		863.5	95.9	81.427	88.254	89.204	92.263
		864	96.61	80.894	88.556	89.433	93.107
		864.5	98	80.369	88.436	89.77	92.878
		865	96.64	80.557	87.709	90.212	93.915
		865.5	96.72	79.986	87.837	88.309	93.02
		866	96.78	80.226	88.117	88.569	93.534
		866.5	97.18	80.428	89.633	88.61	94.41
		867	96.94	81.413	89.143	88.661	94.621
		867.5	96.6	83.344	90.627	88.34	93.978
		868	96.28	83.59	91.697	88.158	94.002
		868.5	95.83	82.624	89.922	88.794	93.776
		869	94.6	82.919	89.245	89.143	93.297
		869.5	95.91	82.363	89.135	88.909	92.737
		870	95	82.142	89.195	89.738	93.676
		870.5	94.09	82.165	89.489	90.392	91.619
		871	92.1	83.412	88.583	90.203	91.929
		871.5	92.29	83.19	89.19	89.611	92.421
		872	90.87	82.385	87.423	89.538	93.102
		872.5	91.17	82.631	87.167	89.063	92.355
		873	90.8	83.913	88.301	88.207	91.726
		873.5	91.88	83.378	90.116	87.907	92.203
		874	91.64	83.955	90.325	88.084	92.892
		874.5	93.29	84.206	91.137	88.104	92.513
		875	95.21	84.026	90.426	87.963	93.678
		875.5	97.23	82.907	91.144	87.502	92.746
		876	96.07	82.382	90.626	87.483	91.769
		876.5	95.44	82.432	90.707	87.91	91.108
		877	95.64	82.483	90.141	88.608	91.108
		877.5	95.83	82.047	89.191	89.464	91.266
		878	96.32	83.005	87.904	89.817	91.449
		878.5	96.8	83.354	88.043	90.417	90.37
		879	95.9	83.498	87.85	90.955	89.789
		879.5	97.32	82.145	88.677	91.422	89.465
		880	98.51	82.537	88.564	92.494	89.351
		880.5	100.01	82.546	88.749	92.662	90.234
		881	100.98	81.911	90.33	92.37	91.552
		881.5	99.55	81.305	90.695	91.789	91.879
		882	99.73	82.638	91.157	91.292	93.243
		882.5	99.01	81.689	92.444	89.812	92.881
		883	98.51	81	91.915	89.54	93.269
		883.5	98.02	81.091	91.396	89.685	94.098
		884	96.8	81.286	90.982	88.831	94.96
		884.5	95.27	81.633	90.555	87.78	94.741
		885	95.2	81.586	90.211	89.444	94.986
		885.5	96.38	81.872	89.66	89.257	93.491
		886	97.74	82.786	90.41	89.87	93.42
		886.5	96.05	82.265	90.045	90.152	91.987
		887	96.08	82.717	89.8	90.999	92.491
		887.5	96.52	81.937	90.972	90.576	92.266
		888	97.11	81.871	91.513	90.154	91.707
		888.5	96.01	82.911	90.912	90.02	91.09
		889	94.79	82.436	91.061	90.903	92.166
		889.5	95	83.189	91.975	89.464	92.121
		890	94.03	82.799	93.138	89.345	92.985
		890.5	92.62	82.417	92.133	89.119	92.985
		891	95.05	81.95	93.254	89.884	93.382
		891.5	95.09	81.331	92.304	90.682	92.856
		892	94.23	82.893	92.102	90.107	93.032
		892.5	94.5	83.13	91.896	90.728	93.357
		893	96.39	83.769	93.116	90.587	93.552
		893.5	97.53	82.938	93.353	89.596	92.487
		894	97.19	83.139	92.667	88.892	92.731
		894.5	97.48	83.129	91.865	88.138	92.994
		895	99.25	83.661	91.914	87.891	93.515
		895.5	98.84	83.634	90.356	87.273	95.049
		896	99.25	84.223	90.823	87.309	95.48
		896.5	99.14	83.348	91.071	87.917	95.467
		897	99.72	82.434	90.866	86.828	95.181
		897.5	98.38	81.246	89.243	87.362	95.013
		898	98.35	82.14	89.224	87.662	95.526
		898.5	98.51	81.14	89.176	88.26	95.012
		899	97.1	82.13	88.387	88.855	94.302
		899.5	96.45	81.174	88.347	88.92	93.873
		900	96.47	81.327	89.676	88.599	92.039
		900.5	95.6	80.89	90.132	88.236	92.822
		901	95.86	81.135	90.014	89.688	93.142
		901.5	93.87	81.68	90.752	89.856	94.137
		902	93.56	81.878	91.143	92.412	94.534
		902.5	92.35	82.35	90.903	105.6	95.112
		903	91.77	82.7	91.319	131.61	94.618
		903.5	92.63	82.249	92.015	160.86	95.079
		904	92.44	82.516	95.892	190.18	94.844
		904.5	91.53	83.127	107.61	217.88	95.873
		905	98.5	83.069	128.78	244.23	96.808
		905.5	127.64	83.467	156.98	266.93	104.17
		906	177.88	83.386	189.44	294.3	123.4
		906.5	237.19	84.659	227.71	317.93	147.95
		907	301.13	88.588	265.22	330.81	175.01
		907.5	368.68	101.8	303.77	330.39	208.2
		908	440.26	122.48	339.5	327.8	242.07
		908.5	507.67	150.7	374.24	324.68	278.57
		909	574.19	182.94	398.71	323.65	316.93
		909.5	631.81	218.46	413.27	325.5	355.01
		910	664.21	253.05	420.51	329.25	386.88
		910.5	677.43	287.79	425.79	332.64	405.56
		911	681.14	320.42	426.52	335.68	420.11
		911.5	680.5	351.38	424.93	338.31	432.17
		912	676.2	369.52	422.65	343.91	437.44
		912.5	665.15	380.52	425.16	349.24	442.98
		913	655.73	382.07	420.9	355.56	447.84
		913.5	650.08	377.63	421.72	363.52	448.44
		914	646.3	370.2	421.51	367.88	448.46
		914.5	644.93	363.29	422.24	374.03	447.49
		915	645.06	359.31	417.54	378.42	449.06
		915.5	641.72	352.31	415.24	384.16	449.22
		916	638.8	346.38	413.82	390.68	449.55
		916.5	634.39	342.23	411.57	397.2	452.38
		917	632.91	339.01	407.92	401.08	453.53
		917.5	634.84	339.48	409.41	405.25	450.36
		918	631.3	338.07	407.6	406.24	450.53
		918.5	630.26	340.11	406.62	411.88	449.94
		919	629.1	341.57	405.84	416.27	451.93
		919.5	623.04	341.69	407.64	417.98	448.85
		920	620.95	346.98	405.77	419.73	447.08
		920.5	616.4	347.68	408.32	422.15	447.46
		921	612.53	351.12	408.8	422.96	445.08
		921.5	610.63	354.42	410.03	424.03	442.25
		922	606.39	357.84	409.39	424.01	443.75
		922.5	603.22	362.52	406.62	424.98	441.46
		923	597.82	366.89	405.85	424.68	442.25
		923.5	590.68	372.45	403.81	422.12	438.93
		924	586.59	376.72	401.92	422.62	441.46
		924.5	582.17	378.28	402.72	422.41	441.63
		925	578.69	382.94	399.41	422.91	438.45
		925.5	576.2	388.79	399.33	422.15	439.42
		926	572.97	392.79	395.66	421.69	438.5
		926.5	568.73	396.27	394.96	421.71	437.04
		927	568.16	399.04	396.48	422.25	437.3
		927.5	565.86	401.58	395.55	421.04	434.28
		928	565.88	401.26	395.39	419.56	433.9
		928.5	564.48	401.29	394.09	421.18	432.18
		929	563.5	404.74	390.42	421.5	431.19
		929.5	562.21	406.11	390.78	420.44	430.94
		930	562.15	404.64	388.6	419.28	427.44
		930.5	558.17	404.54	387.7	418.96	427.16
		931	555.4	402.11	386.21	418.45	426.43
		931.5	552.37	404.77	383.86	418.51	424.94
		932	552.01	402.97	381.59	417.05	423.91
		932.5	548.84	403.69	379.89	419.62	424.63
		933	545.06	403.61	378.46	417.51	424.19
		933.5	542.65	401.34	378.44	416.26	423.16
		934	541.47	398.82	375.38	414.33	420.88
		934.5	536.9	397.33	374.38	413.83	419.19
		935	536.44	395.4	374.46	413.4	419.37
		935.5	535.94	395.25	372.84	412.78	417.25
		936	533.06	392.6	370.72	410.65	417.9
		936.5	529.47	393.45	370.26	411.06	416.84
		937	530.46	392.99	367.68	408.99	415.62
		937.5	528.72	393.23	365.56	407.71	413.91
		938	524.57	393.11	364.15	404.74	413.13
		938.5	521.4	392.52	364.46	404.55	414.87
		939	521.49	392.85	363.06	402.37	417.69
		939.5	517.49	392.62	360.43	401.06	416.27
		940	514.46	391.33	359.08	398.75	416.6
		940.5	510.95	388.55	359.69	397.67	415.8
		941	507.29	386.46	357.68	396.02	415.55
		941.5	500.96	382.85	356.17	394.62	415.88
		942	499.8	381.84	354.91	392.58	416.46
		942.5	497.16	379.41	353.89	393.74	416.67
		943	496.44	378.89	349.25	393.98	414.45
		943.5	492.06	375.96	347.01	394.89	411.84
		944	488.84	373.38	346.76	395.14	409.68
		944.5	487.93	373.62	343.77	394.33	408.25
		945	485.01	374.15	337.6	391.58	406.99
		945.5	483.26	371.15	335.99	390.16	405.36
		946	481.34	372.31	333.23	389.66	403.63
		946.5	479.25	370.55	331.93	390.24	402.18
		947	477.8	369.1	329.39	389.38	399.68
		947.5	474.39	368.83	330.94	387.91	396.35
		948	468.94	368.19	330.42	386.02	395.8
		948.5	469.08	367.29	329.59	383.65	396.63
		949	466.8	365.59	327.96	383.72	396.85
		949.5	462.31	364.12	329.9	383.9	394.67
		950	459.18	365.42	329.1	383.15	393.62
		950.5	455.34	364.65	329.78	382.8	390.87
		951	450.43	365.13	330.44	381.95	388.81
		951.5	447.43	366.54	328.82	380.27	386.31
		952	444.3	365.5	325.35	379.53	387.39
		952.5	445.06	366.61	322.18	378.7	383.43
		953	441.9	366.07	318.73	378.98	381.73
		953.5	436.77	364.76	318	378.19	378.66
		954	437.43	365.28	316.26	377.88	377.98
		954.5	436.15	365.79	312.87	379.16	377.58
		955	434.95	364.25	311.51	376.83	376.14
		955.5	433.29	363.1	307.82	376.16	373.31
		956	429.08	360.92	306.51	375.29	372.19
		956.5	424.18	362.27	305.13	374.48	371.4
		957	419.19	362.25	303.62	372.77	372.14
		957.5	415.1	363.31	303.57	372.42	369.39
		958	412.11	363.4	301.71	371.88	368.82
		958.5	408.5	364.37	298.76	372.28	365.75
		959	405.19	364.45	298.69	369.81	365.33
		959.5	403.11	363.37	296.08	371.14	363.64
		960	401.15	362.63	295.52	369.26	363.16
		960.5	399.7	362.11	293.3	368.93	364.11
		961	399.01	358.78	290.71	367.29	364.54
		961.5	396.98	355.75	288.71	365.73	362.64
		962	390.02	355.06	284.44	363.9	362.91
		962.5	386.72	356.14	282.77	361.89	361.1
		963	383.76	352.98	283.3	360.41	360.64
		963.5	380.76	350.08	281.24	359.81	356.74
		964	376.74	350.37	280.39	358.27	354.84
		964.5	373.61	348.04	277.34	357.79	355.63
		965	370.53	348.66	275.32	356.98	352.03
		965.5	366.18	349.05	273.55	358.15	347.7
		966	364.45	349.22	273.01	359.93	346.98
		966.5	364.45	346.94	271.03	359.2	343.49
		967	362.46	342.36	269.07	358.22	340.95
		967.5	358.79	343.25	265.32	357.53	340
		968	353.04	343.51	263.87	356.99	338.76
		968.5	349.58	344.68	260.95	354.34	338.84
		969	345.44	344.39	259.13	351.57	336.31
		969.5	342.27	342.21	256.37	351.56	336.61
		970	338.71	341.69	253.51	348.56	335.74
		970.5	335.08	340.12	250.36	346.39	332.42
		971	333.36	341.37	248.45	344.57	331.94
		971.5	330.27	341.97	245.87	343.12	330.33
		972	329.9	339.17	244.69	340.99	329.12
		972.5	328.59	337.64	241.44	338.76	329.1
		973	324.01	333.54	240.18	340.2	326.69
		973.5	320.62	331.77	239.31	341.87	322.72
		974	317.24	330.63	237.87	340.42	321.05
		974.5	313.32	328.48	238.3	339.52	319.68
		975	309.84	328.06	236.67	337.59	321.17
		975.5	306.12	327.1	234.95	336.94	318.19
		976	302.91	326.86	232.79	336.75	317.58
		976.5	297.82	326.98	231.29	336.01	314.96
		977	292.15	325.22	230.3	336	311.9
		977.5	292.2	324.22	228.1	333.71	311.79
		978	291.94	323.92	224.84	331.33	310.51
		978.5	290.21	322.63	223.88	330.53	308.68
		979	287.52	320.8	221.26	329.44	306.86
		979.5	284.86	321.26	217.91	330.54	302.9
		980	282.35	318.43	217.57	330.85	301.76
		980.5	280.01	317.18	214.96	329.74	301.01
		981	276.79	316.03	213.03	329.52	299.6
		981.5	274.7	315.74	210.2	328.27	299.05
		982	269.11	315.21	207.26	328.69	295.6
		982.5	263.28	313.43	205.74	328.71	296.33
		983	258.85	313.77	204.78	329.34	294.34
		983.5	256.5	312.92	201.97	328.28	292.6
		984	253.42	310.55	200.02	326.58	290.48
		984.5	251.31	310.7	197.28	325	288.22
		985	247.06	309.54	196.43	326.65	285.15
		985.5	245.92	309.86	193.87	327.31	284.4
		986	244.67	307.5	192.31	328.68	281.19
		986.5	244.47	307.39	190.38	326.95	278.75
		987	241.31	306.59	187.07	325.83	275.74
		987.5	240.25	305.79	184.43	321.03	274.67
		988	238.29	306.15	183.38	320.64	272.45
		988.5	235.56	306.27	183.18	319.66	270.45
		989	230.34	305.82	180.5	318.57	268.19
		989.5	228.64	304.88	179.3	315.91	265.4
		990	225.66	302.56	176.98	311.98	262.27
		990.5	222.86	303.52	174.6	307.96	260.7
		991	220.04	303.6	173.64	306.11	260.49
		991.5	218.75	302.98	173.05	303.93	257.03
		992	215.79	302.42	171.43	304.92	254.34
		992.5	210.74	302.2	170.35	301.11	252.07
		993	208.97	298.53	168.67	301.53	251.1
		993.5	209.27	295.99	167.99	301.33	249.98
		994	206.68	294.73	165.87	299.53	247.05
		994.5	204.47	292.03	166.46	298.91	245.31
		995	201.56	290.24	166.36	299.31	243.75
		995.5	197.47	287.63	165.17	297.35	242.07
		996	195.49	286.09	164.43	296.48	241.56
		996.5	193.31	284.79	161.91	295.32	239.64
		997	194.1	281.69	159	296.59	237.93
		997.5	192.08	283.05	156.76	294.22	236.39
		998	191.18	281.18	154.63	292.77	234.7
		998.5	191.22	279.98	152.74	292.05	234.72
		999	188.32	278.93	149.56	293.09	232.2
		999.5	186.29	277	148.44	291.04	229.49
[truncated: 6,002 more rows]

## Sheet: Appendix Figure S6B
		Time [s]	TMBIM5WT BR1	TMBIM5WT BR2	TMBIM5WT BR3	TMBIM5KO BR1	TMBIM5KO BR2	TMBIM5KO BR3
		0.5	66.54	64.532	71.433	65.416	66.882	69.446
		1	67.46	65.587	70.666	66.321	66.65	68.219
		1.5	66.98	66.304	70.171	67.105	67.418	68.228
		2	67.74	67.304	69.389	66.716	67.975	67.398
		2.5	67.98	67.03	67.822	66.515	67.603	66.923
		3	68.02	67.556	67.428	66.378	67.962	65.919
		3.5	67.91	68.477	67.519	66.436	68.145	65.553
		4	67.47	68.193	67.189	66.92	67.087	66.449
		4.5	67.53	68.512	67.277	66.745	66.51	66.55
		5	67.05	67.731	67.627	66.031	66.936	66.913
		5.5	66.83	67.075	68.669	65.134	66.38	67.483
		6	66.64	66.755	68.6	65.094	66.374	67.269
		6.5	66	67.145	68.974	66.088	66.74	67.883
		7	65.74	66.812	68.987	66.108	66.819	67.497
		7.5	65.46	66.119	68.437	66.95	66.112	67.837
		8	65.23	66.736	69.183	67.852	66.61	67.715
		8.5	65.11	66.819	69.176	67.478	66.663	67.242
		9	65.28	66.89	68.257	67.511	66.025	66.415
		9.5	66.56	67.385	67.363	68.113	65.988	66.84
		10	66.76	67.494	66.28	68.871	66.189	66.102
		10.5	67.94	67.39	66.339	69.312	65.83	65.956
		11	68.23	66.584	65.861	68.934	65.291	64.959
		11.5	68.55	66.645	65.744	68.811	64.811	65.208
		12	68.34	66.847	66.167	68.913	64.971	64.769
		12.5	68.52	67.172	65.971	68.489	64.876	64.022
		13	68.66	67.532	65.727	68.811	65.227	63.374
		13.5	68.64	67.358	66.3	68.523	66.031	64.145
		14	67.35	66.989	66.213	68.589	66.083	65.078
		14.5	66.25	67.868	66.27	69.16	65.583	64.653
		15	65.7	67.53	66.203	68.537	65.515	65.44
		15.5	64.979	67.538	67.391	68.746	65.737	65.851
		16	65.22	67.604	67.204	69.433	65.947	67.146
		16.5	66.21	67.696	68.25	68.799	66.078	68.104
		17	65.54	67.029	68.81	68.438	66.046	69.119
		17.5	65.66	67.443	69.643	67.981	66.387	70.233
		18	65.31	67.759	69.867	68.515	66.735	70.084
		18.5	65.83	68.366	70.716	68.561	66.657	69.472
		19	66.16	67.722	70.913	67.438	67.012	70.761
		19.5	66.78	68.554	70.897	68.239	66.837	70.195
		20	67.57	68.258	70.392	68.037	66.697	70.345
		20.5	68.18	68.234	70.882	67.959	66.446	69.05
		21	67.96	68.524	70.384	68.719	66.579	68.936
		21.5	69.08	68.216	69.236	68.287	66.902	69.197
		22	69.82	67.549	68.655	67.883	66.6	68.833
		22.5	70.82	67.329	68.488	67.518	66.148	69.029
		23	71.13	67.089	68.761	68.262	65.021	69.007
		23.5	71.62	67.424	68.543	69.774	65.723	68.074
		24	70.85	67.424	68.272	69.508	66.449	68.062
		24.5	70.63	68.334	67.732	69.776	66.496	68.611
		25	69.57	68.881	66.94	69.681	66.432	68.95
		25.5	69.82	69.128	66.498	69.045	66.125	68.724
		26	69.29	68.94	66.803	70.775	65.381	68.777
		26.5	68.69	68.822	67.044	72.012	64.614	69.184
		27	68.58	68.633	66.594	72.602	64.745	69.249
		27.5	68.21	68.673	66.317	71.649	65.971	68.635
		28	68.09	68.923	65.918	70.36	65.882	68.828
		28.5	69.07	68.953	66.962	70.79	66.05	68.639
		29	69.21	68.944	67.529	70.532	66.022	67.794
		29.5	70.2	69.083	67.187	70.783	65.677	67.988
		30	70.21	69.931	67.496	70.602	65.93	68.33
		30.5	70.54	70.577	67.225	69.668	66.29	67.606
		31	70.62	71.028	67.573	69.556	67.149	67.165
		31.5	70.71	71.011	68.09	68.928	67.572	66.595
		32	70.47	71.044	68.279	69.117	66.695	66.814
		32.5	71.35	70.791	68.55	69.483	66.648	67.529
		33	71.07	70.486	67.304	69.308	65.316	67.493
		33.5	70.53	69.988	67.676	69.426	65.22	67.378
		34	69.62	69.909	69.708	69.379	65.8	67.555
		34.5	69.05	68.827	69.491	69.151	66.188	66.998
		35	70.06	69.949	69.621	69.469	66.312	67.342
		35.5	70.58	70.165	69.582	69.785	65.713	66.158
		36	70.16	70.384	69.142	70.068	64.951	66.377
		36.5	70.4	70.913	68.591	70.312	66.344	66.832
		37	69.97	71.568	68.764	69.907	66.08	65.975
		37.5	69.87	71.993	69.669	69.494	67.147	65.912
		38	71.65	72.401	69.08	69.359	67.301	65.611
		38.5	71.76	71.422	67.173	69.408	67.663	65.961
		39	72.36	71.194	67.257	70.038	67.375	66.266
		39.5	71.3	70.079	68.117	69.854	66.668	66.323
		40	71.21	68.813	67.481	68.579	67.334	67.425
		40.5	71.72	68.797	68.338	68.764	67.74	67.27
		41	72.53	67.816	67.318	68.498	67.917	67.181
		41.5	72.24	67.549	67.576	69.148	68.781	67.283
		42	71.77	67.289	67.886	69.422	68.429	67.992
		42.5	70.96	67.447	67.64	69.746	68.499	68.521
		43	72.5	67.8	68.91	69.311	68.096	68.089
		43.5	71.85	68.427	68.911	69.2	68.072	68.356
		44	71.5	67.688	68.189	68.649	68.486	68.142
		44.5	70.58	69.463	68.9	69.733	68.328	68.007
		45	69.95	69.207	68.516	68.452	68.014	68.712
		45.5	69.33	70.117	70.251	68.467	67	68.057
		46	69.78	69.882	69.77	68.382	66.387	68.511
		46.5	71.04	70.714	69.463	67.951	65.979	68.5
		47	70.15	70.303	70.011	67.942	65.814	68.449
		47.5	69.17	71.365	69.758	67.933	65.696	68.727
		48	70.42	71.491	70.05	68.211	65.679	67.917
		48.5	69.98	71.562	71.106	68.315	65.443	68.759
		49	70.73	71.105	71.669	68.018	65.232	69.565
		49.5	71.82	71.859	71.506	69.335	65.967	69.299
		50	71.82	71.287	71.476	68.092	66.487	69.432
		50.5	71.77	72.045	71.907	67.894	66.763	69.374
		51	71.68	71.132	71.661	67.959	66.972	68.536
		51.5	71.77	71.141	71.661	67.998	66.968	69.469
		52	71.14	70.519	71.848	67.203	67.95	67.919
		52.5	70.32	70.123	71.002	67.596	67.958	68.083
		53	71.9	70.011	70.899	67.474	67.915	67.192
		53.5	72.4	69.757	69.343	67.086	67.546	66.554
		54	72.09	68.952	69.899	66.436	66.164	66.601
		54.5	72.58	69.044	70.247	68.968	65.302	67.061
		55	75.82	69.697	73.925	76.013	65.774	69.268
		55.5	80.73	69.447	82.035	95.388	68.839	79.426
		56	91.65	71.025	93.38	114.62	74.451	88.585
		56.5	111.08	76.764	106.45	133.75	81.999	101.9
		57	134.07	88.78	124.98	152.08	91.445	120.07
		57.5	159.01	103.76	144.95	174.32	105.619	139.07
		58	183.02	123.2	168.57	198.02	123.74	157.83
		58.5	206.41	144.74	194.71	222.34	144.56	179.5
		59	227.25	167.04	223.42	246.26	163.2	202.54
		59.5	243.72	190.44	246.71	263.87	182.25	226.13
		60	258.98	219.8	266.67	270.56	200.39	241.81
		60.5	270.65	250.23	283.43	275.8	215.62	258.12
		61	272.75	277.52	296.93	281.89	229.12	271.4
		61.5	270.76	297.1	306.08	287.74	241.72	277.88
		62	266.96	314.27	312.69	291.49	249.37	282.3
		62.5	266.54	325.73	317.33	293.12	254.33	286.91
		63	267.23	334.89	320.19	293.08	256.48	291.5
		63.5	269.18	343.38	317.93	294.14	259.5	293.55
		64	276.34	349.03	318.15	294.29	260.63	291.92
		64.5	281.48	350.31	317.15	293.94	260.85	291.31
		65	284.51	349.08	315.96	293.7	260.64	289.65
		65.5	288.55	346.91	315.75	293.87	259.32	287.87
		66	292.56	345.47	316.26	295.97	256.79	287.96
		66.5	294.56	343.22	317.38	296.43	255.55	288.85
		67	295.11	340.11	316.52	297.58	253.14	288.88
		67.5	293.68	338.77	311.98	298.58	251.37	286.92
		68	293.35	336.07	309.9	297.2	249.49	283
		68.5	288.56	333.46	307.84	296.8	247.62	280.4
		69	283.53	331.62	306.88	295.81	245.5	277.76
		69.5	281.4	328.24	303.63	295.53	244.01	275.18
		70	279.01	324.76	301.23	295.24	242.35	273.23
		70.5	277.02	321.11	297.67	292.05	240.71	271.36
		71	276.25	316.8	293.92	288.91	238.61	267.76
		71.5	275.03	313.04	290.92	285.92	236.88	264.51
		72	273.68	307.84	289.84	283.27	235.09	261.08
		72.5	271.85	305.05	289.43	280.65	234.62	260.26
		73	271.07	301.82	288.71	277.75	233.59	260.31
		73.5	271.22	297.36	286.51	274.73	232.78	257.84
		74	268.09	295.08	285.83	273.26	232.07	256.56
		74.5	265.32	291.17	284.14	270.84	231.36	252.51
		75	261.42	286.86	282.03	268.48	231.36	249.52
		75.5	258.36	284.46	280.72	267.13	229.92	248.63
		76	253.37	282.18	279.43	264.07	228.34	248.42
		76.5	252.16	280.25	278.26	261.89	227.24	247.57
		77	249.63	277.15	274.73	260.46	225.29	245.14
		77.5	246.99	274.39	270.55	260.44	221.99	241.32
		78	245.32	271.13	267.41	258.73	219.33	238.53
		78.5	244.62	266.15	265.58	255.05	216.34	235.25
		79	243.19	264.86	265.13	252.17	214.74	234.74
		79.5	242.79	262.71	263.77	250.16	213.17	233.32
		80	241.31	260.21	261.1	247.7	212.06	230.6
		80.5	241.17	258.23	258.77	245.32	210.85	227.91
		81	238.48	257.62	257.02	243.85	209.41	225.43
		81.5	236.4	254.2	254.63	240.68	208.02	223.62
		82	232.92	251.9	254.25	237.16	207.76	221.38
		82.5	228.85	248.8	252.78	233.49	207.93	220.21
		83	226.79	247.03	249.14	234.02	207.22	219.81
		83.5	224.09	243.5	245.54	232.75	205.88	218.26
		84	220.97	241.07	244.62	230.71	203.18	216.54
		84.5	216.97	237.88	243.57	227.82	202.63	214.46
		85	213.74	235.76	242.42	227.02	202	214.43
		85.5	211.67	233.42	240.14	226.43	202.51	211.14
		86	208.47	229.92	239.64	225.68	202.81	209.22
		86.5	207.41	226.94	237.57	223.45	202.75	208.56
		87	207.28	225.73	235.74	224.01	201.85	207.89
		87.5	204.13	225.77	236.71	220.39	201.4	206.56
		88	204.09	222.77	236.12	219.89	199.79	206.28
		88.5	201.72	220.74	233.79	219.12	201	203.93
		89	200.85	219.76	231.81	218.86	201.79	203.63
		89.5	200.02	217.03	228.36	217.78	201.35	200.67
		90	197.5	214.62	226.74	216.41	198.66	200.63
		90.5	198.53	214.81	223.96	214.91	196.33	199.9
		91	198.49	211.93	223.28	214.74	195.53	198.72
		91.5	196.5	210.01	222.32	213.12	194.56	197.73
		92	195.86	205.55	219.72	213.15	195.64	195.71
		92.5	192.36	205.71	217.93	212.17	195.69	193.47
		93	191.28	203.83	217.57	210.79	194.48	193.53
		93.5	190.09	202.43	215.91	210.58	191.29	193.17
		94	187.76	201.17	215.83	211.77	190.33	193.61
		94.5	186.82	199.04	214.09	210.16	189.06	191.75
		95	183.26	197.63	214.27	208.73	188.34	190.93
		95.5	181.04	197	214.02	208.3	188.92	189.36
		96	178.47	197.41	213.08	207.71	188.51	188.03
		96.5	177.8	196.05	211.24	207.21	187.15	188.32
		97	177.62	193.18	209.54	206.3	186.28	187.88
		97.5	176.34	192.4	207.58	205.72	185.77	187.56
		98	174.71	190.65	206.72	205.09	185.24	186.84
		98.5	175.27	191.43	206.26	201.32	184.79	185.44
		99	172.46	189.82	205.85	200.61	184.74	186.47
		99.5	172.09	187.74	204.5	200.77	184.05	187.44
		100	171.26	186.73	201.39	199.43	182.66	188.57
		100.5	168.81	185.09	199.4	198.47	182.12	187.81
		101	166.05	186.27	197.28	195.52	181.68	186.56
		101.5	164.53	185.14	195.29	194.34	180.58	186.13
		102	164.16	182.26	194.78	194.21	180.18	185.13
		102.5	163.66	182.41	193.47	193.78	180.12	183.46
		103	160.11	180.11	191.52	195.27	179.39	182.96
		103.5	161.57	179.89	189.92	196.26	178.49	180.84
		104	160.45	179.22	189.75	195.7	178.99	178.54
		104.5	158.41	177.32	189.59	196.36	177.44	176.28
		105	159.07	176.48	190.96	196.85	176.98	175.31
		105.5	160.01	174.62	193.74	198.59	176.63	174.6
		106	158.73	172.25	194.4	198.14	177.32	174.07
		106.5	157.11	173.9	192.23	197.39	176.59	173.05
		107	154.91	172.36	191.33	196.4	176.17	173.55
		107.5	155.21	170.4	191.16	194.41	175.44	171.8
		108	153.59	168.49	190.97	192.97	175.47	171.85
		108.5	153.27	168.55	189.67	191.73	174.03	170.91
		109	152.95	168.82	188.75	190	174.36	171.68
		109.5	152.84	167.41	187.3	190.09	173.89	173.18
		110	149.88	166.37	185.79	189.17	171.12	171.92
		110.5	148.83	167.22	184.98	188.95	170.96	171.62
		111	147.84	165.68	184.9	187.43	170.63	172.49
		111.5	148.46	164.87	184.5	185.9	171.21	171.58
		112	148.1	164.88	184.04	185.78	171.21	171.28
		112.5	147.59	163.83	182.68	183.58	170.13	170.55
		113	146.12	162.31	182.57	183.87	170.32	171.64
		113.5	144.63	161.21	182.56	184.38	170.16	170.81
		114	142.6	161.41	180.78	183.32	168.87	169.12
		114.5	142.6	160.32	179.04	183.18	169.42	169.8
		115	141.35	159.5	178.72	182.45	168.32	169.18
		115.5	141.58	158.94	179.15	183.46	168.41	166.66
		116	140.18	158.36	179.5	184.19	167.64	166.48
		116.5	138.93	158	178.54	183.76	168.06	166.55
		117	136.64	158.54	179.11	184.15	168.87	166.28
		117.5	136.05	158.55	178.74	184.21	168.69	166.57
		118	134.53	158.18	178.74	182.95	168.99	166.43
		118.5	135.38	155.93	178.63	181.64	170.18	165.3
		119	134.51	156.35	178.63	181.03	169.48	164.21
		119.5	135.75	155.73	179.55	180.83	170.06	164.76
		120	135.66	154.67	177.76	179.59	168.06	165.5
		120.5	136.18	153.02	176.57	178.36	167.22	165.74
		121	135.73	151.16	175.94	178.6	165.2	165.09
		121.5	135.99	150.02	175.43	177.14	164.92	165.9
		122	135.82	149.51	173.74	176.78	163.3	164.48
		122.5	135.63	149.6	172.7	177.18	162.17	163.33
		123	134.45	149.13	172.46	176.04	160.73	163.13
		123.5	133.91	148.81	171.3	176.69	161.1	163.61
		124	132.09	147.81	168.84	175.54	159.39	164.17
		124.5	130.79	148.1	169.3	175.57	159.17	163.56
		125	130.14	147.83	169.08	175.44	159.27	161.07
		125.5	130.49	148.87	168.89	174.08	160.14	160.87
		126	130.09	148.28	168.35	174.87	159.44	159.58
		126.5	129.53	148.11	167.9	173.04	160.75	160.43
		127	130.62	147.42	167.55	172.2	160.65	161.26
		127.5	131.3	146.78	167.74	173.88	159.84	161.5
		128	130.98	145.74	168.24	172.16	158.93	159.92
		128.5	130.55	145.11	169.08	172.75	159.31	158.06
		129	130.15	145.44	168.94	173.08	160.41	158.43
		129.5	129.59	146.26	167.58	173.67	159.84	160.73
		130	128.34	145.27	167.01	174.37	159.56	160.6
		130.5	127.59	145.59	166.73	175.09	158.23	160.77
		131	127.43	144.9	167.29	176.93	156.55	159.56
		131.5	126	144.71	166.87	176.31	155.8	159.73
		132	125	145.07	164.88	176.28	156.05	159.77
		132.5	125.49	144.13	164.8	175.38	156.41	160.96
		133	126.49	144.6	163.55	175.3	154.58	161.26
		133.5	126.7	144.03	162.97	174.27	153	161.83
		134	125.63	143.29	163.68	172.43	153.17	161.04
		134.5	124.68	142.85	163.56	171.71	152.98	160.74
		135	124.14	142.01	163.59	169.96	153.46	161.48
		135.5	124.54	142.69	163.03	168.37	154.05	161.3
		136	125.48	142.24	162.29	170.12	152.84	159.73
		136.5	125.02	143.35	162.82	168.77	152.86	159.67
		137	124.23	144.28	162.31	169.06	152.07	158.94
		137.5	123.82	144.11	163.24	167.66	153.21	159.02
		138	124.16	143.59	163.84	167.25	152.38	157.77
		138.5	125.1	143.31	163.18	168.54	152.49	157.42
		139	126.09	144.22	163.42	167.29	150.43	157.76
		139.5	127.45	144.18	163.9	168.23	149.99	156.86
		140	127.11	143.4	163.42	168.14	149.25	156.16
		140.5	127.03	143.5	162.85	166.6	149.82	155.74
		141	126.85	141.88	163.54	166.35	148.6	154.68
		141.5	126.92	140.56	164.18	165.74	149.07	154.82
		142	125.67	140.47	162.22	165.75	149.37	153.66
		142.5	124.57	140.65	161.89	165.76	149.37	153.23
		143	124.55	140.65	162.33	165.1	148.38	152.03
		143.5	124.17	139.22	161.85	165.62	149.29	152.27
		144	122.52	137.64	160.69	164.17	149.75	151.67
		144.5	121.25	137.15	161.92	163.64	150.99	152.66
		145	120.38	138.33	162.28	163.95	150.29	154.06
		145.5	120.39	138.76	161.26	163.22	149.8	154.69
		146	120.58	138.44	161.04	163.55	149.09	154.76
		146.5	120.4	138.14	162.9	163.92	147.94	155.56
		147	119.54	137.66	161.61	163.38	147.08	156.06
		147.5	118.91	136.21	160.55	163.15	147.05	157.25
		148	118.8	136.66	160.24	163.59	146.66	156.27
		148.5	120.14	137.8	160.04	165.48	146.66	155.49
		149	120.45	138.47	158.79	166.69	145.21	155.93
		149.5	120.28	137.73	158.59	164.66	145.19	154.19
		150	119.82	136.76	158.27	165.76	145.87	153.22
		150.5	119.65	136.65	156.17	165.96	146.19	153.45
		151	120.76	136.77	153.82	165.96	145.79	152.43
		151.5	121.61	135.71	152.13	167.17	146.97	151.32
		152	120.62	136.74	152.8	168.2	147.43	151.41
		152.5	120.92	135.76	153	167.58	146.7	152.15
		153	119.75	136.36	151.87	166.32	145.22	151.92
		153.5	119.94	134.75	151.66	164.31	144.98	151.08
		154	119.3	132.94	150.74	165.31	145.34	151.49
		154.5	119.92	133.06	151.33	165.84	144.98	152.87
		155	119.58	133.3	152.14	165.46	144.27	151.92
		155.5	118.59	133.91	152.55	166.17	144.93	152.78
		156	118.69	134.82	153.45	164.17	145.08	153.6
		156.5	118.75	134.53	153.93	162.83	144.79	152.87
		157	117.81	134.51	153.91	163.4	145.35	152.19
		157.5	117.29	132.8	153.85	162.81	146.01	153.33
		158	116.62	133.21	153.31	164.62	146.69	152.56
		158.5	115.99	133.79	153.64	164.76	145.25	152.26
		159	116.01	132.72	152.84	163.11	144.58	152.85
		159.5	116.36	132.47	152.54	164.03	145.06	152.64
		160	116.19	131.43	152.4	162.64	143.99	151.5
		160.5	115.69	131.22	152.1	163.89	143.34	151.32
		161	115.7	130.96	150.45	163.35	141.92	151.17
		161.5	115.64	130.84	149.8	162.47	141.35	150.52
		162	116.89	130.8	151.87	162.92	140.43	149.99
		162.5	116.94	130.32	151.23	162.32	139.97	150.17
		163	119.18	130.16	151.37	162.14	140.89	150.26
		163.5	119.11	131.29	151.04	163.73	141.42	148.51
		164	117.62	130.63	150.81	163.08	140.76	148.51
		164.5	117.79	131.28	150.65	163.61	142.01	148.67
		165	118.6	130.34	150.8	163.27	142.51	148.13
		165.5	119.43	130.61	151.67	163.42	142.86	148.47
		166	119.91	132.22	152.14	162.77	142.62	149.57
		166.5	119.67	133.55	150.79	162.77	143.4	149.2
		167	119.8	134.38	151.56	161.11	143.48	148.38
		167.5	118.9	135.22	152.32	161.42	143.35	148.61
		168	119.47	133.85	152.82	161.42	143.54	149.87
		168.5	119.81	134.69	153.24	161.32	143.64	150.06
		169	119.75	134.07	152.75	161.37	142.97	150.19
		169.5	117.85	135.18	152.19	160.41	142.61	150.36
		170	116.38	135.87	151.4	160.86	141.59	149.18
		170.5	117.02	133.81	150.41	162.44	142.3	148.16
		171	116.81	133.09	149.8	161.95	141.43	148.92
		171.5	116.38	132.36	149.13	163.03	140.73	148.9
		172	116.89	131.15	148.14	162.74	141.14	149.35
		172.5	115.58	131.29	147.88	161.13	141.41	148.48
		173	115.88	131.85	146.43	159.89	141.83	148.35
		173.5	116.15	132.25	148.13	159.34	142.65	148.79
		174	116.21	131.59	149.26	159.9	143.34	149.13
		174.5	116.45	131.24	150.29	158.66	143.74	148.96
		175	115.44	131.67	150.55	157.83	144.57	149.2
		175.5	114.89	131.04	151.26	157.6	145.4	148.37
		176	115.79	131.96	151.23	157.03	146.17	149.47
		176.5	116.01	131.67	150.41	155.79	145.83	148.41
		177	116.28	132.89	148.81	155.03	144.06	148.14
		177.5	115.88	133.29	149.06	156.05	144.27	148.53
		178	116.39	132.51	148.42	155.36	143.85	147.77
		178.5	117.08	133.95	147.21	154.98	143.9	146.74
		179	117.34	133.47	146.51	155.45	144.2	147.66
		179.5	117.3	132.69	146.91	155.45	142.52	147.72
		180	117.25	133.72	145.56	156.49	142.78	147.99
		180.5	116.95	132.78	146.46	156.94	141.8	147.5
		181	116.02	133.38	147.31	158.48	140.9	148.03
		181.5	115.42	132.31	148.18	159.61	142.34	148.07
		182	116.48	129.95	148.87	158.85	140.78	148.18
		182.5	115.03	131	148.32	159.56	140.29	149.01
		183	114.52	129.8	148.31	160.53	138.55	151.5
		183.5	114.5	129.99	147.17	160.54	138.17	151.73
		184	114.12	131.2	147.04	160.53	137.96	151.22
		184.5	115.28	131.26	147.33	159.25	136.87	152.17
		185	115.97	130.34	146.18	158.11	136.86	151.64
		185.5	116.37	130.64	145.86	157.37	137.59	151.66
		186	117.27	130.39	145.47	156.77	138.46	152.46
		186.5	115.7	130.99	144.67	156.84	139.34	151.91
		187	114.53	129.59	145.67	157.37	139.9	151.28
		187.5	115.15	128.93	146.79	156.26	140.36	149.68
		188	115.08	128.53	147.84	156.83	140.52	148.17
		188.5	114.88	127.96	147.68	156.94	141.63	149.3
		189	114.27	128.38	147.14	157.88	141.6	148.9
		189.5	113.57	130.19	147.72	158.68	141.78	149.32
		190	111.99	129.56	148.06	158.55	141.68	148.04
		190.5	111.87	130.15	147.53	159.42	139.69	147.71
		191	111.95	130.27	149.24	158.99	139.35	147.24
		191.5	113.64	129.53	148.21	158.5	138.28	147.35
		192	113.65	128.88	147.66	159.19	139.19	148.34
		192.5	113.51	128.37	147.35	159.21	139.32	148.16
		193	114.34	128.2	147.19	158.33	138.14	147.14
		193.5	114.33	125.89	147.65	159.01	139.17	146.92
		194	114.42	124.53	147.59	159.86	140.2	147.21
		194.5	114.7	123.48	145.95	159.87	139.97	148.57
		195	114.32	122.9	147.99	157.78	139.97	148.67
		195.5	115.6	123.2	146.68	158.58	139.57	148.4
		196	116.14	124.44	146.24	159.89	139.72	148.66
		196.5	116.17	124.62	145.64	159.17	139.47	147.61
		197	116.3	123.37	145.41	158.24	138.98	149.24
		197.5	116.13	124.05	145.06	158.89	139.39	149.55
		198	115.26	124.65	145.04	157.42	138.48	148.52
		198.5	114.84	124.73	145.45	157.67	137.56	148.35
		199	114.62	125.34	146.12	157.92	137.73	148.86
		199.5	115.03	127.14	144.97	159.01	137.48	149.15
		200	114.89	126.1	144.07	159.27	137.4	149.69
		200.5	115.29	125.73	144.39	157.13	137.63	149.95
		201	114.91	126.35	146.03	157.21	136.69	150.61
		201.5	114.91	128.18	146.06	156.91	137.25	151.1
		202	114.24	128.68	146.55	157.1	137.73	151.23
		202.5	114.74	129.68	146.48	156.09	136.95	152.89
		203	115.05	130.29	145.74	155.13	137.04	153.09
		203.5	115.83	131.19	146.81	154.41	136.37	152.14
		204	115.64	130.36	147.58	154.76	136.1	152.78
		204.5	115.77	132.38	148.34	154.69	135.71	153.45
		205	113.84	132.42	149	154.11	135.75	153.18
		205.5	114.79	131.46	146.84	153.41	135.9	152.33
		206	115.14	132.16	147.63	153.34	135.89	151.88
		206.5	116.82	131.39	147.17	152.83	134.32	152.82
		207	116.27	131.48	146.86	153.61	134.44	151.79
		207.5	116.06	130.49	146.61	154.21	133.56	152
		208	117.28	129.42	146.73	155.1	133.37	153.74
		208.5	117.05	128.28	146.35	153.57	134.04	153.08
		209	116.18	128.05	145.08	152.27	135.23	152.77
		209.5	117.61	128.74	143.17	152.68	134.97	151.94
		210	116.71	128.73	145.12	153.83	134.99	152.69
		210.5	116.31	126.74	144.03	153.59	134.79	152.4
		211	114.76	127.5	144.49	154.6	135.45	151.63
		211.5	115.9	127.11	144.84	153.75	136.67	151
		212	116.65	127.59	144.53	152.77	137.63	150.91
		212.5	115.64	126.77	144.01	152.67	138.16	150.32
		213	115.95	127.46	143.7	153.25	137	149.73
		213.5	117.12	125.94	145.24	153.01	136.61	149.08
		214	117.44	125.47	146.19	153.34	136.74	149.87
		214.5	118.4	125.61	143.76	152.44	137.36	149.03
		215	119.53	127.34	144.25	153.33	137.19	148.5
		215.5	119.99	125.74	144.27	151.73	137.12	148.55
		216	119.07	126.52	143.79	153.18	135.88	149.09
		216.5	119.27	126.57	143.71	152.68	135.18	149.14
		217	119.62	128.21	142.31	151.78	135.38	148.88
		217.5	119.7	127.88	142.57	151.47	136.36	149.52
		218	118.64	128.44	142.34	152.21	135.54	150.48
		218.5	118.42	127.93	142.7	151.53	134.7	150.09
		219	117.89	127.74	145.14	151.45	134.08	150.37
		219.5	117.94	126.59	144.6	150.16	133.1	150.33
		220	117.5	127.33	144.06	151.01	133.06	150.77
		220.5	119.12	127.14	143.41	149.32	133.78	151.13
		221	118.83	128	144.58	149.45	133.3	150.71
		221.5	119.1	127.67	144.54	148.79	132.44	149.98
		222	118.96	127.59	143.66	148.95	133.41	149.34
		222.5	120.24	127.25	143.02	148.07	133.79	149.28
		223	119.86	128.11	142.43	148.06	134.22	148.46
		223.5	119	129.06	140.93	148.78	134.08	148.46
		224	118.44	131.05	141.43	149	134.8	148.13
		224.5	117.48	130.98	142.13	147.83	135.39	147.94
		225	116.68	130.76	143.12	148.51	136.31	148.81
		225.5	115.74	129.75	142.72	148.04	137.34	148.64
		226	115.84	130.06	144.23	148.76	137.9	149.1
		226.5	114.82	129.6	145.35	149.95	137.05	149.24
		227	114.91	129.41	145.64	151.68	137.25	148.98
		227.5	115.04	128.7	146.19	151.36	137.13	150.56
		228	116.35	128.8	145.9	150.11	136.83	150.3
		228.5	115.01	127.44	144.96	151.18	136.9	150.89
		229	116.15	126.91	143.27	151.64	137.31	151.08
		229.5	116.24	126.63	143.51	151.69	136.43	149.85
		230	116.58	126.58	143.33	152.36	135.36	148.94
		230.5	116.08	126.77	142.99	152.66	133.66	147.53
		231	116.27	128.53	141.29	151.71	134.16	147.05
		231.5	115.42	128.05	141.16	150.81	134.31	146.13
		232	115.89	128.49	140.37	149.92	134.18	144.82
		232.5	115.31	127.84	140.21	149.11	134.67	144.47
		233	115.86	128.04	140.24	148	135.2	144.04
		233.5	116.5	128.27	140.88	146.75	133.94	143.29
		234	115.99	128.1	139.74	146.44	134.35	143.78
		234.5	116.35	128.01	139.15	145.96	134.82	144.31
		235	115.55	127.03	140.22	145.37	137.09	145.3
		235.5	116.2	126.71	140.96	144.77	137.4	144.49
		236	115.83	127.71	141.03	144.44	136.8	144.48
		236.5	115.06	127.45	140.45	146.49	137.73	144.77
		237	115.97	127.76	141.35	146.86	137.75	145.39
		237.5	117.3	125.82	141.93	147.46	138.33	145.23
		238	116.96	126.18	142.63	148.99	138.97	144.79
		238.5	116.54	125.51	144.3	149.83	138.08	143.51
		239	116.47	126.49	144.74	149.86	137.47	143.96
		239.5	116.98	127.37	143.53	149.51	137.03	144.24
		240	116.8	126.93	143.45	149.14	136.15	144
		240.5	117.42	126.56	143.23	149.81	136.76	145.54
		241	117.59	127.06	143.6	149.52	135.8	146.17
		241.5	116.77	127.3	144.21	151.34	136.06	145.97
		242	116.18	128.27	144.61	150.38	134.15	146.55
		242.5	116.9	128.16	143.58	149.44	133.3	147.42
		243	117.67	129.25	143.3	149.16	133.11	148.21
		243.5	117.54	128.12	142.28	149.37	133.04	148.91
		244	118.07	126.59	142.04	149.27	132.39	148.69
		244.5	119.28	126.3	142.11	149.48	132.71	149.26
		245	118.28	126.73	143.26	147.84	131.79	147.93
		245.5	117.59	125.08	143.55	146.9	131.71	148.15
		246	117.38	124.79	143.28	147.13	131.46	148.43
		246.5	116.66	125.13	143.2	147.75	131.6	148.44
		247	116.67	125.26	144.02	148.07	132.24	148.14
		247.5	118.41	124.32	142.79	146.85	132.17	147.17
		248	117.5	123.94	143.47	147.05	132.81	146.64
		248.5	116.32	125.19	143.91	146.9	132.69	147.26
		249	115.34	125.66	144.37	147.07	132.29	147.91
		249.5	116.13	126.5	144.63	147.11	132.75	149.3
		250	116.08	127.72	144.39	147.46	132.91	148.64
		250.5	115.52	128.3	143.48	146.37	132.39	149.12
		251	117.47	127.75	143.07	147.28	133.26	149.2
		251.5	117.04	127.06	143.48	146.41	133.81	148.62
		252	114.99	127.89	143.72	147.64	134.4	149.71
		252.5	116.22	128.68	143.47	148.18	133.77	149.62
		253	116.54	128.61	144.05	149.08	134.15	148.8
		253.5	116.47	128.04	144.18	148.59	134.08	148.54
		254	117.4	126.89	141.65	150.1	134.33	148.41
		254.5	118.08	127	141.74	150.26	133.73	149.65
		255	119.11	126	142.21	150.03	134.38	148.94
		255.5	118.21	126.85	142.28	149.54	133.89	148.72
		256	118.32	127.86	141.57	149.62	132.41	149.32
		256.5	119.04	128.19	141.76	149	132.83	150.15
		257	118.8	127.25	141.86	148.19	133.14	150.16
		257.5	119.47	127.37	140.87	147.33	133.3	150.6
		258	118.79	128.07	140.55	148.86	133.59	151.33
		258.5	118.65	127.71	142.15	148.57	133.31	149.65
		259	118.48	127.81	142.61	148.73	133.82	149.05
		259.5	118.63	126.79	142.67	148.28	133.3	149.75
		260	118.19	127.44	142.51	147.58	133.21	150.1
		260.5	117.76	127.3	142.03	149.48	133.6	150.27
		261	117.37	126.13	142.24	149.31	132.6	149.27
		261.5	116.54	127.32	142.83	148.87	132.37	149.66
		262	115.84	126.92	142.83	148.98	133.15	149.71
		262.5	116.66	125.84	142.03	148.13	133.11	149.77
		263	116.86	126.05	141.82	147.02	133.07	151.29
		263.5	116.27	125.3	142.76	147.15	133.78	150.26
		264	115.72	127.34	143.15	147.65	134.65	149.77
		264.5	115.74	126.76	143.14	147.87	135.59	149.42
		265	115.21	125.77	143.84	146.61	135.77	148.9
		265.5	115.77	126.22	143.1	146.57	135.84	149.51
		266	117.61	125.93	142.87	145.98	135.59	148.92
		266.5	117.45	126.54	142.91	145.06	134.77	148.28
		267	117	126.4	142.54	144.9	135.19	146.64
		267.5	117.18	126.05	143.05	145.36	135.09	145.83
		268	117.8	127.14	142.72	145.15	134.27	146.42
		268.5	118.71	127.03	142.15	145.08	133.25	144.98
		269	118.38	126.57	141.64	145.36	132.41	145.48
		269.5	119.24	127.02	141.93	145.82	133.27	145.37
		270	118.67	127.36	143.41	146.81	134.09	145.66
		270.5	117.5	126.86	143.75	148.97	133.93	145.11
		271	119.09	126.57	143.7	150.53	133.56	145.58
		271.5	118.82	126.62	145.28	151.05	133.08	146.53
		272	117.37	127.26	144.92	151.68	133.13	146.83
		272.5	117.43	127.2	144.64	151.74	134.11	146.42
		273	116.13	127.02	144.49	151.75	134.55	146.35
		273.5	116.29	127.18	144.75	151.92	133.42	146.3
		274	115.58	128.42	145.41	151.78	133.01	146.87
		274.5	115.55	129.7	144.27	151.49	131.51	145.44
		275	115.44	130.81	144.47	150.3	131.01	146.28
		275.5	114.36	131.58	144.55	150.17	131.61	145.27
		276	115.35	132.5	143.67	150.2	130.93	144.86
		276.5	116.2	130.98	143.24	149.7	130.65	143.99
		277	116.38	130.32	142.31	148.72	128.94	144.1
		277.5	116.65	129.33	143.98	149.11	127.56	145.53
		278	117.46	129.03	143.59	148.53	128.66	145.25
		278.5	118.2	126.86	142.05	148.42	127.56	144.71
		279	117.76	124.67	142.5	147.3	128.06	144.47
		279.5	116.46	123.48	142.35	146.45	129.5	144.53
		280	116.73	123.55	143.77	146	128.94	145.65
		280.5	116.42	123.18	142.9	146.01	129.18	145.81
		281	115.77	124.87	144.34	145.39	129.88	147.04
		281.5	115.67	124.94	145.28	146.15	130.88	146.76
		282	115.92	125.94	144.34	144.37	131.48	146.68
		282.5	115.18	125.63	144.79	144.26	131.1	147.54
		283	114.71	126.67	145.18	144.36	131.42	148.57
		283.5	115.72	126.6	145	145.44	131.97	148.89
		284	117.26	127.04	145.27	146.45	131.15	148.92
		284.5	117.97	126.02	144.35	146.92	132.26	149.17
		285	117.14	126.09	145.36	146.99	132.42	149.56
		285.5	116.89	127.14	143.6	148.21	131.84	148.91
		286	117.5	127.99	144.03	149.35	132.45	148.7
		286.5	117.38	127.73	143.51	150.61	132.52	149.22
		287	117.36	128.73	144.71	151.25	133.57	149.01
		287.5	118.45	129.1	144.16	149.78	133.83	147.93
		288	116.51	129.41	143.88	148.87	132.79	148.81
		288.5	116.76	129.26	143.85	148.5	132.28	148.42
		289	116.49	128.66	142.99	148.38	132.25	147.79
		289.5	116.36	128.37	143.24	147.94	132.24	147.34
		290	116.47	127.39	142.9	146.56	132.13	146.41
		290.5	115.38	126.74	143.07	144.71	131.03	147.93
		291	116.12	126.35	142.32	144.36	132.05	147.55
		291.5	116.03	126.7	140.78	144.49	132.39	147.1
		292	115.41	127.53	141.11	145.53	133.39	147.75
		292.5	117.15	128.64	141.24	145.08	133.12	147.12
		293	117.55	128.21	140.54	144.25	133.69	147.91
		293.5	117.44	129.61	140.05	143.91	132.22	148.07
		294	119	129.14	139.58	143.78	131.41	149.43
		294.5	119.33	129.51	140.72	145.46	131.61	149.84
		295	120.81	129.98	139.33	144.85	131.48	148.46
		295.5	119.83	132.01	139.41	145.77	130.56	148.28
		296	120.21	133.38	140.45	144.76	130.09	148.42
		296.5	120.69	132.75	140.58	143.53	128.89	148.62
		297	120.27	132.33	141.31	144.18	130.01	148.31
		297.5	118.88	133.12	141.38	145.28	129.98	147.39
		298	118.44	132.06	141.88	145.53	130.93	147.43
		298.5	117.08	131.72	142.36	146.01	130.77	146.52
		299	117.59	129.7	141.74	146.7	132.44	147.24
		299.5	116.48	129.15	142.98	147.53	132.49	148.18
		300	116.39	127.5	143.5	146.76	132.64	147.6
		300.5	116.38	126.19	143.42	147.46	131.02	146.56
		301	115.45	126.51	144.22	148.18	131.67	145.93
		301.5	115.09	125.3	144.04	148.69	130.94	147.24
		302	117.31	124.88	143.25	148.12	131.48	147.61
		302.5	117.11	125.51	142.77	148.27	130.05	147.9
		303	117.03	127.24	142.1	148.52	130.93	147.17
		303.5	117.35	128.57	142.22	146.29	129.15	146.5
		304	117.17	129.47	141.7	146.3	130.03	146.34
		304.5	118	129.24	141.49	147.04	129.22	146.62
		305	119.3	129.33	147.96	149.48	129.61	165.35
		305.5	125.1	131.51	166.1	158.28	128.53	202.58
		306	136.38	140.63	184.63	170.78	132.02	237.72
		306.5	149.74	156.92	207.38	193	141.55	266.34
		307	173.19	173.62	231.53	216.98	156.54	292.59
		307.5	201.29	193.4	257.52	245.61	174.43	323.39
		308	229.92	214.97	284.16	280.9	191.29	356.89
		308.5	261.27	238.66	314.03	316.87	208.97	388.26
		309	290.2	263.47	349.51	352.68	237.45	418.29
		309.5	317.66	289.03	379.03	385.18	268.43	432.77
		310	340.63	312.6	396.37	413.83	299.91	428.42
		310.5	358.99	331.24	413.22	437.25	327.6	427.79
		311	374.14	343.99	430.08	449.83	348.65	434.06
		311.5	382.66	353.26	443.44	461.67	365.79	441.5
		312	385.99	361.58	455.09	468.41	380.61	445.35
		312.5	388.44	371.63	463.78	467.53	393.38	444.88
		313	387.83	376.37	468.36	467.65	404.47	447.33
		313.5	388.29	382.75	466.65	465.24	408.61	449.77
		314	391.73	385.88	463.94	465.5	408.63	450.64
		314.5	396.65	388.11	461.64	462.61	406.58	451.63
		315	396.42	391.75	460.45	463.12	405.8	448.58
		315.5	396.99	393.17	454.24	464.37	404.9	445.41
		316	397.56	397.86	450.91	463.16	402.82	444.58
		316.5	398.42	400.76	447.54	462.91	399.07	441.87
		317	394.46	400.72	447.1	462.44	396.65	439.78
		317.5	393.26	402.87	444.52	460.96	397.59	435.69
		318	392.79	401.75	443.37	461.13	395.15	434.7
		318.5	389.66	403.08	441.78	459.87	391.72	430.75
		319	384.26	404.59	439.88	460.08	390.52	424.37
		319.5	383.87	404.41	438.12	455.8	388.11	420.86
		320	382.88	403.8	435.73	453.27	384.31	416.47
		320.5	378.1	403.25	431.04	451.8	382.45	411.14
		321	374.77	400.85	430.84	449.15	378.86	408.01
		321.5	373.96	399.22	427.36	447.58	377.83	406.31
		322	372.37	396.07	425.95	444.23	375.31	403.04
		322.5	370.2	394.59	425.95	441.13	373.02	399.22
		323	368.93	391.51	424.1	436.56	372.58	396.45
		323.5	367.8	388.26	423.52	433.1	370.18	396.75
		324	363.77	385.01	421.34	430.9	368.34	393.94
		324.5	361.08	381.1	421.37	427.39	368.23	394.28
		325	358.88	376.57	421.75	424.45	367.63	392.22
		325.5	355.71	374.39	416.07	422.16	367.97	389.91
		326	352.38	369.72	413.78	420.46	366.18	387.82
		326.5	349.79	368.22	411.98	420.01	364.05	386.28
		327	347.2	364.57	406.95	418.99	362.16	382.9
		327.5	344	361.84	405.43	417.61	359.84	380.02
		328	340.7	359.77	401.65	415.24	359.08	378.19
		328.5	339.31	356.67	396.48	413.71	356.83	376.14
		329	335.03	354.66	393.12	413.21	354.84	373
		329.5	332.26	351.7	389.64	411.53	351.19	372.09
		330	328.43	348.08	388.66	409.73	348.48	371.11
		330.5	327.35	346.55	387.1	407.61	347.26	367.36
		331	327.02	342.04	383.51	404.31	345.85	365.82
		331.5	324.89	339.76	382.42	400.22	344.14	362.65
		332	321.82	336.93	378.73	399.31	342.83	361.62
		332.5	319.18	332.72	376.06	397.77	343	356.98
		333	315.38	330.36	375.76	394.78	343.76	356.09
		333.5	314.21	327.77	373.72	392.1	342.98	354.15
		334	313.78	324.63	372.36	390.53	342.95	351.5
		334.5	313.9	321.73	370.75	385.74	341.36	348.34
		335	312.57	318.83	365.6	382.2	340.9	345.17
		335.5	308.39	314.85	363.46	379.38	338.74	341.51
		336	305.63	311.85	361.16	378.52	337.97	340.84
		336.5	302.83	308.72	358.53	374.36	337.06	338.8
		337	299.8	307	355.84	370.4	332.53	338.49
		337.5	299.15	302.13	352.93	368.02	329.22	334.63
		338	295.8	298.6	350.82	365.5	326.13	331.13
		338.5	292.67	297.42	348.92	363.52	324.31	327.83
		339	289.3	295.35	345.13	360.7	324.17	323.51
		339.5	284.79	291.44	344.69	357.26	321.68	322.34
		340	280.6	290.78	341.54	355.35	320.09	320.84
		340.5	276.29	287.84	337.59	352.28	318.27	319.01
		341	273.68	285.03	333.69	351.55	317.56	317.4
		341.5	272.03	282.6	332.15	350.14	316.87	314.92
		342	269.52	280.89	330.44	347.69	316.46	313.23
		342.5	267.63	280.51	327.46	343.77	317.61	311.36
		343	264.47	278.83	324.55	338.69	316.48	308.53
		343.5	262.78	274.94	322.62	336.97	313.89	307.48
		344	260.67	272.88	319.79	336.24	313.81	305.67
		344.5	259.54	270.35	319.19	334.26	311.06	303.47
		345	259.24	268.97	318.26	333.02	308.02	300.37
		345.5	258.73	266.89	317.77	329.41	306.6	297.02
		346	255.87	264.27	316.25	327.81	306.07	292.59
		346.5	253.5	263.4	313.63	325.61	304.39	290.21
		347	251.88	260.78	312.84	324.98	301.77	288.87
		347.5	250.49	257.17	311.08	323.01	300.91	287.09
		348	247.43	256.38	310.63	321.73	300.17	285.87
		348.5	245.12	253.64	308.18	318.37	297.32	282.46
		349	241.47	251.64	305.8	314.53	296.01	280.84
		349.5	239.62	248.3	304.62	310.21	295.97	278.13
		350	236.24	246.12	302.87	308.69	293.06	276.99
		350.5	233.48	244.52	300.31	305.42	291.69	276.03
		351	232.46	242.12	299.45	304.25	290.9	273.54
		351.5	229.14	239.99	297.29	301.85	289.81	271.09
		352	225.47	238.61	295.97	298.01	287.92	270.51
		352.5	223.46	235.71	294.02	295.61	286.53	266.85
		353	222.11	234.4	292.7	292.29	284.87	266.04
		353.5	220.06	232.12	290.78	289.18	283.93	262.76
		354	215.65	231.81	287.73	288.61	283.85	263.12
		354.5	214.5	229.8	284.93	286.86	282.47	260.69
		355	213.37	227.75	282.13	284.02	280.22	259.87
		355.5	209.97	226.28	279.36	279.61	277.36	258.36
		356	207.43	223.64	275.77	276.71	275.13	256.41
		356.5	204.69	221.93	273.44	275.51	274	254.01
		357	201.27	220.73	269.93	273.5	273.01	253.68
		357.5	199.59	219.17	267.65	273.13	272.4	251.88
		358	197.91	217.94	266	274	271.51	252.06
		358.5	197.12	214.94	263.98	271.87	268.8	249.44
		359	194.64	214.16	264.64	270.19	267.05	247.97
		359.5	192.02	212	262.58	269.24	266.62	246.39
		360	190.46	209.06	262.28	268.62	265.89	244.81
		360.5	190.33	207.27	261.91	266.24	264.04	242.61
		361	190.23	204.8	259.28	265.82	261.64	241.39
		361.5	188.77	203.2	258.9	264.55	260.5	239.71
		362	185.4	201.19	258.03	263.33	258.21	238.41
		362.5	184.43	198.41	256.3	261.03	257.89	237.2
		363	182.39	198.35	255.98	259.03	256.72	237.48
		363.5	179.22	194.67	253.88	257.26	257.15	236.85
		364	178.78	193.56	253.42	255.76	256.04	234.67
		364.5	175.86	193.6	251.77	254.92	254.54	233.63
		365	173.49	192.42	249.88	255.37	254.21	233.58
		365.5	170.33	191.21	248.95	253.57	254.75	232.03
		366	169.28	189.73	246.63	253.23	253.67	230
		366.5	168.13	189	245.64	251.4	252.47	228.58
		367	166.63	188.1	244.46	249.06	250.6	227.23
		367.5	165.76	185.87	241.89	247.15	251.17	224.55
		368	164.16	186.92	240.02	246.04	249.31	222.01
		368.5	161.42	186.15	239.22	243.92	247.52	221.64
		369	161.36	183.13	236.8	241.8	246.91	221.06
		369.5	159.81	182.64	235.97	239.83	246.43	218.53
		370	158.77	182	234.2	237.87	243.38	217.28
		370.5	157.27	180.68	232.54	233.93	242.84	216.04
		371	154.68	179.19	230.08	233.64	244.15	215.81
		371.5	153.13	179.06	228.82	233.17	242.91	212.82
		372	152.55	179.38	226.68	233.73	239.17	212.09
		372.5	152.44	178.12	225.25	231.29	238.65	211.75
		373	152.59	177.24	222.37	231.4	237.66	209.29
		373.5	150.59	178.42	220.24	232.32	236.2	207.22
		374	149.16	175.11	217.8	231.68	234.44	206.81
		374.5	149.46	173.07	217.77	231.64	233.82	205.19
		375	147.36	170.55	216.87	231.84	230.36	205.91
		375.5	148.17	171.58	216.52	229.61	227.74	205.22
		376	147.34	170.49	214.78	228.24	225.41	205.21
		376.5	145.25	168.78	214.29	226.14	226.64	203.67
		377	143.53	168.54	212.9	226.14	225.43	202.24
		377.5	141.94	167.11	211.63	224.44	224.35	202.91
		378	141.76	165.28	210.02	222.14	223.81	201.95
		378.5	140.35	167.09	210.75	221.22	223.98	200.44
		379	139.03	165.95	210.24	219.62	223.15	199.92
		379.5	139.68	167.37	209.69	218.48	222.97	198.81
		380	138.21	164.36	208.61	218.76	222.56	197.02
		380.5	137.83	164.26	207.51	218.41	221.94	196.07
		381	137.31	162.67	206.74	216.82	220.11	195.03
		381.5	136.58	161.66	205.64	214.43	218.51	194.09
		382	136.54	161.25	206.91	214.57	217.27	191.94
		382.5	136.01	160.91	206.84	212.74	216.05	192.43
		383	135.8	159.87	203.72	211.07	215.24	192.42
		383.5	135.77	159.66	201.53	209.91	214.93	192.12
		384	134.77	157.44	201.27	207.47	214.46	191.45
		384.5	133.78	157.39	199.6	206.05	213.29	191.64
		385	130.79	155.53	198.86	204.6	213.67	190.24
		385.5	130.59	156.04	200.45	204.12	210.91	189.63
		386	130.24	155.43	199.41	203.53	210.68	187.93
		386.5	129.14	154.74	197.27	201.48	210.29	187.5
		387	128.21	153.03	196.3	201.48	208.77	186.87
		387.5	127.64	151.79	196.68	199.52	206.41	185.5
		388	126.07	151.34	195.62	200.57	205.83	184.67
		388.5	125.31	152.08	194.74	200.83	204.99	183.84
		389	124.77	151.94	194.15	199.54	204.54	181.6
		389.5	124.97	151.13	194.93	198.39	202.93	181.05
		390	124.04	149.24	191.98	197.95	203.45	180.95
		390.5	123.49	148.26	191.77	198.28	202.19	181.33
		391	122.33	148.58	192.05	198.77	201.69	181.07
		391.5	121.99	148.95	189.96	197.73	201.43	179.95
		392	121.42	148.83	188.2	198.18	201.23	179.42
		392.5	120.09	149.29	189.06	196.18	199.39	179.85
		393	118.34	147.79	186.99	196.38	198.81	178.7
		393.5	117.72	146.51	186.95	195.92	196.74	178.48
		394	118.13	146.54	185.98	195.66	196.54	178.57
		394.5	116.57	147.22	184.72	194.63	195.5	177.38
		395	116.15	146.76	182.55	193.87	194.96	176.88
		395.5	117.42	145.79	180.97	192.7	194.46	176.21
		396	116.14	144.86	182.19	192.83	194.49	175.55
		396.5	116.27	144.54	180.68	192.08	192.53	175.87
		397	116.55	143.58	179.45	191.78	191.74	173.93
		397.5	117.27	143.76	178.76	190.6	190.12	173.79
		398	117.35	143.81	177.9	190.37	190.63	173.64
		398.5	117.74	142.36	175.71	189.37	189.89	173.17
		399	118.24	140.43	175.2	189.31	189.04	173.14
		399.5	118.14	140.01	175.1	188.77	188.69	173.59
		400	116.32	139.24	174.23	187.21	186.56	172.88
		400.5	116.84	140.57	172.95	185.92	184.94	171.97
		401	116.12	138.91	173.92	184.94	185.05	171.31
		401.5	116.79	137.83	173.38	182.99	184.73	170.34
		402	116.12	138.65	172.16	182.7	184.4	169.48
		402.5	115.18	138.42	169.95	181.73	183.6	169.72
		403	113.36	138.54	170.28	181.42	182.72	169.19
		403.5	113.4	138.88	170.91	181.23	182.52	169.23
		404	112.78	138.78	172.31	181.05	182.05	167.84
		404.5	111.74	138.48	172.47	181.08	182.39	168.2
		405	110.75	136.99	172.9	180.6	181.88	168.2
		405.5	110.47	137.57	174.2	180	181.11	168.11
		406	108.78	138.01	172.09	181.53	179.49	167.88
		406.5	109.12	136.24	172.09	181.95	178.79	168.06
		407	109.29	135.49	173.62	181.5	178.56	167.17
		407.5	109.7	134.86	171.51	182.25	177.64	167.29
		408	108.33	135.94	170.28	180.82	176.6	165.6
		408.5	107.31	134.88	168.9	180.01	173.49	165.18
		409	108.29	135.07	168.2	180.13	173.03	164.38
		409.5	107.94	134.12	167.01	179.6	172.03	163.2
		410	107.76	134.54	165.54	180.89	171.47	162.76
		410.5	107.65	134.12	165.3	179.67	171.37	162.99
		411	106.88	135.33	165.34	178.77	171.43	162.42
		411.5	106.83	135.45	164.64	178.75	169.82	162.06
		412	106.19	137.33	165.63	178.07	169.13	160.88
		412.5	105.75	135.27	164.71	178.47	169.41	160.85
		413	105.61	135.11	164.13	177.51	171.8	160.65
		413.5	105.39	134.83	162.1	176.56	171.1	160.44
		414	106.11	135.68	162.02	177.15	171.21	160.19
		414.5	105.21	134.45	161.27	174.28	170.52	159.27
		415	104.8	135.02	162.81	173.97	170.39	159.3
		415.5	105.44	133.32	161.81	172.9	169.16	158.8
		416	104.7	133	161.93	172.67	169.1	158.7
		416.5	105.28	132.16	161.55	173.02	170.42	158.69
		417	105.35	133.05	161.62	172.6	169.68	159.41
		417.5	106.41	132.6	162.1	171.81	167.25	158.94
		418	106.16	131.1	163.12	171.95	166.6	157.82
		418.5	105.59	130.98	162.11	171.09	165.69	159.12
		419	105.39	130.2	160.74	172.69	165.56	158.57
		419.5	105.25	129.43	159.16	172.59	165.18	158.1
		420	104.41	129.74	159.37	172.23	165.48	158.01
		420.5	104.55	129.2	158.4	171.4	165.12	157.39
		421	103.82	127.92	157.23	169.56	163.61	157.72
		421.5	104.44	126.58	156.72	168.61	163.68	157.89
		422	104.47	127.07	155.22	168.44	163.72	158.11
		422.5	103.6	126.84	155.29	167.35	163.6	158.88
		423	104.18	125.59	154.58	166.59	163.93	157.3
		423.5	103.84	126.02	155.06	165	163.64	158
		424	104.08	125.73	155.01	163.42	163.11	157.94
		424.5	104.6	125.76	153.97	163.78	162.6	156.73
		425	105.09	127.28	153.73	163.26	162.37	156.25
		425.5	105.63	127.58	153.17	163.89	162.43	154.24
		426	105.01	126.55	151.92	164.4	160.97	152.67
		426.5	103.4	126.36	151.54	164.68	160.59	151.84
		427	103.41	127.17	150.5	164.96	159.82	151.35
		427.5	102.94	127.57	149.73	165.36	157.77	151.4
		428	102.3	127.05	149.23	165.88	156.47	150.34
		428.5	101.78	127.27	149.33	165.92	155.01	150.01
		429	101.27	126.78	149.03	164.69	154.13	149.96
		429.5	100.6	126.05	148.18	165.32	153.3	149.23
		430	100.93	124.34	148.63	163.42	152.63	149.83
		430.5	101.13	125.82	149.11	162.55	152.74	150.49
		431	102.63	125	148.94	162.7	152.89	150.35
		431.5	103.11	124.84	148.31	162.03	152.29	149.83
		432	101.43	124.46	149.55	161.87	152.42	150.63
		432.5	102.15	125.02	149.45	161.33	153.09	149.69
		433	102.42	123.88	147.83	161.71	154.8	149.09
		433.5	102.72	123.66	147.62	161.15	154.69	148.59
		434	102.51	123.03	147.39	160.85	155.34	148.43
		434.5	101.17	123.41	147.63	161.52	154.97	149.4
		435	100.89	123.01	146.91	160.52	154.99	148.92
		435.5	99.38	122.84	147.96	159.42	154.76	149.09
		436	98.66	122.4	148.47	159.21	154.66	148.72
		436.5	99.54	122.18	147.73	157.88	154.53	148.18
		437	99.14	122.22	147.44	157.53	153.3	148.53
		437.5	99.61	123.25	148.38	156.35	152.11	148.38
		438	99.41	123.26	148.53	157.28	152.04	148.06
		438.5	99.06	123.15	147.74	155.93	152.16	147.64
		439	99.46	123.37	146.9	155.47	152.06	146.84
		439.5	99.19	123.33	147.13	157.44	150.32	147.63
		440	98.96	123.11	145.81	157.13	148.15	147.56
		440.5	99.39	123.48	145.87	158.45	148.62	146.87
		441	99.5	122.46	146.19	160.15	147.64	146.39
		441.5	99.45	121.95	145.29	160	148.88	145.98
		442	98.99	121.26	145.39	160.01	148.09	146.37
		442.5	98.97	120.15	145.59	158.83	147.37	146.91
		443	99.49	119.72	145.58	159.03	145.85	147.5
		443.5	99.72	120.44	146.15	158.86	144.74	147.83
		444	99.93	119.97	145.63	156.12	144.94	147.28
		444.5	100.81	119.71	145.47	156.99	145.83	146.63
		445	99.73	119.96	144.68	155.99	144.28	147.64
		445.5	99.42	121.29	145.56	153.55	145.36	147.32
		446	100.21	120.76	146.74	153.56	145.01	147.21
		446.5	99.78	120.56	145.83	152.71	144.55	146.65
		447	100.4	121.81	145.59	152.7	144.77	146.95
		447.5	100.64	122.79	146.22	151.8	144.58	146.51
		448	100.13	121.33	145.96	151.15	145.7	146.53
		448.5	100.32	121.57	146.05	152.16	146.27	145.12
		449	100	122.22	145.23	151.94	146.96	144.67
		449.5	99.56	120.71	145	151.09	147.17	145.03
		450	99.51	120.18	143.48	150.54	145.69	145.66
		450.5	99.95	120.85	142.18	150.09	145.45	146.19
		451	100.51	121.5	142.35	151.84	146.14	145.77
		451.5	100.1	120.76	141.39	152.77	146.26	145.34
		452	100.4	119.59	140.56	154.19	146.67	145.15
		452.5	101.6	120.81	140.32	154.19	145.76	144.11
		453	100.86	121.71	140.4	153.34	143.84	143.47
		453.5	101.13	121.85	140.11	152.96	143.57	143.09
		454	102.32	122.98	139.15	152.95	145.1	141.55
		454.5	103.02	123.31	138.58	153.95	146.99	141.44
		455	103.29	123.83	138.45	153.96	146.44	140.37
		455.5	102.67	122.82	137.95	152.67	145.57	140.6
		456	101.97	121.95	138.33	151.86	144.75	140.54
		456.5	100.91	122	138.6	151.13	144.37	141.1
		457	100.19	120.92	137.25	151.87	144.63	141.02
		457.5	101.05	119.34	136.53	152.77	146.12	141.57
		458	100.71	118.72	136.37	153.62	146.02	142.66
		458.5	100.11	116.94	136.28	154.32	144.55	142.87
		459	98.67	116.66	136.43	153.71	143.23	142.1
		459.5	98.57	115.8	137.08	153.66	143.28	142.38
		460	97.88	116	137.38	154.55	143.05	142.22
		460.5	97.68	117.66	135.79	155.22	143.68	141.83
		461	97.15	118.94	135.74	155.71	142.73	141.17
		461.5	96.4	119.39	136.97	155.02	142.68	141.65
		462	95.62	119.77	137.44	154.44	144.15	142.95
		462.5	94.41	120.18	138.81	153.43	143.42	142.41
		463	96.55	121.31	140.23	152.19	143.01	142.41
		463.5	97.57	120.37	140.04	152.3	143.2	143.44
		464	96.74	120.53	140.18	152.57	142.3	143.47
		464.5	98.21	120.86	138.23	151.99	141.95	142.41
		465	98.82	120.11	139.8	150.76	141.46	142.21
		465.5	99.14	118.57	139.04	150.35	141.11	141.95
		466	98.76	118.24	138.83	150.98	139.18	142.45
		466.5	99.84	118.17	139.23	151.91	137.68	141.34
		467	101.02	118.73	139.04	151.26	137.24	142.52
		467.5	99.31	119.02	139.47	152.19	137.28	142.44
		468	99.75	120.08	140.78	152.64	136.11	141.95
		468.5	99.56	119.87	140.15	152.54	136.55	141.59
		469	98.77	119.7	141.51	152.07	137.12	142.39
		469.5	98.46	119.21	140.77	152.02	136.88	142.88
		470	99.04	118.17	140.07	151.46	137.22	142.68
		470.5	99.72	118.55	140.13	150.42	137.23	140.7
		471	101.04	118.47	138.72	149.37	136.43	139.96
		471.5	101.82	118.51	137.84	149.17	137.29	138.28
		472	101.37	118.69	137.24	148.71	136.75	138.45
		472.5	100.2	118.51	135.85	148.07	137.56	137.62
		473	100.09	118.51	135.58	147.88	137.48	138.18
		473.5	100.56	117.96	135.61	147.36	138.18	137.55
		474	100.43	119.3	135.37	146.84	138.44	137.15
		474.5	100.18	120.23	136.98	147.16	138.03	137.11
		475	100.54	120.09	136.67	146.94	138.1	137.84
		475.5	98.07	120.53	136.79	146.7	138.15	137.44
		476	96.83	120.18	136.67	146.27	137.79	137.84
		476.5	97.49	119.94	136.16	144.83	138.15	137.91
		477	96.82	118.61	135.73	144.79	137.27	138.17
		477.5	97.59	118.73	135.62	143.77	137.17	137.69
		478	97.56	118.53	136.53	144.08	134.46	137.92
		478.5	98.56	117.53	137.06	144.19	134.47	138.2
		479	98.99	117.87	135.89	143.25	134.82	138.05
		479.5	98.64	117.19	134.41	143.53	135.34	137.38
		480	99.08	117.44	134.04	142.51	134.72	138.14
		480.5	100.01	116.74	134.53	142.33	133.68	137.67
		481	100.02	116.16	133.48	143.34	134.03	137.25
		481.5	100.54	116.51	133.74	143.96	134.19	137.63
		482	100.03	115.89	133.38	143.72	133.1	137.93
		482.5	98.87	116.26	131.63	144.1	134.81	137.73
		483	97.72	116.83	130.97	145.23	134.94	138.03
		483.5	97.76	116.05	131.76	145.02	134.58	137.57
		484	98.03	118.06	132.19	143.69	134.79	138.11
		484.5	98.65	117.01	133.02	144.84	134.31	137.91
		485	98.19	116.61	132.74	146.26	134.45	138
		485.5	98.94	117.7	133.99	145.93	133.25	138.56
		486	99.55	118.82	133.28	144.7	133.59	138.49
		486.5	100.03	119.93	133.42	146.04	134.81	137.99
		487	100.7	120.93	133.92	144.89	135.29	138.78
		487.5	100.74	120.16	134.33	143.46	133.8	137.16
		488	100.5	120.6	133.72	145	133.48	138.26
		488.5	100.74	119.22	133	147.02	131.97	138.18
		489	100.35	119.3	133.1	147.24	131.62	138.86
		489.5	100.53	120.59	132.83	146.02	131.73	138.17
		490	98.7	120.4	131.54	145.95	132.57	136.99
		490.5	98.41	120.34	131.57	146	132.78	135.53
		491	97.79	120.21	132.82	146.2	131.57	136.01
		491.5	97.46	118.84	132.6	146.73	130.03	134.67
		492	97.62	119.02	132.87	146.86	130.59	135.43
		492.5	96.79	118.82	132.72	145.96	130.42	135.03
		493	95.91	119.19	133.59	145.68	131.78	134.81
		493.5	96.53	120.18	133.02	145.16	131.83	134.94
		494	97.28	118.85	132.67	146.14	131.74	135.17
		494.5	97.89	118.11	134.77	145.51	130.49	136.19
		495	98.05	118.15	135.03	146.49	129.74	136.84
		495.5	98.43	117.72	134.42	145.39	129.38	136.56
		496	99.02	117.87	133.15	144.67	130	137.33
		496.5	99.19	117.28	132.66	145.21	129.39	137.72
		497	100.42	117.84	132.32	144.65	129.71	137.33
		497.5	100.77	117.83	132.31	143.08	129.85	137.5
		498	100.09	116.83	132.06	142.96	130.72	136.28
		498.5	99.65	116.77	132.05	142.43	130.08	137.14
		499	99.83	116.71	130.32	143.5	130.69	137.46
		499.5	100.52	115.72	130.81	141.61	131.35	137.49
		500	99.4	114.8	129.88	142.38	131.98	138.53
		500.5	99.45	115.91	131.2	142.33	132.03	138.21
		501	98.73	116.34	131.1	142.53	130.6	137.64
		501.5	98.59	114.88	131.58	143.28	130.58	137.93
		502	98.69	113.92	132.17	144.82	128.83	137.51
		502.5	98.87	114.75	132.25	143.92	128.18	137.67
		503	97.76	115.04	132.55	143.53	128.83	137.25
		503.5	98.15	115.5	132.12	144.14	129.04	135.93
		504	98.23	115.99	132.35	145.32	127.71	136.14
		504.5	98.48	117	132.14	143.53	127.64	135.59
		505	98.73	116.93	132.96	144.4	127.14	135.9
		505.5	99.89	117.82	132.19	144.2	128.51	135.47
		506	99.63	119.75	131.53	143.08	127.55	135.13
		506.5	99.17	120.62	130.67	143.01	128.04	135.14
		507	98.92	120.63	130.95	144.49	128.32	135.79
		507.5	98.52	119.65	130.52	144.8	128.15	135.46
		508	98.5	119.17	130.95	143.92	126.92	135.48
		508.5	97.36	119.56	129.97	143.62	127.33	135.33
		509	98.41	118.67	130.16	144.58	127.42	134.97
		509.5	97.62	117.16	129.89	143.15	127.69	135.57
		510	97.87	116.66	130.8	143.91	127.63	136.8
		510.5	98.25	116.27	131.88	143.9	128.42	136.68
		511	98.57	115.85	131.96	143.29	128.18	137.32
		511.5	99.28	115.87	131.98	141.6	129.41	136.92
		512	100.5	117.46	131.14	140.87	128.5	137.95
		512.5	100.82	117.91	130.88	140.27	128.87	138.46
		513	101.3	117.59	131.43	139.43	129.98	138.32
		513.5	101.35	118.64	131.83	139.04	129.05	137.82
		514	101	118.83	131.14	140.02	128.6	136.31
		514.5	100.1	118.79	129.47	138.29	129.38	136.08
		515	99.53	118.1	130.97	139.29	128.36	136.97
		515.5	99.56	118.58	131.14	139.72	128.84	136.65
		516	98.64	117.74	130.45	140.14	127.48	136.01
		516.5	99.96	117.37	131.44	139.92	127.56	135.02
		517	100.1	117.41	131.7	139.69	127.89	135.13
		517.5	99.69	117.3	131.85	140.57	126.75	134.92
		518	99.42	117.38	130.53	141.1	127.5	135.68
		518.5	100.65	116.67	130.04	141.21	127.36	136.22
		519	100.67	117.2	131.29	141.63	126.58	135.87
		519.5	101.26	117.79	129.09	140.84	126.87	136.11
		520	102.28	117.18	128.04	139.77	126.98	135.95
		520.5	103.24	117.31	128.93	139.34	126.36	135.21
		521	102.58	117.26	127.86	139.4	126.7	135.27
		521.5	101.61	116.7	127.69	139.76	126.07	135.01
		522	101.87	116.61	128.03	140.14	125.43	135.56
		522.5	100.65	117.22	128.29	139.7	125.49	136.27
		523	99.61	117.16	128.55	139.3	125.41	137.92
		523.5	98.37	116.58	127.72	139.77	125.8	138.2
		524	97.74	116.59	126.94	140.32	126.42	136.85
		524.5	95.82	118.04	126.43	141.1	126.69	137.36
		525	95.13	118.46	126.18	140.87	127.68	138.37
		525.5	94.27	119.04	127.99	141.96	128.84	138.29
		526	96.19	119.59	127.85	141.44	128.69	138.68
		526.5	96.43	119.44	127.17	140.96	129.55	136.84
		527	97.35	119.36	127.91	142.1	130.06	135.04
		527.5	97.76	120.44	126.91	142.8	130.36	134.02
		528	99.55	119.5	128.05	142.57	130.38	133.38
		528.5	99.65	119.62	128.75	141.54	130.2	134.06
		529	100.71	117.85	129.82	140.97	129.72	133.24
		529.5	100.06	116.85	129.48	141.6	128.9	134.09
		530	100.43	116.21	127.37	140.82	127.68	133.91
		530.5	98.89	115.93	126.97	140.4	127.77	134.05
		531	98.85	116.44	127.74	141.35	128.12	135.69
		531.5	98.75	114.79	127.32	139.88	125.89	137.21
		532	99.17	114.33	128.06	139.23	125.35	136.86
		532.5	98.88	114.46	127.43	138.45	124.86	137.39
		533	100.52	114.09	126.6	139.15	125.2	138.11
		533.5	99.92	115.13	126.61	139.5	125.23	138.76
		534	100.35	116.38	126.38	140.22	125.9	137.73
		534.5	100.5	116.19	126.91	140.21	125.59	138.97
		535	100.27	117.09	128.41	141.49	124.98	138.71
		535.5	99.7	117.74	126.7	140.96	124.51	139.74
		536	99.49	118.55	126.75	141.76	126.09	138
		536.5	99.12	118.69	126.52	141.56	126.65	137.88
		537	99.28	119.39	126.93	141.89	126.47	137.61
		537.5	98.81	119.2	127.67	141.25	126.57	137.74
		538	98.54	120.09	128.04	140.95	125.49	137.67
		538.5	98.4	120.15	128.62	141.39	125.41	139.06
		539	97.82	120.45	130.19	141.22	124.08	137.6
		539.5	98.53	119.36	128.97	140.7	125.26	137.84
		540	99.48	118.5	129.36	139.99	124.23	136.79
		540.5	100.94	117.38	129.26	139.23	123.35	138.2
		541	102.05	117.79	129.25	140	122.92	137.8
		541.5	102.22	118.08	129.39	139.57	123.7	138.73
		542	102.19	117.97	129.33	140.73	122.84	138.53
		542.5	103.55	115.99	128.4	140.03	123.15	138.55
		543	104.4	115.39	127.86	138.42	123.25	137.73
		543.5	104.77	114.92	126.78	139.53	124.74	138.93
		544	103.89	114.74	126.62	139.21	124.53	138.67
		544.5	104.78	115.66	126.87	138.81	125.3	138.65
		545	103.16	116.5	127.02	139.58	127	138.75
		545.5	102.09	117.21	126.52	138.32	127.17	139.37
		546	101.77	117.08	126.75	139.18	126.88	138.71
		546.5	100.26	118.44	126.65	138.33	126.7	138.02
		547	100.07	119.33	127.45	139.05	126.58	137.78
		547.5	98.99	119.47	127.9	139.52	126.52	137.67
		548	99	119.74	128.63	139.24	126.28	137.54
		548.5	100.24	119.76	128.53	140.6	126.49	137.32
		549	98.99	119.68	128.41	142.34	126.67	137.51
		549.5	100.1	119.94	127.46	141.76	124.89	136.22
		550	100.76	119.44	128.68	143.22	124.07	136.94
		550.5	101.24	118.98	128.15	142.94	123.3	137.67
		551	102.5	118.47	129.15	143.68	123.53	137.46
		551.5	102.66	117.97	128.44	144.56	124.56	136.63
		552	104.06	118.01	128.12	144.77	124.22	137.28
		552.5	104.68	117.94	127.9	144.32	124.74	135.47
		553	104.23	117.85	127.49	143.01	125	135.84
		553.5	104.67	116.95	127.26	142.23	124.35	135.66
		554	104.15	116.59	128.02	143.39	124.64	136.21
		554.5	104.59	116.29	127.43	143.8	125.27	134.54
		555	104	116.28	128.78	143.81	125.11	133.54
		555.5	103.5	114.99	127.91	143.21	125.22	134.35
		556	102.92	116.28	128.62	142.81	124.49	135.57
		556.5	102.96	116.47	128.72	142.15	124.85	135.03
		557	101.72	117.61	128.49	141.93	124.22	135.8
		557.5	101.89	117.85	129.26	142.58	123.51	135.7
		558	102.21	117.34	129.11	142.43	123.76	136.29
		558.5	102.17	117.01	129.01	140.84	124.42	135.93
		559	100.57	117.58	128.78	140.03	124.75	136.75
		559.5	100.05	118.26	128.58	139.81	124.88	137.74
		560	99.88	118.33	129.33	140.43	124.54	137.44
		560.5	100.33	117.61	129.56	139.63	124.81	138.09
		561	99.82	117.2	128.88	140.68	124.39	138.16
		561.5	101.15	115.83	128.97	140.11	124.54	138.66
		562	101.03	116.82	129.85	139.89	125.58	138.74
		562.5	100.75	117.8	131.14	139.58	125.33	137.56
		563	100.52	117.95	131.19	139.97	123.91	138.56
		563.5	101.14	117.88	131.8	139.91	122.64	138.39
		564	102.27	117.74	130.92	139.38	122.5	136.38
		564.5	101.62	119.58	130.56	138.61	122.07	136.44
		565	101.97	120.17	129.71	138.55	122.33	135.92
		565.5	101.83	121.05	130.5	138.12	121.06	134.77
		566	102.03	122.13	130.98	139.29	121.87	135.33
		566.5	102.74	121	130.01	139.5	121.61	134.75
		567	101.83	121.51	129.47	138.92	120.46	135.69
		567.5	102.37	121.96	129.31	138.58	121.42	135.17
		568	102.82	122.34	129.02	138.44	122.4	136.15
		568.5	102.79	122.91	128.87	139.14	123.35	137.83
		569	104.09	121.36	129.07	139.6	123.61	137.5
		569.5	103.21	120.55	130.12	140.5	122.18	136.52
		570	103.26	120.05	129.98	140.79	122.04	138.04
		570.5	102.84	119.51	129.3	139.26	120.93	138.03
		571	101.69	120.03	129.9	138.23	119.05	137.69
		571.5	104.58	118.59	129.07	138.86	120.6	136.41
		572	105.02	118.59	130.29	138.8	119.89	136.66
		572.5	104.61	118.94	129.13	139.1	119.6	135.64
		573	104.9	117.81	128.26	138.84	118.87	135.71
		573.5	104.25	118.95	128.26	138.15	119.51	135.78
		574	105.28	119.47	127.41	137.21	120	135.77
		574.5	105.42	120.39	127.82	137.16	120.5	136.02
		575	104.81	120.18	127.89	137.33	120.98	135
		575.5	105.14	120.28	126.39	137.54	121.51	135.55
		576	103.1	120.35	126.9	137.7	121.08	136.55
		576.5	102	119.3	125.47	137.83	121.24	137.31
		577	102.02	118.83	127.34	137.29	121.8	137.48
		577.5	101.64	119.09	128.35	136.47	122.06	137.51
		578	102.16	117.99	126.78	136.41	121.26	136.95
		578.5	101.5	117.29	127.76	136.2	121.43	136.46
		579	101.46	115.97	127.92	135.65	122.1	134.72
		579.5	101.02	115.75	128.24	136.17	122.09	135.22
		580	101.23	115.89	129.17	136.11	122.2	135.87
		580.5	100.81	115.71	129.24	136.12	122.12	135.3
		581	102.32	116.39	129.45	137.06	123.02	134.16
		581.5	102.66	115.56	129.09	137.04	122.6	133.85
		582	103.21	116.04	129.06	138.33	123.06	132.95
		582.5	103.24	116.62	129.83	138.88	123.83	133.07
		583	103.71	116.68	129.45	139.48	124.14	134.26
		583.5	103.47	117.16	129.64	138.71	123.76	135.58
		584	104.64	116.76	130.03	137.93	123.35	135.9
		584.5	105.76	116.27	129.05	138.59	124.12	135.73
		585	104.77	117	129.15	137.9	123.81	135.8
		585.5	103.83	116.75	129.07	137.49	122.9	136.62
		586	104.19	117.2	128.64	138.38	123.11	136.21
		586.5	104.26	118.47	128.41	137.46	122.71	136.79
		587	104.82	117.57	128.16	137.74	122.61	137.46
		587.5	104.88	117.83	127.58	137.99	123.02	137.54
		588	105.09	119.14	127.49	139.32	122.87	136.69
		588.5	104.74	119.56	126.93	140.22	122.62	135.84
		589	103.43	119.64	129.01	140.48	122.63	135.49
		589.5	104.87	119.28	128.92	141.53	123.03	136.41
		590	104.82	119.61	129.91	141.92	123.19	135.17
		590.5	104.45	119.27	130.33	141.4	122.5	136.41
		591	103.22	118.37	131.25	142.08	121.51	136.14
		591.5	102.73	118.47	132.09	141.32	121.56	136.1
		592	102.49	117.63	132.98	141.57	121.97	135.38
		592.5	102.53	116.96	133.52	141.31	122.4	135.72
		593	102.41	117.63	134.08	141.07	123.14	136.48
		593.5	102.71	117.25	133.65	140.46	122.49	135.02
		594	101.75	118.06	134.09	139.72	122.42	134.85
		594.5	101.91	118.31	133.19	137.64	123.93	135.16
		595	102.23	118.98	132.44	137.63	124.59	135.04
		595.5	101.93	118.67	132.4	137.9	125.01	135.31
		596	102.58	118.78	132.73	137.97	124.47	135.04
		596.5	102.34	119.79	132.17	137.84	123.5	134.77
		597	102.74	119.07	130.22	136.78	124.04	134.56
		597.5	103.66	119.58	129.62	137.29	124.07	133.53
		598	103.63	120.89	128.95	137.97	124.6	135.4
		598.5	104.1	121.03	129.38	137.73	124.53	134.37
		599	104.7	121.06	129.04	139.48	122.48	135.98
		599.5	104.69	121.32	128.93	139.25	123.13	135.41
		600	105.73	121.18	128.17	138.53	123.6	135.79
		600.5	104.29	122.42	127.55	137.81	123.45	136.39
		601	104.43	123.35	128.09	136.16	123.52	136.78
		601.5	104.64	122.71	129.22	137.04	122.18	136.66
		602	103.8	122.21	128.71	135.77	122.39	136.79
		602.5	103.16	123.56	128.62	140.4	121.97	136.89
		603	103.12	135.69	128.12	171.74	122.9	140.54
		603.5	105.26	164.73	127.93	204.37	126.06	164.86
		604	109.09	198.99	128.67	236.21	140.26	201.18
		604.5	121.21	235.22	129.56	271.78	167.46	234.88
		605	138.13	270.89	142.04	311.84	192.56	262.13
		605.5	160.3	305.87	171.97	356.47	215.68	290.47
		606	181.46	342.08	205.26	399.47	237.76	322.67
		606.5	202.63	376.81	237.71	444.19	257.41	352.96
		607	227.99	411.25	262.13	480.6	284.21	383.3
		607.5	254.16	434.48	290.82	490.16	311.03	411.38
		608	277.75	440.02	325.05	496.52	338.98	416.36
		608.5	302.59	441.87	357.69	505.33	355.84	414.82
		609	318.78	440.48	389.18	507.99	360.51	411.25
		609.5	332.73	437.91	409.58	506.89	367.38	412.27
		610	341.39	434.16	417.3	501.8	376.79	414.75
		610.5	352.39	431.07	420.01	498.66	386.5	413.97
		611	362.68	428	421.86	491.88	398.59	414.57
		611.5	369.99	421.47	429.34	488.39	402.73	414.43
		612	376.15	417.99	434.11	484.43	406.32	413.92
		612.5	380.24	417	432.8	481.47	405.05	413.27
		613	383.33	412.56	433.07	476.17	405.32	410.52
		613.5	385.05	409.59	435.17	475.01	404.66	412
		614	384.85	408.19	433.68	471.09	402.79	413.71
		614.5	383.09	406.72	428.87	470.56	402.02	417.56
		615	380.91	406.18	423.95	466.74	401.18	417.17
		615.5	381.66	406.15	420.23	464.71	399.37	418.1
		616	379.05	405.75	420.25	462.64	399.46	418.74
		616.5	376.48	405.7	419.2	459.53	399.87	419.37
		617	377.06	402.24	419.09	456.99	399.32	421.53
		617.5	373.99	400.88	418.82	456.12	395.16	421
		618	373.73	397.74	418.13	453.72	393.98	421.24
		618.5	372.09	395.09	419.67	454.63	391.94	421.93
		619	372.06	391.83	421.07	449.94	389.96	419.53
		619.5	370.4	388.77	423.02	447.92	389.86	419.52
		620	366.84	386.42	427.18	446.06	388.47	419.18
		620.5	366.59	383.23	429.81	444.51	386.15	419.82
		621	366.03	378.3	429.49	444.11	383.21	420.74
		621.5	364.01	376.63	429.73	444.15	382.01	421.04
		622	363.85	373.07	428.54	441.02	382.21	421.67
		622.5	363.77	370.73	427.03	440.06	381.31	419.75
		623	363.78	368.93	427.33	435.85	381.12	419.79
		623.5	360.78	368.26	422.6	436.1	381.6	417.61
		624	360.49	366.3	420.88	435.1	378.51	417.41
		624.5	359.58	362.81	416.08	434.12	377.73	416.03
		625	356.71	361.08	411.14	429.58	376.63	414.52
		625.5	354.69	358.86	411.28	426.95	373.39	409.08
		626	353.02	355.84	410.18	424.2	373.92	405.9
		626.5	349.83	353.24	410.09	424.27	371.69	403.09
		627	346.1	350.87	405.28	420.41	369.15	402.58
		627.5	342.85	347.03	402.53	420.09	367.87	400.75
		628	339.59	342.87	401.75	415.45	364.98	400.36
		628.5	337.32	338.34	399.74	411.89	363.93	399.15
		629	333.93	335.25	398.84	407.73	361.25	399.62
		629.5	332.59	334.11	398.44	406.96	360.08	397.52
		630	331.39	331.79	395.12	405.53	360.96	400.55
		630.5	327.34	328.87	392.05	403.69	358.62	398.82
		631	326.7	326.46	390.04	400.94	357.54	396.79
		631.5	324.86	325.33	390.93	399.98	355.96	393.09
		632	321.79	323.33	390.17	397.86	355.89	390.68
		632.5	322.16	323.05	390.23	398.11	354.76	388.35
		633	318.59	321.84	388.41	394.99	356.12	385.22
		633.5	315.61	320.87	388	394.53	354.38	383.32
		634	313.4	316.65	387.91	392.04	352.12	381.13
		634.5	311.61	315.53	386.84	390.69	349.25	378.18
		635	310.19	313.91	385.85	390.08	349.83	377.65
		635.5	309.58	315.18	384.61	389.79	350.08	377.19
		636	305.01	312.94	385.47	387.84	349.23	376.56
		636.5	304.43	310.54	382.89	387.57	345.84	377.24
		637	302.22	307.06	381.33	386.47	345.21	375.53
		637.5	299.69	304.7	381.62	386.74	341.55	375.51
		638	299.7	301.52	380.15	384.61	341.11	372.86
		638.5	298.96	300.57	377.53	384.52	339.77	372.8
		639	294.84	298.47	376.73	383.93	338.72	371.19
		639.5	293.1	295.63	376.28	381.5	335.59	368.61
		640	289.07	289.98	374.28	379.54	333.39	367.59
		640.5	289.06	286.07	370.96	379.31	330.89	366.67
		641	287.46	283.72	368.99	377.23	332.74	365.23
		641.5	284.62	282.12	367.18	374.68	330.25	363.73
		642	283.77	280.96	365.32	372.7	329.46	363.2
		642.5	280.58	279.75	364.23	371.4	329.24	362.71
		643	277.34	278.12	364.37	368.5	327.61	361.35
		643.5	275.72	276.33	361.61	366.83	327.55	359.18
		644	273.45	275.26	360.39	364.74	325.26	358.08
		644.5	271.3	272.6	358.51	364.03	323.65	355.85
		645	267.45	271.93	357.61	361.28	324.96	353.75
		645.5	264.59	269.62	356.82	359.19	323.09	348.89
		646	263.73	269.41	355.07	357.27	322.29	347.5
		646.5	261.9	267.55	352.11	356.28	320.98	344.37
		647	259.03	264.87	351.4	355.77	318.22	341.61
		647.5	257.28	261.82	347.84	353.61	317.28	338.53
		648	256.13	259.36	346.68	348.58	315.19	336.06
		648.5	254.45	255.73	345.07	346.32	314.04	334.61
		649	252.32	253.63	344.65	343.62	312.44	332.73
		649.5	253.07	251.15	342.25	342.86	311.75	330.39
		650	251.24	248.91	339.95	341.88	310.3	331.35
		650.5	248.16	244.87	339.22	341.71	309.36	330.79
		651	245.1	242.52	338.35	339.65	307.83	330.25
		651.5	245.35	240.47	334.64	337.62	308.8	327.99
		652	242.49	239	335.67	337.88	310.16	327.63
		652.5	240.56	235.79	333.62	338.97	309.92	326.83
		653	237.56	235.22	332.87	337.4	310.57	324.97
		653.5	236.97	235.07	332.07	335.42	309.31	324.11
		654	233.53	232.12	329.38	333.92	305.56	322.5
		654.5	231.48	230.9	328.48	331.04	304.72	320.69
		655	229.91	229.28	324.66	328.63	303.75	319.33
		655.5	227.28	225.96	323.14	327.49	303.62	318.97
		656	224.07	225.7	322.89	326.21	301.28	318.73
		656.5	221.27	224.29	320.22	322.94	299.35	315.38
		657	217.94	223.34	318.7	321.32	299.36	315.11
		657.5	218.04	222.61	316.41	320.03	299.38	313.84
		658	214.63	219.45	313.56	318.09	300.93	311.79
		658.5	213.57	217.85	312.34	315.89	302.18	312.42
		659	213.01	214.56	310.32	314.44	299.72	309.13
		659.5	211.53	212.38	310.5	314.06	298.31	307.88
		660	209.28	212.62	309.65	313.91	296.84	303.58
		660.5	208.06	209.85	308.98	311.76	295.83	301.33
		661	206.4	209.63	306.64	312.44	293.98	301.1
		661.5	204.99	207.36	305.6	313.03	292.64	299.25
		662	201.61	203.55	303.73	312.74	289.77	298.52
		662.5	199.72	202.42	302.08	310.88	289.58	296.95
		663	196.8	202.3	300.97	309.04	287.91	294.39
		663.5	193.98	203.91	298.35	308.68	286.95	293.42
		664	193.27	203.61	296.15	307.15	285.9	292.05
		664.5	194.3	200.3	293.96	304.04	284.11	291.29
		665	193.14	199.99	290.21	304.34	283.91	291.86
		665.5	191.74	198.7	288.74	303.37	284.23	291.48
		666	191.58	198.02	287.58	300.49	282.79	290.55
		666.5	190.36	197.21	285.59	298.99	282.28	288.6
		667	188.47	196.13	284.25	299.37	279.59	288.11
		667.5	186.61	195.63	283.4	297.25	279.15	286.57
		668	185.18	193.89	284.13	295.23	279.27	286.23
		668.5	182.44	193.22	281.86	292.55	278.91	284.81
		669	180.18	193.09	280.04	291.7	276.74	283.74
		669.5	177.97	191.29	279.17	289.82	275.98	281.72
		670	176.91	188.53	277.05	288.51	273.64	280.34
		670.5	174.31	187.15	276.51	287.05	272.12	279.28
		671	173.36	187.22	276.51	285.12	271.05	278.23
		671.5	172.71	186.85	275.14	283.31	269.93	276.26
		672	171.97	186.12	274.5	283.75	267.08	276.2
		672.5	169.39	184.25	272.79	284.08	265.88	274.62
		673	169.39	183.36	273.88	283.47	265.52	272.85
		673.5	167.27	182.63	272.4	280.73	265.55	272.03
		674	166.23	181.28	271.8	279.58	263.81	270.1
		674.5	165.38	181.32	271.4	277.41	263.09	268.04
		675	165.07	181.24	270.09	276.04	261.84	265.62
		675.5	162.73	179.56	267.63	274.14	260.2	265.39
		676	162.88	178.25	265.03	272.87	260.54	264.38
		676.5	161.82	176.35	264.08	270.21	259.67	263.68
		677	161.37	176.89	261.58	265.96	258.23	263.24
		677.5	161.21	175.52	259.11	264.04	255.36	261.8
		678	161.64	174.63	259.06	264.32	255.66	260.41
		678.5	161.1	174.66	257.05	262.6	254.69	260.69
		679	159.97	173.12	255.74	264	254.63	261.05
		679.5	157.54	172.12	255.31	262.05	253.2	261.57
		680	156.81	169.88	255.2	262.42	252.36	261.17
		680.5	154.96	169.03	255.17	261.67	251.08	259
		681	154.33	168.84	254.27	261.17	250.99	259.05
		681.5	153.97	168.13	254.42	261.31	249.88	258.36
		682	150.19	167.48	253.6	259.38	249.36	256.46
		682.5	149.02	167.48	253.43	258.66	248.75	256.54
		683	147.61	165.95	252.4	257.79	247.08	256.18
		683.5	146.66	166.09	251.13	254.21	245.85	253.38
		684	146.26	164.96	249.92	254.07	245.85	253.02
		684.5	145.42	165.19	246.74	252.2	244.79	250.03
		685	143.8	163.38	246.98	250.15	242.06	251
		685.5	143.8	160.96	243.85	250.76	240.64	246.64
		686	144.82	159.68	243.55	250.06	240.82	244.61
		686.5	145.47	157.98	242.44	252.17	240.75	246.45
		687	144.08	156.77	240.43	250.48	239.67	245.27
		687.5	142.94	155.56	239.13	250.09	240.3	243.33
		688	141.76	154.84	239	248.75	239.02	242.49
		688.5	142.81	154.17	235.73	248.11	238.14	240.24
		689	142.13	154.71	236.76	248.58	238.51	239.07
		689.5	141.47	155.28	233.42	248.15	238.27	237.72
		690	140.33	156.02	234.34	244.93	237.57	238.26
		690.5	138.03	155.84	233.42	244.08	236.53	236.96
		691	136.47	154.82	231.7	241.3	233.95	234.05
		691.5	136.12	154.02	231.06	239.66	233.77	232.61
		692	136.16	154.39	230.6	238.74	230.92	231.59
		692.5	135.19	153.49	229.73	239.44	230.81	231.5
		693	132.42	153.2	228.98	236.7	230.76	231.1
		693.5	131.28	152.51	228.48	234.43	227.7	230.55
		694	130.25	152.43	228.78	232.45	227.65	229.22
		694.5	129.76	151.23	226.91	234.62	227.53	229.63
		695	128.57	150.76	224.73	234.06	226.48	229.39
		695.5	127.93	151.73	223.61	233.45	227.65	228.14
		696	126.37	151.71	221.46	233.05	225.75	227.07
		696.5	125.05	151.23	220.81	231.92	225.6	225.88
		697	125.53	150.68	218.93	229.49	224.42	223.84
		697.5	125.11	150.12	218.84	229.95	223.15	221.2
		698	126.41	148.99	215.94	229.96	223.62	220.72
		698.5	126.38	147.28	215.94	230.7	221.98	220.44
		699	126.53	146.29	214.02	228.06	222.08	217.86
		699.5	125.49	145.7	214.12	226.47	221.47	216.99
		700	124.8	144.01	214.46	226.03	219.01	216.6
		700.5	124.62	143.47	214.02	226.77	218.43	215.99
		701	123.72	142.87	213.51	225.79	218.96	215.29
		701.5	122.64	142.53	213.26	225.48	216.91	216.41
		702	122.41	141.78	210.6	225.46	216.47	217.88
		702.5	120.85	142.23	209.6	222.95	215.46	217.1
		703	120.94	143.21	207.77	223.92	214.77	215.54
		703.5	119.55	143.24	208.22	222.56	212.29	215.83
		704	121.28	142.62	206.78	221.56	212.21	214.81
		704.5	121.92	142.67	205.69	220.73	211.13	214.54
		705	121.17	142.05	205.26	218.6	209.62	213.71
		705.5	121.4	140.6	204.6	218.23	208.11	212.05
		706	122.1	140.98	202.99	218.12	209.22	210.42
		706.5	122.63	142.46	203.42	217.21	208.82	209.21
		707	120.69	141.59	204.2	217.47	209.54	208.49
		707.5	119.82	141.95	202.35	215.61	208.32	208.21
		708	120.19	142.62	201.48	216	207.83	206.42
		708.5	118.74	142.6	200.95	217.43	206.83	206.65
		709	118.79	143.62	199.12	216.32	206.53	205.93
		709.5	119.03	143.64	198.27	216.31	206.77	204.28
		710	119.67	143.59	197.17	214.79	207.06	204.77
		710.5	118.82	141.84	197.99	214.07	205.02	204.07
		711	117.22	140	197.9	212.58	204.39	202.81
		711.5	118.46	141.36	196.7	212.6	203.38	202.49
		712	117.42	139.86	195.89	211.54	205.29	200.89
		712.5	115.16	138.78	195.95	211.64	203.36	200.92
		713	114.44	137.25	194.76	210.65	202.25	199.98
		713.5	112.71	135.45	194.97	210.6	201.69	199.01
		714	112.01	135.35	193.9	209.9	200.74	201.02
		714.5	111.36	135.1	193.62	208.62	200.19	201.81
		715	111.35	135.22	192.85	207.33	200.83	201.5
		715.5	111.82	135.36	193.02	207.8	199.45	201.12
		716	111.8	134.31	193.64	205.99	199.13	201.14
		716.5	111.66	134.41	193.85	204.9	196.73	202.05
		717	113.28	133.62	192.12	203.64	197.96	201.93
		717.5	112.63	133.64	191.59	202.99	197.76	201.49
		718	113.68	133.83	192.24	203.92	198.68	201.69
		718.5	113.23	134.18	192.5	204.13	197.46	199.35
		719	113.31	134.73	191.47	205.81	195.9	197
		719.5	112.11	134.06	189.99	205.4	194.53	196.63
		720	112.15	133.52	187.93	203.67	194.76	196.28
		720.5	112.42	132.02	186.55	205.18	193.92	194.14
		721	111.66	131.86	185.87	204.12	194.08	193.1
		721.5	111.07	133.65	187.36	203.71	192.48	192.51
		722	111.37	134.46	187.74	202.64	191.46	192.46
		722.5	110.12	134.65	187.21	201.48	189.99	191.15
		723	110.22	133.73	185.05	199.63	189.42	192.44
		723.5	108.84	133.34	185.07	197.41	189.59	192.39
		724	109.38	134.58	185.72	198.76	188.42	191.82
		724.5	108.7	134.25	185.83	199.29	187.84	191.44
		725	108.27	134.78	184.38	197.25	187.24	190.76
		725.5	109.33	134.05	182.99	197.42	185.97	189.58
		726	108.24	132.91	180.96	196.78	185.86	188.21
		726.5	108.52	131.79	180.69	195.46	185.46	186.5
		727	108.44	131.86	179.32	193.06	185.42	186.14
		727.5	109	131.33	179.27	194.14	185.17	184.26
		728	108.9	131.57	179.22	193.62	184.49	184.05
		728.5	108.21	130.12	177.47	191.06	184.25	183.95
		729	108.29	129.83	177.44	190.61	184.84	184.21
		729.5	108.05	131.01	177.11	191	184.36	185.18
		730	107.25	130.12	178.71	191.06	184.01	185.09
		730.5	107.81	129.54	177.65	190.35	183.72	185.07
		731	107.26	132.39	176.3	192.21	183.23	184.84
		731.5	108.26	131.31	175.29	191.81	182.19	184.81
		732	107.41	130.32	174.61	191.33	182.66	184.51
		732.5	107.73	130.38	173.19	191.57	181.37	182.98
		733	107.84	130.8	172.28	191.73	181.48	182.71
		733.5	108.86	129.63	171.52	190.18	180.07	181.29
		734	107.7	128.15	172.04	189.07	179.9	180.65
		734.5	108.53	128.23	170.74	188.04	179.26	181.48
		735	107.87	128.7	170.51	188.44	180.06	181.42
		735.5	108.76	124.86	169.72	186.47	179.8	181.01
		736	107.35	124.5	169.77	186.92	179.78	179.91
		736.5	107.34	124.9	169.38	185.93	178.99	180.71
		737	107.89	123.96	169.34	185.77	178.56	180.52
		737.5	109.08	123.26	170.34	184.99	177.35	180.93
		738	107.45	125.43	169.2	185.83	176.5	181.24
		738.5	108.51	125.1	169.81	187.06	175.83	180.94
		739	108.6	125.42	170.78	187.06	177.07	180.82
		739.5	108.59	125.31	170.5	186.38	175.39	180.24
		740	108.26	126.37	170.82	186.01	173.86	180.34
		740.5	108.17	127.47	170.85	185	173.56	180.61
		741	107.96	127.62	170.94	185.52	173.75	179.1
		741.5	106.12	127.66	169.13	184.63	173.6	178.79
		742	104.45	128.3	169.01	184.35	175.36	177.36
		742.5	104.2	128.01	169.72	185.01	173.52	176.44
		743	103.62	127.68	169.62	183.97	172.69	177.35
		743.5	103.17	128.33	168.58	183.29	170.5	176.14
		744	103.39	128.7	167.7	182.3	169.61	175.98
		744.5	102.39	127.24	166.02	183.5	169.17	176.34
		745	102.77	126.05	165.29	184.08	167.8	175.54
		745.5	102.99	125.34	165.68	184.06	166.49	176.69
		746	103.42	124.51	168.08	185.24	167.32	176.06
		746.5	103.59	124.74	167	185.48	166	174.89
		747	104.32	123.46	165.78	185.28	167.83	173.4
		747.5	104.18	123.76	163.27	184.17	167.21	171.4
		748	103.47	122.41	163.7	184.25	168.69	171.4
		748.5	103.08	121	164.08	184.34	168.87	170.41
		749	102.55	122.57	164.98	182.72	169.79	170.42
		749.5	102.29	122.18	165.94	183.45	170.55	171.94
		750	103.03	121.95	164.75	182.55	170.81	169.29
		750.5	103.63	123.37	163.21	181.15	169.28	169.25
		751	103.33	122.45	162.99	181.57	168.28	169.04
		751.5	103.63	122.09	163.14	180.06	166.93	170.16
		752	102.7	122.35	164.15	180.35	166.33	170.31
		752.5	102.19	123.52	162.47	180.78	164.8	169.39
		753	103.22	124.4	162.99	181.61	164.82	170.39
		753.5	104.4	123.07	163.24	182.16	164.29	169.55
		754	104	123.14	161.36	180.54	163.68	167.46
		754.5	103.12	124.22	162.44	179.06	163.35	168.14
		755	101.84	123.89	161.72	178.96	163.37	168.71
		755.5	102.18	123.63	162.19	177.99	163.24	170.06
		756	100.91	124.55	162.99	178.39	163.77	169.64
		756.5	102.21	124.52	161.78	177.87	164.49	168.51
		757	102.68	124.54	162.99	176.93	163.79	168.78
		757.5	101.26	125.57	163.49	176	163.97	168.22
		758	99.91	125.94	163.52	175.09	164.32	167.43
		758.5	99.67	126.58	163.97	174.77	164.89	169.09
		759	99.65	125.81	164.37	175.43	163.57	169.6
		759.5	99.97	123.63	163.54	174.52	163.49	168.73
		760	99.17	123.61	161.45	174.76	163.27	167.77
		760.5	99.48	123.1	160.83	174.16	163.01	167.84
		761	99.24	122.75	160.63	173.66	162.93	168.26
		761.5	98.83	120.97	159.25	173.38	163.01	168.39
		762	98.71	119.99	157.32	172.87	162.73	168.32
		762.5	98.41	120.89	156.82	172.13	161.29	168.33
		763	98.83	121.45	155.27	172.52	159.92	165.58
		763.5	98.18	121.9	153.62	171.84	160.54	164.89
		764	99.17	123.38	153.38	172.11	158.61	163.9
		764.5	99.7	124.95	155.05	170.68	158.7	163.28
		765	100.3	125	155.74	170.92	157.66	162.51
		765.5	100.69	124.05	156.09	172.61	157.95	162.47
		766	100.81	125.26	155.9	173.29	157.51	162.04
		766.5	101.55	124.79	156.23	172.96	156.68	162.06
		767	102.17	123.11	155.19	172.64	156.71	161.62
		767.5	103.36	121.96	156.22	171.99	156.84	163.28
		768	104.7	120.68	155.63	171.62	157.02	162.87
		768.5	105.07	120.26	156.98	171.76	158.86	164.46
		769	105.25	118.54	155.06	172.94	158.66	163.59
		769.5	104.13	118.04	152.3	172.73	159	163.73
		770	103.11	118.37	151.83	170.82	156.74	163.15
		770.5	102.81	118.03	151.11	170.41	157.4	163.36
		771	103.17	118.18	151.96	169.53	158.04	161.89
		771.5	102.74	118.65	153.16	169.9	158.38	161.4
		772	102.03	119.07	153.62	169.64	157.58	160.39
		772.5	101.24	119.62	153.92	170.77	156.86	160.34
		773	100.5	119.63	153.6	171.63	155.76	159.43
		773.5	101.03	120.02	154.86	170.94	155.49	159.82
		774	101.29	120	155.95	170.67	154.03	159.89
		774.5	102.72	120.62	156.4	170.1	155.16	160.54
		775	103.62	120.58	157.26	168.92	154.81	160.22
		775.5	103.46	119.89	156.14	169.72	155.03	161.18
		776	104.33	120.35	155.16	170.16	153.92	161.03
		776.5	103.02	119.52	154.66	171.57	153.51	161.42
		777	102.02	119.79	154.95	170.18	152.7	161.6
		777.5	101.81	119.6	156.25	168.62	152.27	161.14
		778	101.09	119.6	155.92	169.07	151.06	161.82
		778.5	102.47	119.21	155.41	168.31	151.99	161.2
		779	101.3	119.56	154.76	169.62	152.14	160.06
		779.5	102.61	119.93	155.13	168.87	150.4	159.39
		780	101.83	119.44	154.23	169.73	148.84	157.95
		780.5	101.14	118.56	153.99	169.93	149.27	158.64
		781	101.9	117.99	153.75	168.59	150.7	157.51
		781.5	103.66	117.67	153.1	169.24	151.06	156.05
		782	103.37	117.49	151.63	169.89	152.1	155.7
		782.5	102.43	116.94	151.63	169.38	152.4	154.96
		783	101.5	117.95	151.48	170.37	153.61	155
		783.5	100.75	115.92	151.55	169.92	152.48	155.74
		784	99.42	115.74	150.39	170.83	153.15	154.83
		784.5	100.45	116.64	151.48	169.3	153.59	155.43
		785	100.52	116.04	151.89	169.29	152.81	154.41
		785.5	100.43	115.82	150.8	169.57	151.16	155.49
		786	98.92	115.88	150.52	168.21	152.11	156.28
		786.5	98.25	116.6	150.52	168.04	151.95	156.51
		787	98.98	116.7	149.99	167.37	152.19	156.85
		787.5	98.2	115.69	150.47	166.38	151.09	155.25
		788	98.67	116.69	150.39	166.12	151.9	155.4
		788.5	99.2	116.29	150.75	167.61	151.88	155.91
		789	98.49	116.77	149.91	167.66	151.62	155.38
		789.5	99.61	117.18	149.56	167.93	151.54	155.51
		790	100.32	119.18	149.7	168.09	150.73	154.99
		790.5	101.18	119.14	149.51	168.64	149.58	154.67
		791	102.05	119.72	149.51	169.13	148.27	154.63
		791.5	101.86	120.85	149.57	168.48	148.04	153.79
		792	102.72	120.49	148.76	167.68	147.33	154.89
		792.5	103.2	121.27	147.29	167	146.16	153.06
		793	101.7	121.15	147	165.36	145.18	153.43
		793.5	101.14	120.32	147.4	165.72	144.77	153.94
		794	99.66	121.31	146.85	164.98	144.76	153.61
		794.5	99.6	121.18	146.17	163.88	144.89	152.63
		795	99.36	121.68	145.55	164.11	144.28	152.05
		795.5	99.28	120.99	144.07	163.12	143.7	151.66
		796	99.2	119.58	144.36	163.52	143.45	150.63
		796.5	98.46	121.45	146.03	163.1	143.32	151.16
		797	98.61	121.76	146.9	163.9	143.76	152.13
		797.5	99.38	122.45	146.56	162.79	144.51	151.62
		798	99.08	122.55	147.09	161.79	144.41	151.59
		798.5	99.63	121.65	147.4	160.45	143.61	151.72
		799	98.78	121.03	148.16	159.66	143.67	152.41
		799.5	97.42	121.19	148.59	159.53	144.05	152.03
		800	97.14	121.52	149.16	158.9	144.62	151.8
		800.5	97.45	121.65	147.46	159.42	144.29	152.61
		801	97.79	120.82	145.86	160.21	144.16	151.86
		801.5	97.39	119.68	145.86	159.81	144.01	151.44
		802	97.07	119.54	145.69	160.4	143.75	151.42
		802.5	97.3	118.92	145.11	161.9	142.68	149.46
		803	96.35	119.34	144.25	162.19	143.99	148.96
		803.5	95.83	119.34	144.19	163.08	145.12	148.11
		804	96.39	118.97	145.45	163.14	144.81	148.51
		804.5	95.81	119	145.57	163.97	144.12	149.05
		805	95.41	118.91	145.81	163.13	144.13	148.5
		805.5	95.28	118.96	145.44	162.77	144.47	147.79
		806	95.16	116.84	145.01	162.74	145.26	147.24
		806.5	95.88	116.68	144.71	163.88	145.16	147.91
		807	96.4	116.67	145.42	162.12	145.74	149.36
		807.5	97.68	117.5	145.99	161.68	145.5	149.78
		808	98.65	117.18	146.53	161.23	144.04	150.72
		808.5	99.84	117.77	144.81	161.14	143.85	150.85
		809	100.84	117.11	144.48	161.4	144.71	149.71
		809.5	101.9	117.65	144.17	161.06	143.98	149.66
		810	102.2	117.34	143.87	160.69	144.26	150.51
		810.5	102.47	118.17	144.56	160.44	142.99	151.34
		811	102.81	118.34	145.53	159.5	142.46	149.79
		811.5	102.39	118.14	143.5	161.33	143.19	149.37
		812	102.16	117.01	143.18	161.79	142.89	149.4
		812.5	102.22	117.34	142.69	162.88	143.54	148.27
		813	100.64	116.24	143.72	162.38	143.38	147.84
		813.5	101.14	116.35	144.02	161.73	142.83	147.21
		814	101.11	116.3	145.85	162.75	144.06	147.92
		814.5	101.13	116.15	146.45	163.87	141.76	147.95
		815	100.87	118.05	145.62	163.75	142.39	147.62
		815.5	99.91	117.5	145.26	163.6	142.4	147.63
		816	99.93	117.89	146.77	162.7	141.3	146.78
		816.5	99.53	117.63	146.68	162.09	141.06	146.25
		817	98.1	117.83	145.83	161.09	140.68	147.14
		817.5	98.43	118.08	144.76	161.83	140.21	147.38
		818	97.27	118.52	145.51	162.74	140.66	148.54
		818.5	96.66	118.67	144.39	163.35	140.6	147.73
		819	95.28	118.35	144.09	162.48	141.89	147.49
		819.5	95.87	118.2	143.85	163.08	141.8	147.15
		820	95.83	118.89	143.41	162.93	141.74	148.02
		820.5	95.86	118.61	143.51	161.9	141.88	148.06
		821	96.33	119.76	143.29	162.39	142.41	148.37
		821.5	97.99	118.71	144.17	161.88	143.37	148.03
		822	98.77	118.96	144.79	163.38	144.28	147.45
		822.5	100.03	118.24	144.27	162.82	144.81	146.67
		823	99.36	118.3	144.16	161.64	144.05	147.52
		823.5	100.75	119.06	144.86	162.31	143.56	146.78
		824	100.01	119.42	144.57	161.56	142.87	146.71
		824.5	99.82	118.21	144.35	162	143.11	146.23
		825	101.51	117.72	143.65	163.09	142.56	147.33
		825.5	101.67	116.07	143.24	163.15	141.63	146.79
		826	101.69	116.92	143.9	163.63	140.77	146.06
		826.5	101.82	117.47	143.31	162.45	140.66	146.35
		827	100.93	118.35	142.62	161.43	138.39	146.84
		827.5	101.48	117.51	142.71	162.07	138.9	146.46
		828	101.13	118.17	141.75	161.13	139.46	147.45
		828.5	101.25	117.57	142.12	160.21	140.34	147.16
		829	102.04	117.96	142.01	158.59	139.94	146.56
		829.5	101.21	119.29	141.61	157.65	140.35	146.32
		830	100.33	120.6	142.64	156.8	140.98	146.46
		830.5	100.49	119.92	142.03	156.37	140.01	147.49
		831	101.28	119.52	141.99	154.9	139.77	147.07
		831.5	101.06	118.59	141.92	154.95	141.35	146.74
		832	101.62	118.32	140.85	153.37	140.87	146.9
		832.5	102.07	118.23	140.23	153.72	140.73	147
		833	101.61	118.18	141.27	154.76	138.8	147.14
		833.5	101.01	118.6	141.47	156.1	138.48	147.36
		834	101.24	117.92	141.55	157.24	139.21	146.89
		834.5	101.35	118.06	141.16	159.44	137.9	147.83
		835	101.25	119.11	140.64	160.19	137.41	147.08
		835.5	101.36	118.37	141.18	160.31	137.78	147.67
		836	101.68	119.35	139.91	159.7	136.97	147.28
		836.5	101.41	120.68	141.34	160.22	137.35	146.13
		837	101.47	120.29	141.56	159.21	136.81	145.98
		837.5	102.12	119.94	140.81	159.19	137.63	146.92
		838	101.64	119.05	141.35	158.89	137.79	146.55
		838.5	101.54	118.97	140.94	158.88	137.42	147.1
		839	102.26	118.6	141.38	157.87	138.02	145.83
		839.5	102.43	117.82	141.23	157.64	138.99	146.42
		840	101.66	118.27	141.02	157.27	138.32	146.11
		840.5	102.18	118.22	142.95	157.49	138.31	146.87
		841	102.31	117.27	142.55	158.31	136.66	146.48
		841.5	102.5	116.76	144.46	158.95	137.55	145.53
		842	102.16	116.94	144.73	159.5	137.96	144.78
		842.5	102.63	118.1	143.84	160.12	137.17	145.45
		843	102.03	118.67	144.47	159.44	136.56	144.01
		843.5	101.91	118.39	143.5	157.52	136.65	144.39
		844	101.57	118.43	143.14	157.38	136.4	143.7
		844.5	101.46	118.79	142.93	158.15	137.12	144.4
		845	101.21	117.75	142.74	158.59	137.19	144.28
		845.5	101.62	118.72	142.23	158.02	138.78	144.9
		846	100.25	119.86	140.95	157.64	137.69	144.06
		846.5	101.08	119.58	140.55	157.33	136.35	144.47
		847	101.05	119.53	141.01	156.12	137.05	144.17
		847.5	101.09	119.1	140.48	156.29	136.75	145.38
		848	101.32	119.73	141.59	157.76	136.16	145.46
		848.5	101.24	120.22	142.45	156.81	136.25	145.53
		849	102.22	120.56	142.47	156.15	135.45	144.4
		849.5	101.82	121.49	142.08	156.17	135.92	145.28
		850	101.63	120.81	142.32	156	135.3	145.46
		850.5	102.38	121.05	142.73	156.73	134.94	147.14
		851	102.25	121.49	141.84	155.79	135.71	146.75
		851.5	102.86	121.27	141.63	156.43	136.37	147.35
		852	102.84	121.76	141.8	155.67	136.63	146.2
		852.5	102.88	121.45	141.71	154.99	137.05	145.78
		853	102.29	121.78	142.59	156	138.2	145.64
		853.5	102.28	122.02	143.52	156.27	138.59	145.69
		854	103.84	121.77	143.11	155.64	137.71	143.66
		854.5	103.97	121.44	143.57	155.36	138.08	144.26
		855	104.14	121.06	143.95	154.83	138.24	143.67
		855.5	104.96	120.69	145.31	155.15	138.13	143.9
		856	104.99	119.62	145.51	154.98	136.92	142.92
		856.5	105.82	118.91	145.02	155.42	136.86	144.2
		857	105.23	119.2	143.9	155.88	136.61	144.41
		857.5	106.8	117.51	141.95	154.49	135.7	144.64
		858	107.13	116.89	141.14	154.04	135.34	144.25
		858.5	105.69	116.4	141.19	154.62	135.02	145.11
		859	104.88	116.59	140.81	156.37	134.14	144.75
		859.5	105.85	117.07	139.58	155.74	135.2	144.93
		860	105.4	116.98	139.71	156.81	135.09	145.03
		860.5	105.33	118.08	139.19	156.82	136.53	145.95
		861	105.52	118.37	139.27	157.67	136.54	145.85
		861.5	106.19	118.2	139.8	158.17	136.46	146.4
		862	104.1	119.01	140.76	158.55	136.88	146.12
		862.5	102.13	118.81	141.18	158.87	136.1	146.5
		863	102.39	119.45	141.29	160.19	135.96	147.51
		863.5	102.74	119.58	141.5	158.33	135.8	147.41
		864	102.67	119.39	142.93	159.02	134.59	146.53
		864.5	102.62	119.63	141.93	158.42	133.67	146.64
		865	101.59	119.19	142.37	159.16	133.03	144.95
		865.5	100.49	119.95	142.85	159.07	132.02	144.54
		866	100.92	119.23	142.48	157.97	131.74	143.99
		866.5	103.08	119.4	141.94	157.15	131.11	144.46
		867	104.21	120.43	141.22	156.24	131.39	144.73
		867.5	105.09	119.63	140.43	155.04	131.53	144.31
		868	105.9	120.06	140.59	155.97	131.46	143.75
		868.5	104.74	118.94	139.37	155.73	131.34	142.86
		869	104.19	119.57	139.29	155.91	131.64	142.85
		869.5	106.25	119.95	138.9	155.02	130.52	143.91
		870	107.5	118.67	138.12	153.68	130.83	144.56
		870.5	107.14	118.89	138.52	154.58	130.21	143.92
		871	107.73	119.25	139.3	155.82	129.85	143.36
		871.5	108.15	118.64	138.68	156.62	129.85	143.43
		872	107.72	119.16	138.85	155.54	130.44	143.07
		872.5	108.16	119.54	138.37	154.96	130.46	144.22
		873	109.63	120.39	138.36	154.9	130.02	145.14
		873.5	109.59	120.88	139.31	153.74	130.52	144
		874	109.51	121.14	139.69	154.16	130.67	144.21
		874.5	109.65	122.46	140.46	153.97	130.05	143.48
		875	110	122.39	139.66	153.4	131.02	144.14
		875.5	108.9	122.18	139.52	153.24	131.93	143.93
		876	108.1	121.36	140.57	152.64	131.62	143.5
		876.5	108.27	122.5	141.06	151.94	131.95	142.96
		877	106.93	122.21	140.81	152.23	131.63	142.48
		877.5	106.78	120.82	140.26	152.88	131.35	143.61
		878	107.51	120.54	139.24	154.27	131.29	144.21
		878.5	107.6	119.98	139.4	153.6	132.04	143.77
		879	107.09	119.81	139.17	154.42	133.07	143.67
		879.5	107.56	120.5	139.93	155.04	133.02	143.63
		880	107.51	120.71	139.54	155.51	132.43	143.25
		880.5	107.1	121.65	139.06	155.19	132.44	143.47
		881	107.33	121.48	139.25	156.69	132.74	144.56
		881.5	107.52	121.19	140.13	156.3	133.22	143.74
		882	106.65	122.08	140.68	155.91	133.89	142.82
		882.5	106.25	120.64	141.19	155.35	133.63	142.67
		883	105.96	120.32	141.67	155.61	133.26	143.2
		883.5	106.8	120.75	141.38	155.3	132.91	143.71
		884	105.29	120.8	140.74	154.6	134.59	142.73
		884.5	105.46	120.63	141.08	154.27	134.37	143.42
		885	106.11	119.81	141.12	153.11	134.38	143.2
		885.5	105.48	118.95	140.3	152.89	133.36	142.34
		886	105.93	118.84	139.44	153.43	133.46	142.62
		886.5	105.73	119.05	138.67	152.93	133.79	142.73
		887	106.38	120	138.68	151.28	133.17	143.56
		887.5	107.62	120.71	139.03	151.14	133.65	143.32
		888	106.31	120.73	139.79	152.12	132.98	143.2
		888.5	107.82	121.81	139.55	152.27	131.74	143.99
		889	108.25	121.36	139.28	151.65	132.16	143.92
		889.5	108.82	122.17	139.69	154.77	132.3	143.45
		890	108.54	122.41	139.05	153.97	132.37	144.03
		890.5	108.35	122.76	139.44	155.25	132.7	144.24
		891	109.63	122.24	139.89	156.4	132.31	143.91
		891.5	109.17	122.51	139.97	158.15	132.75	142.95
		892	107.92	121.67	138	158.65	131.42	142.41
		892.5	109.25	121.5	137.55	158.72	132.04	142.14
		893	108.94	120.38	137.99	158.96	132.06	143.89
		893.5	107.33	121.72	137.33	159.54	131.13	143.57
		894	107.81	122.59	137.48	157.99	131.52	143.46
		894.5	109.39	121.97	139.08	157.94	131.45	142.47
		895	110.81	121.56	139.64	156.21	130.6	142.07
		895.5	110.42	121.34	140.89	156.09	131	143.03
		896	110.93	120.86	140.72	155.8	132.54	142.5
		896.5	110.38	121.7	141.91	155.8	132.83	142.02
		897	110.33	121.88	140.55	155.84	133.06	142.97
		897.5	109.9	122.31	140.91	154.9	132.42	141.1
		898	111.78	121.44	142.11	154.61	132.85	140.8
		898.5	110.99	120.55	141.73	154.5	133.25	141.88
		899	110.7	121.55	140.92	155.23	132.95	141.79
		899.5	110.28	123.22	140.08	155.5	132.91	142.1
		900	110.15	123.78	138.81	154.81	131.78	140.69
		900.5	109.28	124.35	138.4	155.04	131.11	140.72
		901	109.51	124.18	138.05	154.14	131.63	141.11
		901.5	108.27	124.07	139.75	152.78	131.9	140.4
		902	109.8	123.71	139.85	154.2	130.71	140.07
		902.5	109.12	123.96	139.41	154.77	130.07	139.76
		903	109.56	124.53	139.21	156.5	128.63	140.74
		903.5	109.65	124.82	139.79	156.33	128.37	141.22
		904	108.09	122.91	139.42	155.69	128.48	142.05
		904.5	108.51	123.07	139.64	155.76	129.39	142.88
		905	109.04	124.16	144.57	157.03	133.91	146.49
		905.5	112.38	138.14	168.74	160.39	147.98	155.35
		906	126.99	166.57	203.28	166.94	168.2	164.54
		906.5	139.67	199.95	242.42	178.93	190.23	183.96
		907	154.1	238.86	280.41	198.51	214.3	211.3
		907.5	171.08	275.4	315	220.9	243.32	234.82
		908	193.66	314.4	347.03	250.62	273.55	260.11
		908.5	219.36	353.49	381.7	277.96	301.29	286.01
		909	243.47	391.47	412.58	303.79	331.75	316.19
		909.5	271.3	427.19	437.26	329.05	359.28	342.54
		910	296.85	449.25	443.03	355.4	378.49	363.23
		910.5	314.62	456.33	436.94	378.57	391.07	381.69
		911	333.7	459.28	426.7	394.91	401.87	393.35
		911.5	350.34	457.28	418.07	406.13	409.43	398.67
		912	364.04	459.73	414.44	413.06	409.9	404.5
		912.5	371.04	456.81	413.03	413.8	408.93	410.11
		913	375.46	456.87	411.2	418.32	410.04	414.09
		913.5	383.24	455.82	412.35	425.56	409.28	412.31
		914	386.7	454.32	416.94	431.95	407.21	413.83
		914.5	391.64	452.58	419.24	434.32	405.03	414.95
		915	393.31	450.73	421.91	437.25	402.95	416.56
		915.5	394.58	450.24	426.57	440.59	401.6	414.46
		916	397.12	448.67	430.2	441.78	402.5	411.86
		916.5	398.07	443.66	432.02	444.67	403.37	409.99
		917	403.24	442.68	431.52	445.31	405.3	407.72
		917.5	407.84	438.68	431.81	442.66	404.58	406.04
		918	406.56	434.96	433	439.64	405.27	407.36
		918.5	405.73	432.96	431.38	437.22	406	407.66
		919	404.02	429.9	433.62	436.29	405.73	407.41
		919.5	403.29	427.45	436.4	433.39	403.79	409.27
		920	398.47	423.01	439.3	429.99	403.4	410.44
		920.5	396.42	421.66	440.13	428.04	401.48	411.63
		921	397.03	418.78	440.72	426.07	401.85	412.8
		921.5	393.16	415.24	445.46	427.13	400.84	414.45
		922	390.1	411.8	445.48	428.74	402.85	413.4
		922.5	390.97	410.67	446.18	429.32	403.36	413.75
		923	391.03	410.67	448.81	429.05	401.26	413.92
		923.5	390.26	411.41	446.35	428.87	400.85	412.69
		924	388.95	412.73	445.14	429.53	400.32	411.86
		924.5	391.22	414.02	441.53	429.4	399.63	413.1
		925	389.45	410.58	440.34	428.15	399.93	412.64
		925.5	387.31	409.39	440.63	424.78	397.53	412.65
		926	386.21	407.29	439.27	424.32	397.13	412.71
		926.5	384.54	406.4	440.02	422.79	396	413.46
		927	380.6	402.97	437.61	419.23	393.24	413.25
		927.5	379.05	399	434.48	416.6	391.64	410.29
		928	375.59	396.5	434.59	414.78	389.61	409.09
		928.5	374.31	393.69	434.52	413.27	389.51	407.48
		929	372.55	389.79	432.46	413.06	389.01	404.83
		929.5	370.74	389.45	430.05	413.86	387.25	402.29
		930	368.84	388.01	429.79	415.34	387.3	401.07
		930.5	366.03	387.43	428.51	414.31	386.55	397.48
		931	364.77	387.27	427.24	414.19	387.55	397.81
		931.5	365.67	386.96	428.74	414.27	386.95	397.47
		932	363.75	386.88	428.5	414.33	387.17	396.53
		932.5	363.28	383.81	427.52	413.36	386.61	397.46
		933	361.05	382.09	425.89	413.76	387.49	396.43
		933.5	359.82	382.31	427.89	414.34	385.98	394.82
		934	359.31	378.55	429.47	412.99	384.59	394.96
		934.5	358.2	378.07	429.78	411.4	385.17	393.05
		935	357.4	375.21	429.38	408.14	384.08	391.67
		935.5	357.17	372.2	429.12	405.39	381.84	388.6
		936	355.97	370.09	428.24	406.45	381.34	384.99
		936.5	355.78	367.99	427.82	404.86	380.06	383.04
		937	354.35	367.97	427.24	403.33	378.56	382.47
		937.5	354.21	365.82	427.38	400.91	376.11	381.24
		938	352.6	362.59	425.59	397.89	376.3	379.6
		938.5	352.28	361.49	423.73	396.56	376.26	377.86
		939	352.04	359.6	421.83	396.11	375.71	376.69
		939.5	350.22	357.44	421.82	395.31	374.74	377.28
		940	348.96	356.41	420.37	395.96	374.4	376.58
		940.5	348.78	355.86	419.75	393.18	373.32	377.26
		941	348.22	353.49	418.82	393.58	373.17	377.21
		941.5	349.15	352.24	419.58	392.42	371.62	372.47
		942	347.46	349	416.94	391.34	368.67	369.51
		942.5	344.95	346.49	415.44	390.37	366.72	369.43
		943	343.76	346.33	414.15	388.12	366.31	369.22
		943.5	341.29	343.97	411.93	385.31	363.8	367.68
		944	342.17	340.54	409.76	384.37	363.26	366.86
		944.5	341.32	338.17	409.68	382.57	361.54	366.13
		945	339.48	335.19	407.26	382.8	361.66	361.59
		945.5	339.58	333.14	406.22	380.06	360.82	358.81
		946	337.5	331.26	402.73	380.52	360.88	359.21
		946.5	335.88	331.86	402.12	379.37	363.08	359.02
		947	336.3	331.48	401.2	379.1	362.93	358.48
		947.5	334.42	329.94	402.43	377.82	359.41	358.03
		948	335.97	328.59	402.11	378.98	360.29	357.67
		948.5	334.72	328.94	401.13	378.16	358.9	354.42
		949	332.85	328.25	399.33	377.55	358.13	352.52
		949.5	331.89	325.28	398.8	378.18	354.52	352.67
		950	330.87	323.95	398.1	378.88	353.23	353
		950.5	329.02	322.81	396.79	376.18	351.29	351.5
		951	328.34	320.7	395.54	375.49	348.87	350.68
		951.5	326.14	320.87	396.55	373.93	346.89	349.42
		952	326.44	318.55	393.17	373.68	347	345.57
		952.5	323.83	316.96	391.63	372.82	346.08	345.36
		953	322.72	314.63	391.63	372.39	346	345.2
		953.5	321.34	312.27	391.31	371.62	345.09	344.92
		954	318.95	313.46	391.52	368.99	347.08	344.69
		954.5	315.86	311.16	390.51	367.2	345.57	344.37
		955	315.64	308.3	391.57	368.41	346.37	344.14
		955.5	316.39	305.98	391.79	367.69	346.17	343.19
		956	315.53	302.95	388.8	367.4	346.23	341.74
		956.5	314.84	301.78	389.34	366.13	348.22	342.89
		957	312.9	298.67	387.89	363.49	346.35	340.03
		957.5	310.21	298.25	387.02	363.75	345.41	339.92
		958	309.1	297.45	385.62	364.58	342.53	339.32
		958.5	308.66	295.1	384.86	363.86	341.03	338.92
		959	308.28	293.18	383.7	364.58	342.05	336.48
		959.5	308.1	291.65	381.59	363.33	342.42	335.53
		960	305.63	289.46	381.65	361.28	342.2	334.04
		960.5	305.13	285.21	380.12	360.71	340.3	333.18
		961	302.98	281.75	377.3	361.32	339.02	331.2
		961.5	300.84	279.84	376.59	361.18	337.3	331.83
		962	301.83	279.08	373.44	358.47	335.97	331.56
		962.5	301.4	275.5	371.5	358.25	338.34	331.42
		963	300.27	273.62	368.4	357.46	336.05	330.17
		963.5	299.79	272.82	368	355.88	335.99	330.33
		964	296.27	270.99	368.49	355.52	335.37	328.6
		964.5	292.91	270.26	365.24	355.58	335.01	328.73
		965	291.98	271.09	365.12	354.57	334.6	327.22
		965.5	292.05	271.41	366.33	352.43	332.61	326
		966	291.77	272.64	367.36	351.61	332.43	325.65
		966.5	291.04	271.42	367.97	351.97	333.28	324.63
		967	289.01	269.26	367.04	348.94	332.3	322.74
		967.5	286.29	266.46	367.43	347.75	332.33	321.5
		968	282.65	266.88	365.05	347.24	329.95	320.22
		968.5	284.26	268.02	364.03	347.17	328.37	320.86
		969	283.7	266.42	363.58	347.38	326.79	319.19
		969.5	280.28	264.96	363.43	346	326.77	318.09
		970	276.65	262.3	362.22	345.12	326.32	317.75
		970.5	275.68	259.45	359.71	344.12	327.8	315.74
		971	273.36	258.02	356.24	343.38	325.63	314.21
		971.5	272.58	257.46	356.81	343.53	324.82	312.92
		972	272.96	257.11	354.96	343.49	325.21	313.84
		972.5	274.46	254.85	354.14	342.78	323.91	312.78
		973	270.78	251.4	351.69	341.35	323.31	313.48
		973.5	270.27	250.02	351.53	339.78	322.98	312.42
		974	270.68	248.87	348.77	340.59	322	312.24
		974.5	270.39	247.95	346.48	341.57	322.09	312.15
		975	270.76	246.57	345.38	339.75	320.92	310.36
		975.5	269.45	243.72	347.35	339.52	320.56	308.16
		976	270.03	244.09	345.46	339.35	319.32	308.44
		976.5	267.67	242.82	344.32	339.24	317.94	305.78
		977	264.05	240.49	345.9	337.4	316.96	305.2
		977.5	264.11	239.62	343.69	336.18	316.58	301.75
		978	262.62	239.4	342.55	335.72	315.98	301.22
		978.5	260.76	237.98	343.24	334.43	317.92	301.36
		979	258.63	237.08	343.7	333.15	316.4	299.98
		979.5	256.08	236.33	343.37	335.24	313.96	300.7
		980	256.77	236.05	342.48	332.96	313.08	300.37
		980.5	253.48	232.74	342.99	330.66	312.92	299.52
		981	253.61	231.71	344.2	330.05	313.15	299.45
		981.5	252.92	230.76	342.31	330.27	314.09	300.58
		982	252.41	231.33	343.26	328.3	314.16	301.43
		982.5	250.61	230.02	342.79	327.81	312.1	301.58
		983	250.47	227.89	341.59	326.44	310.26	298.43
		983.5	250.52	227.11	340.82	325.92	309.64	296.57
		984	250.26	225.2	339.38	322.77	309.54	295.21
		984.5	248.22	224.18	335.93	323.21	310.08	295.73
		985	248.87	225.14	334.53	323.26	307.43	293.64
		985.5	247.06	223.77	332.47	321.29	306.04	293.33
		986	246.71	223.08	330.92	320.01	303.38	291.71
		986.5	244.93	221.06	329.28	320.5	301.39	289.3
		987	244.81	219.92	327.97	320.79	302.24	288.51
		987.5	243.64	219.75	327.02	320.92	299.49	288.01
		988	241.77	218.46	324.46	319.5	296.89	289.04
		988.5	239.4	217.99	324.76	320.78	296.33	288.65
		989	237.99	215.8	325.98	318.08	295.58	287.46
		989.5	237.58	214.6	324.37	317.24	296.48	288.02
		990	237.66	213.64	322.32	316.04	295.64	286.76
		990.5	237.14	212.6	320.38	316.25	296.92	285.17
		991	235.42	209.49	321.02	315.32	295.8	284.67
		991.5	235.77	207.8	320.19	314.17	294.76	283.53
		992	233	206.49	318.7	314.05	295.4	283.73
		992.5	231.52	206.24	318.3	313.44	297.74	282.93
		993	231.78	205.4	316.61	312.75	297.83	280.96
		993.5	232.22	204.75	315.14	313.98	297.12	278.96
		994	231.05	202.23	316.08	313.61	296.14	276.52
		994.5	230.32	201.41	315.99	315.11	295.71	275.63
		995	228.91	200.17	317.07	313.79	295.07	275.32
		995.5	228.21	200.74	316.61	314.5	295.31	275.94
		996	227.59	200.99	316.53	314.65	294.57	274.56
		996.5	228.47	200.05	315.74	313.71	293.86	274.72
		997	228.34	198.15	316.23	313.47	290.69	273.84
		997.5	227.28	197.2	315.81	312.85	288.93	273.24
		998	223.84	196.88	315.69	311.57	287.51	273.33
		998.5	221.34	197.92	314.6	309.36	287.2	274.11
		999	218.89	198.03	314.3	308.81	287.78	271.64
		999.5	217.7	197.88	312.12	307.59	288.11	270.01
[truncated: 4,002 more rows]
