# Supplementary material for: TMBIM5 is the Ca2+/H+ antiporter of mammalian mitochondria
Source: EMBO Rep. 2022 Nov 2;23(12):e54978. doi: 10.15252/embr.202254978 (PMC9724676; doi:10.15252/embr.202254978)
Supplement: Supplementary file 4 — Source Data for Expanded View and Appendix [file EMBR-23-e54978-s013.zip › Appendix Figure S8_ source numerical data.xlsx]

## Sheet: Appendix Figure S8A
Appendix Figure S8A
LEM1 gene expression fold change
	TMBIM5WT	TMBIM5KO
	1	1.01506
	1	1.34683
	1	1.18651

## Sheet: Appendix Figure S8B
Appendix Figure S8B midle panel						Appendix Figure S8B left panel
	TMBIM5WT+ DMSO	TMBIM5KO+ DMSO	TMBIM5WT+ MG-132	TMBIM5KO+ MG-132			TMBIM5WT	TMBIM5KO
	0.816998	0.69547	1.07076	1.23396			0.253763	0.538495
