# Supplementary material for: TMBIM5 is the Ca2+/H+ antiporter of mammalian mitochondria
Source: EMBO Rep. 2022 Nov 2;23(12):e54978. doi: 10.15252/embr.202254978 (PMC9724676; doi:10.15252/embr.202254978)
Supplement: Supplementary file 4 — Source Data for Expanded View and Appendix [file EMBR-23-e54978-s013.zip › Figure EV2_source numerical data.xlsx]

## Sheet: Figure EV2B proliferation data
Day	shSCR			shMICS1 KD#1					shMICS1 KD#2
0	200000	200000	200000	200000	200000	200000	200000	200000	200000	200000	200000
1	251000	266000	261000	134000	116000	202000	245000	174500	302000	358000	134500
2	450000	419000	388500	300000	254000	440000	456000	406500	664000	784000	366750
3	744000	1210000	1770000	706000	797000	1100000	775000	118000	1950000	1770000	1785000
4	2580000	2630000	4395000	1720000	1980000	2320000	2350000	2970000	3530000	4250000	2970000

## Sheet: Figure EV2C- glucose data
Time (min)	SCR			KD#1
1.83333	3.26893	2.69736	2.0903	3.86616	3.29163	2.28844
11.4667	3.20687	2.63854	2.05986	3.82499	3.23178	2.48334
21.1167	3.25081	2.67627	2.07245	3.85668	3.21645	2.451
30.7333	3.30318	2.70707	2.09316	3.95227	3.2431	2.45511
40.4	3.42972	2.80782	2.17397	4.09101	3.36606	2.50025
50.2667	0.984505	0.941617	0.708792	1.13907	0.935164	0.433937
59.9	1.02222	0.951223	0.750632	1.22615	0.991865	0.556895
69.5167	1.07403	0.978885	0.781708	1.21778	0.955519	0.691445
79.4167	3.9722	3.27693	2.66078	3.64035	2.97492	2.26132
89.0833	3.73446	3.27804	2.29564	3.35171	2.81473	2.22063
98.75	3.65828	3.49537	2.44168	3.16269	2.69995	2.40604
108.633	5.02318	4.54096	3.11686	4.96168	4.5268	2.98867
118.283	5.16206	4.63933	3.30299	4.8457	4.14998	3.04596
127.983	5.25516	4.77383	3.39644	4.83748	4.14218	3.19915
137.9	0.548513	0.551013	0.472983	0.696319	0.603187	0.364477
147.583	0.671458	0.65271	0.532352	0.752568	0.624902	0.4427
157.283	0.626514	0.638842	0.522379	0.754297	0.621136	0.481263

## Sheet: Figure EV2D- glucose bar
	SCR			KD#1
Basal	2.68	2.09	1.59	3.18	2.65	2.01
Uncoupled	0.41	0.34	0.24	0.46	0.34	0.13
ATP turnover	2.26	1.75	1.35	2.72	2.31	1.87
Maximal	4.53	4.04	2.76	4.15	3.66	2.65
Spare Capacity	1.85	1.95	1.17	0.96	1	0.64

## Sheet: Figure EV2E- galactose data
Time (min)	SCR			KD#1
1.83333	1.76116	1.36944	1.38362	0.57822	0.822532	0.910091
11.4667	1.682	1.32225	1.30834	0.512943	0.775116	0.873428
21.1167	1.5861	1.26494	1.23978	0.49171	0.763536	0.871424
30.7333	1.58412	1.31706	1.23937	0.539674	0.742594	0.864417
40.4	1.60775	1.36189	1.24978	0.787969	0.859293	0.902757
50.2667	0.507977	0.53495	0.400209	0.158633	0.144184	0.2943
59.9	0.507992	0.532389	0.463129	0.167713	0.202363	0.28153
69.5167	0.502336	0.571301	0.49062	0.154385	0.212203	0.274419
79.4167	0.915445	0.71715	0.660882	0.114562	0.120517	0.22872
89.0833	0.928355	0.749535	0.642995	0.0911032	0.0940694	0.215845
98.75	0.896972	0.662668	0.595839	0.0779375	0.105298	0.210126
108.633	0.862221	0.56655	0.498639	0.0658464	0.06522	0.154445
118.283	0.840909	0.555655	0.453658	0.0780253	0.0888079	0.176836
127.983	0.812978	0.500614	0.374607	0.0709248	0.112227	0.169819
137.9	0.248584	0.243053	0.159847	-0.0344053	-0.0458666	0.0592013
147.583	0.289129	0.247682	0.149964	0.0247042	-0.00420755	0.0803978
157.283	0.268299	0.200773	0.137512	0.015829	0.0225538	0.0776054

## Sheet: Figure EV2F- galactose bar
	SCR			KD#1
Basal	1.38	1.1	1.14	0.58	0.8	0.81
Uncoupled	0.24	0.32	0.3	0.16	0.2	0.21
ATP turnover	1.14	0.78	0.83	0.42	0.61	0.6
Maximal	0.57	0.31	0.29	0.07	0.1	0.09
