# Supplementary material for: TMBIM5 is the Ca2+/H+ antiporter of mammalian mitochondria
Source: EMBO Rep. 2022 Nov 2;23(12):e54978. doi: 10.15252/embr.202254978 (PMC9724676; doi:10.15252/embr.202254978)
Supplement: Supplementary file 4 — Source Data for Expanded View and Appendix [file EMBR-23-e54978-s013.zip › Figure EV3_source numerical data.xlsx]

## Sheet: Figure EV3A
	Time [s]	TMBIM5WT #1	TMBIM5WT #2	TMBIM5WT #3	TMBIM5KO -#1	TMBIM5KO -#2	TMBIM5KO -#3
	0.5	63.322	96.481	112.04	130.26	155.5	53.702
	1	64.829	98.531	111.25	129.35	154.87	53.664
	1.5	67.91	101.19	111.88	129.56	153.86	53.638
	2	68.528	103.88	111.66	129.62	152.02	53.822
	2.5	69.558	106.62	110.94	129.37	150.81	53.781
	3	69.722	107.93	109.33	130.31	149.91	53.682
	3.5	69.244	107.5	109.41	131.16	151.44	53.297
	4	68.844	107.63	109.72	132.69	152.93	53.021
	4.5	68.199	108.16	108.09	132.45	152.52	52.564
	5	67.511	108.71	108.47	133.3	152.78	52.504
	5.5	66.82	109.23	108.71	133.53	151.93	52.756
	6	65.812	109.8	108.39	133.72	152.45	53.238
	6.5	66.166	110.08	108.35	133.51	152.12	53.411
	7	66.558	109.64	110.25	134.1	152.65	53.075
	7.5	67.98	110.07	112.41	133.97	154.21	52.668
	8	68.003	110.64	110.91	134.02	152.28	53.116
	8.5	68.404	111.38	110.49	133.36	150.69	52.919
	9	68.552	110.64	111.35	133.61	150.81	53.414
	9.5	69.147	110.62	109.97	133.66	150.88	52.648
	10	69.377	110.36	110.09	133.14	151.1	52.389
	10.5	69.27	109.49	110.36	132.75	150.11	51.651
	11	68.635	109.81	109.7	132.86	150.98	51.421
	11.5	68.885	109.69	108.64	133.19	151.09	51.87
	12	68.06	109.34	107.84	132.42	149.29	52.614
	12.5	68.275	109.17	108.21	131.02	149.85	52.814
	13	69.295	110.31	108.26	131.09	149.26	52.501
	13.5	68.776	110.39	108.69	130.63	148.81	52.654
	14	67.674	110.35	109.74	130.11	149.96	53.286
	14.5	68.483	110.72	111.27	131.3	148.89	53.943
	15	69.07	110.55	110.55	130.86	150.26	53.715
	15.5	69.515	110.44	111.31	131.35	151.6	54.309
	16	68.939	110.93	112.71	131.29	151.43	54.399
	16.5	68.707	111.7	113.42	131.72	152.05	54.198
	17	69.184	111.94	114.1	132.07	152.5	54.054
	17.5	68.729	112.14	114.5	133.11	153.49	53.68
	18	68.373	112.28	114.46	134.76	153.32	53.29
	18.5	68.985	112.88	115.13	135.29	152.25	52.486
	19	68.728	112.75	115.09	133.75	153.1	52.514
	19.5	68.203	113.59	114.91	134.1	152.67	52.648
	20	68.24	111.42	114.98	133.38	151.73	52.835
	20.5	68.942	111.57	113.88	133.86	152.2	52.502
	21	69.007	111.15	114.1	133.58	152.05	51.962
	21.5	68.387	111.69	114.96	134.1	151.75	52.26
	22	67.398	110.72	115.23	133.52	151.8	52.944
	22.5	68.422	111.34	115.78	133.22	152.57	52.932
	23	70.188	111.5	114.17	133.45	151.41	53.069
	23.5	70.6	111.5	112.91	134.86	151.82	52.85
	24	71.185	112.39	114.17	135.66	152.03	53.201
	24.5	71.02	113.28	114.81	135.4	152.13	53.048
	25	71.525	112.81	115.55	134.94	151.35	53.297
	25.5	71.818	113.04	115.2	134.66	151.34	53.979
	26	71.797	113.32	114.04	134.61	150.7	54.028
	26.5	72.005	112.57	114.04	134.21	150.86	54.184
	27	71.792	113.2	114.39	133.17	151.1	54.117
	27.5	70.651	111.9	115.76	133.16	151.53	54.627
	28	70.047	111.46	116.94	133.36	151.1	55.063
	28.5	70.486	110.57	116.67	132.88	150.21	54.535
	29	71.302	112.19	116.21	134.26	150.58	54.856
	29.5	70.848	113.46	116.63	134.18	151.08	54.37
	30	70.506	113.49	116.57	135.01	151.55	54.48
	30.5	71.084	112.73	117	135.58	151.97	54.118
	31	71.18	113.07	116.85	135.82	151.48	54.121
	31.5	70.634	111.69	117.05	136.49	149.93	54.084
	32	70.024	112.78	117.86	136.51	150.77	54.213
	32.5	70.488	112.95	118.44	134.76	151.33	54.144
	33	69.587	112.91	118.6	132.92	151.55	54.773
	33.5	69.843	112.34	119.07	131.15	149.99	54.418
	34	69.614	110.38	118.55	132.01	149.17	54.653
	34.5	69.884	110.49	118.89	132.04	148.55	54.242
	35	70.039	111.4	119.34	132.71	148.19	54.787
	35.5	70.602	111.65	120.58	132.22	148.34	54.762
	36	70.779	112.58	120.7	132.57	150.3	54.908
	36.5	71.165	112.41	119.49	133.29	149.91	55.132
	37	71.087	112.65	118.88	135.56	149.57	54.601
	37.5	70.65	113.42	119.38	137.11	149.79	54.354
	38	70.076	112.91	119.49	139.16	150.56	54.887
	38.5	70.222	112.84	119.87	138.42	150.11	54.785
	39	70.267	112.67	120.15	137.57	149.34	54.596
	39.5	69.802	111.41	120.16	137.16	148.06	53.892
	40	69.785	111.61	119.72	137.9	147.09	53.538
	40.5	69.611	110.86	119.8	138.26	146.89	54.193
	41	69.862	110.91	119.9	136.71	146	53.892
	41.5	69.832	111.43	119.35	135.64	146.46	54.057
	42	70.834	111.69	119.56	135.88	146.29	54.622
	42.5	71.475	111.87	120.16	134.8	146.16	53.942
	43	71.364	112.32	120.4	134.9	146.03	54.024
	43.5	71.702	112.26	121.27	135.53	146.21	54.102
	44	71.161	112.28	121.33	135.12	146.97	54.637
	44.5	71.673	112.77	120.68	135.4	147.76	54.607
	45	71.89	113.78	120.72	135.03	147.47	53.458
	45.5	71.348	113.38	120.86	136.55	148.43	54.874
	46	71.093	113.7	121.68	137.23	147.82	55.071
	46.5	71.084	112.88	121.37	137.61	147.4	55.293
	47	70.769	113.19	120.91	137.33	147.12	56.176
	47.5	70.527	113.79	120.23	137.15	147.1	56.499
	48	69.946	113.43	119.1	136.85	147.04	56.627
	48.5	71.064	113.75	118.84	135.36	146.55	56.367
	49	70.685	113.56	118.48	134.52	146.82	56.318
	49.5	70.349	113.1	117.89	134.35	145.37	57.112
	50	70.899	113.7	117.04	133.86	144.89	55.349
	50.5	70.805	113.3	116.24	133.7	143.78	55.149
	51	70.663	113.9	114.67	134.35	143.73	55.576
	51.5	70.305	113.67	112.71	134.5	143.45	54.959
	52	70.694	113.98	112.2	133.87	143.35	54.575
	52.5	71.655	114.17	110.88	134.45	144.4	55.233
	53	70.751	114.69	111.67	136.23	144.62	56.028
	53.5	70.773	113.27	112.62	134.02	143.56	57.817
	54	73.228	117.32	112.1	134.81	144.08	56.892
	54.5	79.058	120.78	114.72	134.61	144.54	57.121
	55	102.09	138.66	119.71	137.6	152.11	68.837
	55.5	123.36	157.79	126.5	142.93	166.16	76.251
	56	142.93	171.21	134.88	151.47	184.14	84.72
	56.5	158.28	181.25	142.42	159.19	206.44	94.375
	57	171.57	192.97	152.17	168.42	231.52	110.31
	57.5	184.48	207.53	160.22	184.03	257.45	132.39
	58	196.42	223.45	169.48	218.97	289.79	157.47
	58.5	207.21	232.5	200.57	250.81	320.7	190.85
	59	214.72	246.93	230.81	283.34	351.66	225.32
	59.5	204.44	261.78	257.57	312.85	374.19	246.1
	60	195.93	273.05	284.1	339.48	389.2	272.5
	60.5	189.92	290.1	307.17	362.53	400.68	297.04
	61	193.25	309.56	330.17	386.15	407.25	318.34
	61.5	201.49	326.51	352.03	406.15	410.83	333.84
	62	213.48	342.33	371.92	422.31	414.19	343.47
	62.5	231.08	355.88	392.17	420.23	410.5	345.43
	63	250.57	370.47	392.54	417.46	408.34	343.8
	63.5	271.3	382.42	390.25	415.51	404.34	339.77
	64	291.78	378.3	387.91	412.02	402.6	337.55
	64.5	308.99	375.5	384.79	407.52	404.25	333.69
	65	325.89	373.81	383.63	405.4	401.44	332.15
	65.5	338.55	372.91	383.12	403.73	400.38	331.46
	66	348.86	371.7	381.26	402.67	397.54	329.96
	66.5	354.47	370.27	381.36	398.41	394.98	326.76
	67	356.27	368.74	380.18	397	392.44	327.02
	67.5	352.59	367.96	377.63	395.15	388.99	323.73
	68	348.67	363.35	376	390.84	386.73	321.12
	68.5	344.79	361.34	374.8	389.34	385.16	319.94
	69	343.65	359.89	374.78	388.78	380.72	316.27
	69.5	341.77	356.47	371.58	386.73	379.41	310.67
	70	339.27	351.96	368.95	383.92	377.12	307.09
	70.5	334.71	349.68	365.74	382.79	376.43	303.38
	71	332.14	344.43	363.47	382.16	371.17	300.23
	71.5	327.48	341.3	360.38	379.37	369.34	297.23
	72	326.09	337.27	359.05	378.23	368.11	296.3
	72.5	321.93	337.45	355.86	376.31	365.41	293.6
	73	318.92	334.17	353.75	375.23	361.43	289.61
	73.5	316.8	327.75	349.68	373.31	356.98	288.07
	74	313.54	323.32	350.06	370.63	355.86	285.07
	74.5	306.97	321.08	348.43	370.63	353.25	283.5
	75	303.08	317.62	348.2	367.14	347.62	281.09
	75.5	301.02	314.76	345.62	364.88	348.16	279.06
	76	297.91	309.9	342.67	361.2	344.04	275.79
	76.5	293.79	306.24	338.86	357.86	338.64	271.78
	77	291.38	299.21	337.86	356.58	337.01	269.78
	77.5	287.94	296.59	334.83	354.06	333.01	267.36
	78	283.28	296.38	332.8	351.53	330.9	265.03
	78.5	278.96	295.09	329.69	350.34	326.45	264.27
	79	278.31	291.13	325.28	346.53	323.08	260.18
	79.5	275.82	288.02	321.46	344.9	322.53	255.86
	80	270.41	284.46	317.15	343.22	320.75	252.52
	80.5	266.98	283.04	314.49	342.3	320.8	249.34
	81	264.2	281.04	311.59	341.15	322.43	246.33
	81.5	258.28	279.66	307.78	340.52	318.25	244.25
	82	254.13	274.58	304.54	337.77	317.79	241.02
	82.5	251.48	269.55	300.93	336.19	314.28	237.27
	83	247.65	264.94	296.09	333.16	311.78	234.96
	83.5	244.13	261.42	294.6	332.91	308.71	232.63
	84	239.96	258	292.86	329.88	306.67	231.68
	84.5	236.8	256.29	291.27	328.11	303.01	229.5
	85	232.23	253.87	288.77	326.95	300.93	228.85
	85.5	228.86	250.56	285.4	325.27	296.3	226.09
	86	229.08	246.89	285.11	322.5	295.45	222.19
	86.5	226.86	244.04	282.8	320.36	292.14	220.35
	87	223.34	243.43	281.04	317.6	289.88	217.47
	87.5	221.28	239.63	278.8	316.39	286.18	213.1
	88	219.38	238.11	276.59	314.53	286.22	210.89
	88.5	217.02	234.95	273.38	313.98	281.92	207.37
	89	214.63	230.69	270.87	310.52	277.44	205.51
	89.5	213.26	227.59	268.48	308.46	273.48	202.09
	90	211.64	225.01	267.55	305.93	269.3	200.09
	90.5	206.86	223.32	262.46	304.66	265.49	198.23
	91	204.01	221.44	259.69	303.64	263.48	195.65
	91.5	201.01	216.74	257.21	303.02	261.27	194.51
	92	200.09	214.62	255.24	300.26	259.12	192.93
	92.5	196.04	210.01	252.06	294.96	254.91	191.01
	93	193.44	207.35	249.95	293.55	252.37	190.64
	93.5	191.01	204.99	248.23	291.17	251.23	187.79
	94	188.5	201.44	245.62	289.1	247.58	185.54
	94.5	183.62	200.44	242.01	287.78	247.46	184.12
	95	182.64	197.97	242.02	284.62	244.63	182.67
	95.5	180.3	193.85	239.75	281.67	241.58	180.71
	96	179.05	193	236.84	279.04	237.55	178.71
	96.5	177.33	192.26	235.22	277.29	235.49	177.2
	97	174.52	190.67	233.53	277.39	231.38	176
	97.5	173.25	187.97	230.95	274.13	229	173.39
	98	171.39	186.67	229.45	270.1	226.04	171.68
	98.5	170.05	185.18	227.78	267.76	222.39	171.21
	99	170.07	181.8	226.04	264.24	218.16	169.52
	99.5	166.53	180.55	221.81	261.7	216.1	168.62
	100	165.26	178.41	220.7	259.83	213.49	168.3
	100.5	163.37	176.66	219.93	257.22	212	166.49
	101	159.84	174.95	218.45	255.79	209.76	167.27
	101.5	157.59	174.05	217.04	253.52	208.84	164.77
	102	154.25	173.03	214.2	251.41	206.09	164.49
	102.5	153.67	170.88	211.53	251.36	203.75	163.48
	103	152.39	168.27	209.63	248.45	202.84	161.6
	103.5	149.47	166.83	207.56	247.6	200.45	159.92
	104	148.87	163.27	206.59	245.81	198.44	157.47
	104.5	147.32	162.49	204.32	243.49	195.53	154.99
	105	144.79	160.21	201.63	241.52	193.31	153.91
	105.5	143.01	157.4	198.84	238.31	191.28	151.49
	106	143.79	155.06	195.22	234.29	190.19	150.5
	106.5	143.94	155.99	195.14	231	187.47	149.33
	107	141.72	154.43	192.04	227.85	185.82	148.53
	107.5	141.08	154.87	190.78	225.23	183.58	146.81
	108	140.29	153.71	189.14	221.62	181.15	145.05
	108.5	139.71	153.23	185.64	219.99	178.8	143.69
	109	137.45	152.73	183.53	217.74	176.79	143.55
	109.5	136.66	150.9	181.35	214.92	174.98	142.96
	110	136.95	150.47	178.55	213.08	172.23	141.36
	110.5	136.7	149.55	177.93	212.87	169.46	140.8
	111	135.2	145.45	176.33	211.82	168.88	139.13
	111.5	134.54	143.45	174.48	210.36	166.81	138.58
	112	131.84	140.72	172.19	207.28	164.79	139.93
	112.5	131.59	138.79	169.3	203.64	164.89	140.72
	113	130.8	137.07	168.49	202.06	162.04	140.89
	113.5	130.75	135.66	166.06	199.68	160.85	139.84
	114	130.17	136	165.43	198.14	158.61	138.05
	114.5	128.45	133.68	164.45	195.92	156.5	137.67
	115	126.42	132.76	162.34	193.58	153.51	136.37
	115.5	124.31	132.22	159.24	191.58	151.18	135.63
	116	123.34	133.19	158.58	189.03	149.03	133.57
	116.5	123.78	132.2	158.78	189.56	146.77	130.72
	117	123.31	131.43	158.97	189.97	143.49	128.98
	117.5	122.21	130.41	158.1	186.59	143.36	128.17
	118	121.39	129.8	157.45	185.21	142.57	127.76
	118.5	121.04	127.83	154.32	182.07	140.46	126.9
	119	121.02	129.07	153.35	181.27	139.2	125.29
	119.5	120.51	128.73	151.98	179.22	139	125.03
	120	121.73	128.22	152.27	177.65	138.22	123.21
	120.5	121.35	126.13	151.79	177.3	137.49	122.55
	121	121.22	126.36	150.45	174.7	136.93	122.29
	121.5	120.68	125.79	148.94	172.72	135.57	122.08
	122	119.66	125.73	147.85	171.3	133.57	121.52
	122.5	119.89	124.99	147.6	169.84	132.08	120.54
	123	119.71	125.23	147.98	169.11	131.99	119.57
	123.5	120.6	123.23	147.3	167.39	130.11	121.15
	124	120.08	123.73	147.59	166.69	127.26	120.78
	124.5	118.46	123.41	145.91	165.62	126.08	120.85
	125	116.41	123.31	145.28	164.13	125.56	120.48
	125.5	114.43	122.62	144.39	163.29	125.09	119.94
	126	113.84	121.26	144.28	161.58	126.2	119.99
	126.5	113.33	120.54	141.47	160.6	125.9	119.32
	127	111.93	119.59	140.25	158.36	124.63	118.39
	127.5	110.76	119.07	138.84	157.62	125.11	118.7
	128	109.09	119.41	138.72	155.32	126.42	116.13
	128.5	108.68	117.81	136.91	152.15	127.18	115.62
	129	108.87	115.97	136.4	151.01	126.69	114.87
	129.5	109.86	114.94	135.15	149.18	125.04	115.15
	130	110.3	114.36	132.88	147.71	124.12	115.15
	130.5	109.66	113.87	131.15	148.27	122.25	113.57
	131	110.1	113.02	131.26	146.42	121.67	112.75
	131.5	109.74	112.47	129.36	146.4	120.21	111.65
	132	110.28	111.2	127.86	144.66	118.28	110.87
	132.5	108.68	111.48	125.56	144.07	117	111.21
	133	108.68	110.99	124.1	143.16	115.7	110.28
	133.5	107.53	111.24	123.58	141.38	114.77	109.08
	134	106.75	111.52	122.48	141.1	115.46	108.04
	134.5	105.67	111.32	122.2	139.58	115.85	107.3
	135	106.22	110.71	120.85	136.99	115.43	108.51
	135.5	105.39	110.51	121.78	137.26	115.01	107.79
	136	105.76	110.97	122.26	136.14	116.42	107.87
	136.5	104.34	111.49	123.23	135.36	115.31	107.78
	137	105.1	109.6	123.58	134.53	113.86	107.41
	137.5	103.87	109.01	123.66	133.97	114.67	107.61
	138	104.86	109.08	122.07	133.71	113.51	107.84
	138.5	104.13	108	121.5	132.23	112.37	107.33
	139	104.44	106.5	121.3	131.71	111.2	106.52
	139.5	102.28	106.53	121.34	130.94	109.42	104.86
	140	102.45	105.56	120.58	129.86	109.22	104.68
	140.5	102.03	104.69	119.94	129.04	107.82	104
	141	102.18	103.1	118.17	128.62	108.28	102.78
	141.5	101.24	103.41	117.95	128.18	108.48	102.32
	142	100.66	103.81	117.29	127.91	106.91	101.54
	142.5	99.369	103.07	116.95	126.39	108.11	102.17
	143	99.55	102.58	116.49	126.64	106.5	101.94
	143.5	99.43	103.86	115.27	125.95	105.63	101.9
	144	99.795	103.62	115.68	125.62	107.14	102.22
	144.5	99.217	104.41	114.9	124.54	105.84	102.22
	145	99.037	104.6	114.79	124.13	105.79	101.51
	145.5	98.855	105.5	115.52	124.43	105.85	102.38
	146	98.859	104.9	113.9	122.8	105.06	102.1
	146.5	99.616	103.96	114.33	122.08	105.23	101.23
	147	100.71	104.86	113.32	122.69	103.44	100.76
	147.5	101.6	104.39	113.43	122.35	104.41	99.93
	148	101.05	102.88	114	122.33	104.01	99.57
	148.5	100.28	103.34	113.28	121.17	102.38	99.88
	149	100.09	102.03	112.81	121.36	102.2	98.41
	149.5	99.813	101.64	111.83	120.67	101.35	99.84
	150	99.275	99.835	111.02	117.83	100.42	99.93
	150.5	99.719	100.39	111.22	119.01	100.74	99.75
	151	99.273	100.8	110.77	118.77	100.08	101.17
	151.5	98.413	100	110.39	117.78	100.31	101.16
	152	97.892	100.69	110.35	116.94	100.41	102.14
	152.5	97.994	100.99	109.3	116.36	99.88	102.2
	153	99.674	100.23	109.47	116.82	100.41	101.49
	153.5	99.421	101.13	108.86	115.52	100.85	102.46
	154	99.444	101.61	108.34	114.25	101.16	101.53
	154.5	99.892	103.06	108.12	115.51	100.98	100.58
	155	99.734	101.49	108.22	114.06	100.1	100.37
	155.5	99.565	101.53	107.12	113.62	100.69	99.77
	156	99.595	101.57	106.87	112.86	99.801	99.15
	156.5	98.723	101.67	105.02	111.39	98.686	97.426
	157	97.782	101.31	105.27	110.47	99.573	96.435
	157.5	97.023	101.8	103.93	109.96	99.737	95.382
	158	96.816	100.6	104.75	110.72	99.681	94.881
	158.5	96.217	99.547	105.4	110.79	100.54	95.878
	159	95.398	98.382	105.4	109.2	100.01	95.977
	159.5	94.323	98.992	104.5	108.69	99.015	95.594
	160	93.704	99.033	105.28	108.97	99.303	94.942
	160.5	93.178	98.536	105.25	109.15	99.622	94.318
	161	91.726	97.95	106.71	109.91	98.318	95.174
	161.5	91.431	98.059	106.55	109.38	98.038	94.72
	162	90.538	98.144	107.17	107.43	97.017	94.689
	162.5	90.726	98.782	106.61	105.35	95.607	94.826
	163	91.093	98.914	106.02	105.31	95.532	93.043
	163.5	91.286	99.576	105.31	105.28	96.228	92.991
	164	91.95	98.447	106.09	105.28	97.361	92.523
	164.5	91.584	97.915	104.81	104.38	95.573	91.958
	165	91.302	97.511	105.65	105.2	95.164	92.87
	165.5	94.728	97.807	104.3	103.9	96.619	93.224
	166	95.739	97.829	104.04	103.49	95.242	93.889
	166.5	95.98	97.138	103.14	105.01	96.056	93.708
	167	95.386	95.78	102.02	105.66	96.189	92.746
	167.5	94.319	94.983	101.52	105.04	95.898	93.329
	168	93.748	94.399	101.51	104.61	94.562	92.681
	168.5	92.646	95.086	100.23	104.15	93.947	93.705
	169	93.695	94.412	100.87	104.26	93.219	94.103
	169.5	94.073	95.29	100.23	103.34	92.498	93.502
	170	92.692	95.053	100.87	104.52	92.677	92.693
	170.5	91.803	95.764	100.49	105.51	93.555	92.79
	171	92.018	96.33	100.45	105.06	92.52	93.361
	171.5	92.891	97.217	100.05	104.45	92.97	93.808
	172	94.211	97.06	99.838	103.81	91.973	93.618
	172.5	93.624	97.155	99.844	103.92	93.113	93.279
	173	94.433	97.189	101.08	103.17	93.845	92.049
	173.5	94.642	96.735	100.37	102.84	95.062	92.301
	174	94.405	95.317	100.7	101.86	96.091	91.525
	174.5	93.837	94.881	99.995	100.62	95.401	91.412
	175	94.527	93.651	99.926	99.099	94.649	91.443
	175.5	94.184	92.885	99.377	98.65	94.426	90.768
	176	92.834	93.302	99.922	98.846	93.779	90.781
	176.5	91.653	93.361	99.914	99.297	93.839	91.068
	177	92.982	93.419	100.67	100.17	92.738	91.621
	177.5	92.361	93.882	99.439	100.29	92.759	91.418
	178	91.878	94.144	99.826	99.52	91.769	90.728
	178.5	91.673	95.349	99.482	99.368	91.63	90.503
	179	92.107	96.214	99.216	98.837	91.058	90.817
	179.5	91.879	96.32	98.674	100.27	90.796	90.333
	180	91.905	95.877	98.514	99.776	90.949	90.43
	180.5	92.533	95.682	98.012	99.238	91.055	89.978
	181	92.912	96.272	98.043	98.608	90.038	90.22
	181.5	91.952	95.879	96.707	97.603	90.774	90.346
	182	91.442	95.723	96.403	98.122	90.572	89.909
	182.5	92.482	95.664	95.994	97.941	91.498	89.584
	183	92.466	94.093	95.579	97.614	91.516	90.681
	183.5	91.92	93.708	95.514	98.137	92.516	90.7
	184	91.679	94.051	96.045	97.353	92.243	90.381
	184.5	90.869	95.662	96.68	96.588	92.096	89.714
	185	89.454	95.967	97.031	96.081	92.279	90.516
	185.5	89.244	95.406	97.504	97.075	92.345	88.928
	186	90.122	94.456	96.944	96.671	92.613	88.191
	186.5	90.958	93.481	97.146	95.334	92.004	88.365
	187	90.519	93.699	96.233	95.173	91.276	88.028
	187.5	90.309	93.807	96.509	95.002	90.71	87.652
	188	90.134	93.535	96.653	94.726	90.866	86.915
	188.5	90.033	93.12	96.34	93.831	91.554	86.651
	189	91.455	91.973	95.713	94.672	92.227	86.937
	189.5	93.407	91.822	95.084	95.44	93.179	86.05
	190	93.643	92.686	94.501	95.031	92.742	87.05
	190.5	92.716	93.99	94.963	94.741	91.296	87.067
	191	92.124	93.89	95.803	95.516	91.43	87.558
	191.5	91.34	93.96	95.839	95.632	90.927	88.731
	192	91.3	94.019	95.367	96.31	90.741	88.445
	192.5	90.889	94.123	94.813	95.573	90.329	89.072
	193	90.429	94.489	95.029	96.49	89.609	89.788
	193.5	89.791	93.882	94.955	95.827	88.659	89.99
	194	89.201	92.589	95.372	95.147	86.812	89.775
	194.5	89.776	93.13	95.165	94.937	87.017	90.582
	195	89.835	92.543	94.094	95.875	88.468	90.799
	195.5	89.855	92.686	93.104	96.212	88.136	90.435
	196	89.272	92.428	94.202	95.717	88.472	90.267
	196.5	89.042	93.227	94.448	95.044	88.796	90.594
	197	89.302	93.001	95.26	95.165	87.778	90.868
	197.5	88.913	92.98	94.601	95.208	89.056	90.81
	198	89.132	92.89	95.323	96.343	88.94	90.901
	198.5	88.852	93.493	95.509	96.36	89.979	90.657
	199	88.147	91.426	95.612	96.382	89.88	89.674
	199.5	88.94	91.687	96.391	94.539	89.076	89.619
	200	89.838	92.029	96.561	94.755	89.68	90.324
	200.5	90.586	92.467	95.902	94.885	90.167	89.373
	201	91.786	92.994	95.691	94.334	90.23	89.167
	201.5	92.196	92.973	95.1	94.41	90.661	87.604
	202	93.208	92.908	93.968	93.947	89.303	87.375
	202.5	92.782	93.619	92.87	92.594	88.731	87.515
	203	92.398	94.1	92.257	92.602	88.07	87.846
	203.5	92.919	95.243	91.448	91.744	88.594	87.101
	204	91.052	94.579	90.796	92.872	88.914	86.469
	204.5	90.374	94.629	90.802	92.984	88.193	85.579
	205	90.194	93.995	91.663	93.985	87.686	86.537
	205.5	89.882	93.963	91.378	93.649	88.171	86.209
	206	89.885	94.087	91.314	94.24	87.652	87.371
	206.5	89.459	93.507	92.59	94.675	87.738	86.577
	207	88.804	92.577	92.375	94.572	87.989	86.36
	207.5	89.1	92.568	92.511	94.588	87.499	86.776
	208	88.263	92.721	93.629	94.787	86.859	86.144
	208.5	89.406	92.895	94.26	94.928	86.609	86.807
	209	89.558	92.565	93.967	93.497	87.072	87.363
	209.5	89.089	92.827	92.522	93.032	87.023	87.022
	210	87.957	91.99	92.065	93.67	86.082	86.079
	210.5	87.914	91.195	91.627	92.778	86.782	86.555
	211	88.383	91.527	91.152	91.931	87.358	87.008
	211.5	89.145	92.161	91.559	92.667	87.123	86.543
	212	89.798	91.402	91.211	93.407	87.771	86.807
	212.5	89.551	91.125	90.334	92.912	88.207	87.078
	213	89.343	91.525	90.408	92.84	87.44	86.178
	213.5	88.713	90.905	89.937	93.344	86.858	85.121
	214	89.415	91.219	90.475	93.549	86.877	84.827
	214.5	89.475	90.625	91.019	93.696	87.064	86.001
	215	89.391	90.576	91.381	94.202	87.656	85.53
	215.5	89.06	89.967	91.464	94.08	87.582	85.225
	216	88.646	90.217	91.606	93.893	88.245	85.674
	216.5	88.555	90.137	91.407	92.475	87.99	84.946
	217	88.314	90.287	89.961	92.981	87.059	86.458
	217.5	88.884	90.333	89.247	92.851	86.81	87.411
	218	89.39	90.752	90.141	92.848	86.088	88.318
	218.5	87.93	90.58	90.041	92.111	86.736	88.302
	219	88.335	91.359	90.723	91.207	88.041	87.835
	219.5	87.547	92.235	91.119	91.253	87.655	88.188
	220	87.587	92.284	90.245	91.755	87.233	89.168
	220.5	86.614	92.476	90.241	90.735	86.145	89.251
	221	86.399	93.536	89.946	91.354	85.712	88.925
	221.5	87.441	93.498	91.024	91.206	86.536	87.537
	222	86.565	93.411	91.488	90.901	87.59	87.125
	222.5	87.225	93.5	91.223	90.968	88.549	87.175
	223	88.411	92.634	91.087	90.645	88.463	87.244
	223.5	88.953	92.836	90.277	91.466	87.438	86.902
	224	88.887	92.218	90.465	92.028	86.996	85.781
	224.5	88.461	92.993	91.228	92.104	87.76	84.705
	225	90.213	92.58	91.937	93.11	88.878	83.683
	225.5	90.923	92.243	92.454	93.303	90.124	84.278
	226	90.979	92.222	92.395	93.554	91.097	85.227
	226.5	91.912	92.588	92.227	93.534	90.688	84.806
	227	91.103	92.501	92.548	92.44	90.406	83.945
	227.5	90.595	93.186	91.455	92.66	89.269	82.716
	228	90.23	93.706	90.581	93.831	88.931	83.078
	228.5	89.95	93.91	89.822	92.67	88.999	83.038
	229	90.991	93.046	89.787	92.112	88.069	84.123
	229.5	90.113	93.716	88.835	91.471	88.474	84.509
	230	89.777	93.668	88.639	91.786	87.214	84.672
	230.5	89.648	92.92	89.221	91.385	85.388	84.271
	231	88.94	92.533	90.249	91.08	86.176	84.663
	231.5	89.03	93.132	89.812	92.384	86.449	85.728
	232	88.414	92.602	90.936	92.423	87.189	87.287
	232.5	87.745	91.721	91.715	90.717	87.022	88.096
	233	89.092	91.406	91.712	91.439	87.002	88.224
	233.5	88.09	92.447	91.961	90.863	87.764	86.479
	234	89.034	91.084	91.63	90.44	87.555	86.859
	234.5	88.343	90.688	92.362	90.105	87.888	86.708
	235	87.852	90.794	93.226	89.889	88.156	86.04
	235.5	87.687	91.599	92.352	90.493	87.583	86.307
	236	88.034	91.274	91.908	90.054	86.115	85.487
	236.5	89.353	91.901	92.139	90.042	86.057	84.594
	237	89.736	91.634	92.093	90.376	86.402	83.697
	237.5	89.407	92.972	92.898	90.06	86.068	83.844
	238	89.959	92.227	93.136	90.883	85.657	84.559
	238.5	88.628	92.997	93.607	91.49	85.291	85.233
	239	88.59	93.697	92.142	90.596	86.103	85.097
	239.5	88.976	94.435	91.081	90.696	87.113	85.649
	240	89.341	93.548	91.063	90.318	86.545	85.244
	240.5	90.065	94.049	91.396	89.662	87.895	84.883
	241	89.949	93.819	91.298	89.128	88.684	85.055
	241.5	90.028	94.032	91.034	88.912	89.002	84.811
	242	89.231	92.796	90.662	89.257	89.12	84.887
	242.5	88.878	92.519	90.311	88.983	89.733	85.186
	243	89.495	91.847	90.505	88.848	90.383	84.762
	243.5	88.7	91.18	92.402	89.481	89.884	83.66
	244	88.493	90.588	91.652	89.302	89.555	84.265
	244.5	88.404	90.416	91.481	89.39	89.359	83.466
	245	87.283	88.937	91.855	89.945	89.3	84.348
	245.5	86.188	89.089	90.95	90.849	89.088	84.463
	246	86.199	88.797	90.832	91.594	89.946	84.094
	246.5	86.058	89.446	90.541	91.281	90.092	83.802
	247	85.86	90.789	90.266	91.114	89.927	83.898
	247.5	86.831	91.537	90.168	91.435	90.436	83.933
	248	87.446	92.591	88.74	90.245	91.116	84.506
	248.5	87.119	92.859	88.961	90.812	91.8	84.096
	249	87.878	93.577	89.106	90.429	92.349	84.809
	249.5	87.797	94.817	88.757	90.717	93.093	83.933
	250	89.188	94.189	89.368	90.413	92.67	83.421
	250.5	89.855	94.642	89.055	90.379	91.021	83.534
	251	89.707	94.687	89.745	90.652	91.416	83.307
	251.5	90.37	93.524	89.666	90.36	90.842	83.317
	252	88.736	92.697	89.325	91.54	89.239	83.435
	252.5	88.916	91.409	90.189	92.353	88.716	83.856
	253	89.286	90.842	91.093	92.013	89.022	83.243
	253.5	87.072	90.983	91.148	93.086	89.568	83.349
	254	87.032	90.332	92.281	92.877	89.372	83.462
	254.5	85.465	90.451	91.566	93.324	89.059	83.659
	255	84.768	90.589	92.359	92.191	89.606	84.386
	255.5	86.05	89.21	92.03	91.897	89.056	85.97
	256	84.693	90.074	91.365	93.237	89.56	87.484
	256.5	85.295	89.956	91.298	92.895	90.49	86.963
	257	86.545	89.908	90.212	92.312	90.959	87.139
	257.5	87.072	90.808	90.106	92.333	89.976	87.119
	258	88.606	90.006	90.65	92.107	89.362	86.975
	258.5	89.338	90.211	90.164	91.6	89.272	87.551
	259	90.083	90.654	90.598	91.93	88.704	87.494
	259.5	90.123	90.589	90.958	91.889	88.677	87.051
	260	89.706	91.653	90.966	92.035	88.075	85.535
	260.5	90.038	90.023	91.66	91.232	86.993	84.986
	261	89.595	90.532	91.599	90.111	87.231	85.363
	261.5	87.73	90.916	92.168	91.154	86.236	85.815
	262	87.844	90.108	92.861	91.584	85.964	86.127
	262.5	88.47	90.464	92.043	91.464	85.787	86.182
	263	87.679	90.779	91.951	91.739	85.66	86.877
	263.5	88.25	90.425	91.902	91.195	85.815	87.67
	264	87.114	89.183	91.269	91.914	85.767	87.719
	264.5	87.073	89.134	90.357	91.653	86.299	87.475
	265	87.832	89.919	90.778	91.599	87.793	87.068
	265.5	89.324	89.834	92.165	92.016	86.892	87.729
	266	89.947	89.453	92.221	91.854	86.83	86.916
	266.5	90.386	89.888	91.032	91.137	87.828	87.531
	267	89.789	89.71	91.323	90.761	87.949	88.163
	267.5	89.45	89.434	89.881	91.376	88.117	87.449
	268	88.645	88.656	89.952	90.511	88.028	87.368
	268.5	89.367	89.879	90.154	90.475	87.186	87.264
	269	90.203	90.049	90.389	90.863	87.381	87.872
	269.5	88.851	90.166	90.2	90.168	86.954	87.806
	270	87.673	89.173	88.921	89.565	87.191	86.585
	270.5	87.238	89.68	88.81	89.661	88.387	86.515
	271	85.709	90.389	88.839	89.828	88.755	86.271
	271.5	85.371	89.805	88.467	88.897	89.045	86.394
	272	86.157	90.656	89.617	89.037	88.664	86.661
	272.5	85.847	91.412	90.125	88.9	89.727	86.331
	273	86.369	91.636	89.412	88.032	90.412	87.333
	273.5	85.374	91.967	89.344	86.789	89.93	87.675
	274	86.23	93.019	89.381	87.37	89.441	87.546
	274.5	87.193	94.843	89.812	88.536	89.215	88.019
	275	87.678	94.52	89.362	88.132	88.471	88.521
	275.5	87.348	93.762	89.175	88.453	88.037	88.594
	276	87.696	94.109	88.53	89.25	88.165	87.417
	276.5	86.618	93.332	87.888	89.019	88.423	86.452
	277	87.27	93.867	88.017	90.112	88.275	87.017
	277.5	87.602	92.89	88.517	91.158	88.355	86.355
	278	86.572	92.887	88.498	92.258	88.828	86.2
	278.5	86.858	92.248	88.661	91.907	89.307	86.347
	279	86.015	90.834	88.528	91.488	88.954	86.162
	279.5	85.151	91.421	88.978	91.687	89.734	85.366
	280	86.332	91.411	89.372	91.772	88.726	85.107
	280.5	85.71	92.175	89.579	91.753	89.026	86.075
	281	86.708	91.595	90.003	90.511	89.052	87.528
	281.5	86.019	91.091	89.297	89.685	89.119	87.206
	282	85.52	90.884	89.21	89.328	88.63	87.062
	282.5	86.491	91.553	89.659	88.833	89.754	86.668
	283	85.834	92.191	89.319	89.158	89.778	87.004
	283.5	85.834	93.55	88.991	89.853	90.104	87.251
	284	87.03	93.479	89.531	90.131	89.274	88.575
	284.5	85.983	94.509	89.907	90.473	90.304	88.932
	285	85.958	93.915	90.994	90.414	89.372	87.979
	285.5	85.848	95.074	90.737	90.58	88.475	87.869
	286	88.064	95.999	90.97	90.211	89.031	87.714
	286.5	88.005	96.323	90.261	89.964	89.51	87.392
	287	88.016	94.834	89.861	89.774	88.453	87.123
	287.5	88.155	94.083	89.301	89.726	88.667	85.996
	288	87.714	94.483	88.859	87.929	88.702	85.014
	288.5	86.704	93.799	88.369	88.194	88.523	83.945
	289	86.881	93.254	87.738	87.031	87.549	83.817
	289.5	87.837	92.778	87.198	87.673	87.69	83.807
	290	86.843	92.286	86.414	88.8	89.225	82.488
	290.5	85.504	91.274	87.507	88.868	88.393	82.606
	291	85.275	92.049	87.759	89.587	88.356	83.629
	291.5	85.206	92.97	88.573	89.577	88.339	83.409
	292	85.727	92.896	89.573	89.488	87.651	83.906
	292.5	86.462	92.115	90.384	89.198	88.046	84.137
	293	87.268	92.771	90.178	89.745	89.108	84.706
	293.5	87.456	93.214	89.691	89.962	89.304	84.38
	294	87.288	94.368	89.505	89.151	90.396	85.469
	294.5	87.668	93.768	90.694	89.076	89.84	86.237
	295	88.225	94.535	89.34	89.91	88.771	85.779
	295.5	89.129	93.867	89.649	89.964	87.71	85.322
	296	89.464	92.923	89.236	90.09	87.437	86.086
	296.5	89.114	92.551	89.884	90.693	86.918	86.556
	297	87.598	92.047	90.825	91.358	87.135	86.366
	297.5	86.744	91.399	91.435	90.338	86.624	85.893
	298	86.794	91.169	91.97	90.842	86.792	84.702
	298.5	86.299	90.668	92.228	92.045	86.034	84.472
	299	87.211	90.941	91.852	90.669	85.746	85.225
	299.5	86.665	90.025	91.596	90.468	87.349	85.103
	300	86.425	90.062	92.652	90.016	88.527	85.423
	300.5	86.574	89.798	91.916	89.52	89.184	84.825
	301	86.822	89.151	91.22	89.08	89.51	83.34
	301.5	88.283	89.12	89.229	89.333	89.796	83.01
	302	89.091	89.725	88.52	89.014	90.336	82.386
	302.5	89.958	89.187	89.017	88.827	91.71	82.883
	303	88.835	88.941	89.095	87.548	92.042	82.993
	303.5	87.573	89.39	89.043	87.934	91.605	81.998
	304	87.306	89.322	90.094	87.401	90.808	81.817
	304.5	86.643	89.325	88.695	87.151	90.328	81.7
	305	85.822	90.523	89.705	87.746	89.896	82.211
	305.5	86.06	91.401	90.675	86.819	90.814	83.755
	306	85.481	92.13	91.49	86.85	90.052	84.176
	306.5	84.577	92.508	91.569	87.04	89.471	85.067
	307	83.453	91.561	90.237	88.493	88.321	86.123
	307.5	85.181	91.124	89.329	89.626	87.801	86.347
	308	86.496	90.776	90.062	89.644	87.827	87.058
	308.5	86.476	92.07	89.392	89.736	88.483	87.699
	309	86.101	92.205	89.586	90.724	88.904	87.495
	309.5	86.576	92.021	88.707	90.835	89.02	87.689
	310	86.058	92.611	87.166	92.05	88.787	86.73
	310.5	86.398	92.399	87.032	92.631	88.536	86.799
	311	87.55	91.7	86.516	93.128	88.125	87.015
	311.5	86.778	93.072	87.465	91.873	88.038	86.242
	312	86.707	93.8	87.751	90.806	88.206	85.966
	312.5	85.679	94.11	86.943	92.036	88.363	85.644
	313	85.37	92.571	87.071	92.42	87.223	86.422
	313.5	86.298	92.22	87.581	91.373	87.585	85.934
	314	86.792	91.462	88.058	91.651	87.913	85.644
	314.5	87.426	91.319	89.112	91.328	87.282	86.131
	315	87.486	91.494	89.103	90.492	87.754	85.807
	315.5	87.774	91.523	90.288	91.065	88.466	86.313
	316	89.342	90.692	90.164	90.681	87.895	86.356
	316.5	88.838	90.396	90.784	91.563	87.934	86.182
	317	88.81	89.731	91.203	91.033	89.353	86.116
	317.5	89.496	91.512	91.775	91.354	90.679	85.096
	318	88.763	92.983	92.03	91.445	90.169	85.505
	318.5	88.683	92.46	91.452	90.423	90.11	85.387
	319	87.823	92.128	90.685	91.337	90.543	85.41
	319.5	87.683	91.642	91.885	91.356	90.69	85.967
	320	87.765	92.017	91.809	91.075	89.987	85.168
	320.5	87.505	92.99	91.573	91.54	91.017	85.388
	321	87.413	93.102	92.332	91.685	91.195	84.953
	321.5	88.049	93.887	92.056	91.931	89.363	84.976
	322	88.506	93.319	90.868	92.115	89.214	85.063
	322.5	89.903	92.48	91.141	93.199	90.578	85.102
	323	90.526	92.875	91.8	93.772	89.897	85.228
	323.5	92.4	93.144	91.551	93.687	90.039	84.432
	324	92.429	92.95	90.912	93.46	91.361	85.653
	324.5	91.523	93.054	91.077	92.61	92.419	84.942
	325	91.233	93.563	91.445	92.225	91.933	84.698
	325.5	92.264	94.162	91.138	91.436	91.951	84.798
	326	92.382	94.778	90.442	90.179	92.698	85.192
	326.5	91.347	95.617	91.288	88.791	92.765	85.379
	327	90.118	95.72	91.533	88.131	91.539	84.917
	327.5	89.675	96.185	91.819	88.62	92.082	84.887
	328	88.431	96.13	92.896	87.884	91.607	85.21
	328.5	88.055	96.468	91.599	88.715	90.297	83.967
	329	88.381	96.51	91.832	89.364	89.427	84.648
	329.5	87.947	95.734	91.949	88.896	89.003	84.197
	330	87.767	94.971	91.085	89.412	90.382	84.732
	330.5	87.53	94.521	91.559	90.525	90.802	84.351
	331	88.367	93.874	91.776	92.214	90.792	84.518
	331.5	88.896	93.966	91.518	91.973	90.888	84.456
	332	88.893	94.911	91.386	91.723	90.572	84.319
	332.5	88.642	95.072	91.231	90.776	91.188	83.974
	333	89.596	95.244	92.361	91.224	89.705	84.758
	333.5	89.399	95.571	91.5	91.416	90.289	84.63
	334	88.883	95.071	92.749	91.915	89.912	85.694
	334.5	88.606	95.289	93.95	91.764	87.623	85.474
	335	88.735	95.808	94.433	91.071	87.459	84.643
	335.5	87.991	95.659	94.154	89.829	86.687	84.23
	336	87.868	95.253	92.902	89.783	86.936	84.446
	336.5	87.745	94.671	92.737	89.545	87.777	84.903
	337	87.725	95.035	91.766	90.143	87.445	86.001
	337.5	87.727	94.458	91.907	90.179	89.181	85.238
	338	87.489	93.549	91.473	89.735	88.878	85.879
	338.5	89.697	94.087	90.133	90.203	88.856	85.599
	339	89.269	94.063	90.671	89.978	90.02	86.312
	339.5	89.725	93.734	90.907	90.489	89.668	87.072
	340	89.766	93.837	91.925	90.727	89.369	87.336
	340.5	90.332	95.26	92.496	90.822	88.905	87.322
	341	90.438	94.936	92.618	91.305	88.133	87.701
	341.5	91.063	94.424	92.914	91.789	87.652	86.484
	342	90.051	95.275	93.951	90.403	88.055	87.091
	342.5	90.19	95.243	95.108	90.327	88.269	87.842
	343	89.314	94.987	94.823	90.914	89.824	88.48
	343.5	89.721	95.297	92.519	91.558	89.492	87.218
	344	89.273	95.379	93.581	90.598	89.639	86.889
	344.5	89.028	94.482	93.511	92.089	90.54	87.547
	345	89.026	93.607	94.115	92.138	91.008	88.169
	345.5	87.664	94.304	94.914	92.009	91.264	88.184
	346	87.158	94.702	95.537	91.199	92.534	89.241
	346.5	87.709	94.826	94.835	91.506	91.056	89.056
	347	86.882	96.149	95.242	92.102	90.354	88.716
	347.5	86.625	96.838	95.261	91.451	89.665	87.704
	348	85.881	97.023	95.651	90.488	89.891	87.968
	348.5	86.521	96.047	94.544	91.74	89.489	88.404
	349	87.208	97.262	94.178	90.03	88.937	87.619
	349.5	86.505	97.918	94.039	90.338	88.291	87.856
	350	86.706	97.922	93.231	90.28	88.754	88.426
	350.5	87.014	98.379	92.794	91.166	87.167	88.439
	351	87.11	98.399	93.003	91.346	88.185	88.222
	351.5	89.105	97.245	92.297	89.512	88.87	87.893
	352	89.99	97.337	93.452	89.23	89.292	88.423
	352.5	90.317	96.954	93.898	89.587	89.679	89.071
	353	89.561	97.681	93.214	89.749	90.023	88.716
	353.5	89.386	97.354	93.063	90.782	90.492	87.74
	354	90.366	96.241	93.338	90.443	90.412	87.282
	354.5	90.729	96.451	93.966	91.253	90.019	86.722
	355	90.884	95.592	93.896	91.517	90.926	87.174
	355.5	91.256	95.795	93.429	91.207	91.256	87.106
	356	90.908	97.813	94.197	92.651	91.308	86.539
	356.5	90.047	98.284	94.518	93.487	90.831	86.698
	357	91.29	99.071	95.862	93.439	91.26	86.166
	357.5	92.012	99.034	96.618	92.938	90.992	86.522
	358	92.554	99.153	95.747	92.064	91.757	88.294
	358.5	91.965	99.9	95.029	92.329	92.888	88.245
	359	92.455	99.416	94.655	91.959	92.79	87.303
	359.5	92.777	99.812	95.287	91.096	92.837	86.442
	360	92.676	99.548	94.962	90.821	91.904	86.255
	360.5	92.815	98.043	94.571	90.695	92.496	87.538
	361	92.398	96.334	93.563	90.476	92.837	87.214
	361.5	91.882	95.456	92.499	90.346	91.431	87.509
	362	91.561	96.189	92.48	90.255	91.731	86.885
	362.5	91.546	95.463	93.487	90.275	90.97	86.462
	363	91.641	94.792	94.048	90.446	90.828	86.84
	363.5	91.89	94.22	94.145	89.951	90.295	87.353
	364	91.51	95.17	93.836	90.221	89.943	87.038
	364.5	91.856	95.663	93.761	91.279	90.741	87.194
	365	92.03	95.303	93.428	90.758	90.008	86.319
	365.5	92.338	96.161	94.174	90.946	89.029	87.62
	366	92.234	95.336	94.74	92.065	89.822	87.335
	366.5	92.59	94.866	95.349	92.425	89.933	88.41
	367	92.936	94.969	94.687	93.061	89.29	89.338
	367.5	93.206	96.201	94.322	92.757	88.598	89.819
	368	92.711	96.042	94.826	92.496	89.542	89.045
	368.5	92.427	95.637	94.791	92.716	90.371	89.33
	369	92.526	95.696	95.877	93.12	91.103	89.958
	369.5	92.05	95.453	96.54	93.654	91.406	89.946
	370	93.204	95.331	95.66	93.107	91.235	88.99
	370.5	94.414	96.436	95.629	92.369	91.997	89.067
	371	94.135	97.538	95.191	90.924	93.111	88.231
	371.5	94.372	98.314	96.335	91.341	93.518	87.523
	372	94.447	97.48	96.376	90.868	94.492	86.537
	372.5	94.614	98.037	96.361	90.622	93.971	88.092
	373	95.242	97.235	97.304	90.112	94.13	88.19
	373.5	94.417	97.211	97.447	90.261	93.577	88.065
	374	94.382	98.56	97.287	89.63	93.984	88.276
	374.5	94.26	99.019	98.061	89.28	94.957	88.551
	375	93.16	99.406	97.867	88.859	94.392	88.503
	375.5	92.922	97.751	97.898	90.291	95.046	88.221
	376	92.761	97.486	97.715	89.626	95.572	88.775
	376.5	92.524	99.428	98.736	89.824	96.128	89.315
	377	92.565	99.777	98.033	90.209	96.968	88.114
	377.5	91.747	99.402	97.475	90.32	96.45	88.593
	378	91.401	98.664	96.823	89.572	96.984	88.355
	378.5	91.326	97.998	97.822	91.231	96.795	87.542
	379	90.916	98.204	98.334	92.285	97.261	87.299
	379.5	90.886	98.135	99.661	92.806	97.015	87.835
	380	90.526	97.848	98.883	92.989	95.179	88.254
	380.5	89.909	98.062	99.395	92.83	95.109	88.11
	381	89.974	95.777	98.937	93.002	94.197	88.012
	381.5	90.526	95.623	100.38	93.397	93.23	87.509
	382	91.471	97.174	101.55	92.993	93.493	87.089
	382.5	92.814	97.705	102	92.909	92.659	87.081
	383	93.53	98.004	101.13	91.79	91.777	87.278
	383.5	92.946	97.167	100.52	90.438	91.174	87.096
	384	91.708	97	98.967	90.437	91.35	87.372
	384.5	92.621	98.09	100.14	89.762	90.928	87.46
	385	92.765	97.988	98.68	90.578	90.609	86.428
	385.5	92.882	98.545	99.056	90.83	90.508	86.644
	386	92.531	99.186	98.779	90.475	90.891	87.409
	386.5	92.577	98.956	97.554	91.501	90.503	87.772
	387	91.087	98.5	97.432	91.545	90.084	88.69
	387.5	90.587	98.755	97.215	91.597	90.262	88.279
	388	91.615	100.5	97.41	92.753	89.35	88.25
	388.5	93.107	101.17	97.528	93.613	89.069	87.409
	389	93.686	101.73	97.671	93.611	89.157	86.872
	389.5	92.97	101.97	99.067	93.31	90.233	87.212
	390	93.526	102.51	99.953	92.777	89.457	86.848
	390.5	94.32	102.89	99.778	92.254	89.82	87.081
	391	93.993	102.68	100.71	91.837	89.551	86.659
	391.5	95.337	104.54	101.37	91.78	89.353	85.758
	392	95.685	104.33	102.76	91.524	89.204	86.606
	392.5	94.805	103.76	103.13	91.397	89.764	86.853
	393	94.809	103.04	103.93	90.622	90.475	86.678
	393.5	94.059	102.35	104.42	90.624	90.74	87.499
	394	94.306	102.83	103.75	90.168	89.536	87.314
	394.5	94.225	102.99	102.91	90.858	89.511	87.099
	395	93.574	102.7	102.84	90.592	90.12	87.119
	395.5	93.349	102.45	103.19	91.257	91.591	86.34
	396	93.728	102.38	103.02	91.534	91.368	87.665
	396.5	91.845	102.8	102.47	91.474	91.143	87.443
	397	92.456	102.03	102.57	92.043	91.066	87.264
	397.5	92.979	102.7	102.18	91.203	90.072	87.938
	398	93.033	103.18	101.77	92.314	90.436	88.564
	398.5	93.614	102.42	101.33	92.42	90.915	88.972
	399	92.939	102.37	101.43	92.239	91.504	89.813
	399.5	93.586	103.16	101.84	92.702	90.13	89.541
	400	94.08	103.85	101.17	91.909	88.415	91.218
	400.5	93.713	102.53	100.89	91.24	89.224	89.198
	401	95.505	102.8	100.48	91.806	89.203	88.849
	401.5	96.425	103.71	100.78	90.543	89.554	89.054
	402	96.096	103.94	100.58	91.589	89.652	88.399
	402.5	96.372	103.47	100.27	91.692	89.771	86.963
	403	96.037	104.46	101.35	91.575	90.454	87.188
	403.5	95.726	104.17	101.41	91.044	89.592	86.61
	404	95.718	103.72	101.34	92.182	90.303	86.61
	404.5	96.054	103.16	101.2	93.403	90.927	84.791
	405	96.307	103.85	101.42	94.35	90.55	85.998
	405.5	96.761	103.27	102.26	94.588	90.829	87.504
	406	96.079	103.65	102.05	95.675	90.149	87.27
	406.5	95.785	103.88	103.34	95.082	91.084	88.15
	407	95.46	104.92	103.77	93.877	90.633	89.233
	407.5	97.036	105.78	104.37	94.412	89.432	88.513
	408	97.838	105.57	104.61	95.108	89.812	87.757
	408.5	97.215	105.11	104.28	93.423	89.713	88.291
	409	96.91	105.21	104.51	92.714	90.546	89.162
	409.5	96.76	104.84	104.27	92.607	91.916	89.686
	410	96.875	105.54	103.44	92.23	92.051	88.849
	410.5	97.138	104.68	103.63	91.77	92.546	89.451
	411	98.166	103.83	103.19	92.18	92.249	90.6
	411.5	97.935	103.77	102.71	92.848	92.002	90.438
	412	96.91	102.39	102.42	92.412	92.062	90.812
	412.5	96.764	102.21	102.42	93.186	92.664	91.343
	413	97.225	101.48	102.36	94.329	92.302	92.087
	413.5	96.728	101.76	101.88	94.438	91.637	92.488
	414	95.814	102.96	102.66	94.824	90.919	92.02
	414.5	94.633	101.99	103.49	95.106	90.733	92.437
	415	94.207	102.65	103.09	94.601	90.713	91.825
	415.5	92.829	103	103.18	94.196	91.685	89.573
	416	93.305	101.12	104.05	94.613	92.23	89.757
	416.5	93.447	101.87	104.2	95.128	93.253	88.724
	417	94.756	102.48	104.72	94.624	93.282	88.986
	417.5	94.924	102.9	106.07	94.96	93.568	88.634
	418	94.904	103.95	107.63	94.678	93.406	88.056
	418.5	96.38	102.64	107.64	93.562	93.355	88.599
	419	97.639	103.04	107.65	93.269	93.354	87.899
	419.5	98.029	102.7	107.45	92.912	93.019	88.834
	420	98.802	102.47	108.1	92.398	91.774	89.954
	420.5	98.888	103.48	108.16	92.019	91.467	89.256
	421	99.204	104.19	108.12	91.691	90.932	90.632
	421.5	98.63	104.01	107.66	91.6	90.629	90.609
	422	99.25	104.55	106.43	90.501	91.367	90.004
	422.5	99.695	104.65	105.47	90.104	90.224	90.886
	423	98.235	105.01	105.03	90.37	90.157	89.717
	423.5	97.394	105.42	104.86	90.113	91.151	89.761
	424	98.097	104.99	105.53	91.167	92.329	90.063
	424.5	97.453	105.27	105.6	92.287	92.753	89.927
	425	97.358	105.69	105.21	92.856	92.146	89.81
	425.5	96.911	104.61	104.6	93.713	91.414	89.59
	426	96.942	104.19	104.83	93.342	91.631	89.283
	426.5	96.437	104.98	105.5	93.907	91.654	89.368
	427	96.685	103.86	104.64	94.419	92.787	88.848
	427.5	97.31	103.45	105.13	94.375	93.348	87.913
	428	97.379	103.09	104.75	95.786	93.207	87.716
	428.5	96.085	103.67	104.9	96.15	92.592	86.549
	429	96.581	104.47	104.12	95.814	92.53	86.083
	429.5	96.482	104.36	104.35	95.871	93.222	86.219
	430	97.107	104.71	106.01	95.393	93.643	86.554
	430.5	96.982	105.58	105.05	95.186	93.321	86.399
	431	96.275	104.98	104.63	95.19	93.066	85.983
	431.5	95.839	105.29	105.5	95.511	93.244	87.01
	432	95.95	106.15	104.81	95.299	92.322	88.798
	432.5	96.867	106.1	103.82	95.164	92.117	89.472
	433	96.975	105.23	103.4	94.528	92.575	89.369
	433.5	97.782	104.62	104.71	94.382	92.276	89.898
	434	97.894	104.62	104.03	93.603	92.706	90.11
	434.5	97.457	105.27	102.22	93.167	92.89	89.898
	435	97.359	105.22	103.83	93.654	93.34	90.152
	435.5	98.403	105.71	104.48	93.626	93.108	90.142
	436	99.219	106.11	104.24	92.937	92.753	89.027
	436.5	99.385	105.81	104.7	94.166	93.172	88.335
	437	99.028	106.67	106.53	92.75	93.44	88.531
	437.5	100.01	108.46	106.63	93.151	93.375	89.082
	438	99.639	108.06	105.95	93.63	93.236	88.657
	438.5	100.48	109.1	106.65	93.77	93.321	88.956
	439	100.16	108.48	107.29	93.819	92.784	89.2
	439.5	100.52	108.7	106.16	93.197	91.889	89.921
	440	100.57	108.68	106.36	93.86	91.733	90.404
	440.5	100.57	108.92	107.75	94.484	92.049	90.779
	441	100.98	109.76	109.14	92.895	91.986	91.206
	441.5	101.2	109.03	108.79	92.875	91.528	90.886
	442	100.69	108.38	109.56	92.223	91.695	90.89
	442.5	101.68	109.29	109.42	90.902	91.14	90.51
	443	100.87	108.36	110.77	90.984	90.62	90.571
	443.5	101.47	108.29	111.5	90.469	91.668	90.447
	444	100.68	109.05	112.18	90.36	93.061	90.609
	444.5	99.945	108.21	111.85	90.441	93.328	90.591
	445	99.825	107.38	111.72	90.818	93.666	90.159
	445.5	99.335	105.79	110.98	91.578	93.932	90.033
	446	99.911	105.73	111.66	91.988	94.445	89.988
	446.5	99.921	105.19	111.5	92.591	94.241	90.222
	447	99.326	104.9	111.05	94.182	95.003	91.151
	447.5	99.535	104.9	108.59	94.051	94.784	91.543
	448	99.648	105.41	108.47	94.278	94.23	91.434
	448.5	100.4	104.29	108.19	95.365	93.717	90.591
	449	100.88	104.5	108.86	94.768	93.781	90.706
	449.5	100.85	105.14	108.2	94.932	93.383	90.874
	450	101.62	106.07	107.76	95.386	92.292	91.31
	450.5	100.4	106.63	107.38	95.645	91.488	91.938
	451	100.24	106.63	107.03	95.477	91.929	92.162
	451.5	99.88	107.06	107.38	94.761	92.032	92.586
	452	100.4	107.73	108.49	94.481	92.653	91.938
	452.5	100.21	107.13	107.96	95.069	92.633	91.248
	453	100.25	106.89	107.76	94.411	92.682	91.933
	453.5	99.717	106.71	108.59	94.16	92.709	91.919
	454	100.22	106.23	107.98	92.899	92.936	92.143
	454.5	99.028	106.5	108.06	92.292	94.402	92.198
	455	99.752	106.11	108.24	92.397	95	92.148
	455.5	99.629	107.62	109.17	91.847	94.846	91.879
	456	99.846	107.87	109.29	92.691	94.069	91.075
	456.5	100.1	107.67	110.32	93.387	94.5	91.733
	457	101.45	108.69	110.15	92.779	95.338	92.211
	457.5	100.7	110.21	111.29	93.43	95.247	92.327
	458	101.85	110.49	110.02	93.483	93.771	91.8
	458.5	101.43	110.39	110.45	93.108	94.632	92.153
	459	102.44	110.22	111.14	94.28	92.992	91.843
	459.5	102.88	110.62	111.07	93.885	92.479	91.335
	460	102.98	110.13	110.78	94.836	92.287	90.665
	460.5	102.29	108.83	110.13	93.847	92.512	91.223
	461	101.14	110.35	108.33	92.553	91.932	90.275
	461.5	99.107	109.58	108.92	93.108	91.533	91.03
	462	99.292	109.07	107.8	93.156	92.406	90.979
	462.5	98.946	109.64	108.08	93.691	93.936	91.173
	463	98.745	109.32	107.84	93.979	93.461	90.669
	463.5	99.159	108.86	106.45	93.143	93.773	90.768
	464	98.776	109.33	106.37	93.495	94.336	90.568
	464.5	98.842	109.1	106.18	93.151	93.837	91.019
	465	98.788	109.29	107.05	93.774	94.583	90.456
	465.5	98.653	107.49	108.81	94.96	94.685	91.434
	466	98.999	108.3	109.08	94.88	94.616	90.931
	466.5	99.999	108.89	110.36	94.395	93.593	90.497
	467	99.716	108.68	110.71	94.798	92.606	90.985
	467.5	100.01	109.38	111.18	95.305	92.177	91.575
	468	100.01	110.93	112.58	95.902	93.025	90.827
	468.5	100.01	110.73	113.06	95.329	92.892	91.2
	469	100.65	110.8	113.76	95.564	93.936	91.229
	469.5	101.18	111.97	114.28	96.515	93.923	91.253
	470	102.34	112.81	113.74	96.12	93.811	91.207
	470.5	102.54	112.47	113.67	96.192	93.407	90.827
	471	102.38	112.18	113.3	96.169	93.252	91.088
	471.5	102.63	113.02	112.79	95.806	94.029	91.546
	472	103.33	113.19	113.12	96.244	93.225	90.469
	472.5	102.56	112.86	113.48	95.124	92.747	91.385
	473	103.94	112.92	112.62	95.478	92.304	90.056
	473.5	103.08	113.39	112.32	95.693	91.932	89.989
	474	102.95	113.22	111.29	95.121	91.314	89.531
	474.5	103.45	113.07	111.56	94.868	91.063	88.482
	475	104.1	113.33	111.29	94.664	91.62	88.467
	475.5	103.32	112.75	111.1	94.464	92.882	87.619
	476	104.37	112.87	111.88	94.286	92.75	87.249
	476.5	103.76	113.77	112.32	93.922	93.143	88.592
	477	104.73	113.39	111.17	95.965	93.512	86.993
	477.5	102.37	113.1	111.1	96.853	94.67	88.082
	478	102.45	113.64	112.26	96.118	93.842	89.026
	478.5	103.78	113.56	112.69	95.97	94.738	89.085
	479	102.68	113.58	111.92	96.674	94.575	89.925
	479.5	102.42	113.14	112.12	96.466	95.023	89.71
	480	102.7	114.54	112.43	95.673	94.398	89.921
	480.5	101.36	113.94	111.84	96.291	94.015	90.648
	481	101.33	113.03	110.57	97.02	94.461	90.397
	481.5	101.04	113	111.45	95.788	94.312	91.107
	482	101.91	112.86	113.27	94.823	93.41	90.627
	482.5	102.05	111.46	112.6	94.612	93.671	89.364
	483	100.81	111.99	113.85	94.13	92.364	90.49
	483.5	101.26	112.09	114.69	93.328	92.986	90.131
	484	101.22	112.39	113.82	94.011	92.12	90.598
	484.5	101.51	110.92	112.64	95.328	91.471	90.795
	485	101.37	111.05	112.74	94.836	91.453	89.529
	485.5	101.63	111.64	113.67	93.614	90.741	89.272
	486	102.21	111.83	112.56	93.665	90.403	89.803
	486.5	101.97	110.72	110.36	93.78	90.299	90.078
	487	102.77	110.95	110.67	93.976	90.668	90.47
	487.5	103.53	110.15	109.45	94.205	92.933	89.629
	488	104.26	110.86	109.76	94.87	93.071	89.469
	488.5	104.57	110.16	111.04	95.262	94.036	88.403
	489	105.23	110.28	112.02	94.141	95.495	89.133
	489.5	105.32	109.47	110.97	93.956	96.052	89.155
	490	104.75	109	110.89	95.289	96.355	89.998
	490.5	104.08	108.55	110.91	95.08	97.209	90.487
	491	103.9	110.29	112.38	95.166	97.308	91.217
	491.5	104.49	110.07	111.61	94.669	97.507	91.601
	492	104.66	110.91	111.56	94.436	95.982	90.583
	492.5	102.88	110.24	111.71	94.127	95.331	90.627
	493	102.98	111.6	112.44	93.144	93.836	92.38
	493.5	102.34	112.85	112.13	94.195	92.904	92.265
	494	102.93	113.71	111.69	94.538	92.982	92.412
	494.5	102.86	113.31	111.9	93.393	93.505	91.642
	495	103.16	114.15	113.03	93.384	93.703	90.957
	495.5	104	113.89	113.28	93.289	93.523	90.874
	496	103.95	115.8	113.01	94.283	92.704	90.21
	496.5	103.89	115.33	113.71	94.872	92.975	90.688
	497	105.19	115.31	113.85	93.771	93.073	92.096
	497.5	104.21	115.64	112.48	93.88	93.475	90.517
	498	104.46	114.37	112.58	93.674	93.961	90.263
	498.5	104.17	113.92	114.46	93.849	93.509	90.67
	499	105.53	115.06	114.88	93.323	93.952	90.077
	499.5	104.92	115.02	114.97	92.874	92.665	89.981
	500	104.47	115.7	114.17	93.027	92.816	89.406
	500.5	104.21	114.31	115.36	92.839	93.696	90.388
	501	103.75	114.88	115.46	92.956	93.899	90.921
	501.5	103.18	115.42	114.93	94.597	94.579	89.698
	502	103.94	114.98	115.14	95.68	94.536	90.866
	502.5	103.21	115.88	115.98	95.023	94.573	91.144
	503	103.99	116.31	116.26	93.335	94.609	90.556
	503.5	103.86	116.67	116.02	94.433	93.854	91.191
	504	103.97	115.85	116.2	95.362	94.965	91.241
	504.5	104.69	114.97	117.15	95.576	95.337	90.935
	505	104.6	114.95	116.56	95.501	95.143	89.67
	505.5	104.76	115.53	117.16	95.544	94.947	89.963
	506	104.8	115.18	116.97	95.269	95.645	89.528
	506.5	104.86	114.49	117.08	94.746	96.543	89.008
	507	106.08	113.73	117.03	95.16	96.761	88.374
	507.5	105.72	113.81	116.42	96.917	96.161	88.31
	508	105.43	113.69	115.81	96.667	97.114	88.621
	508.5	106.41	114.77	115.83	96.154	97.36	89.458
	509	105.54	115.33	115.43	96.155	97.189	89.508
	509.5	106.34	115.9	115.09	95.088	98.067	90.465
	510	106.75	114.07	114.93	95.014	98.018	90.258
	510.5	107.25	113.54	115.71	93.588	97.03	90.809
	511	107.47	113.3	115.43	92.201	96.687	91.478
	511.5	106.81	114.2	115.16	92.627	96.396	91.815
	512	106.6	114.01	114.82	91.516	97.718	91.945
	512.5	105.91	114.2	115.29	92.431	96.529	92.119
	513	105.34	114.46	115.26	92.856	96.382	91.406
	513.5	105.21	115.33	115.42	92.997	96.204	91.698
	514	103.39	115.64	115.97	95.023	95.259	91.547
	514.5	103.39	116.54	115.01	93.554	95.814	91.99
	515	104.93	115.95	114.34	96.131	96.444	92.112
	515.5	105.38	116.15	114.55	96.582	97.109	91.476
	516	105.78	115.43	115.12	95.229	96.561	91.778
	516.5	105.76	115.62	115.5	96.028	96.635	92.226
	517	106.23	114.88	117.19	95.265	96.339	90.847
	517.5	105.89	115.02	116.17	95.053	96.523	91.031
	518	106.68	113.3	116.28	94.48	96.269	91.489
	518.5	107.37	112.24	115.17	93.063	95.71	91.115
	519	107.79	110.88	114.91	94.227	95.417	90.469
	519.5	106.53	111.71	115	92.936	95.576	90.084
	520	105.85	112.57	115.3	92.845	94.784	90.358
	520.5	104.97	113.12	115.36	93.457	94.895	91.869
	521	105.01	112.83	116.24	93.443	94.026	91.862
	521.5	105.51	112.93	114.48	93.78	95.664	92.265
	522	105.62	112.05	116.77	93.992	95.071	92.835
	522.5	105.7	112.77	115.62	95.082	95.113	92.701
	523	106.18	113.41	115.45	95.523	95.969	91.463
	523.5	105.64	115.06	115.58	95.786	95.414	92.075
	524	104.86	114.4	115.95	95.48	94.74	92.163
	524.5	105.15	113.91	116.14	96.802	94.584	92.721
	525	105.09	113.65	115.77	96.765	95.368	91.363
	525.5	105.05	113.86	114.92	96.773	95.914	91.695
	526	105.96	114.09	115.08	97.032	94.751	92.494
	526.5	107.74	113.03	112.97	96.903	95.366	92.029
	527	107.33	113.05	113.48	96.346	96.109	92.879
	527.5	107.37	113.15	114.03	96.399	95.735	93.991
	528	106.68	113.55	115.36	96.15	95.687	93.624
	528.5	107.52	115.08	115.32	97.434	96.019	93.646
	529	108.2	115.68	115.23	96.87	97.051	92.976
	529.5	109.23	115.86	116.38	97.9	96.77	92.791
	530	109.54	116.61	115.47	98.846	96.935	92.176
	530.5	108.8	116.56	115.36	98.53	96.401	91.28
	531	107.21	118.17	116.23	98.388	96.535	89.731
	531.5	107.54	118.41	117.08	99.126	95.661	88.938
	532	106.7	118.72	118.24	98.661	96.176	89.2
	532.5	107.23	117.87	117.69	98.298	96.424	90.309
	533	107.06	115.97	116.68	96.576	95.256	91.381
	533.5	106.19	115.89	117.65	96.798	94.541	91.653
	534	105.73	116.19	116.9	95.909	93.757	91.06
	534.5	106.82	114.94	118.14	94.06	93.274	91.071
	535	106.48	114.44	119.55	93.618	94.87	92.296
	535.5	106.54	114.18	119.31	93.499	94.39	93.934
	536	107.52	114.83	119.41	94.025	95.205	93.899
	536.5	107.53	114.32	117.97	94.866	94.902	93.614
	537	106.93	115.44	118.35	94.743	95.521	93.511
	537.5	107.15	116.93	119.64	95.068	96.583	92.653
	538	107.32	117.35	119.7	95.01	96.593	91.61
	538.5	107.17	117.23	119.17	95.489	96.109	92.209
	539	106.22	117.95	119.15	96.86	96.482	92.998
	539.5	105.6	118.96	117.23	97.186	95.795	92.029
	540	104.97	119	117.08	96.789	96.542	91.945
	540.5	104.63	118.78	117.3	95.801	96.566	91.768
	541	105.25	118.23	118.12	95.336	97.226	91.267
	541.5	106.01	117.13	118.4	95.923	97.218	89.966
	542	106.38	118.11	118.27	96.884	98.208	89.141
	542.5	106.55	117.11	118.09	97.437	97.106	90.578
	543	106.2	117.49	117.88	97.453	98.073	90.516
	543.5	105.76	116.92	117.59	96.77	97.458	90.191
	544	106.28	116.27	119.55	96.371	96.9	90.558
	544.5	106.68	116.71	120.6	96.9	96.976	90.019
	545	105.67	116.76	119.84	96.811	96.608	89.651
	545.5	106.15	119.02	120.28	97.721	96.02	91.004
	546	107.31	119.86	120.22	98.06	95.882	91.593
	546.5	106.6	119.17	120.14	97.813	94.526	91.388
	547	106.61	119.85	118.64	97.609	95.582	91.535
	547.5	106.44	119.26	119.33	98.3	96.152	90.812
	548	106.71	120.46	119.18	98.786	95.912	89.444
	548.5	106.8	120.91	118.61	98.753	96.885	88.891
	549	106.89	120.96	118.13	97.966	96.407	89.037
	549.5	107.75	121.6	117.83	96.544	96.708	89.016
	550	108.04	120.26	116.83	95.551	96.176	87.92
	550.5	107.35	119.51	115.45	95.246	95.681	87.685
	551	107.51	119.77	115.39	95.643	96.045	88.599
	551.5	108.51	118.07	116.41	95.067	96.763	87.839
	552	109.52	119.23	115.81	94.033	96.54	88.142
	552.5	109.63	118.79	116.23	94.324	97.172	88.845
	553	109.6	118.61	115.2	95.014	96.895	89.222
	553.5	109.58	118.89	115.07	96.401	97.09	89.961
	554	108.59	118.85	115.64	97.521	96.294	89.631
	554.5	107.17	119.16	116.54	98.914	97.982	89.798
	555	106.61	120.05	117.04	98.785	98.596	89.107
	555.5	106.06	119.9	117.78	97.902	99.727	89.559
	556	104.86	121.55	117.86	97.879	99.748	89.82
	556.5	106.33	121.42	118.59	98.835	99.068	89.361
	557	106.89	121.15	119.99	97.924	98.669	89.882
	557.5	107.28	120.78	122.61	98.251	98.59	90.257
	558	108.24	118.75	123.04	97.894	97.507	89.397
	558.5	108.23	118.72	123.8	97.714	97.898	90.259
	559	108.7	118.45	123.75	96.862	96.751	90.857
	559.5	108.76	118.27	124.15	95.917	96.45	91.647
	560	110.09	118.1	125.11	96.051	94.818	90.815
	560.5	110.26	117.2	125.8	95.745	93.861	90.093
	561	109.66	115.46	126.04	94.395	93.98	90.732
	561.5	109.48	116.77	125.47	95.041	93.415	90.408
	562	109.9	116.78	123.41	94.215	93.525	89.4
	562.5	109.82	117.79	123.15	94.043	94.069	89.259
	563	110.06	116.35	122.96	93.538	94.079	88.978
	563.5	110.35	116.09	123.59	92.549	94.131	88.672
	564	110.06	116.5	123.43	93.281	93.685	88.865
	564.5	109.12	116.84	123.47	92.95	94.18	89.397
	565	109.7	117.67	122.57	93.987	93.753	90.017
	565.5	109.34	118.75	121.18	94.165	93.86	90.468
	566	109.39	118.11	120.99	94.343	94.107	91.423
	566.5	109.33	118.47	121.16	94.354	93.458	91.877
	567	108.2	119.33	120.85	95.222	93.67	93.104
	567.5	108.73	121.37	120.1	96.019	93.68	93.685
	568	108.41	121.25	119.44	98.04	93.45	94.113
	568.5	109.2	120.22	121.13	98.723	94.028	94.053
	569	109.06	119.67	119.27	98.582	93.698	94.023
	569.5	108.17	118.5	119.11	98.503	93.522	95.17
	570	108.18	118.66	121.03	98.73	92.779	95.142
	570.5	108.42	118.92	121.4	97.886	92.822	94.194
	571	108.95	118.58	120.51	98.729	93.33	94.645
	571.5	109.86	118.33	120.97	96.845	92.807	94.081
	572	110.28	116.84	121.4	96.601	94.232	93.955
	572.5	110.39	117.63	121.64	94.894	93.843	94.244
	573	110.24	118.94	120.35	94.962	93.979	93.95
	573.5	111.1	119.12	121.02	95.944	95.13	93.92
	574	111.46	120.91	121.54	95.131	95.565	92.228
	574.5	111.34	121.51	121.08	94.963	96.014	91.723
	575	110.93	120.35	120.25	95.901	96.308	92.33
	575.5	110.77	121.21	121.54	95.167	96.626	92.097
	576	111.63	121.78	121.55	96.277	97.244	92.756
	576.5	111.06	122.19	121.61	96.729	96.629	92.362
	577	110.84	121.25	122.04	98.916	97.6	91.741
	577.5	110.05	120.05	121.86	99.277	97.229	92.436
	578	108.82	120.67	120.53	99.062	95.836	92.293
	578.5	108.71	120.42	120.75	99.669	96.107	93.194
	579	108.32	119.05	120.89	99.716	95.773	93.402
	579.5	107.63	119.21	120.77	98.203	96.602	93.341
	580	106.61	118.68	120.86	97.515	95.623	93.262
	580.5	105.78	118.08	121.62	96.404	94.829	92.306
	581	105.83	118.49	121.7	96.039	94.601	91.452
	581.5	106.71	119.88	121.45	94.427	94.248	91.444
	582	107.35	120.69	121.63	94.243	94.592	90.67
	582.5	107.93	119.69	123.04	93.229	94.523	90.659
	583	108.93	119.36	122.76	93.759	94.701	90.173
	583.5	109.38	120.81	122.62	95.012	95.754	90.243
	584	109.77	121.42	123.36	96.773	95.995	89.867
	584.5	109.56	122.55	122.86	97.171	96.57	90.406
	585	109.66	122.77	122.69	97.729	96.594	90.634
	585.5	110.36	121.96	122.27	98.22	96.372	91.671
	586	110.01	121.28	123.17	97.359	96.19	92.045
	586.5	109.67	121.38	122.87	97.419	95.696	92.828
	587	110.73	121.7	122.37	98.714	96.55	93.259
	587.5	110.45	121.61	122.62	98.5	96.622	93.235
	588	109.97	121.33	123.64	97.646	95.355	93.463
	588.5	110.63	122.35	123.21	96.82	94.968	94.257
	589	111.55	122.03	124.03	97.621	94.726	94.715
	589.5	110.49	122.2	123.29	98.188	95.492	94.208
	590	110.04	121.86	123.68	97.833	95.461	94.286
	590.5	109.68	121.5	123.2	98.222	95.398	94.563
	591	110.28	121.31	123.82	97.658	95.647	94.014
	591.5	109.29	121.23	124.29	97.786	95.945	93.458
	592	108.54	123.02	124.91	96.862	95.741	93.467
	592.5	110.21	123.28	123.3	96.864	96.498	93.552
	593	111.08	121.69	123.11	95.725	96.703	93.36
	593.5	111.03	121.63	123.32	95.548	97.529	91.761
	594	112.04	121.94	123.49	94.868	97.175	93.057
	594.5	112.5	122.18	124.16	96.12	96.839	92.32
	595	113.97	123.28	124.83	96.922	97.705	91.365
	595.5	113.66	122.5	124.82	97.762	97.161	91.187
	596	114.4	123.97	124.13	97.06	96.537	91.783
	596.5	114.93	122.56	124.19	97.837	96.752	91.697
	597	114.24	121.35	124.59	97.758	97.704	91.846
	597.5	113.03	122.42	125.56	98.729	96.593	91.296
	598	112.49	122.19	125.07	98.871	96.851	92.14
	598.5	112.56	121.37	125.17	99.56	97.602	91.109
	599	112.91	122.42	124.29	98.15	97.728	92.872
	599.5	111.37	122.51	123	97.607	96.826	92.227
	600	111.89	122.59	122.63	96.186	97.836	93.203
	600.5	111.65	122.17	122.76	96.779	98.171	92.211
	601	111.6	122.3	122.08	96.406	97.626	92.115
	601.5	111.99	123.32	121.66	96.756	96.207	92.141
	602	111.83	123.18	120.85	96.806	98.013	92.746
	602.5	112.76	123.1	120.54	95.857	97.49	91.719
	603	113.2	123.76	120.41	97.188	96.758	92.286
	603.5	111.93	124.32	120.7	97.146	96.037	91.143
	604	112.76	123.8	120.86	97.592	96.873	91.474
	604.5	112.28	124.92	121.42	97.98	95.922	90.718
	605	112.36	123.95	123.11	97.857	95.126	91.95
	605.5	112.59	123.43	122.14	97.765	95.174	92.519
	606	111.17	124.21	122.55	97.507	96.085	91.7
	606.5	112.38	124.25	123.45	97.794	95.111	90.621
	607	112.1	125.4	124.14	98.285	95.042	91.757
	607.5	111.38	124.89	124.84	96.609	94.907	91.265
	608	111.71	124.24	124.12	96.687	95.666	90.957
	608.5	112.3	124.47	125.04	96.059	95.475	92.23
	609	113.82	124.72	125.59	95.932	97.422	92.747
	609.5	114.07	125.4	125.44	96.558	98.637	93.002
	610	113.83	125.96	127.47	97.219	99.308	92.371
	610.5	114.54	125.16	127.36	97.099	99.061	92.358
	611	114.56	126.05	126.43	97.914	98.723	93.914
	611.5	114.09	124.51	126.26	98.008	98.307	93.644
	612	114.05	124.9	124.97	97.797	98.063	93.865
	612.5	113.78	124.49	125.94	98.031	97.63	92.948
	613	113.31	125.21	125.06	98.023	97.841	91.676
	613.5	113.68	123.64	123.28	98.309	96.886	90.786
	614	113.03	123.61	123.35	96.919	96.211	90.166
	614.5	114.46	123.52	123.01	96.634	95.192	89.895
	615	113.74	122.76	124.21	97.097	96.153	90.778
	615.5	113.04	121.89	125.16	96.685	96.66	90.74
	616	114.12	122.2	125.13	96.445	96.393	91.005
	616.5	114.9	121.76	125.78	98.14	97.015	90.824
	617	115.52	122.32	124.58	98.007	97.235	91.789
	617.5	116.96	121.3	125.06	99.122	97.34	92.466
	618	115.29	121.94	126.41	99.562	96.89	91.763
	618.5	116.06	121.02	125.82	100.32	96.041	92.162
	619	115.4	121.03	125.29	100.12	97.517	92.776
	619.5	116.47	122.45	125.2	99.228	96.673	92.488
	620	117.18	122.46	123.97	98.645	97.218	91.982
	620.5	117.26	121.37	125	99.431	97.117	91.743
	621	117.05	121.95	125.35	98.639	97.059	91.835
	621.5	117.26	121.84	126.37	99.634	97.522	91.132
	622	115.81	122.43	126	98.621	97.114	91.683
	622.5	116.02	122.95	125.04	97.815	96.845	93.124
	623	115.47	124.7	124.86	96.941	98.372	93.277
	623.5	115.1	124.92	125.34	97.304	98.055	93.14
	624	115.19	125.89	125.24	98.391	98.611	92.318
	624.5	115.08	126.41	125.97	98.154	99.1	91.458
	625	114.02	127.87	125.7	98.079	100.34	92.034
	625.5	114.2	127.92	126.4	96.868	100.1	92.234
	626	113.46	128.06	126.21	96.48	100.53	93.526
	626.5	113.84	127.91	126.69	95.922	100.45	92.777
	627	113.91	127.42	127.11	96.636	100.93	92.806
	627.5	114.14	126.61	127.05	96.985	99.53	91.564
	628	113.81	127.42	126.99	96.636	98.743	92.691
	628.5	113.95	125.66	126.64	97.041	98.848	93.142
	629	114.02	125.73	126.49	97.967	98.921	93.962
	629.5	114.92	125.46	125.51	98.118	97.79	94.282
	630	115.98	125.79	125.09	99.698	97.336	93.555
	630.5	116.99	125.67	125.7	99.775	96.595	92.312
	631	116.24	124.57	125.51	100.12	96.52	91.824
	631.5	116.71	126.51	125.86	100.55	96.045	92.657
	632	117.59	127.07	125.63	100.62	96.028	93.109
	632.5	118.2	125.94	125.39	100.54	96.509	92.661
	633	117.32	126.11	125.14	99.582	96.569	92.101
	633.5	117.18	125.71	124.88	99.532	95.976	92.215
	634	117.43	126.8	125.66	98.75	96.502	91.563
	634.5	116.69	126.95	125.99	98.134	96.8	92.153
	635	115.95	126.52	126.12	97.378	97.85	92.714
	635.5	115.84	128.38	126.19	98.469	97.426	92.866
	636	115.98	127.1	126.51	98.399	97.703	92.029
	636.5	115.34	126.97	126.52	98.925	98.928	92.166
	637	115.57	127.26	126.56	99.067	99.042	91.604
	637.5	116.68	126.8	126.97	100.27	98.1	92.873
	638	117.26	125.92	127.37	100.63	97.613	93.203
	638.5	117.36	125.01	127.05	101.36	97.385	93.408
	639	116.55	124.84	127.15	101.38	98.009	92.801
	639.5	117.63	125.8	127.4	101.85	96.322	91.684
	640	118.6	125.21	127.01	101.02	96.457	92.484
	640.5	118.54	125.58	126.45	100.61	95.653	91.821
	641	119.62	125.49	126.16	100.42	95.234	92.575
	641.5	119.3	125.98	125.5	100.78	95.448	92.801
	642	117.9	126.39	125.52	99.361	96.041	92.795
	642.5	116.02	128.48	125.61	98.875	96.091	92.475
	643	114.98	128.82	125.41	97.699	96.986	91.907
	643.5	115.71	128.83	124.45	97.824	96.925	91.867
	644	114.46	127.83	124.44	97.328	96.906	94.237
	644.5	114.27	128.29	125.17	97.245	96.194	94.239
	645	112.98	128.34	125.86	97.038	97.332	95.264
	645.5	112.16	127.27	126.72	96.593	97.694	94.206
	646	111.52	127.57	127.48	96.428	97.749	93.959
	646.5	112.14	127.43	126.67	96.937	97.207	94.03
	647	112.05	126.2	127.51	96.47	97.259	93.315
	647.5	112.85	126.06	127.5	97.309	96.605	93.412
	648	111.64	125.77	127.69	97.85	95.578	94.247
	648.5	111.6	126.33	127.41	98.85	96.321	93.681
	649	110.62	127.3	127.26	98.918	97.259	93.858
	649.5	112.38	127.82	126.54	99.069	96.892	93.417
	650	111.95	128.44	126.66	99.8	95.818	94.647
	650.5	112.36	128.1	126.48	100.36	95.788	94.85
	651	112.25	129.44	126.97	100.12	96.478	94.529
	651.5	113.44	128.88	126.83	100.28	95.883	94.583
	652	113.38	129.61	125.56	100.5	96.399	94.951
	652.5	113.93	130.22	125.84	99.272	97.826	95.247
	653	114.43	130.75	126.49	99.124	97.635	94.411
	653.5	116.06	128.89	126.43	100.05	97.394	93.86
	654	116.16	126.91	126.34	101.15	97.178	93.842
	654.5	116.83	127.46	126.96	101.41	98.004	92.751
	655	117.59	127.22	127.52	101.1	98.158	91.809
	655.5	118.36	127.01	128.11	101.99	97.733	91.023
	656	118.89	127.09	128.36	102.61	96.781	90.305
	656.5	118.41	127.3	131.1	102.09	97.718	90.329
	657	119.38	126.08	130.97	101.89	97.14	88.847
	657.5	119.52	125.72	129.18	101.25	97.55	89.574
	658	118.29	127.17	129.47	100.43	98.619	89.646
	658.5	117.48	127.87	129.3	98.937	97.99	89.861
	659	116.5	128.34	129.12	98.626	97.55	90.018
	659.5	115.39	127.65	127.1	99.021	97.281	90.755
	660	114.57	126.19	126.94	99.176	97.087	91.012
	660.5	114.14	125.61	127.03	98.063	97.754	91.896
	661	114.64	124.44	125.95	97.437	97.346	92.206
	661.5	114.01	125.24	125.17	97.796	97.217	93.283
	662	113.35	125.58	126.81	97.455	97.746	93.235
	662.5	114.62	123.76	127.47	96.734	97.675	92.057
	663	114.69	124.82	128.94	96.075	98.449	91.097
	663.5	115.78	123.97	127.71	95.219	100.25	90.934
	664	116	125.5	129.32	94.527	99.302	91.452
	664.5	116	126.69	129.35	93.628	98.918	92.017
	665	115.39	127.67	128.47	94.528	99.35	92.798
	665.5	114.62	128.24	128.86	94.953	98.371	92.024
	666	114.87	127.03	130.16	95.601	99.454	91.387
	666.5	115.05	126.63	130.44	95.871	99.4	91.045
	667	114.67	127.3	128.51	96.138	99.565	92.302
	667.5	115.08	125.96	128.57	95.422	99.472	93.922
	668	113.94	125.61	129.53	95.432	98.07	93.906
	668.5	114.01	123.44	130.49	93.784	99.356	93.537
	669	114.52	122.91	130.6	94.575	100.52	92.616
	669.5	114.98	122.43	130.17	93.93	100.47	91.575
	670	116.15	122.53	129.89	94.692	100.6	92.09
	670.5	116.15	123.74	130.26	93.811	100.32	92.234
	671	117.21	124.2	130.39	94.287	100.08	93.065
	671.5	117.28	124.73	130.13	95.461	98.666	93.046
	672	116.2	125.05	130.11	96.646	98.19	92.03
	672.5	117.5	125.13	129.26	97.565	98.015	91.99
	673	118.36	126.65	128.04	100.1	97.018	92.571
	673.5	117.87	126.35	127.55	99.923	97.093	93.211
	674	117.95	126.8	126.59	100.07	96.777	93.591
	674.5	117.32	125.83	126.62	99.971	97.783	92.795
	675	117.46	125.71	126.27	99.781	97.026	92.523
	675.5	117.46	124.54	125.31	100.04	97.164	92.804
	676	117.16	124.85	126.14	99.575	99.048	93.259
	676.5	117.94	124.95	125.45	100.26	99.977	93.075
	677	117.65	125.75	125.56	99.879	100.74	93.892
	677.5	118.13	125.72	125.6	99.701	100.08	93.18
	678	117.4	125.78	126.23	99.441	99.217	93.821
	678.5	118.05	126.36	127.71	99.83	99.474	93.947
	679	118.24	126.76	128.91	100.41	98.515	94.499
	679.5	117.56	126.7	128.79	102.44	98.503	95.111
	680	117.36	127.72	128.73	101.72	97.971	95.236
	680.5	117.58	127.48	128.4	102.34	97.258	95.236
	681	117.01	127.38	128.13	102.07	97.146	94.884
	681.5	116.35	127.03	129.5	102.33	95.646	95.087
	682	115.61	127.03	130.26	101.96	97.327	95.967
	682.5	116.68	127.73	128.48	101.89	96.392	94.586
	683	117.12	127.67	127.12	101.84	96.807	93.323
	683.5	116.66	128.53	125.92	101.14	96.718	93.284
	684	115.94	129.91	126.13	100.46	96.181	92.459
	684.5	115.41	129.32	126.94	100.16	96.094	91.684
	685	115.82	128.94	128.69	99.234	95.606	91.364
	685.5	116.26	129.73	129.51	99.175	94.679	92.415
	686	117.69	129.55	127.62	99.267	95.36	91.784
	686.5	116.77	129.96	128.4	98.872	94.229	91.18
	687	116.98	129.65	130.13	98.942	95.127	92.776
	687.5	114.86	129.43	131.11	98.811	94.598	93.617
	688	115.64	128.67	131.09	98.08	95.539	93.923
	688.5	116.96	128.05	130.54	97.507	96.072	94.465
	689	117.7	128.54	128.81	97.717	96.251	95.138
	689.5	117.25	128.49	127.46	97.81	96.808	95.064
	690	117.17	127.65	127.18	98.595	97.221	94.969
	690.5	116.53	128.35	127.89	98.327	97.201	94.363
	691	117.14	128.01	127.43	97.683	98.727	94.693
	691.5	116.07	128.51	127.53	97.75	99.029	93.823
	692	117.37	129.35	128.52	97.826	99.144	94.56
	692.5	116.1	129.23	128.34	99.548	99.386	93.97
	693	116.18	128.41	129.52	99.736	99.569	94.881
	693.5	116.37	128.65	130.14	100.29	99.865	93.487
	694	115.58	128.71	129.56	100.94	98.674	94.334
	694.5	116.46	130.15	129.09	100.17	98.842	94.942
	695	116.54	130.59	129.03	99.965	99.735	96.399
	695.5	116.87	130.68	128.98	100.76	98.857	96.65
	696	117.74	129.69	129.05	100.86	99.156	96.698
	696.5	117.42	129.19	129.32	100.77	100.35	96.679
	697	117.88	129.9	130.17	98.901	99.624	97.269
	697.5	118.39	129.64	129	97.987	99.844	96.745
	698	117.31	128.33	130.22	97.055	99.504	97.59
	698.5	118.96	128.13	131.32	96.278	99.598	96.789
	699	117.98	127.75	132.2	95.558	100.1	95.608
	699.5	117.94	126.62	132.3	95.757	99.515	94.272
	700	118.16	125.99	131.85	96.117	100.13	93.563
	700.5	118.64	127.37	131.55	96.195	100.4	93.548
	701	119.38	126.55	129.97	96.427	98.817	93.094
	701.5	120.04	125.21	129.33	97.101	98.571	92.817
	702	120.1	124.97	128.93	97.89	97.943	92.437
	702.5	120.01	125.42	128.25	98.84	97.971	92.958
	703	118.93	126.09	128.27	99.534	98.969	92.875
	703.5	119.27	125.81	128.17	100.05	97.524	93.045
	704	119.9	126.97	129.39	100.39	97.165	93.66
	704.5	120.68	128.48	129.2	99.837	95.338	93.531
	705	121.2	127.36	129.09	99.513	95.438	94.482
	705.5	121.09	128.52	130.53	99.492	96.976	94.614
	706	120.02	128.49	131.3	99.397	98.078	95.389
	706.5	120.09	130.64	132.36	99.293	98.763	95.361
	707	120.1	131.34	132.86	98.094	99.176	94.193
	707.5	121.02	131.12	133.08	97.312	98.413	93.229
	708	120.87	131.02	132.94	97.134	99.721	92.539
	708.5	119.93	132.02	131.8	96.903	99.711	91.797
	709	118.46	131.59	133.3	97.488	100.91	91.993
	709.5	117.4	131.3	133.33	97.251	99.506	91.117
	710	117.73	131.44	132.32	96.545	98.129	92.046
	710.5	117.62	132.38	131.24	96.924	96.004	91.587
	711	117.34	130.41	130.53	96.949	96.048	93.209
	711.5	118.13	130.53	129.48	97.944	95.279	92.91
	712	117.53	130.15	130.19	98.819	95.492	94.42
	712.5	118.71	129.95	130.03	99.153	94.666	94.538
	713	119.53	127.39	131.32	99.672	95.599	94.448
	713.5	121.15	127.27	129.51	98.152	94.972	95.396
	714	121.61	127.66	130.87	97.604	95.693	96.454
	714.5	121.22	126.99	132.49	97.398	96.444	95.797
	715	122.33	126.96	133.79	97.517	97.273	96.111
	715.5	121.97	128.51	132.8	98.071	97.152	95.238
	716	121.33	128.61	133.73	97.675	97.075	96.315
	716.5	120.95	129.44	132.45	96.994	97.763	95.903
	717	120.87	129.8	132.11	96.886	98.149	96.713
	717.5	119.69	129.85	131.49	96.044	97.789	96.785
	718	118.79	128.47	132.99	97.37	97.968	95.77
	718.5	118.65	129.26	131.52	97.887	98.345	94.02
	719	118.82	128.95	131.39	98.192	99.019	94.407
	719.5	118.45	128.01	131.22	97.71	99.508	94.574
	720	117.48	126.97	132.94	96.368	98.73	94.655
	720.5	117.86	125.79	133.48	97.009	98.843	93.747
	721	118.28	125.21	134.18	97.759	97.225	93.303
	721.5	117.55	124.82	135.34	96.979	97.646	92.237
	722	118.76	125.96	135.04	97.467	96.814	93.031
	722.5	118.92	128.41	134.12	97.113	96.239	92.656
	723	118.96	127.73	134.73	96.721	94.898	93.379
	723.5	119.34	128.07	134.17	97.797	93.309	92.709
	724	118.6	128.92	134.08	98.033	93.22	92.533
	724.5	120.52	128.58	133.66	99.056	92.745	92.322
	725	121.49	128.66	133.09	98.414	92.076	92.599
	725.5	120.94	128.77	132.95	98.584	94.187	93.044
	726	120.87	129.67	132.39	99.877	95.091	93.257
	726.5	120.21	129.38	132.4	99.506	95.732	92.239
	727	118.95	127.19	132.2	100.29	96.931	92.549
	727.5	119.35	127.46	132.41	101.09	97.26	92.144
	728	118.86	127.78	132.85	100.75	98.375	92.051
	728.5	119.35	127.4	132.7	101.34	97.552	91.452
	729	118.49	127.59	133.14	101.28	98.203	91.582
	729.5	117.99	128.55	132.63	101.44	99.776	92.88
	730	118.33	128.55	132.84	100.68	98.466	93.052
	730.5	118.06	127.55	132.72	100.25	97.485	93.471
	731	118.48	128.1	132.8	100.52	96.991	95
	731.5	120.36	129.45	132.88	100.3	96.708	95.428
	732	120.12	129.36	133.24	100.13	97.159	95.246
	732.5	119.78	130.08	132.73	99.491	96.096	94.73
	733	120.43	130.87	133.3	98.701	97.11	95.614
	733.5	121.54	130.93	134.42	99.245	97.559	95.918
	734	121.67	131.5	135.31	99.045	97.491	94.633
	734.5	121.88	131.47	135.07	98.741	97.903	95.129
	735	122.33	131.4	134.94	98.492	98.227	95.361
	735.5	122.97	130.6	134.65	99.027	98.07	94.955
	736	122.14	130.92	135.5	98.391	98.23	94.009
	736.5	122.23	131.92	135.31	98.557	98.561	95.534
	737	122.33	131.71	134.76	98.954	99.905	96.735
	737.5	122.7	131.69	134.42	98.999	99.68	95.294
	738	121.71	131.43	132.49	98.372	99.862	94.979
	738.5	121.25	131.19	131.01	98.524	100.06	94.375
	739	122.07	130.95	131.47	98.875	99.737	93.587
	739.5	121.52	131.57	131.9	100.02	99.523	93.83
	740	121.33	131.96	133.71	98.427	100.08	94.351
	740.5	121.19	130.91	133.46	97.986	100.77	95.141
	741	121.76	130.87	132.58	97.609	101.26	93.678
	741.5	121.55	130.53	133.63	96.473	101.36	92.612
	742	120.64	130.96	133.84	97.559	101.17	93.406
	742.5	120.83	131.4	135.06	98.02	101.1	92.73
	743	121.56	132.97	137.15	98.803	100.84	93.546
	743.5	120.96	133.41	136.48	98.726	101.25	94.169
	744	122.54	132.54	136.4	98.033	100.9	94.335
	744.5	121.17	132.65	136.05	98.771	101.95	92.683
	745	121.81	133.02	135.64	99.274	101.02	91.359
	745.5	121.49	132.41	136.71	100.09	100.27	92.658
	746	121.85	132.21	137.29	101.1	99.415	92.984
	746.5	122.23	132.18	136.61	100.61	99.754	92.824
	747	122.05	132.92	135.3	99.917	100.35	93.122
	747.5	121.95	131.62	133.91	98.62	101.35	93.71
	748	121.79	131.59	135.16	98.742	100.74	92.802
	748.5	121.14	132.5	135.38	99.247	101.13	92.772
	749	121.35	133.38	133.72	98.243	99.438	94.537
	749.5	120.65	133.79	134.48	98.718	98.833	95.345
	750	121.51	132.69	133.56	98.885	98.631	94.675
	750.5	121.94	131.86	131.92	98.583	98.453	94.174
	751	121.8	132.56	132.24	98.024	97.87	93.543
	751.5	121.9	133.11	133.51	98.872	97.144	93.354
	752	121.88	132.6	134.85	99.111	96.21	93.485
	752.5	120.89	132.72	133.99	99.105	95.428	93.683
	753	119.57	131.82	134.19	98.752	95.783	93.647
	753.5	120.31	131.01	135.31	100.78	96.575	92.948
	754	121.27	130.92	135.59	100.4	97.574	92.978
	754.5	119.82	131.89	136.28	100.54	98.095	93.536
	755	119.85	133.5	136.47	101.06	98.849	94.594
	755.5	120.34	132.23	136.05	101.72	98.968	95.312
	756	119.95	131.29	136.07	101.36	98.345	96.413
	756.5	119.52	131.62	135.35	101.49	97.59	96.131
	757	121.81	132.54	135.98	101.49	99.422	95.895
	757.5	122.43	133.34	135.54	101.45	98.446	95.107
	758	122.23	133.6	135.86	100.24	98.188	95.082
	758.5	120.75	134.57	134.36	100.53	98.072	95.717
	759	120.91	134.06	134.86	100.17	97.489	95.146
	759.5	120.39	133.05	135.26	100.64	96.988	94.268
	760	120.32	133.03	136.17	100.18	96.676	93.936
	760.5	121.48	132.69	135.94	100.15	96.947	93.03
	761	121.78	132.51	134.86	99.689	97.286	91.903
	761.5	120.27	131.5	135.05	98.646	95.761	91.968
	762	120.36	131.57	135.8	98.109	96.404	92.877
	762.5	119.49	130.16	135.66	99.059	96.357	93.677
	763	119.4	127.31	135.55	99.049	96.525	92.837
	763.5	118.65	127.86	135.3	98.366	97.22	93.118
	764	118.19	128.35	135.27	98.055	97.749	92.973
	764.5	118.07	128.32	135.44	98.555	98.559	93.414
	765	117.21	127.7	135.91	98.253	97.64	92.806
	765.5	117.23	126.59	136.13	100.51	97.53	94.169
	766	117.21	126.37	134.82	101.29	98.786	93.972
	766.5	118	126.57	133.62	100.74	97.871	93.33
	767	119.21	127.58	132.39	99.833	98.128	92.112
	767.5	119.52	129.11	133.47	99.417	98.929	92.595
	768	120.32	128.03	132.9	99.877	99.818	91.278
	768.5	120.58	126.81	132.62	99.942	99.518	91.743
	769	120.42	127.5	131.88	99.984	99.125	91.861
	769.5	120.04	127.95	130.71	100.01	100.17	92.917
	770	120.28	129.24	130.89	98.519	100	91.894
	770.5	121	129.17	131.25	98.991	99.576	93.137
	771	121.73	128	132.36	99.905	100.79	93.403
	771.5	122.39	127.4	133.5	100.6	99.895	93.533
	772	123.29	127.05	133.4	99.841	98.767	94.098
	772.5	122.79	127.45	132.79	99.772	97.599	94.647
	773	123.74	128.99	132.78	99.433	98.217	94.814
	773.5	123.85	127.95	132.25	99.228	98.531	93.932
	774	123.54	127.87	133.25	98.843	99.149	94.171
	774.5	123.25	127.16	133.52	99.195	99.167	95.088
	775	124.31	126.99	133.88	98.852	99.853	94.391
	775.5	122.7	128.13	134.16	98.971	99.569	94.489
	776	120.66	128.39	133.25	98.086	101.2	94.288
	776.5	119.38	128.41	133.79	99.707	101.26	94.032
	777	119.69	129.21	134.88	98.964	102.01	93.939
	777.5	119.16	128.57	135.58	99.886	100.13	93.669
	778	120.83	129.07	135.66	98.408	100.19	94.492
	778.5	122.12	128.65	134.83	99.409	99.08	94.527
	779	122	128.33	135.38	99.896	99.841	94.028
	779.5	121.44	129.17	135.53	100.17	99.365	94.354
	780	122.29	130.24	134.09	100.73	99.128	94.515
	780.5	123.31	130.81	134.4	101.75	99.017	94.592
	781	123.94	130.93	134.88	101.31	98.837	94.533
	781.5	124.62	129.94	133.31	101.93	98.009	95.066
	782	124.62	130.91	132.47	100.31	99.763	95.67
	782.5	122.53	130.51	132.98	100.84	99.408	95.525
	783	122.9	132.68	133.07	100.28	100.31	94.419
	783.5	123.5	133.36	132.5	99.334	100.21	95.09
	784	122.52	133.25	132.52	99.145	100.46	95.08
	784.5	121.67	132.17	132.67	98.248	100.28	95.179
	785	122.16	132.26	132.7	98.745	99.546	95.33
	785.5	122.57	132.23	130.26	99.116	98.995	95.535
	786	122.03	132.92	131.73	98.944	99.758	95.057
	786.5	121.71	132.47	132.06	100.7	98.996	95.139
	787	122.79	132.52	131.93	102.59	99.115	94.909
	787.5	122.14	130.88	132.06	103.37	99.023	94.932
	788	121.35	130.99	132.28	104.17	98.688	94.123
	788.5	121.29	130.57	131.68	103.82	98.47	93.293
	789	121.96	129.54	132.3	104	99.393	93.712
	789.5	121.51	128.95	132.61	102.45	99.604	93.628
	790	122.08	129.52	134.77	101.22	100.53	93.385
	790.5	122.18	130.23	134.61	101.12	99.321	94.263
	791	122.56	129.63	134.83	100.08	99.2	94.543
	791.5	122.17	131.44	134.08	98.614	99.915	95.363
	792	122.26	131.14	135.04	97.839	99.664	96.643
	792.5	123.16	131.59	136.12	96.687	99.206	96.899
	793	122.8	130.65	136.61	96.59	98.086	97.575
	793.5	122.73	131.45	136.89	96.085	97.154	96.392
	794	122.4	132.3	136.68	96.834	97.328	96.382
	794.5	122.09	132.12	136.63	97.494	97.047	95.76
	795	122.01	130.06	136.12	97.602	97.207	95.262
	795.5	122.56	129.54	137.01	97.569	97.062	94.545
	796	121.45	128.48	137.28	98.481	95.278	94.122
	796.5	121.79	129.17	137.97	98.201	95.165	93.488
	797	121.68	129.08	137.93	98.564	96.105	94.176
	797.5	121.89	129.77	137.89	98.845	96.936	94.628
	798	121.67	130.61	137.09	99.243	96.755	94.386
	798.5	122.05	128.49	136.53	98.832	96.396	94.481
	799	122.18	128.65	135.42	99.017	96.201	93.945
	799.5	122.32	130.07	136.46	100.33	96.397	93.813
	800	121.28	131.21	136.02	99.847	97.203	94.108
	800.5	122.6	130.55	136.02	99.456	97.896	94.24
	801	122.28	130.43	134.86	100.52	98.118	93.108
	801.5	122.92	130.47	133.83	101.32	97.548	92.051
	802	122.99	131.93	133.58	101.37	97.627	92.154
	802.5	123.79	129.97	134.64	102.08	97.196	92.994
	803	124.57	131.68	134.73	101.74	96.647	93.375
	803.5	125.26	131.85	135.66	101.41	97.022	94.831
	804	125.4	131.92	134.53	100.36	97.12	94.515
	804.5	125.36	130.92	133.38	101.4	97.017	93.706
	805	125.27	131.39	134.47	100.43	97.384	92.438
	805.5	124.5	132.15	134.08	99.954	97.15	92.7
	806	123.21	131.24	133.77	99.342	96.871	93.524
	806.5	122.52	130.71	133.76	99.767	97.134	93.842
	807	121.58	131.87	133.73	98.992	98.732	93.353
	807.5	121.44	131.3	134.73	100.37	99.773	92.876
	808	120.13	131.61	134.56	100.63	98.998	91.848
	808.5	120.17	132.75	135.24	99.723	99.451	91.739
	809	120.9	132.5	135.26	98.247	99.305	92.86
	809.5	121.1	132.48	135.28	98.566	99.134	94.421
	810	121.53	132.43	136.95	98.218	99.449	95.864
	810.5	122.06	133.61	136.9	97.907	99.585	96.173
	811	123.99	133.22	137.57	98.111	99.634	94.392
	811.5	123.83	133.68	137.19	98.254	98.497	94.672
	812	123.12	133.69	136.44	96.922	98.94	94.88
	812.5	123	133.76	135.04	97.53	99.524	95.506
	813	122.38	132.52	135.91	98.391	100.04	95.501
	813.5	123.19	133.2	138.39	99.908	99.823	94.246
	814	122.79	132.6	138.31	101.08	99.415	93.204
	814.5	123.67	132.68	137	101.64	100.22	93.25
	815	123.87	133.78	138.4	101.52	100.76	92.461
	815.5	122.52	133.65	138.61	101.44	99.098	93.274
	816	122.74	133.79	139.26	101.53	100.09	93.905
	816.5	122.19	134.29	140.83	102.85	97.987	93.325
	817	122.74	133.02	142.09	102.36	98.687	93.599
	817.5	124.17	133.16	140.58	101.33	97.954	93.501
	818	123.04	133.1	139.41	100.75	98.716	94.413
	818.5	124.19	133.72	138.76	99.325	98.035	94.159
	819	122.71	133.96	138.6	98.612	97.67	93.073
	819.5	122.88	132.45	136.56	98.873	97.235	92.325
	820	123.7	132.58	136.28	98.62	98.348	92.304
	820.5	124.01	132.04	135.27	98.579	97.39	91.536
	821	124.91	132.8	134.76	98.063	98.433	92.255
	821.5	125.08	132.55	134.05	97.164	98.569	92.17
	822	124.01	132.69	135.21	98.523	98.361	93.169
	822.5	124.43	132.75	136.38	98.057	98.064	92.588
	823	123.67	131.92	135.62	99.104	99.026	92.972
	823.5	124.82	131.62	135.21	99.789	98.607	94.177
	824	125.97	131.55	136.21	100.16	98.213	94.554
	824.5	126.55	131.14	135.67	100.34	98.49	95.043
	825	126.41	131.52	135.86	100.16	99.547	95.755
	825.5	126.57	130.84	135.02	99.368	99.655	96.379
	826	125.74	130.69	135.58	100.23	99.872	95.925
	826.5	126.27	130.92	134.48	100.5	100.38	95.27
	827	126.47	131.23	132.4	101.27	100.73	95.872
	827.5	126.5	131.33	133.31	100.39	100.37	97.403
	828	125.86	132.13	134.05	100.54	100.42	96.344
	828.5	125.59	131.62	134.54	100.92	100.69	96.798
	829	125.02	130.91	133.93	100.62	100.94	96.62
	829.5	126.1	130.75	134.02	101.09	100.25	96.162
	830	125.93	129.84	133.71	102	99.792	95.135
	830.5	126.35	130.74	133.4	101.66	99.132	94.786
	831	126.01	130.09	134.08	101.29	98.733	95.13
	831.5	125.19	129.44	134.57	100.32	98.523	94.463
	832	125.09	130.46	135.06	100.51	98.653	93.646
	832.5	125.39	128.72	134.14	100.18	98.034	93.543
	833	123.3	128.46	134.95	99.478	98.609	92.658
	833.5	123.48	128.78	136.03	98.855	98.742	93.395
	834	122.36	128.58	135.99	98.341	98.507	93.898
	834.5	123.33	129.77	136.5	97.31	98.841	93.62
	835	123.41	130.29	137	97.199	98.212	94.395
	835.5	123.55	130.91	137.63	97.29	98.687	95.109
	836	124	131.27	138.15	97.744	98.503	94.58
	836.5	123.49	130	138.15	97.528	99.244	94.022
	837	123.84	130.71	139.37	97.676	100.37	94.644
	837.5	124.75	130.92	137.93	97.706	100.25	94.997
	838	124.51	130.46	138.12	98.723	99.318	94.521
	838.5	125.07	130.21	137.24	99.669	99.143	93.861
	839	124.49	130.12	137.35	99.785	99.007	94.215
	839.5	125.4	130.4	137.43	99.913	99.785	94.768
	840	125.05	131.07	137.22	99.264	99.023	94.376
	840.5	125.94	131.12	136.27	99.338	98.046	93.857
	841	126.75	132.15	135.74	99.325	97.076	93.549
	841.5	126.2	131.91	136.33	98.044	96.9	92.78
	842	125.59	132.23	137.51	98.286	97.203	93.492
	842.5	126.3	133.6	137.8	98.616	98.335	92.984
	843	125.2	133.23	139.18	97.929	99.734	93.717
	843.5	124.49	133.03	140.28	98.841	100.47	93.845
	844	123.28	131.82	139.9	98.684	100.23	93.161
	844.5	123.38	130.7	139.68	99.002	100.33	92.192
	845	122.23	130.98	140.37	98.979	100.9	93.223
	845.5	121.85	131.31	140.51	100	101.28	93.027
	846	121.9	130.47	139.92	102.22	101.29	93.872
	846.5	122.19	130.72	138.63	102.09	101.28	93.656
	847	121.44	130.81	138.76	101.5	101.3	93.272
	847.5	121.72	131.29	139.04	100.85	100.47	93.577
	848	122.91	131.64	137.94	100.85	100.29	93.887
	848.5	123.82	131.63	138.32	100.18	99.842	94.354
	849	124.6	132.03	138.27	100	99.717	95.275
	849.5	125.87	131.56	139.26	99.939	98.449	95.871
	850	125.31	131.92	139.68	99.359	98.804	96.929
	850.5	125.03	133.36	139.88	97.771	98.728	97.44
	851	125.45	132.46	140.94	98.049	98.628	96.621
	851.5	124.82	132.46	140.4	98.537	97.872	97.78
	852	125.14	133.52	138.75	99.005	97.507	97.475
	852.5	124.52	133.31	138.28	98.883	98.061	98.1
	853	124.29	133.83	138.65	99.697	98.077	97.485
	853.5	123.76	133.92	138.11	99.946	98.065	97.323
	854	122.82	135.09	137.23	100.4	99.831	97.133
	854.5	123.27	133.32	137.43	99.785	101.16	97.006
	855	123.07	133.16	135.82	99.744	101.36	95.375
	855.5	122.97	134.28	135.42	100.12	101.67	96.034
	856	122.91	134.51	134.97	99.437	103.05	94.862
	856.5	123.14	133.86	135.85	99.865	102.42	93.936
	857	123.25	134.08	136.55	99.342	101.46	93.215
	857.5	124.84	134.43	136.27	98.971	101.64	94.127
	858	124.42	133.53	136.26	98.862	102.1	94.683
	858.5	124.29	132.25	136.68	98.971	102.27	94.848
	859	124.35	133.45	137.62	98.8	100.81	94.68
	859.5	124.88	132.88	139.56	99.16	100.08	94.425
	860	124.61	133.88	139.56	98.642	98.897	94.551
	860.5	125.64	133.13	140.66	98.284	97.602	94.416
	861	125.8	132.75	139.24	97.698	98.294	95.707
	861.5	125.92	132.56	139.16	98.631	99.054	95.218
	862	123.86	132.16	139.58	99.302	99.768	94.996
	862.5	124.09	132.38	138.87	99.747	99.731	95.448
	863	123.17	132.7	138.44	99.242	99.247	96.382
	863.5	122.07	132.02	137.16	99.781	99.917	96.202
	864	122.96	132.86	136.51	100.38	100.34	97.844
	864.5	122.77	131.8	136.52	101.13	100.27	97.418
	865	122.48	131.99	136.55	101.22	100.42	98.15
	865.5	122.5	132.07	137.92	101.88	101.27	96.609
	866	120.85	131.58	138.14	101.18	100.48	97.183
	866.5	121.27	131.87	137.64	100.8	99.205	97.219
	867	121.21	132.83	138.92	99.76	98.326	96.875
	867.5	121.09	133.36	138.52	99.559	98.533	96.071
	868	122.64	133.98	138.57	100.16	98.799	95.673
	868.5	121.85	132.63	138.02	98.977	98.801	95.046
	869	123.44	131.55	138.61	97.914	99.332	95.674
	869.5	123.31	130.77	137.46	97.91	99.131	95.736
	870	123.7	130.76	137.18	98.167	98.572	95.931
	870.5	124.7	130.82	136.62	98.84	98.822	95.872
	871	123.53	130.76	136.43	99.563	99.931	94.851
	871.5	123.37	130.07	137.02	100.01	100.14	93.429
	872	124.35	129.68	137.94	100.34	99.566	93.795
	872.5	123.89	130.04	137.48	99.395	98.822	93.99
	873	124.08	131.07	137.7	100.74	99.823	93.932
	873.5	122.16	131.13	136.91	101.38	99.529	93.669
	874	123.15	132.81	137.57	101.68	99.327	92.506
	874.5	121.58	133.7	137.54	100.69	99.494	93.316
	875	122.47	135.16	137.27	101.11	99.351	93.252
	875.5	123.01	134.99	138.25	100.37	99.401	93.569
	876	122.98	135.2	136.48	100.6	99.543	94.467
	876.5	122.3	135.32	135.57	101.35	99.84	92.673
	877	122.54	134.54	136.15	101.64	100.72	93.101
	877.5	122.39	134.75	136.86	101.21	99.652	92.847
	878	123.01	135.36	137.04	100.66	100.73	92.978
	878.5	122.67	134.79	137.61	100.47	101.45	93.866
	879	123.95	134.93	137.22	101.99	101.19	94.017
	879.5	123.46	133.47	137.88	100.75	101.97	94.147
	880	123.43	132.63	137.68	102.15	102.18	94.949
	880.5	124.44	132.4	137.83	102.15	102.02	95.542
	881	125.99	131.92	138.49	101.62	102.23	97.189
	881.5	125.76	132.43	138.58	101.54	101.1	97.967
	882	124.98	131.14	137.65	101.59	101.67	97.554
	882.5	125.41	131.77	138.97	101.81	100.59	98.04
	883	125.22	131.33	138.07	103.19	100.35	97.815
	883.5	125.02	129.56	138.54	102.74	100.33	97.933
	884	124.14	129.37	138.43	103.56	99.705	96.692
	884.5	124.67	129.72	138.22	102.29	99.13	96.39
	885	124.75	130.49	138.53	102.49	100.05	95.961
	885.5	124.62	131.23	137.7	101.82	99.298	94.755
	886	124.66	130.91	137.11	102.24	99.316	93.652
	886.5	125.4	131.79	138.01	102.59	98.447	94.056
	887	124.77	131.33	138.01	103.37	99.142	92.617
	887.5	124.37	131.72	137.44	102.14	98.333	92.944
	888	124.3	132.8	138.82	101.41	98.153	91.4
	888.5	125.61	134.51	138.25	100.63	98.146	93.087
	889	125.46	133.66	137.58	99.668	98.339	92.799
	889.5	124.1	133.85	138.44	98.553	97.843	91.533
	890	124.36	134.19	138.95	98.414	97.319	91.759
	890.5	124.29	134.3	139.8	98.208	97.858	92.135
	891	124.46	134.98	139.73	97.156	97.303	92.684
	891.5	124.55	134.63	139.05	95.565	96.794	94.009
	892	124.69	135.06	138.47	95.947	97.377	93.871
	892.5	124.61	135.74	137.92	96.651	97.38	94.067
	893	124.74	134.44	138.29	97.631	96.863	93.658
	893.5	125.67	134.98	138.52	98.676	96.637	94.076
	894	126.23	134.22	137.88	99.165	96.63	95.852
	894.5	125.86	133.02	137.27	99.824	96.988	96.033
	895	125.62	132.64	136.73	99.726	96.663	96.156
	895.5	125.95	132.06	136.3	100.1	98.497	95.69
	896	125.8	132.21	136.51	100.94	99.306	95.634
	896.5	125.68	132.18	137.37	100.55	99.157	95.725
	897	125.43	131.22	136.56	99.941	100.07	97.562
	897.5	124.95	131.07	136.37	99.312	101.42	97.868
	898	124.51	132.47	135.72	99.832	101.67	97.968
	898.5	124.07	133.86	136.49	100.49	101.41	97.584
	899	124.65	134	137.52	100.81	102.57	97.661
	899.5	123.77	135.25	137.22	101.19	103.3	98.21
	900	123.2	134.41	137.43	101.25	101.66	98.01
	900.5	121.79	133.64	136.83	101.32	100.9	97.185
	901	122.05	133.51	137.34	101.37	100.61	97.119
	901.5	121.87	134.11	137.87	101.75	100.41	95.495
	902	122.12	133.08	139.76	101.75	99.986	94.608
	902.5	121.42	131.85	140	101.57	99.834	93.143
	903	121.7	129.97	139.36	100.6	99.853	92.732
	903.5	121.58	130.08	138.86	100.7	99.013	92.186
	904	122.72	129.4	139.59	100.12	97.853	91.739
	904.5	123.22	130.09	139.44	99.637	98.297	91.698
	905	125.04	130.92	139.97	100.01	98.879	92.433
	905.5	123.97	130.5	139.28	101.13	99.933	92.345
	906	125.6	129.35	138.88	100.58	98.891	92.389
	906.5	125.08	130.46	137.43	100.8	98.941	92.868
	907	125.47	131.2	138.12	100.06	98.238	94.105
	907.5	126.67	130.65	139.45	101.28	98.763	94.462
	908	126.07	131.35	140.26	101.48	98.538	94.584
	908.5	125.45	132.31	139.44	103.02	99.456	94.132
	909	125.03	132.72	138.8	103.42	99.819	94.382
	909.5	124.44	132.87	138.71	103.06	99.173	93.982
	910	125.8	132.71	139.67	102.19	99.162	93.612
	910.5	125.6	133.92	140.04	102.25	99.991	94.436
	911	126.23	133.92	140.64	103.4	100.17	94.737
	911.5	126.79	133.7	142.1	104.73	101.25	94.419
	912	127.17	135.26	140.83	103.6	100.71	93.923
	912.5	127.8	134.84	140.03	103.24	101.37	95.026
	913	127.97	133.01	139.64	103.18	101.37	94.731
	913.5	128.24	133.31	140	103.96	101.37	94.921
	914	129.56	133.04	139.21	103.67	101.91	94.094
	914.5	128.66	133.6	138.86	104.51	101	94.454
	915	127.19	133.56	138.66	104.59	101.05	93.732
	915.5	126.87	134.29	138.5	102.93	101.44	93.836
	916	125.82	134.28	136.92	102.18	101.6	93.052
	916.5	124.72	133.31	135.94	102.95	102.89	92.711
	917	123.23	133.8	136.24	103.16	102.86	92.932
	917.5	123.02	134.8	137.55	101.84	102.13	92.884
	918	122.9	133.34	137.47	100.27	101.92	92.588
	918.5	122.32	134.44	138.74	100.35	101.33	93.601
	919	122.28	134.15	137.75	98.687	102.02	92.786
	919.5	123.02	133.4	138.6	99.664	101.89	93.459
	920	123.17	133.57	137.95	99.263	101.2	92.411
	920.5	123.03	133.41	137.6	99.275	100.68	92.982
	921	123.09	133.08	139.99	99.511	99.984	93.448
	921.5	123.56	131.58	140.22	98.82	99.301	93.114
	922	124.54	131.79	139.47	100.42	99.257	93.618
	922.5	124.62	132.13	140.06	101.47	99.197	93.893
	923	124.99	131.39	139.35	101.13	100.25	94.364
	923.5	126.26	130.78	140.84	101.31	100.4	94.951
	924	125.54	130.5	140.24	99.893	100.16	94.89
	924.5	125.86	129.38	141.59	100.57	99.852	94.913
	925	126.66	128.79	141.45	100.91	98.78	95.117
	925.5	126.62	128.78	139.87	100.34	98.798	95.858
	926	126.63	130	140.62	99.301	99.624	95.76
	926.5	126.4	129.43	140.85	97.748	99.924	95.103
	927	127.07	129.71	140.1	97.841	98.95	95.581
	927.5	127.52	129.79	139.32	98.341	97.983	94.359
	928	126.62	130.2	139.5	108.09	98.287	95.484
	928.5	127.39	132.89	140.43	110.76	97.631	97.114
	929	128.46	132.33	139.92	113.4	96.883	97.731
	929.5	130.06	133.62	141.61	113.68	98.227	98.97
	930	130.13	134.51	141.75	114.17	97.608	99.22
	930.5	130.03	134.37	140.66	115.84	97.537	99.95
	931	130.85	133.92	140.11	115.96	98.717	101.98
	931.5	130.87	134.43	141.28	115.74	99.817	101.98
	932	131.53	133.08	142.62	117.21	100.94	103.89
	932.5	132.68	134.6	143.68	109.92	101.13	104.64
	933	133.8	132.98	147.05	108.45	102.76	104.72
	933.5	132.99	134.07	149.46	108.36	104.58	106.77
	934	132.28	133.6	152.82	108.58	104.99	107.59
	934.5	133.96	133.54	157.31	111.27	106.35	108.74
	935	136.91	133.17	161.39	113.93	107.57	109.77
	935.5	138.27	134.14	166.4	117.11	106.67	111.29
	936	139.72	133.81	170.24	120.78	107.81	114.08
	936.5	140.67	136.62	174.43	122.62	108.91	116.61
	937	142.06	138.01	179.07	124.99	109.9	118.74
	937.5	141.95	139.73	181.28	129	109.85	121.02
	938	144.1	142.22	185.17	131.57	111.34	121.41
	938.5	145.21	146.13	187.12	136.79	113.45	122.81
	939	148.52	149.99	190.15	140.37	116.3	125.69
	939.5	149.5	152.87	193.95	144.8	118.68	127.02
	940	150.21	155.28	198.02	148.15	122.05	127.87
	940.5	151.43	158.79	203.01	152.25	125.09	129.76
	941	153.95	160.14	208.14	156.01	127.5	129.65
	941.5	155.31	162.12	213.82	160.04	132.34	131.27
	942	159.23	163.58	216.13	164.45	140.41	131.98
	942.5	160.9	165.8	219.3	168.27	145.21	135.65
	943	164.69	167.15	223.93	173.03	151.82	138.46
	943.5	163.81	168.79	228.56	176.36	157.72	139.4
	944	165.94	172.37	232.8	179.43	165.41	141.98
	944.5	168.76	174.83	236.08	186.07	172.1	145.79
	945	172.65	176.69	240.12	191.89	179.3	147.94
	945.5	173.71	178.68	243.14	197.94	185.95	152.07
	946	177.89	180.17	244.2	203.2	193.19	154.91
	946.5	180.58	182.37	249.74	209.49	198.5	159.63
	947	184.64	183.96	253.9	215.52	205.78	161.83
	947.5	188.07	185.06	254.5	219.68	211.04	165.35
	948	192.87	186.72	257.98	225.99	216.76	168.1
	948.5	196.02	187.96	261.61	230.27	223.73	171.68
	949	199.82	190.02	266.56	233.29	230.93	175.03
	949.5	199.8	192.08	269.58	236.17	238.77	178.79
	950	202.89	194.43	272.32	241.17	245.84	182.34
	950.5	204.58	196.89	275.53	245.26	250.35	183.57
	951	207.87	199.02	279.65	248.78	256.89	186.25
	951.5	208.23	201.37	282.21	251.02	262.7	189.58
	952	210.55	203.32	288.16	256.38	268.91	193.23
	952.5	212.7	204.34	291.87	260.18	275.19	197.77
	953	216.15	206.1	295.12	265.27	279.94	202.6
	953.5	218.48	207.28	296.29	269.47	285.87	204.59
	954	222.45	208.54	299.61	273.96	290	207.37
	954.5	226.23	210.88	303.84	278.06	295.23	210.95
	955	229.58	211.35	306.67	280.82	301.93	216.91
	955.5	232.12	212.11	307.83	284.22	305.5	221.58
	956	236.41	214.1	310.48	289.82	309.81	226.18
	956.5	238.46	216.8	313.88	293.42	314.1	228.84
	957	240.72	218.78	314.01	296.3	317.57	232.77
	957.5	242.04	219.68	314.88	299.33	320.32	234.48
	958	243.38	222.62	316.7	304.28	321.94	240.06
	958.5	246.79	223.47	318.17	307.24	325.73	245.23
	959	245.45	224.76	319.46	307.55	327.97	248.81
	959.5	246.94	225.83	321.7	311.39	329.32	251.73
	960	248.69	228.23	322.9	312.95	332.4	253.07
	960.5	250.3	228.14	325.87	312.23	334.59	256.16
	961	251.29	228.42	325.84	312.94	335.8	259.17
	961.5	253.38	230.62	328.92	313.4	336.58	261.47
	962	255.71	232.48	331.23	316.39	336.57	267.36
	962.5	258	233.41	332.32	316.39	338.9	269.85
	963	258.09	236.68	331.98	317.56	338.21	270.89
	963.5	261.42	238.93	332.87	319.87	339.73	274.28
	964	263.29	240.96	334.61	320.35	340.79	276.93
	964.5	263.32	242.57	335.34	323.78	342.3	280.42
	965	265.19	246.24	335.42	327.42	344.66	283.09
	965.5	267.7	246.74	338.76	328.16	348.26	284.73
	966	270.38	247.27	339.74	330.39	352.03	287.95
	966.5	271.4	249.32	340.18	330.58	355.16	288.49
	967	272.42	251.42	342.4	331.4	356.32	290.48
	967.5	275.45	251.72	345.62	331.23	359.45	294.18
	968	279.46	251.76	349.31	333.21	362.43	294.49
	968.5	279.38	254.17	349.74	335.47	364.71	298.35
	969	279.83	256.5	353.2	335.67	365.23	300.28
	969.5	278.69	256.2	355.31	337.93	365.36	301.98
	970	277.91	259.01	355.41	339.15	367.3	305.58
	970.5	276.98	260.69	356.5	340.62	366.43	306.34
	971	278.28	261.81	358.59	339.87	366.66	308.5
	971.5	279.15	261.81	360.77	340	367.5	309.81
	972	281.31	263.18	361.94	343.16	366.39	310.56
	972.5	282.85	264.61	361.29	344.72	363.38	313.29
	973	287.16	265.98	362.51	345.19	361.57	311.87
	973.5	291.03	264.68	361.14	343.91	362.56	314.07
	974	294.84	267.07	362.9	343.66	364.37	316.38
	974.5	298.81	267.36	362.69	344.74	363.59	317.49
	975	301.39	268.84	364.08	345.81	364.33	320.13
	975.5	304.33	270.45	366.66	349.42	365.49	321.1
	976	306.36	272.7	366.81	352.29	369.49	322.91
	976.5	306.37	274.65	369.01	351.39	370.35	326.23
	977	306.04	276.86	368.97	350.79	372.08	327.86
	977.5	307.08	276.65	369.49	351.78	374.52	330.93
	978	307.22	278.73	371.36	354.32	376.9	332.43
	978.5	309.56	276.7	372.87	355.64	376.54	332.97
	979	310.32	277.9	374.85	355.64	376.3	333.5
	979.5	311.32	278.29	376.29	358.41	376.27	332.62
	980	310.59	277.18	376.01	358.42	375.35	334.01
	980.5	313.4	277.52	376.97	359.06	371.5	335.15
	981	315.16	278.46	376.81	361.02	373.56	334
	981.5	316.34	277.63	378.6	361.46	378.34	334.04
	982	316.1	278.18	380.76	361.7	377.46	334.66
	982.5	317.6	279.45	381.69	362.85	375.24	333.63
	983	317.24	281.85	380.97	362	376.55	335.12
	983.5	317.81	281.92	379.79	363.8	377.83	335.75
	984	317.55	282.56	381.07	361.59	379.49	338.81
	984.5	319.77	283.75	381.08	361.45	379.66	338.04
	985	320	281.92	382.42	361.05	381.83	336.91
	985.5	320.64	279.92	383.36	361.98	380.63	336
	986	320.76	279.01	384.2	363.26	377.96	337.9
	986.5	321.16	279.97	383.66	364.94	377.24	337.94
	987	323.37	279.86	384.56	364.58	377.31	339.79
	987.5	323.43	279.78	386.41	366.66	374.8	338.91
	988	325.33	281.35	388.84	367.08	373.43	340.01
	988.5	328.49	281.39	389.83	368.88	373.84	339.26
	989	329.3	281.47	391.35	369.1	374.1	341.71
	989.5	330.36	283.74	391.72	370.19	373.83	343.16
	990	329.98	284.67	390.76	370.44	374.94	345.65
	990.5	331.27	285.52	389.77	370.16	374.13	345.73
	991	333.19	286.98	391.47	369.68	374.32	346.78
	991.5	334.24	287.08	392.75	370.32	374	346.31
	992	337.31	287.45	391.83	369.24	375.29	346.75
	992.5	336.75	287.69	392.52	369.08	375.3	346.38
	993	335.42	288.66	391.06	369.77	374.49	346.57
	993.5	334.59	289.53	390.57	372.29	375.77	346.5
	994	334.78	288.92	390.25	373.67	375.22	346.23
	994.5	335.97	292.09	391.39	375.68	376.07	347.34
	995	335.12	294.12	392.62	376.74	377.1	347.41
	995.5	335.17	293.54	391.43	376.85	379.85	347.62
	996	331.43	297.11	391.1	377.42	381.58	347.61
	996.5	330.77	300.37	389.52	378.91	381.94	349.87
	997	330.87	302.75	391.35	380.09	382.72	350.76
	997.5	332.82	305.6	391.1	379.77	383.75	351.09
	998	333.59	308.9	393.02	380.52	385.77	351.48
	998.5	333.59	312.1	394.76	380.15	386.81	354.09
	999	334.23	312.7	394.26	378.82	387.89	353.64
	999.5	335.77	312.69	394.82	379.57	389.5	354.31
[truncated: 1,001 more rows]

## Sheet: Figure EV3B
	TMBIM5WT			TMBIM5KO
	37.135	41.518	47.568	8.804	10.774	7.691

## Sheet: Figure EV3C
	Time [s]	TMBIM5WT #1	TMBIM5WT #2	TMBIM5WT #3	TMBIM5KO -#1	TMBIM5KO -#2	TMBIM5KO -#3	TMBIM5KO + TMBIM5WT -#1	TMBIM5KO + TMBIM5WT -#2	TMBIM5KO + TMBIM5WT -#3
	0.5	104.225	84.898	125.26	111.44	100.54	138.7	209.87	243.43	185.15
	1	103.163	86.04	124.1	111.79	101.39	138.8	210.59	246.89	186.92
	1.5	102.206	86.128	122.93	112.42	102.68	138.67	209.95	249.03	186.71
	2	100.195	86.885	121.09	113.52	102.78	137.38	212.04	251.07	186.89
	2.5	99.989	87.726	118.97	114.19	105.47	136.46	214.91	252.07	186.77
	3	99.803	88.218	118.19	114.41	105.74	135.23	215.63	253.45	186.37
	3.5	98.27	88.131	118.6	113.98	104.66	136.03	216.92	254.19	187.96
	4	99.522	88.567	120.18	113.09	104.38	136.47	217.46	256.37	187.05
	4.5	99.467	88.807	120.25	112.84	103.54	136.35	219.85	255.9	186.78
	5	99.347	87.149	120.06	113.48	103.15	135.66	221.66	254.03	186.58
	5.5	98.963	86.116	119.75	113.43	103.33	134.04	224.5	251.79	184.5
	6	98.339	85.818	120.64	113.85	102.8	134.5	226.92	251.37	183.23
	6.5	97.68	84.989	120.63	115.06	103.28	134.16	226.7	250.59	184.27
	7	98.108	83.838	122.56	115.67	102.76	134.1	226.24	250.26	184.27
	7.5	97.906	83.33	123.97	116.15	102.46	135.34	226.81	249.21	184.64
	8	99.099	83.557	123.53	116.26	102.51	134.86	228.29	246.57	182.59
	8.5	99.047	83.471	123.6	115.66	102.84	133.89	229.64	242.95	182.92
	9	99.627	83.992	121.05	115.7	103.66	133.49	229.94	242.09	182.91
	9.5	100.557	84.954	121.27	114.42	104.96	134	229.22	241.95	181.44
	10	102.698	85.579	121.03	115.27	105.59	134.61	227.74	241.71	182.02
	10.5	104.557	85.973	120.89	115.9	107.2	133.36	227.93	239.79	182.06
	11	105.48	86.142	119.8	115.16	108.68	134.12	228.42	238.91	180.7
	11.5	105.74	86.609	118.72	114.9	109.09	134.08	228.47	239.69	179.85
	12	105.25	87.386	116.89	115.41	110.04	133.32	229.52	240.91	179.06
	12.5	105.28	86.258	117.3	115.62	110.27	134.08	227.65	242.47	180.26
	13	104.948	85.325	116.3	115.74	111.15	134.32	226.74	242.56	179.11
	13.5	103.579	83.612	118.27	114.93	111.14	133.92	226.85	243.29	178.28
	14	102.42	83.982	117.65	116.04	110.39	135.06	226.12	244.31	178.09
	14.5	101.691	84.33	117.44	115.72	110.12	134.55	226.81	246.29	177.52
	15	100.942	84.276	117.08	114.51	109.85	134.68	226.33	249.7	178.42
	15.5	100.178	84.67	118.39	114.46	108.42	134.25	227.02	250.34	178.14
	16	100.099	84.901	118.2	113.97	108.67	133.87	226.33	250.92	179.57
	16.5	100.939	84.741	119.19	114.05	109.58	134.63	225.92	251.51	179.64
	17	101.47	85.542	118.59	114.43	108.75	134.35	226.87	252.34	179.46
	17.5	102.805	85.838	117.74	115.14	108.06	134.44	226.76	253.53	181.74
	18	104.609	86.394	117.5	116.04	108.81	134.85	225.51	252.76	182.61
	18.5	103.942	85.582	118.22	114.37	108.63	133.74	224.91	253.33	183.22
	19	103.493	85.004	119.46	114.14	108.33	134.2	223.68	252.18	182.13
	19.5	103.217	84.696	119.52	115.11	108.55	134.45	224.09	251.8	181.71
	20	103.705	84.422	118.52	115.07	109.09	133.41	222.6	252.73	181.64
	20.5	102.826	83.708	118.69	115.36	107.94	133.08	221.86	252.47	180.91
	21	102.699	82.17	118.52	114.38	106.88	131.47	220.79	251.07	181.44
	21.5	102.281	81.456	119.92	113.93	108.54	130.95	220.03	251.74	180.98
	22	101.235	82.232	120.38	113.23	107.95	131.63	218.89	251.46	179.37
	22.5	100.289	82.565	120.65	113.3	106.86	129.96	219.3	253.14	180.49
	23	100.881	82.148	119.95	115.08	107.11	130.54	218.33	253.46	181.3
	23.5	101.092	81.896	118.11	114.55	107.46	130.4	218.05	253.78	185.34
	24	101.048	82.423	117.55	113.91	107.48	130.54	215.2	253.11	186.64
	24.5	101.526	82.53	117.33	113.58	107.86	131.08	215.18	253.63	188.68
	25	102.288	83.251	116.78	114.04	108.29	130.89	214.85	251.65	189.21
	25.5	102.658	84.04	117.11	114.22	108.79	131.4	216.12	251.87	189.3
	26	103.18	84.331	115.56	114.22	108.79	132.05	214.75	250.84	189.41
	26.5	103.107	83.787	114.74	113.97	109.96	132.05	214.34	250.7	190.1
	27	103.685	84.145	113.88	112.95	110.98	133.68	212.97	251	188.57
	27.5	104.053	85.362	114.52	112.32	111.15	133.1	216.2	252.21	187.71
	28	103.703	84.93	114.96	112.43	111.03	132.88	217.18	253.52	185.9
	28.5	102.931	84.265	116.4	112.08	111.66	132.21	218.63	253.09	185.94
	29	103.551	83.411	115.55	112.02	110.98	134.13	219.77	253.15	184.63
	29.5	103.366	82.77	115.62	111.82	109.9	135.19	219.97	255.38	183.08
	30	103.42	84.19	115.25	111.23	109.94	135.72	218.7	255.08	183.88
	30.5	102.835	83.537	115.25	110.48	109.45	134.09	219.71	255.46	184.99
	31	103.584	83.987	116.03	110.95	108.58	134.11	220.78	257.73	185.06
	31.5	102.509	83.383	117.06	110.41	106.51	133.9	221.11	256.66	185.87
	32	101.588	84.187	116.21	110.13	106.45	133.48	219.33	254.03	186.5
	32.5	102.234	85.862	116.62	110.34	105.87	133.57	218.89	253.02	186.48
	33	101.794	85.931	116.49	111.41	105.05	135.24	218.98	255.36	187.68
	33.5	99.859	85.796	117.87	111.55	105.32	133	216.16	254.59	187.65
	34	100.305	85.716	118.76	111.43	106.87	132.28	215.76	254.95	187.92
	34.5	98.76	84.551	117.75	112.29	105.56	132.79	214.91	256.82	187.62
	35	98.595	85.834	118.34	112.29	105.7	134.36	213.38	258.12	187.38
	35.5	97.824	85.978	118.14	112.08	106.66	133.25	212.48	256.97	186.87
	36	98.889	85.397	117.08	113.34	106.88	133.13	211.18	257.6	186.42
	36.5	99.92	84.016	118.08	114.4	107.33	134.17	211.01	258.23	186.86
	37	99.897	83.326	117.49	114.92	107.34	136.03	210.42	260.28	186.35
	37.5	100.727	84.091	117.45	115.04	108.19	133.8	209.77	259.83	183.83
	38	101.407	85.372	117.71	115.62	108.31	134.76	211.78	259.48	184.3
	38.5	101.897	85.625	116.32	115.21	107.64	133.98	212.18	258.98	184.98
	39	101.936	85.111	117.1	115.07	108.86	133.89	212.36	257.86	183.72
	39.5	101.505	85.009	116.21	115.05	108.09	132.28	212.5	256.21	183.42
	40	101.452	84.258	116.01	115.46	107.58	132.33	211.38	254.36	184.34
	40.5	101.215	84.73	117.04	114.97	108.43	133.12	213.78	252.64	183.12
	41	100.749	84.685	116.5	114.42	107.15	132.62	212.82	253.15	181.56
	41.5	101.035	84.156	116.56	113.93	108.32	130.91	213.36	251.64	183.15
	42	102.118	83.21	115.36	113.61	106.81	130.93	212.98	250.08	183.97
	42.5	103.999	82.443	115.59	112.6	106.37	131.15	212.2	249.62	183.47
	43	103.35	82.544	116.59	112.82	106.18	132.91	212.6	247.5	182.42
	43.5	103.593	82.717	116.44	113.24	105.71	133.42	211.72	247.5	181.27
	44	104.092	81.743	117.1	112.87	105.71	134.29	213.13	246.16	181.16
	44.5	105.3	82.206	117.3	111.52	105.1	134.38	213.94	247.5	179.76
	45	105.46	82.312	115.35	111.98	104.79	134.48	212.32	247.98	179.88
	45.5	106.1	82.515	114.97	111.94	104.9	134.71	212.65	245.84	179.97
	46	106.1	82.226	114.8	111.54	104.08	134.96	212.19	244.28	176.82
	46.5	105.61	82.099	113.76	110.93	105.2	136.53	211.52	244.21	175.85
	47	104.738	82.153	113.19	111.74	105.59	136.92	211.35	242.59	174.78
	47.5	102.911	82.211	112.75	112.02	105.85	136.28	210.04	243.86	175.44
	48	103.527	81.852	112.8	110.26	105.91	135.45	210.19	241.92	176.22
	48.5	103.746	82.604	112.12	111.8	105.76	135.97	208.63	241.04	174.89
	49	104.227	82.492	112.49	111.98	106.04	136.13	205.98	238.87	173.85
	49.5	104.445	81.853	113.57	111.68	106.75	135.41	205.64	237.92	172.4
	50	104.069	81.956	114.39	111.82	107.25	135.36	203.83	236.82	171.15
	50.5	104.125	81.865	115.27	112.63	107.12	135.06	202.59	236.15	171.19
	51	104.529	81.828	117.62	112.47	106.36	134.45	201.05	234.47	170.37
	51.5	104.392	80.351	118.29	112.51	107.19	133.87	200.35	233.47	170.99
	52	106.61	79.329	119.06	112.37	106.61	133.29	200.32	232.24	169.36
	52.5	106.62	80.111	118.13	112.94	106.35	133.77	197.57	232.32	169.38
	53	106.18	79.72	118.72	112.01	107.92	133.9	195.95	232.18	169.11
	53.5	103.828	78.857	118.35	112.74	106.47	132.88	195.77	232.11	169.54
	54	101.899	80.007	118.59	113.08	106.6	131.58	192.67	232.01	170.94
	54.5	105.2	79.192	132.4	112.37	106.23	131.2	192.9	232.21	169.2
	55	116.91	81.066	150.41	113.11	105.67	130	199.05	230.24	175.13
	55.5	132.8	92.395	168.75	124.11	110.74	134.08	217.2	229.38	198.71
	56	150.16	108.12	195.88	141.82	137.41	148.59	230.64	230.04	223.22
	56.5	162.27	121.6	222.87	166.03	159.54	170.79	248.32	228.91	249.78
	57	172.77	130.79	251.31	193.97	179.52	193.07	268.18	227.54	278.49
	57.5	185.42	139.92	277.3	223.58	202.66	212.07	289.21	226.83	309.25
	58	198.61	150.92	305.03	253.88	231.23	227.4	314.6	228.13	340.28
	58.5	214.76	165.44	339.33	283.9	257.96	240.83	347.97	226.54	371.63
	59	241.72	202.79	364.71	311.42	287.46	264.88	374.34	228.52	406.34
	59.5	271.71	244.84	385.46	347.08	316.28	298.81	393.05	240.09	431.72
	60	300.68	277.45	407	376.19	339.64	325.07	402.53	256.28	442.89
	60.5	328.72	308.84	417.33	399.87	344.8	342.47	417.61	276.62	452.31
	61	359.05	340.39	428.41	414.92	354.18	353.88	425.2	296.68	460.28
	61.5	392.7	376.63	441.87	425.97	364.55	363.16	432.38	317.87	464.35
	62	425.45	410.73	452.15	433.99	371.55	375.09	439.51	341.25	468.95
	62.5	456.54	444.4	463.96	443.19	377.87	391.31	443.23	365.88	471.74
	63	486.09	473.14	465.7	452.42	380.94	407.85	440.24	393.94	474.12
	63.5	499.66	482.47	465.3	465.51	383.89	414.9	442.56	419.44	475.26
	64	496.83	481.01	464.98	468.65	385.8	411.69	445.68	438.13	478.81
	64.5	494.42	480.17	461.6	466.97	389.1	408.75	446.38	449.59	475.62
	65	491.69	476.98	461.17	464.36	386.46	405.06	445.76	457.4	474.38
	65.5	491.24	476.22	460.01	464.45	386.62	400.11	447.05	463.79	473.88
	66	488.92	473.25	454.86	467.64	387.38	397.86	449.17	469.39	474.58
	66.5	487.41	472.96	454.41	470.66	384.9	394.69	449.88	475.63	471.06
	67	485.4	471.86	450.57	471.32	379.05	391.08	447.62	475.04	470.72
	67.5	484.92	470.53	451.85	470.92	378.05	390.8	445.74	474.9	470.52
	68	483.05	465.9	448.85	468.54	373.71	385.23	441.51	473.37	468.96
	68.5	485.15	466.1	444.37	466.14	370.84	381.52	438.75	468.77	467.58
	69	484.69	465.8	444.05	466.95	365.61	379.59	437.22	467.76	469.48
	69.5	482.16	464.9	442.03	465.03	361.98	377.64	432.67	465.21	467.15
	70	480.49	462.12	439.61	465.08	356.85	374.58	429.52	464.13	464.89
	70.5	480.36	460.01	438.81	461.9	352.21	368.53	428.61	463.73	461.39
	71	477.06	456.38	438.97	457.3	347.29	363.48	423.7	461.73	460.98
	71.5	477.56	454.85	438.11	458.48	343.27	359.23	421.83	463.67	456.28
	72	476.57	452.5	435.14	458.77	337.79	355.24	418.86	463.86	453.82
	72.5	475.29	451.32	431.93	458.43	334.43	352.13	415.98	463.47	452.91
	73	476.55	448.71	432.28	457.49	331	349.97	411.69	464.35	448.66
	73.5	473.55	445.29	428.29	454	326.61	347.54	406.38	462.71	444.51
	74	473.75	442.29	425.4	453.95	320.14	342.79	403.97	463.16	441.77
	74.5	473.5	440.49	422.75	451.92	313.81	336.16	399.55	461.95	439.11
	75	471.78	439.02	422.58	449.57	308.17	331.87	393.39	460.02	437.91
	75.5	470.89	439.86	417.2	450.95	305.12	328.43	390.35	456.86	434.84
	76	470.37	436.89	412.25	444.89	300.08	325.92	386.94	451.68	434.72
	76.5	466.47	434.92	409.26	439.86	295.67	319.93	380.26	447.46	430.62
	77	467.44	432.43	406.22	438.84	290.04	314.62	378.65	446.22	427.19
	77.5	464.22	429.63	400.39	437.69	283.94	309.28	375.79	443.82	425.65
	78	463.77	426.3	396.61	438.19	278.18	302.59	372.01	442.36	423.95
	78.5	463.14	424.6	393.89	435.68	274.04	296.37	367.34	438.47	420.85
	79	462.14	420.76	392.11	431.7	271.55	293.15	364.99	437.13	420.09
	79.5	458.92	418.32	385.88	430.87	265.98	288.6	359.72	433.45	417.82
	80	458.41	415.89	384.47	428.81	258.6	284.29	356.74	432.78	414.04
	80.5	455.61	415.19	384.73	428.07	254.04	278.52	352.18	432.63	408.97
	81	455.03	410.81	383.5	427.63	247.05	273.39	350.77	431.49	407.44
	81.5	450.8	407.09	382.54	424.95	239.56	269.71	346.27	429.13	403.58
	82	451.22	403.73	381.95	423.95	234.57	264.85	340.91	426.25	400.39
	82.5	448.15	402.22	379.22	421.02	230.72	260.03	337.62	423.78	396.86
	83	446	399.39	376.07	418.5	225.89	255.87	333.99	422.13	396.35
	83.5	445.26	397.91	373.19	417.48	220.93	250.47	328.94	418.75	389.14
	84	446.25	393.85	368.75	413.5	216.37	245.9	325.48	417.97	384.75
	84.5	444.23	389.28	364.45	407.8	212.54	241	319.51	414.08	382.59
	85	443.18	383.8	361.43	405.18	208.35	237.1	315.31	410.97	380.82
	85.5	442.68	381.34	357.87	402.19	203.96	234.42	309.24	407.25	376.04
	86	441.47	378.65	355.67	400.92	201.5	229.73	304.69	407.1	373.76
	86.5	439.59	377.57	353.82	395.91	196.7	223.46	298.94	408.25	369.76
	87	440.46	373.3	350.23	392.69	192.19	218.59	295.18	405.89	365.88
	87.5	440.49	369.05	347.65	389.3	188.51	214.46	290.63	405.16	361.12
	88	437.92	365.62	343.96	385.4	182.84	210.08	283.81	404.01	358.42
	88.5	435.87	361.47	342.18	382.83	179.04	204.7	279.71	402.92	354.18
	89	433.96	357.98	339.38	382.39	177.14	199.37	275.45	399.64	348.96
	89.5	432.69	354.89	335.62	379.08	173.52	195.6	269.48	398.45	346.79
	90	430.91	353.1	330.97	375.36	170.95	188.88	265.36	397.11	344.13
	90.5	433.11	349.58	328.71	369.61	168.54	184.46	258.76	392.74	340.19
	91	430.51	346.4	323.44	366.73	166.39	181.88	256	387.41	335.36
	91.5	428.12	341.95	323.37	364.28	163.52	179.96	249.93	385.61	331.05
	92	424.01	338.72	320.52	361.03	161.47	176.59	243.14	380.81	326.57
	92.5	421.24	334.88	316.57	358.4	159.99	174.45	239.22	378.25	324.14
	93	421.92	332.04	315.48	354.16	156.22	172.7	232.56	373.61	320.14
	93.5	421.69	329.22	313.25	351.09	151.21	170.73	227.63	371.65	317.92
	94	419.16	326.64	308.89	347.85	148.55	166.55	222.1	369.46	311.63
	94.5	418.03	321.97	306.03	346.64	145.7	165.62	217.1	366.46	306.09
	95	412.86	318.87	301.14	343.67	141.85	163.7	213.33	364.82	302.75
	95.5	411.32	313.48	299.13	341.74	138.78	161.1	208.46	362.76	300.8
	96	410.66	311.76	295.07	337.45	135.05	158.08	204.19	358.95	297.76
	96.5	410.22	307.95	290.61	335.14	132.08	156.03	202.23	356.29	293.74
	97	409.84	303.75	289.44	332.44	130.08	153.8	199.17	352.35	289.59
	97.5	407.18	301.71	286.09	329.72	129.37	150.72	196.02	348.78	286.78
	98	407.36	298.45	283.19	324.47	128.36	147.23	192.19	347	283.76
	98.5	405.55	293.1	281.44	321.43	126.35	145.46	189.23	342.21	281.1
	99	403.19	289.87	278.64	315.28	125.31	143.09	186.26	339.36	279.92
	99.5	401.47	283.84	275.1	312.05	123.25	140.39	182.53	334.3	275.85
	100	399.85	279.52	271.33	306.57	122.05	136.48	178.55	329.28	270.82
	100.5	397.57	275.8	267.34	301.73	122.04	133.7	173.68	325.82	266.89
	101	394.54	271.64	263.53	298.48	121.63	130.67	169.4	323.8	262.98
	101.5	392.31	269.86	259.46	295.13	119.32	127.41	165.39	320.32	259.63
	102	389.36	266.29	256.19	291.6	117.72	126.25	163	317.37	257.09
	102.5	384.64	261.83	253	288.76	116.24	125.11	159.06	312.99	252.02
	103	383.08	258.8	248.15	283.13	115.35	122	155.73	310.3	248.75
	103.5	380.2	255.12	243.88	282.34	114.64	120.75	152.07	306.73	243.77
	104	379.46	252.48	239.31	278.37	114.01	119.13	150.32	302.64	238.6
	104.5	374.86	250.49	235.24	276.84	112.56	119.19	146.97	300.73	236.15
	105	372.61	246.72	232.5	273.76	110.2	119.11	145.18	297.8	232.55
	105.5	371.21	245.29	228.81	269.07	108.27	119.06	142.45	293.4	229.31
	106	367.7	239.83	223.99	264.58	106.93	118.44	140.49	292.59	225.9
	106.5	365.98	233.86	220.54	260.41	105.24	116.72	137.37	290.44	220.38
	107	364.45	230.08	217.15	256.47	105.01	116.53	134.95	289.02	216.85
	107.5	363.2	226.63	215.55	253.51	104.18	116.91	132.77	285.32	213.89
	108	361.79	222.9	212.61	247.02	101.95	114.69	131.57	282.43	210.53
	108.5	357.95	220.85	211.49	242.34	102.14	114.17	128.48	279.92	207.33
	109	357.38	216.14	209.29	237.82	101.75	113.06	127.89	276.33	203.72
	109.5	356.37	213.33	207.02	236.44	102.83	111.15	125.94	274.49	199.91
	110	352.16	208.26	206.02	232.08	101.5	110.53	124.32	272.98	196.89
	110.5	350.44	204.45	204.31	229.71	101.73	110.22	121.77	268.41	192.66
	111	348.57	201.88	201.48	227.29	100.78	109.56	120.88	264.67	188.82
	111.5	346.31	198.5	197.83	224	100.94	107	120.8	261.07	185.39
	112	342.83	194.1	194.78	220.31	100.76	106.56	120.05	257.51	182.92
	112.5	340.16	189.73	192.68	216.78	101.07	107.04	119.06	252.9	179.39
	113	338.87	187	188.68	214.08	99.722	106.16	118.55	248.38	177.14
	113.5	336.28	185	185.61	209.13	99.211	105.63	115.86	245.29	173.39
	114	332.68	181.15	182.75	203.64	96.984	105.58	115.06	239.04	171.88
	114.5	333.31	178.65	182.04	200.64	97.195	103.963	114.18	234.76	169.44
	115	331.2	177.54	178.94	195.46	95.918	103.781	113.08	231.45	167.44
	115.5	327.5	175.34	175.84	190.37	97.556	103.44	110.91	227.97	165.87
	116	324.28	172.17	174.1	188.08	96.067	104.678	109.32	224.36	162.09
	116.5	322.36	171.09	172.22	186.07	95.544	102.866	108.9	220.4	157.47
	117	319.9	170.02	170.48	183.07	94.585	101.452	106.99	217.18	155.5
	117.5	315.71	168.76	168.07	180.8	94.498	101.134	104.81	215.29	153.89
	118	314.01	165.54	166.71	178.78	93.502	101.56	105.76	212.1	152.08
	118.5	310.54	163.68	164.17	176.94	93.096	100.467	104.82	209.84	148.77
	119	308.05	161.96	160.34	175.44	92.511	99.334	103.1	204.94	145.69
	119.5	305.65	159.9	158.56	172.86	92.737	97.883	103.51	200.87	143.92
	120	304.81	157.67	157.3	171.55	91.04	97.565	104.6	198.89	142.23
	120.5	302.3	156.54	154.65	168.59	90.598	96.727	104.13	194.6	142.73
	121	299.7	155.15	152.2	165.48	89.849	95.893	102.95	193.8	140.61
	121.5	296.58	152.99	150.19	163.98	89.891	95.168	102.86	191.69	139.34
	122	295.67	149.65	150.58	160.41	88.675	94.751	102.95	188.11	135.9
	122.5	293.31	148.1	148.44	158.56	89.214	93.519	100.95	184.15	133.63
	123	293.24	146.77	146.28	156.72	90.001	92.971	99.94	182.38	131.75
	123.5	288.21	143.65	144.68	153.69	89.388	93.269	99.728	181.79	129.52
	124	285.39	141.45	143.01	151.07	89.315	92.986	98.488	180.59	128.04
	124.5	280.23	139.95	139.9	148.33	89.942	92.732	96.231	177.3	126.44
	125	276.62	138.44	138.44	145.39	89.638	92.517	95.633	176.28	123.18
	125.5	273.4	136.07	137.79	144.3	89.213	93.273	94.869	173.17	122.44
	126	271.74	135.12	137.62	143.15	89.474	93.233	93.811	171.31	120.3
	126.5	268.47	133.93	135.12	141.58	91.223	92.605	93.545	168.85	119.97
	127	263.58	133.8	133.97	139.53	90.246	92.535	94.441	167.47	119.31
	127.5	259.54	132.97	133.82	137.38	89.444	94.376	95.06	165.05	118.92
	128	259.83	133.31	131.88	136.19	89.629	94.532	94.613	161.54	117.54
	128.5	259.39	132.47	130.01	135.7	89.048	94.572	95.046	157.81	114.78
	129	258.11	130.93	129.56	133.37	87.912	94.369	95.592	155.38	114.5
	129.5	255.53	129.48	129.31	132.68	87.396	93.688	94.808	152.87	114.6
	130	253.17	128.88	126.84	131.31	87.165	93.786	95.541	150.81	112.93
	130.5	249.42	127.69	123.72	129.76	85.292	94.351	95.139	147.79	111.85
	131	247.67	126.72	121.51	129.31	83.684	93.911	95.188	146.78	111.87
	131.5	245.61	125.4	120.16	129.16	84.348	93.117	94.649	145.45	111
	132	242.44	124.02	118.6	128.51	84.817	91.344	93.881	142.61	109.84
	132.5	237.35	122.48	118.09	127.05	84.798	92.094	94.251	139.87	109.95
	133	232.2	121.61	118.01	125.56	85.504	91.819	92.976	138.6	110.8
	133.5	228.72	120.99	116.33	127.1	85.466	91.234	92.3	137.76	109.42
	134	227.22	120.46	115.32	126.16	85.725	90.473	92.754	135.37	107.9
	134.5	223.69	119.28	115.96	125.9	85.899	90.5	91.434	134.11	106.76
	135	220.71	118.95	115.12	123.99	87.296	89.692	91.871	133.29	106.34
	135.5	218	118.91	115.38	123.05	88.239	90.852	91.05	130.96	104.8
	136	216.17	118.23	115.01	120.57	88.364	90.708	89.376	129.45	104.43
	136.5	214.52	116.91	113.44	119.97	88.483	90.619	89.016	128.16	104.03
	137	213.18	116.75	112.79	119.19	88.434	89.15	88.419	127.98	103.88
	137.5	212.01	116.66	111.66	118.5	87.421	89.134	88.646	126.76	103.04
	138	209.95	116.43	111.85	116.07	87.323	90.217	88.375	126.55	102.66
	138.5	207.93	116.08	111.61	115.5	86.958	90.541	87.243	125.93	102.15
	139	205.75	116.13	110.04	114.05	87.299	89.908	87.854	123.8	101.66
	139.5	204.12	114.46	109.82	113.47	87.336	90.497	86.78	121.63	101.11
	140	201.41	112.36	109.22	112.72	87.4	89.663	86.987	121.77	99.904
	140.5	199.63	111.38	108.24	112.13	87.841	90.435	87.531	120.34	99.678
	141	196.12	111.22	108.19	111.59	87.952	89.797	88.236	119.51	98.805
	141.5	194.12	109.794	107.73	111.77	88.099	90.478	87.785	119.09	97.65
	142	191.14	109.508	107.24	110.48	87.753	90.063	87.231	119.45	96.428
	142.5	190.19	108.728	106.29	111.04	88.828	88.493	88.462	116.83	94.31
	143	188.26	107.904	105.81	110.17	89.917	88.604	88.487	116.45	93.86
	143.5	186.74	106.07	104.61	108.829	88.928	88.48	87.331	115.54	93.694
	144	185.3	106.198	103.63	108.737	87.703	87.367	87.937	115.93	92.556
	144.5	182.83	106.098	102.16	108.482	86.692	87.852	86.843	115.01	92.441
	145	180.58	105.207	101.721	108.704	85.239	87.911	86.549	115.23	92.242
	145.5	180.12	104.654	100.585	107.62	84.785	88.589	84.998	115	91.745
	146	177.83	105.524	99.42	106.616	83.902	87.475	84.997	113.38	92.86
	146.5	175.89	103.96	98.751	107.08	84.81	89.051	85.541	112.5	92.638
	147	173.06	104.272	98.693	105.025	83.742	89.754	84.109	111.61	93.318
	147.5	172.08	103.53	97.544	104.114	83.225	89.32	84.027	110.39	92.636
	148	170.58	103.714	97.948	104.969	83.708	89.127	84.41	109.43	91.969
	148.5	169	103.074	97.168	104.715	84.137	89.671	83.832	108.06	92.364
	149	167.95	102.984	97.776	103.536	83.737	88.62	83.45	107.26	92.38
	149.5	165.42	102.799	96.699	103.206	83.852	87.968	84.428	106.44	91.725
	150	164.19	102.913	97.063	102.027	83.234	88.366	83.789	105.14	91.162
	150.5	162.61	101.831	97.035	100.975	83.794	89.549	83.595	105.1	90.29
	151	161.88	102.238	97.423	101.528	82.59	88.543	83.85	103.04	90.533
	151.5	160.85	101.522	96.958	102.161	83.14	87.602	84.421	102.6	89.73
	152	158.38	101.868	96.078	101.208	83.58	87.903	83.797	101.58	89.642
	152.5	158.46	101.907	94.713	100.315	83.439	88.051	83.443	101.73	89.886
	153	157.65	101.194	95.176	99.94	84.341	88.435	83.835	101.7	89.344
	153.5	156	101.061	94.934	99.92	84.737	88.952	84.485	101.34	89.709
	154	156.28	101.976	95.432	99.11	84.494	88.871	83.471	100.25	89.309
	154.5	153.97	101.273	93.595	99.49	84.576	87.925	84.798	101.02	90.228
	155	153	102.212	93.266	99.848	84.484	88.414	84.928	100.61	90.19
	155.5	151.09	101.882	92.814	98.506	85.005	87.714	84.849	100.72	88.977
	156	150.62	101.605	92.915	98.597	83.96	88.8	84.459	100.49	89.234
	156.5	148.86	101.775	92.708	99.615	83.014	88.816	84.614	99.823	89.593
	157	146.38	100.996	93.741	98.91	83.097	88.213	84.978	99.775	89.632
	157.5	143.69	101.326	94.002	98.433	82.107	87.903	85.145	99.631	90.043
	158	143	101.27	93.896	98.718	81.573	87.44	85.758	98.782	89.372
	158.5	141.88	100.032	93.25	98.944	82.644	87.684	86.444	98.52	89.065
	159	140.65	100.454	93.415	98.32	83.316	86.576	86.653	97.071	88.157
	159.5	139.85	98.742	93.713	97.375	82.776	85.269	87.148	97.123	88.086
	160	138.29	98.494	93.398	97.036	82.862	85.875	87.646	96.88	89.04
	160.5	136.43	99.096	92.491	96.693	84.822	85.748	88.524	97.179	88.864
	161	134.96	97.819	93.436	95.385	85.543	85.22	88.837	97.69	88.874
	161.5	134.58	98.093	92.333	95.132	85.836	85.593	88.925	96.894	88.874
	162	134.6	98.509	91.283	95.038	86.682	86.001	88.218	96.2	89.214
	162.5	132.82	97.865	90.252	94.655	88.42	85.702	88.456	95.569	89.464
	163	131.63	97.844	90.213	94.847	87.343	86.082	88.091	95.245	88.556
	163.5	131.35	97.324	90.757	94.877	87.152	86.546	88.01	95.411	88.759
	164	129.78	97.789	90.649	95.676	86.954	86.659	87.74	94.854	88.973
	164.5	129.86	97.779	90.846	95.741	87.056	87.082	86.828	94.915	87.859
	165	129.66	96.761	91.815	95.818	85.838	86.542	85.474	94.731	88.493
	165.5	129.96	97.666	91.343	96.893	85.104	87.425	85.05	94.08	87.573
	166	127.5	97.686	91.639	96.815	84.708	87.796	84.205	94.16	87.369
	166.5	126.51	98.184	93.053	97.319	84.452	87.056	85.041	93.923	86.045
	167	126.2	98.697	93.679	96.769	83.842	88.217	83.967	94.611	85.666
	167.5	124.98	99.176	94.589	95.644	84.762	87.649	83.494	94.071	85.709
	168	123.17	99.52	93.957	94.998	84.846	88.751	83.701	94.697	86.146
	168.5	122.21	98.984	93.441	94.823	85.064	89.182	83.719	94.242	85.112
	169	121.61	99.015	92.799	95.843	85.403	88.961	83.701	93.987	86.676
	169.5	120.91	98.648	91.84	95.277	85.588	87.688	84.687	93.942	85.915
	170	120.63	97.995	90.838	94.799	85.767	87.65	85.326	93.875	86.575
	170.5	121.16	98.205	91.102	94.316	86.804	87.724	86.261	93.623	87.074
	171	120.14	96.706	89.591	93.509	86.55	87.697	86.35	93.415	87.608
	171.5	119.36	95.937	88.71	93.062	85.412	86.935	85.637	91.698	86.884
	172	119.83	95.369	88.251	93.798	84.665	87.168	86.405	92.884	86.796
	172.5	119.75	95.446	87.818	95.093	84.494	86.848	85.579	91.456	85.95
	173	120.03	95.24	87.197	95.434	85.762	85.91	85.831	92.039	86.263
	173.5	119.91	94.994	87.257	94.551	84.88	85.432	85.969	92.003	84.771
	174	119.48	95.614	86.497	94.213	85.473	86.845	85.596	90.773	84.919
	174.5	119.64	95.093	87.365	94.466	85.951	86.557	86.13	89.881	84.662
	175	118.15	93.837	86.997	94.205	85.397	86.842	85.571	89.716	84.2
	175.5	117.98	94.441	86.856	94.418	85.066	87.19	84.75	89.963	83.167
	176	117.02	94.624	87.07	94.564	85.792	87.323	85.777	91.568	82.523
	176.5	115.07	94.509	86.195	93.993	86.247	87.411	85.209	89.458	83.692
	177	114.44	93.411	87.912	93.058	86.643	87.241	85.561	89.655	84.815
	177.5	113.25	93.681	88.76	93.107	85.635	88.344	84.702	89.245	84.631
	178	112.25	93.248	89.046	92.29	86.705	88.106	83.932	88.344	85.666
	178.5	111.39	93.405	89.076	93.029	86.415	87.977	83.902	87.974	85.523
	179	109.89	93.389	87.291	93.264	85.7	87.859	83.348	88.447	86.05
	179.5	109.84	94.289	87.775	93.133	86.196	87.79	83.416	89.028	84.376
	180	110.01	93.613	87.883	92.866	87.067	88.483	83.398	88.762	86.137
	180.5	111.24	93.696	87.982	93.607	88.002	88.645	83.991	87.54	87.793
	181	111.06	92.562	87.829	94.069	89.026	88.233	84.131	88.018	87.362
	181.5	110.67	92.857	87.414	94.118	89.315	88.85	83.627	88.076	86.262
	182	110.47	92.377	86.828	93.166	90.118	88.85	84.662	87.224	86.803
	182.5	110.56	92.182	86.166	93.974	89.98	89.475	84.049	87.423	86.353
	183	109.25	90.652	86.623	93.13	89.367	90.652	84.696	88.254	87.175
	183.5	109.25	90.229	88.06	92.132	89.756	91.469	84.659	88.185	86.629
	184	109.21	90.056	87.553	92.767	88.664	90.566	84.33	87.636	87.93
	184.5	108.37	90.673	86.903	92.923	88.109	90.233	84.101	87.13	86.701
	185	106.82	90.282	87.021	92.559	87.479	90.247	83.715	86.489	86.338
	185.5	107.65	91.963	87.39	91.691	87.295	90.752	83.599	86.754	86.923
	186	107.69	91.756	86.59	91.966	86.918	90.084	84.579	87.021	86.752
	186.5	107.65	92.246	86.688	92.303	86.161	89.327	84.255	87.044	86.481
	187	105.09	92.981	87.311	91.233	86.258	88.881	85.373	87.559	86
	187.5	105.36	93.477	87.142	91.233	86.388	88.438	84.93	88.263	85.202
	188	103.903	93.804	86.637	91.979	86.682	87.835	85.363	87.559	85.244
	188.5	103.309	93.917	86.368	91.959	87.277	87.209	85.74	87.187	86.015
	189	103.064	93.81	86.68	91.136	87.832	87.77	85.955	87.664	86.151
	189.5	103.582	94.631	87.105	90.336	87.764	88.469	85.991	88.507	85.875
	190	101.443	94.465	86.652	90.638	87.588	88.675	85.767	88.341	84.298
	190.5	101.482	94.818	86.387	89.104	87.362	88.251	85.934	87.034	84.503
	191	100.605	94.305	86.58	88.679	87.231	88.951	86.493	86.906	83.831
	191.5	100.762	93.721	86.767	88.825	86.714	89.38	86.582	85.842	84.143
	192	100.163	93.97	86.951	88.436	86.638	88.546	87.028	85.17	83.392
	192.5	99.876	93.563	86.991	87.019	85.815	88.327	87.336	85.913	83.342
	193	100.536	92.623	87.161	86.814	86.041	90.362	87.957	85.746	81.988
	193.5	99.585	92.45	87.964	86.609	85.45	88.832	89.182	85.656	82.107
	194	99.366	91.512	87.726	87.12	85.655	88.862	88.799	86.084	82.207
	194.5	100.394	91.225	88.375	87.565	85.616	88.087	89.787	86.442	83.227
	195	99.865	90.596	87.903	88.56	85.587	88.508	89.411	86.926	82.752
	195.5	99.575	90.14	87.699	88.348	85.889	88.38	89.059	87.014	83.395
	196	100.383	89.746	86.709	89.061	86.528	89.311	87.868	87.524	82.883
	196.5	99.912	89.48	87.173	89.981	88.34	89.373	87.132	86.793	83.827
	197	100.101	89.97	86.428	90.471	89.203	90.085	86.43	86.676	83.609
	197.5	99.157	90.008	86.318	89.718	89.742	88.469	85.578	86.618	84.773
	198	99.484	89.436	85.578	90.886	89.748	89.11	84.541	86.656	84.166
	198.5	98.268	89.409	85.232	90.479	90.334	88.579	84.809	85.927	84.285
	199	97.91	88.66	84.587	89.496	90.143	88.981	84.1	84.997	84.655
	199.5	98.457	89.206	85.064	88.327	90.201	89.06	84.356	85.387	85.004
	200	98.799	89.484	84.995	89.108	90.904	88.379	84.886	85.347	84.662
	200.5	97.38	89.927	85.072	89.387	91.058	88.417	86.056	85.603	84.619
	201	97.902	89.815	84.517	89.319	89.069	88.743	85.584	86.417	85.48
	201.5	97.463	89.594	85.305	89.512	89.798	88.994	86.281	85.784	85.362
	202	97.875	89.889	84.666	90.581	88.618	90.086	86.151	86.872	84.997
	202.5	97.603	90.354	84.64	89.777	88.383	90.186	85.958	86.621	86.395
	203	97.694	90.335	85.017	89.917	87.581	90.205	85.091	86.737	85.981
	203.5	96.494	90.133	85.513	89.942	87.027	90.569	85.325	87.968	85.651
	204	95.368	89.54	85.597	91.096	86.96	91.104	84.22	87.793	84.983
	204.5	94.284	90.184	86.691	90.762	86.873	91.892	83.456	88.045	85.038
	205	95.443	90.661	87.536	90.45	86.383	91.282	83.368	87.446	86.143
	205.5	95.307	91.307	86.823	90.813	87.51	91.424	83.787	87.008	86.067
	206	94.91	91.427	87.232	91.187	86.614	90.805	83.573	87.454	87.488
	206.5	94.43	91.214	87.131	90.756	88.824	90.4	83.291	87.288	87.253
	207	94.763	91.689	86.861	91.548	89.891	90.478	84.168	87.984	86.203
	207.5	93.558	92.161	86.553	91.694	90.117	90.183	85.076	88.767	86.421
	208	93.776	92.855	86.276	91.815	90.758	90.348	86.108	87.406	85.478
	208.5	93.009	93.331	86.737	91.611	91.121	89.887	86.492	88.201	86.117
	209	94.59	92.276	85.202	90.885	91.057	89.32	86.765	88.341	86.103
	209.5	93.664	91.703	85.004	91.061	91.155	89.153	86.523	88.782	85.742
	210	92.841	91.457	85.681	90.038	90.695	89.133	87.337	88.782	84.702
	210.5	93.468	91.326	86.125	90.581	91.126	88.289	86.652	88.409	83.35
	211	92.795	91.97	86.053	90.238	89.058	89.054	87.663	88.058	83.605
	211.5	92.517	90.689	86.044	90.288	89.143	88.743	86.748	86.329	83.624
	212	94.088	90.116	85.652	91.009	88.398	88.968	85.773	85.929	83.297
	212.5	94.399	89.526	85.325	90.983	88.232	88.5	84.347	86.62	83.068
	213	94.805	89.24	84.925	90.634	88.421	88.229	84.724	84.807	83.022
	213.5	94.857	88.953	85.323	91.439	89.308	88.334	84.01	84.757	83.218
	214	95.715	88.207	84.181	91.478	89.975	88.648	84.587	84.299	83.113
	214.5	95.761	88.058	84.416	91.383	90.167	88.31	84.511	84.259	83.117
	215	95.037	87.616	83.435	91.462	90.367	88.879	85.068	85.25	83.381
	215.5	96.153	87.958	83.631	91.333	90.835	88.039	84.82	84.903	83.281
	216	95.282	88.216	84.172	90.489	89.459	88.841	86.432	85.654	83.58
	216.5	93.478	88.589	83.91	89.274	90.705	88.847	87.238	85.044	83.708
	217	92.825	89.189	84.781	89.729	90.449	88.87	87.622	85.879	84.537
	217.5	92.485	88.909	85.581	89.456	90.603	89.475	87.15	87.717	84.758
	218	91.649	89.795	85.858	89.235	89.669	89.627	87.343	86.997	85.022
	218.5	91.148	90.775	87.843	88.379	89.775	89.207	87.985	87.61	85.805
	219	91.529	89.883	88.282	87.89	89.184	90.402	87.619	88.044	86.254
	219.5	92.245	90.629	88.271	86.991	88.631	89.599	87.063	87.418	86.616
	220	91.418	90.033	88.92	88.334	88.9	89.099	86.451	86.781	87.148
	220.5	92.063	89.924	89.681	89.12	90.516	88.286	85.313	87.617	87.274
	221	93.486	89.767	89.851	89.166	90.223	88.545	85.879	87.992	87.068
	221.5	93.211	89.358	89.043	88.829	91.243	88.469	85.658	87.303	87.773
	222	93.041	89.987	88.497	89.569	91.273	87.436	86.228	86.115	86.872
	222.5	91.628	90.108	88.586	89.91	90.812	87.676	86.829	86.992	87.154
	223	91.326	89.216	87.574	89.649	90.148	87.283	86.256	86.081	86.175
	223.5	91.043	89.538	87.241	90.141	90.106	86.693	85.938	85.658	85.02
	224	90.209	89.837	87.349	91.06	90.455	87.983	86.473	85.999	84.026
	224.5	90.224	88.777	87.144	90.293	89.914	88.721	87.144	85.561	83.78
	225	89.607	89.248	86.27	89.914	89.616	89.929	86.691	85.385	84.056
	225.5	89.415	89.032	86.296	90.404	89.763	90.337	85.64	85.602	84.803
	226	89.982	89.106	86.905	91.181	88.858	91.164	85.732	84.583	83.554
	226.5	90.923	88.314	86.874	92.126	89.3	92.17	85.127	83.941	85.003
	227	91.489	88.636	86.368	91.384	89.387	92.7	85.563	84.009	84.195
	227.5	91.859	89.255	86.11	91.304	90.084	93.105	85.729	85.01	84.126
	228	91.781	89.895	86.105	91.49	91.161	92.874	87.022	85.296	84.373
	228.5	91.567	90.036	85.707	90.14	91.091	92.764	87.152	85.514	85.082
	229	90.995	89.907	86.544	90.394	91.534	91.667	86.936	85.958	84.301
	229.5	91.073	89.777	86.19	91.034	91.801	90.325	87.38	85.104	83.629
	230	90.202	89.493	87.222	91.436	91.918	89.46	88.196	84.435	83.034
	230.5	90.328	89.75	87.885	90.922	92.797	88.913	87.356	85.375	84.365
	231	89.247	90.591	88.009	89.917	92.332	88.949	89.195	86.984	84.128
	231.5	89.482	89.802	88.203	89.688	92.837	88.067	89.237	86.66	83.214
	232	89.375	89.435	88.649	90.52	92.352	88.222	89.284	85.573	84.532
	232.5	89.87	89.31	87.66	90.59	91.413	89.12	88.995	85.775	85.672
	233	90.134	87.913	87.441	90.809	91.339	89.279	88.647	85.45	85.397
	233.5	90.244	89.047	86.817	89.944	92.092	90.667	89.193	86.428	85.315
	234	90.136	89.46	86.899	89.557	92.237	91.041	90.286	86.632	85.101
	234.5	90.039	89.402	86.004	89.705	91.9	91.343	90.152	87.348	85.432
	235	89.97	90.133	85.068	89.481	92.391	92.253	91.925	86.955	84.969
	235.5	90.156	90.567	84.835	89.044	92.1	92.379	91.607	86.671	84.107
	236	90.111	91.351	85.53	89.606	92.865	92.751	91.148	87.018	85.164
	236.5	89.026	92.339	86.164	90.079	92.565	92.82	91.201	86.822	84.45
	237	88.033	92.514	86.761	89.938	93.579	92.652	90.299	86.217	84.471
	237.5	87.245	93.198	87.204	89.643	93.207	93.07	90.649	85.984	84.52
	238	87.177	93.211	87.518	90.817	92.689	93.081	90.656	86.471	85.451
	238.5	87.315	93.153	87.946	90.851	91.751	92.943	90.358	87.189	86.346
	239	87.842	92.985	88.885	90.377	91.745	93.522	90.268	86.759	86.387
	239.5	87.186	91.794	88.347	90.887	90.433	92.579	89.933	87.736	86.465
	240	87.416	91.561	87.648	91.804	91.553	93.088	88.78	86.819	87.102
	240.5	87.041	91.217	87.473	92.817	90.699	93.409	89.372	86.846	87.971
	241	87.958	90.43	87.717	92.539	91.264	93.496	88.788	87.155	88.351
	241.5	88.371	89.866	87.691	92.542	91.288	93.358	89.339	87.028	87.98
	242	89.693	89.875	88.745	92.874	92.61	92.513	90.255	87.457	88.549
	242.5	89.188	89.31	88.136	93.079	93.334	92.523	90.347	86.624	88.772
	243	89.072	88.907	87.827	93.279	93.797	92.827	90.443	86.506	88.359
	243.5	87.875	89.412	87.033	93.91	93.412	92.383	90.658	85.699	87.857
	244	88.776	89.758	87.612	93.333	94.489	92.444	90.734	85.462	88.093
	244.5	88.201	89.57	87.581	93.604	93.568	92.762	91.277	86.045	87.515
	245	88.14	89.714	87.373	93.089	94.411	92.996	90.626	85.472	86.923
	245.5	87.734	89.956	86.95	92.289	95.128	92.501	91.099	86.203	86.677
	246	87.906	90.021	87.296	92.07	94.437	92.227	91.07	85.859	86.208
	246.5	87.252	90.441	86.915	92.297	93.83	92.57	90.588	86.161	86.022
	247	87.02	90.911	87.038	91.791	93.577	92.899	90.828	86.239	85.362
	247.5	86.836	90.521	87.968	91.917	94.747	93.259	91.045	85.698	85.579
	248	87.653	90.698	88.03	91.479	95.119	93.259	89.943	87.449	85.789
	248.5	87.264	91.022	88.442	92.006	95.12	93.598	89.408	86.927	85.146
	249	87.656	91.018	88.986	90.919	95.197	92.579	88.995	86.859	85.203
	249.5	87.717	90.043	89.633	90.382	94.812	92.297	89.848	87.195	84.753
	250	87.356	89.793	89.385	90.13	94.494	93.772	90.166	86.785	83.862
	250.5	86.978	89.936	90.528	90.043	94.235	93.646	90.555	87.53	84.449
	251	86.91	89.896	90.677	90.137	94.706	94.653	90.326	87.129	84.042
	251.5	86.464	89.524	91.323	89.231	93.92	94.343	90.902	87.257	84.382
	252	86.026	90.402	91.006	88.503	92.474	93.962	90.325	88.178	85.064
	252.5	85.341	90.134	91.024	88.692	92.998	94.51	91.606	88.101	85.424
	253	85.436	89.718	90.157	89.459	93.096	94.355	92.976	88.068	86.306
	253.5	85.438	89.762	90.1	89.532	92.962	95.565	93.624	88.654	87.588
	254	86.449	90.881	89.73	89.731	93.332	95.196	92.643	88.664	88.269
	254.5	87.217	90.499	89.76	90.441	93.21	94.176	92.514	89.19	88.452
	255	86.839	90.742	88.456	91.687	93.394	94.599	93.067	88.409	88.828
	255.5	87.503	89.813	88.259	91.226	92.616	93.11	93.719	87.676	89.587
	256	87.898	90.053	87.953	92.289	92.886	93.65	92.453	87.645	90.176
	256.5	87.818	90.316	87.438	91.885	93.147	94.158	93.357	87.05	89.746
	257	88.749	90.479	87.058	92.349	92.543	93.677	93.16	86.099	90.443
	257.5	88.906	90.673	87.628	92.24	91.478	93.24	91.799	86.541	89.441
	258	87.743	90.649	88.016	93.013	91.964	92.224	92.113	85.871	89.137
	258.5	87.751	91.388	88.474	93.104	91.309	92.769	92.467	86.397	88.691
	259	88.122	91.808	88.227	92.885	91.54	92.279	92.815	85.639	89.495
	259.5	87.801	91.299	88.657	92.436	92.283	92.876	91.942	87.162	88.552
	260	86.958	91.855	88.805	92.547	92.738	92.895	91.53	87.224	88.714
	260.5	87.04	92.427	88.457	92.574	92.98	92.512	91.202	86.727	88.918
	261	87.733	93.074	89.376	93.56	93.319	92.182	91.649	87.353	89.236
	261.5	87.936	92.953	90.364	92.45	93.824	92.631	92.543	87.324	88.008
	262	87.417	92.679	89.812	91.04	94.162	93.569	92.622	86.497	88.689
	262.5	87.96	92.316	90.646	90.471	94.428	94.391	91.749	86.279	88.533
	263	87.213	91.905	90.088	90.483	95.203	93.962	91.424	85.379	88.408
	263.5	86.329	92.789	90.665	90.843	95.535	94.376	91.202	85.912	87.92
	264	86.538	92.732	90.458	90.413	95.458	93.646	91.666	85.082	87.551
	264.5	86.411	92.027	90.046	91.16	95.164	94.498	91.723	86.155	87.138
	265	86.622	91.477	90.422	90.733	94.925	94.772	92.915	86.526	86.218
	265.5	86.222	90.576	89.718	89.132	94.246	94.909	92.732	85.205	85.412
	266	85.013	90.516	88.712	89.21	94.383	94.066	91.355	86.277	86.7
	266.5	85.3	91.374	89.818	89.705	94.13	93.565	92.006	87.43	86.714
	267	85.781	92.033	89.046	89.845	93.509	92.549	92.085	88.084	86.029
	267.5	86.529	92.483	88.958	89.851	92.783	92.303	92.621	88.711	86.437
	268	86.751	92.066	89.041	89.142	92.786	92.606	92.745	88.04	87.53
	268.5	86.574	92.127	89.308	89.875	92.378	93.018	92.597	88.207	87.822
	269	86.647	93.172	89.26	90.173	93.352	92.546	92.051	87.746	87.648
	269.5	86.492	93.395	89.133	89.634	94.095	92.774	91.814	87.25	87.794
	270	86.569	94.038	89.785	90.659	94.566	92.256	90.469	88.605	87.451
	270.5	87.516	94.086	90.29	90.716	95.122	93.38	90.358	88.3	87.181
	271	87.638	94.502	90.516	90.658	95.298	93.653	89.826	87.343	87.464
	271.5	87.821	94.833	90.726	90.509	95.852	94.242	90.161	87.266	87.049
	272	87.078	93.872	91.406	91.301	95.875	95.518	90.507	87.228	85.573
	272.5	87.7	92.992	90.962	91.398	94.733	94.882	89.853	87.734	84.696
	273	88.512	93.575	90.794	90.937	94.998	94.933	89.476	87.979	85.105
	273.5	88.612	93.729	91.011	90.334	93.349	94.888	88.351	87.159	85.335
	274	88.963	94.493	92.019	90.632	92.622	94.385	88.04	87.636	85.856
	274.5	89.516	94.054	91.106	91.055	92.976	95.64	88.442	86.669	86.1
	275	88.586	94.57	91.76	90.933	92.819	94.716	89.437	86.056	86.204
	275.5	88.257	93.16	91.658	91.603	94.038	94.752	90.091	86.51	86.065
	276	87.784	92.195	91.727	91.168	93.309	94.676	90.348	86.906	87.069
	276.5	86.901	92.418	91.105	90.453	94.278	93.413	89.811	87.443	88.488
	277	86.307	92.661	90.286	90.604	94.625	94.55	90.177	87.852	88.39
	277.5	84.899	92.465	91.357	90.339	95.054	95.184	90.206	87.149	88.212
	278	84.684	92.748	91.747	90.193	96.434	94.363	91.675	88.191	88.174
	278.5	84.514	92.624	91.35	90.218	97.179	94.314	91.838	87.995	87.095
	279	82.951	92.664	91.79	89.659	97.494	93.788	91.456	89.304	87.509
	279.5	83.576	93.094	90.934	89.67	96.387	94.668	92.012	89.353	86.809
	280	83.499	93.607	90.564	89.362	95.243	94.881	92.81	89.857	86.973
	280.5	83.908	93.987	90.475	89.441	96.81	94.057	92.832	89.322	87.612
	281	84.904	93.68	90.486	90.02	96.728	94.676	92.834	88.954	87.514
	281.5	84.491	93.876	91.206	90.29	97.95	93.746	92.95	88.359	88.185
	282	85.541	94.528	90.461	90.175	98.097	93.008	93.284	88.963	88.57
	282.5	85.52	94.851	90.7	90.36	98.307	94.787	93.497	88.221	88.983
	283	85.698	93.481	90.778	90.654	98.668	94.486	94.087	87.808	89.165
	283.5	86.647	92.98	90.909	90.675	98.582	94.73	94.724	87.102	89.591
	284	86.706	93.216	92.06	91.234	99.645	95.043	93.917	87.199	90.499
	284.5	87.091	93.648	91.874	91.5	100.66	94.864	93.442	86.715	89.868
	285	87.149	94.026	92.619	92.422	100.35	95.365	93.343	86.173	88.984
	285.5	86.991	94.479	92.866	91.24	99.998	95.766	93.575	86.366	88.552
	286	87.298	94.369	93.696	91.235	98.797	95.51	92.943	86.95	88.41
	286.5	87.336	94.176	93.311	91.449	98.965	95.531	92.592	87.179	87.85
	287	87.012	93.686	93.233	91.519	98.906	95.25	92.264	87.553	87.912
	287.5	86.802	94.198	92.74	91.748	97.304	95.765	91.041	88.317	88.993
	288	86.826	93.928	92.986	92.703	97.279	95.447	90.932	88.639	88.991
	288.5	87.166	92.353	92.177	92.088	97.379	95.391	89.952	89.03	89.482
	289	86.444	92.183	91.791	92.149	96.613	95.327	89.229	89.126	89.962
	289.5	86.093	91.433	90.887	91.794	97.202	96.268	89.811	90.101	90.149
	290	85.68	91.27	90.996	92.345	96.366	95.597	89.701	90.636	90.707
	290.5	85.856	90.887	90.953	92.866	97.306	96.059	89.38	91.017	91.204
	291	86.191	90.145	92.239	92.097	97.252	95.611	90.405	90.825	91.086
	291.5	86.306	89.886	92.587	92.132	97.696	96.159	90.685	91.577	91.753
	292	86.43	89.728	92.805	92.298	98.234	96.627	91.171	91.655	91.456
	292.5	86.517	89.983	92.176	91.465	97.613	96.968	91.458	91.088	91.284
	293	85.972	90.871	92.795	91.613	97.069	95.763	91.741	90.568	90.306
	293.5	85.79	90.465	93.653	90.703	97.229	96.183	91.944	90.727	89.407
	294	86.384	91.292	94.145	90.676	96.171	96.037	91.224	90.548	88.96
	294.5	86.189	91.076	93.571	90.788	96.74	97.187	91.293	89.467	89.106
	295	86.263	91.676	93.448	90.125	96.114	97.572	92.9	89.165	88.548
	295.5	85.885	92.347	92.01	90.921	95.801	96.409	92.054	89.794	89.138
	296	86.649	93.214	90.989	90.649	94.814	96.112	92.241	90.045	87.882
	296.5	87.117	93.52	90.84	90.149	95.594	95.951	92.688	89.771	87.749
	297	86.09	93.82	91.42	89.88	95.665	95.98	92.855	89.654	87.872
	297.5	86.191	94.437	91.767	90.97	97.397	96.449	94.902	90.017	87.422
	298	86.265	93.911	91.868	91.849	97.42	95.838	94.985	89.479	88.974
	298.5	85.619	92.637	91.733	92.753	97.942	96.137	95.331	89.662	88.822
	299	85.756	93.123	91.485	92.781	97.441	95.007	95.548	90.064	89
	299.5	84.99	93.238	91.66	92.698	97.396	94.206	95.039	90.144	88.629
	300	84.918	93.728	92.301	92.669	97.766	95.359	95.81	89.639	89.165
	300.5	84.955	93.667	92.323	92.452	97.227	95.279	95.46	88.821	88.951
	301	85.282	94.681	92.959	93.315	97.137	95.558	96.058	88.526	89.957
	301.5	86.597	94.554	92.821	95.062	97.089	95.168	96.141	89.439	89.75
	302	86.986	93.984	92.657	94.419	95.55	95.158	95.059	89.381	90.13
	302.5	87.877	94.731	91.477	94.568	95.295	95.364	93.753	90.049	89.044
	303	87.156	94.891	92.047	93.726	93.94	94.99	93.969	89.431	89.536
	303.5	87.699	94.164	92.077	92.944	95.288	95.545	93.978	89.273	89.651
	304	89.658	93.642	91.821	93.106	95.171	94.51	93.746	88.485	90.278
	304.5	89.314	92.755	91.787	93.189	95.299	95.569	93.112	88.61	89.839
	305	88.808	92.745	92.132	93.395	95.469	94.624	93.454	87.728	90.681
	305.5	89.008	91.864	92.097	93.264	94.743	93.398	93.145	88.851	88.168
	306	87.937	91.352	92.027	92.955	95.149	93.142	92.805	88.516	88.193
	306.5	87.061	90.774	91.54	93.141	95.999	92.761	92.607	88.417	88.153
	307	86.596	91.294	92.511	93.122	95.818	93.399	93.872	87.797	88.827
	307.5	86.816	92.398	93.13	93.84	97.278	93.79	94.229	88.146	88.613
	308	86.554	93.695	94.465	94.517	96.715	93.943	95.026	87.327	88.608
	308.5	84.849	94.5	93.035	95.361	97.429	96.155	95.216	87.869	88.109
	309	85.059	95.874	93.48	95.145	97.416	95.252	95.55	87.877	87.548
	309.5	84.146	94.589	94.313	95.588	98.882	96.054	95.187	87.773	89.201
	310	83.763	95.166	94.257	95.235	98.624	96.607	94.769	86.643	91.649
	310.5	84.246	96.129	94.631	94.467	99.612	96.848	95.621	85.302	92.558
	311	84.259	97.618	95.217	94.429	99.477	97.595	95.643	84.478	92.366
	311.5	84.623	97.571	95.808	94.06	100.18	97.712	96.129	83.92	90.892
	312	86.006	97.106	94.779	93.877	99.279	96.834	95.985	82.494	90.872
	312.5	86.17	96.661	94.275	94.812	99.22	96.029	95.195	82.959	90.002
	313	86.016	96.663	95.825	94.978	99.003	95.878	95.194	83.244	90.176
	313.5	85.912	96.298	96.624	95.417	98.748	95.947	95.603	83.153	91.348
	314	86.889	97.592	96.914	94.774	98.431	95.876	95.654	84.665	90.695
	314.5	86.536	96.994	97.169	94.013	98.491	96.335	95.093	85.469	90.416
	315	86.395	95.724	98.436	92.686	97.887	96.552	94.01	86.934	89.81
	315.5	87.15	95.374	98.226	92.047	97.227	96.359	94.5	87.985	90.236
	316	86.619	95.729	98.135	91.901	96.284	96.131	94.594	88.924	92.108
	316.5	85.552	96.468	98.753	91.504	96.669	97.045	93.994	90.437	93.119
	317	84.737	96.8	99.504	90.807	97.208	97.505	93.786	90.75	93.379
	317.5	85.639	96.858	100.044	89.439	97.657	96.776	94.667	91.319	93.254
	318	86.624	96.65	99.954	89.791	97.091	97.625	94.585	91.536	93.904
	318.5	87.041	96.203	99.68	90.383	96.208	97.834	94.697	90.834	93.946
	319	86.471	96.866	100.454	91.118	97.485	97.466	95.622	90.362	94.194
	319.5	86.238	99.04	100.231	92.444	98.085	97.525	96.1	90.55	95.491
	320	86.698	99.902	100.215	93.171	97.917	97.636	96.25	91.213	95.961
	320.5	87.319	100.645	99.517	93.141	98.371	96.944	96.102	90.575	96.106
	321	87.079	100.44	98.759	93.734	97.986	96.187	96.105	90.644	95.672
	321.5	87.057	99.23	98.044	94.035	97.313	96.39	96.662	91.524	96.648
	322	87.646	98.969	97.803	95.459	97.112	96.824	96.323	91	96.843
	322.5	87.531	99.498	97.471	95.585	97.24	95.713	95.44	90.827	96.673
	323	87.812	98.964	97.415	95.397	98.153	95.845	96.046	91.063	95.744
	323.5	89.092	98.878	97.192	94.855	98.236	97.106	95.937	91.788	96.134
	324	89.748	99.169	97.406	94.67	98.871	97.257	96.222	92.51	94.525
	324.5	89.125	97.925	97.243	94.773	99.531	97.589	96.946	92.384	95.815
	325	88.748	96.759	99.057	96.095	99.539	98.718	95.198	93.575	95.883
	325.5	89.85	96.729	99.098	96.338	99.595	99.145	95.102	94.283	98.031
	326	91.145	99.506	99.699	95.632	100.43	99.315	94.919	93.837	98.445
	326.5	90.509	100.067	99.58	94.99	100.42	99.938	95.44	94.822	99.654
	327	90.053	99.372	99.574	94.615	100.3	100.027	96.886	95.104	99.633
	327.5	90.621	99.77	98.515	94.771	99.582	100.098	97.412	95.947	99.957
	328	90.178	100.492	98.355	95.192	100	99.146	98.206	96.266	99.937
	328.5	90.708	99.73	98.587	94.806	99.313	99.018	98.96	95.348	100.4
	329	90.932	99.927	99.708	94.564	98.088	98.684	99.323	95.885	99.29
	329.5	91.496	100.43	98.971	93.224	98.308	97.962	100.7	95.782	99.025
	330	90.946	100.744	99.858	92.675	97.824	98.056	101.17	96.195	97.909
	330.5	90.195	98.239	100.445	92.511	97.11	98.214	101.67	95.958	98.562
	331	90.181	98.262	101.01	93.415	95.81	98.499	101.41	95.536	98.588
	331.5	90.898	98.108	101.849	93.671	96.399	98.487	101.52	95.183	98.992
	332	90.604	97.852	103.47	93.91	96.399	98.603	101.83	94.435	98.674
	332.5	90.818	97.14	102.753	93.069	95.284	99.487	101.62	94.378	98.615
	333	90.71	96.042	102.195	94.834	95.8	99.531	101.43	94.631	98.699
	333.5	91.06	96.129	101.868	95.524	96.141	100.959	100.95	93.692	97.775
	334	90.585	95.518	101.813	95.442	96.007	101.254	101.71	94.428	99.062
	334.5	91.31	95.361	101.96	96.156	96.859	101.103	101.85	93.15	99.365
	335	92.04	96.359	102.919	96.476	97.011	100.948	101.99	93.283	98.119
	335.5	91.894	96.549	102.381	95.727	97.691	100.188	103.28	92.768	97.757
	336	91.708	97.33	102.524	95.135	97.459	101.313	102.68	93.328	97.495
	336.5	91.92	98.59	102.266	95.253	98.417	101.924	101.87	94.655	98.042
	337	92.604	98.229	103.66	96.674	98.268	101.889	101.9	94.297	97.799
	337.5	92.468	99.516	104.32	95.413	97.519	102.359	101.79	94.738	98.13
	338	92.653	99.882	105.03	94.834	98.753	101.108	100.88	94.634	100.61
	338.5	93.276	100.57	106.34	95.075	98.912	100.824	101.7	94.14	99.924
	339	92.58	99.829	107.61	93.574	99.125	100.496	101.76	94.799	99.663
	339.5	92.23	99.781	107.65	93.283	99.634	100.513	101.49	94.826	100.73
	340	92.621	100.508	107.65	93.052	99.93	101.148	100.84	94.67	101.5
	340.5	92.562	99.783	106.67	92.834	100.24	100.577	102.54	94.332	100.92
	341	91.395	98.857	106.67	92.555	100.3	99.991	103.22	93.49	101.16
	341.5	91.347	99.102	106.03	92.206	101.16	99.607	103.39	93.261	101.92
	342	91.581	98.923	105.89	92.452	101.5	98.901	103.41	91.374	102.93
	342.5	91.92	98.318	105.61	93.176	101.25	98.245	103.92	91.539	102.51
	343	91.251	98.003	105.21	93.248	101.6	98.828	103.7	90.722	103.59
	343.5	91.869	98.626	104.72	93.926	102.04	99.62	104.49	90.955	104.13
	344	92.546	99.091	104.21	94.201	101.49	99.53	105.33	91.391	104.12
	344.5	92.824	98.449	105.13	94.539	100.46	98.643	105.42	92.14	103.66
	345	92.971	98.617	106.31	95.438	100.56	98.773	104.07	92.18	103.41
	345.5	94.393	99.514	106.32	95.638	99.785	98.022	103.9	91.736	103.32
	346	94.009	99.22	107.5	94.731	98.86	97.211	104.57	92.623	103.56
	346.5	94.205	99.016	108.18	93.731	98.988	98.448	104.89	93.916	102.42
	347	93.652	99.961	108.87	93.706	98.36	99.208	104.89	93.869	101.4
	347.5	94.036	99.412	108.5	94.204	97.87	100.038	104.54	95.067	100.08
	348	93.326	99.665	108.43	93.579	96.793	99.216	105.32	95.094	100.06
	348.5	93.825	99.034	109.16	94.281	97.797	99.491	104.89	94.615	100.21
	349	93.892	98.6	109.79	93.127	99.337	99.645	105.27	93.782	101.05
	349.5	94.958	97.324	111.2	92.798	99.263	100.218	105.78	93.392	101.66
	350	95.109	97.441	111.86	93.102	99.591	100.384	105.92	93.687	102.27
	350.5	95.594	97.618	112.08	94.066	100.87	100.758	106.31	93.481	101.79
	351	95.821	98.068	111.72	94.913	99.718	99.359	106.12	93.361	102.29
	351.5	96.201	98.058	112.39	93.783	100.31	99.234	105.61	92.997	102.65
	352	96.833	98.165	113.58	92.862	101.21	97.547	106.68	92.059	102.7
	352.5	97.525	98.146	114.26	93.951	101.89	97.614	106.61	93.612	103
	353	97.327	98.42	114.34	93.569	101.35	97.018	106.48	94.203	102.94
	353.5	96.255	98.304	115.32	95.122	101.52	97.161	106.35	94.527	103.03
	354	95.779	100.524	113.76	95.489	100.82	96.833	106.05	94.404	105.56
	354.5	95.875	100.245	114.4	94.581	101.19	97.712	107.35	94.112	104.57
	355	95.984	101.136	114.35	93.782	100.4	98.255	109.11	93.97	104.59
	355.5	95.126	101.59	114.26	93.836	100.61	98.631	109.53	94.847	105.63
	356	94.864	101.933	113.52	95.244	100.53	98.703	111.28	95.53	105.88
	356.5	94.572	102.469	113.93	95.299	100.46	99.582	111.61	96.085	106.81
	357	94.065	102.394	112.84	94.666	100.4	100.545	111.37	94.647	106.27
	357.5	94.268	102.456	112.22	95.142	100.79	101.943	112.31	94.543	105.93
	358	95.433	102.848	112.05	94.89	100.85	101.743	111.7	94.074	106.05
	358.5	96.041	102.148	112.56	93.926	102.35	101.672	112.12	93.37	104.09
	359	95.685	102.863	112.1	94.648	102.52	101.241	111.25	94.033	104.34
	359.5	95.693	102.798	112.13	94.92	103.6	100.643	109.09	93.976	104.47
	360	96.651	101.547	113.61	95.467	103.94	100.962	109.12	92.482	103.96
	360.5	97.111	101.269	114.6	94.77	104.09	101	108.81	92.91	105.07
	361	97.704	102.705	113.95	95.487	103.81	100.541	107.38	93.628	106.23
	361.5	99.205	103.316	115.38	95.858	103.65	99.591	108.09	93.794	107.33
	362	98.955	103.461	116.62	95.695	102.92	98.753	107.86	93.95	108.34
	362.5	98.691	104.082	116.36	94.646	102.79	99.101	108.53	95.44	107.45
	363	97.852	104.522	115.7	95.221	102.65	100.032	108.13	96.84	108.42
	363.5	97.771	104.942	116.74	95.106	101.64	100.522	109.32	98.68	109.48
	364	97.355	104.973	116.95	95.273	101.81	101.164	110.25	99.69	110.92
	364.5	98.229	105.394	116.54	95.576	101.56	100.587	109.83	101.96	110.3
	365	97.865	105.115	115.94	95.665	102.52	100.163	110.29	101.94	110.79
	365.5	98.296	104.04	116.44	95.056	101.53	100.46	111.57	102.15	109.54
	366	98.377	104.054	115.94	94.614	102.22	100.859	110.64	103.08	109.06
	366.5	98.11	104.543	114.69	94.293	102.88	100.805	110.84	103.74	109.26
	367	98.661	104.44	114.43	95.293	102.39	100.707	111.01	103.81	110.22
	367.5	99.346	105.203	115.05	96.084	101.85	99.203	111.92	103.83	109.96
	368	99.453	103.915	115.1	95.796	102.13	98.292	111.56	102.46	110.71
	368.5	98.703	103.803	115.15	95.79	101.43	98.039	111.34	101.48	109.83
	369	98.323	104.185	114.4	95.742	102.51	100.084	112.1	100.95	111.66
	369.5	98.905	104.91	114.74	95.673	101.31	100.231	112.22	101.45	110.93
	370	98.163	105.625	115.14	96.003	100.85	100.256	112.32	100.18	111.12
	370.5	98.09	105.926	115.8	95.843	100.52	101.107	113.82	99.641	111.66
	371	99.169	106.553	117.17	96.592	99.944	100.738	113.93	100.25	111.61
	371.5	99.204	106.47	117.21	96.785	100.89	100.434	114.51	99.438	111.77
	372	99.588	106.278	118.59	96.433	101.36	101.019	114.7	100.21	112.22
	372.5	101.628	107.157	118.44	98.423	102.41	101.451	114.69	100.37	112.14
	373	102.901	107.44	118.73	99.215	102.04	101.332	114.25	101.3	113.54
	373.5	103.016	106.627	120.55	99.17	101.86	99.746	115.55	100.84	112.75
	374	104.067	106.707	120.69	99.179	101.21	100.315	115.97	100.09	113.98
	374.5	105.15	106.495	120.53	100.5	103	100.31	116.21	100.77	115.08
	375	105.88	106.475	121.72	100.968	103.75	98.723	116.64	101.76	114.34
	375.5	105.53	105.235	120.71	100.778	104.28	99.615	117.26	101.3	114.51
	376	105.34	104.927	120.8	100.691	103.32	100.103	117.41	101.42	113.56
	376.5	105.02	104.19	120.52	100.516	102.62	99.787	117.71	101.36	113.74
	377	103.89	104.6	120.99	98.735	101.43	100.274	118.01	101.81	113.84
	377.5	103.669	104.395	121.1	98.203	101.38	101.145	119.03	101.61	112.11
	378	103.64	105.718	120.38	97.645	100.78	101.799	119.57	102.05	112.31
	378.5	102.601	104.922	120.61	97.499	100.58	102.276	118.88	101.99	110.2
	379	102.843	103.941	120.51	95.671	100.2	102.795	119.67	102.59	109.81
	379.5	101.415	104.051	119.38	96.164	98.477	103.688	119.11	101.56	110.05
	380	100.949	104.415	119.75	96.247	98.771	103.786	118.98	101.61	109.69
	380.5	100.954	104.363	120.48	96.578	99.694	103.665	118.95	102.21	110.58
	381	101.698	104.081	120.17	97.015	100.26	104.447	119.56	103.59	110.88
	381.5	101.902	103.467	120.32	97.657	101.01	104.413	119.3	103.5	110.71
	382	102.585	103.553	120.52	98.565	100.44	103.19	120.27	103.53	111.35
	382.5	102.925	103.589	120.67	99.013	100.4	102.162	119.68	103.43	112.13
	383	103.44	103.992	120.17	99.51	101.84	101.615	120.92	103.97	113.86
	383.5	102.788	105.358	119.62	100.249	102.1	101.091	121.43	104.17	113.37
	384	104.262	105.371	119.2	99.879	103.68	101.533	121.51	105.4	114.57
	384.5	104.418	105.653	118.75	98.657	102.62	100.907	122.89	105.71	115.32
	385	105.59	107.02	119.05	98.682	103.06	101.423	124.19	106.21	116.09
	385.5	105.24	107.949	119.44	98.41	101.79	100.211	124.14	105.97	116.38
	386	104.636	108.766	120.45	98.119	100.9	99.365	124.81	106.3	116.06
	386.5	104.801	110.41	119.95	96.874	101.57	99.914	124.39	107.31	116.74
	387	104.133	110.5	120.57	95.874	102.76	100.409	123.81	108.75	116.25
	387.5	103.798	110.89	121.2	96.397	102.37	100.364	124.3	109.29	115.89
	388	104.057	109.842	122.91	96.258	102.4	101.311	124.08	109.06	116.18
	388.5	104.28	110.37	123.43	96.704	101.63	100.777	125.12	107.87	116.4
	389	104.929	110.63	124.73	97.349	102.98	100.008	124.22	108.34	116.82
	389.5	105.57	110.26	124.58	96.451	100.91	100.365	123.49	109.21	117.35
	390	104.986	111.46	124.01	96.102	102.7	101.195	123.96	109.75	117.85
	390.5	105.42	110.51	123.34	96.561	103.88	101.517	124.41	109.89	118.46
	391	105.32	109.394	124.19	97.469	104.4	102.141	123.81	109.98	118.43
	391.5	105.9	108.598	123.74	96.434	102.92	102.785	124.27	109.25	119.51
	392	105.41	108.923	124.96	95.599	103.01	103.347	123.87	109.32	120.64
	392.5	105.31	108.906	124.85	95.708	102.8	101.941	124.36	109.49	121.82
	393	104.885	108.966	125.75	94.533	102.96	103.352	123.08	110.33	120.95
	393.5	104.703	108.297	125.78	95.222	101.39	104.361	123.04	109.01	120.71
	394	103.628	108.635	125.88	94.55	102.72	105.36	124.3	108.82	120.16
	394.5	104.339	107.673	126.58	95.182	101.05	105.26	123.74	108.6	119.6
	395	104.369	107.785	126.06	93.879	100.34	105.03	123.75	108.84	120.36
	395.5	104.715	107.572	126.09	92.531	99.846	104.352	124.45	108.4	120
	396	105.77	108.133	126.78	95.42	100.22	104.602	125.23	108.61	119.32
	396.5	107.4	108.023	126.66	95.82	99.624	104.534	126.54	108.75	118.88
	397	107.69	109.669	126.62	95.54	99.723	105.76	126.82	109.35	118.6
	397.5	108	109.476	126.64	96.531	99.274	104.426	127.71	109	119.75
	398	108.57	109.863	127.39	95.735	100.91	104.674	129.47	110.14	119.68
	398.5	108.97	109.611	127.84	96.196	100.78	102.859	129.36	109.47	119.49
	399	109.51	110.15	128.06	95.563	101.12	103.187	130.36	108.54	119.4
	399.5	110.52	111.18	128.96	96.427	100.98	103.283	130.82	108.33	119.25
	400	110.07	111.33	128.7	97.434	101.75	104.317	131.17	108.58	120.13
	400.5	108.92	112.09	128.3	96.114	102.11	103.955	131.54	107.74	120.78
	401	108.67	112.58	129.12	95.801	102.84	103.288	129.43	108.18	121.29
	401.5	108.72	111.47	129.04	96.374	103.04	101.723	129.7	108.07	121.56
	402	109.44	111.21	129.26	96.88	103.45	101.424	131.04	108.13	121.69
	402.5	109.11	111.4	128.6	97.518	102.77	101.594	130.71	108.3	121.77
	403	108.07	111.25	127.62	97.82	102.5	102.367	130.75	109.09	121.93
	403.5	108.06	111.04	128.97	99.265	103.07	101.692	131.42	110.68	123.89
	404	106.99	111.28	130.28	99.45	102.87	101.69	130.86	110.29	124.16
	404.5	108.58	112.1	131.1	99.685	102.09	101.225	131.03	110.42	125.19
	405	108.92	110.87	131.48	99.311	101.99	101.266	130.19	111.37	125.21
	405.5	109.74	110.22	129.84	99.234	101.84	102.373	132.2	111.15	124.96
	406	109.42	110.79	130.68	99.252	101.33	103.683	130.8	111.98	124.68
	406.5	108.37	110.46	130.91	98.974	102.33	103.977	129.67	111.97	125.24
	407	108.99	110.6	132.32	97.798	101.66	104.387	129.95	111.85	125.39
	407.5	109.2	110.83	132.78	98.84	101.95	104.191	129.8	112.46	125.87
	408	108.51	110.92	132.13	96.925	101.47	104.767	129.37	111.22	124.47
	408.5	109.45	111.12	132.16	96.221	101.98	105.8	129.34	112.58	124.5
	409	109.7	110.96	132.47	95.414	102.3	104.274	129.29	113.47	124.13
	409.5	110.31	112.16	132.84	96.256	102.44	103.786	130.31	114.69	124.27
	410	109.96	113.19	134.04	95.812	103.33	102.734	130.9	115.66	123.54
	410.5	110.48	114.14	134.1	94.552	103.03	102.091	132.18	114.72	123.57
	411	110.99	114.24	133.91	95.262	102.07	102.909	131.8	115.47	122.99
	411.5	109.74	115.11	133.76	95.986	102.4	101.823	131.75	114.74	123.38
	412	111.66	116.28	134.24	95.22	102.48	100.858	132.7	114.63	123.89
	412.5	112.15	115.44	133.95	95.84	103.69	100.385	132.3	115.43	124.55
	413	112.88	115.22	133.07	96.084	103.9	100.405	133.01	115.63	125.02
	413.5	112.03	115.02	133.54	96.46	104.01	101.295	133.14	114.74	125.06
	414	111.8	114.64	132.8	96.813	104.02	100.771	132.77	114.32	124.81
	414.5	111.77	113.98	132.3	97.966	104.06	101.393	131.93	113.71	125.64
	415	111.94	112.88	131.13	98.643	105.09	100.884	131.83	113.87	125.64
	415.5	112.39	113.62	131.08	98.265	105.6	100.349	132.35	114.07	126.16
	416	113.47	112.69	130.86	99.189	107.18	100.222	132.84	114.85	126.15
	416.5	112.86	111.64	131.5	99.258	107.13	100.953	132.7	114	125.5
	417	112.11	112.49	130.96	100.842	106.71	102.568	133.9	113.83	125.37
	417.5	110.39	111.69	131.05	102.435	107.08	102.636	133.68	114.09	125.9
	418	110.07	112.79	132.05	103.231	106.54	102.742	134.68	115.05	125.46
	418.5	109.33	113	132.08	102.398	106.44	103.265	135.35	114.88	125.36
	419	109.35	113.42	132.78	102.172	105.98	102.623	135.96	115.77	124.65
	419.5	109.06	114.26	134.38	102.312	105.34	103.214	136.63	116.46	125.05
	420	108.4	114.75	134.55	100.974	105.61	103.818	137.92	116.57	124.43
	420.5	108.63	114.54	135.46	100.225	104.49	103.959	138.06	116.92	125.13
	421	108.23	115.16	135.8	100.127	104.29	103.389	137.61	118.47	125.43
	421.5	108.66	115.88	137.16	98.394	104.37	102.883	136.87	118.29	125.47
	422	109.69	116.44	137.05	96.958	103.49	102.624	137.56	117.34	125.31
	422.5	110.28	115.98	136.74	97.315	103.67	103.55	136.28	116.9	124.77
	423	110.83	115.52	139.24	98.621	103.34	104.195	136.04	117.03	125.56
	423.5	111.31	115.06	138.6	98.332	103.38	105.26	135.89	117.16	126.04
	424	111.47	114.92	138.23	98.749	103.85	105.51	135.49	116.91	126.17
	424.5	111.87	114.09	138.51	98.748	103.4	104.821	134.57	117.57	126.44
	425	112.32	114.76	137.41	98.479	103.12	105.08	134.4	118	126.94
	425.5	111.64	115.37	137.88	98.827	103	104.937	134.03	117.26	128.42
	426	112.52	115.12	137.59	99.177	102.96	104.323	135.53	116.74	128.06
	426.5	112.56	114.99	138.17	98.277	103.89	103.419	136.07	117.36	127.95
	427	111.65	114.96	137.43	97.367	104.03	102.399	137.91	116.26	128.18
	427.5	112.38	116.29	135.26	97.066	104.53	101.336	138.62	116.16	128.92
	428	112.43	116.38	136.57	97.464	104.49	101.136	139.61	115.9	129.44
	428.5	113.14	115.51	136.06	97.617	104.1	100.666	139.89	116.71	130.33
	429	114.01	115.2	136.15	98.008	103.48	101.039	141.73	116.53	130.32
	429.5	114.31	115.43	136.63	98.19	103.62	100.889	141.4	116.63	129.37
	430	115.74	114.33	136.06	98.859	103.94	101.548	143.17	116.58	127.6
	430.5	115.48	114.2	136.22	98.937	103.72	101.963	142.87	117.67	128.37
	431	115.53	114.13	137.17	99.498	103.12	102.686	142.21	117.97	128.08
	431.5	116.43	113.54	136.57	99.383	103.36	102.313	140.87	118.79	128.39
	432	116.65	112.99	138.45	99.042	102.9	102.537	140.81	119.47	127.06
	432.5	116.32	113.81	137.39	98.526	102.76	102.191	139.84	119.22	126.33
	433	116.53	114.82	138.52	99.007	103.23	102.327	141.4	118.77	127.23
	433.5	116.58	115.92	139.45	99.577	103.64	102.31	140.81	118.66	127.94
	434	116.34	116.24	140.17	101.181	104.16	103.069	141.63	118.25	129.42
	434.5	116.65	116.69	140.89	99.499	104.12	103.061	141.15	118.22	130.58
	435	117.31	117.43	141.37	100.494	104.01	101.674	140.02	117.68	130.73
	435.5	116.44	117.18	140.89	99.92	104.48	101.458	140.33	117.53	131.42
	436	117.61	117.27	140.14	100.036	104.11	101.85	139.92	117.25	132.01
	436.5	117.42	116.83	139.17	100.295	104.87	102.559	139.07	117.01	132.6
	437	117.57	116.95	140.3	100.97	105.38	102.187	140.48	117.63	134.02
	437.5	116.41	117.24	139.8	100.122	105.9	102.115	139.75	117.49	133.33
	438	116.07	117.35	139.67	100.392	105.66	102.244	138.98	117.34	133.98
	438.5	115.96	117.4	139.22	98.507	105.42	101.699	138.39	117.73	134.28
	439	117.11	118.3	140.15	100.144	105.32	101.416	138.06	118.47	135.12
	439.5	116.44	117.54	139.74	98.831	105.13	101.299	139.08	119.68	135.35
	440	116.23	119.25	140.85	99.463	105.15	101.027	140.04	120.07	135.17
	440.5	115.32	119.78	143.12	99.77	105.56	100.618	141.88	121.1	134.96
	441	116.07	119.84	144.02	98.799	105.64	100.422	142.88	121.85	136.76
	441.5	116.1	119.76	145.08	97.98	105.01	100.869	142.16	121.33	136.6
	442	116.5	119.41	145.88	97.832	105.01	100.667	142.17	121.57	136.31
	442.5	116.15	119.64	145.78	98.643	105	99.881	142.94	121.92	135.8
	443	115.65	119.22	145.34	98.774	105.3	99.287	144.76	122.7	134.52
	443.5	113.99	118.87	144.07	98.719	105.87	98.601	145.53	122.91	134.36
	444	115.16	119.6	145.01	98.693	106.37	98.995	146.17	122.19	134.63
	444.5	116.57	119.81	144.32	99.157	106.42	99.807	146.28	121.8	136.02
	445	116.31	119.38	144.38	99.025	106.83	100.561	146.55	121.17	136.67
	445.5	115.59	120.94	144.61	98.893	105.75	100.031	147.37	120.4	135.35
	446	114.93	121.57	143.08	99.057	106.55	98.953	147.22	120.8	135.3
	446.5	115.82	120.42	142.89	99.053	105.64	99.885	147.22	120.61	134.82
	447	115.72	120.17	143.52	98.151	106.73	100.813	147.44	121.12	135.63
	447.5	117.43	121.01	144.4	99.111	106.46	100.286	146.44	120.01	136.12
	448	117.66	120.8	144.41	98.743	105.67	100.821	146.56	118.65	136.02
	448.5	117.42	120.68	144.44	99.207	105.3	101.569	146.29	119.9	135.56
	449	117.7	120.26	142.89	98.976	105.55	101.184	145.94	121.33	134.87
	449.5	117.48	120.88	143.14	99.327	105.12	101.144	145.2	122.93	135.26
	450	117.22	120.67	144.78	99.953	105.87	101.571	144.89	124.13	135.83
	450.5	117.62	120.39	145.33	99.856	105.14	102.013	146.72	125.6	137.34
	451	117.78	122.11	145.38	99.723	105.96	100.758	148.41	125.6	138.26
	451.5	118.11	122.83	146.29	99.619	105.56	100.749	148.98	125.3	138.18
	452	116.36	122.32	146.83	99.808	106.17	101.158	148.92	125.22	139.51
	452.5	116.54	121.75	147.44	98.663	107.44	102.578	147.62	126.05	139.61
	453	115.78	121.46	146.74	98.263	107.01	102.842	147.87	124.84	139.59
	453.5	115.25	120.96	149.04	98.372	106.44	103.535	147.46	124.55	139.32
	454	115.04	119.6	148.07	98.365	106.1	104.08	149.05	124.4	139.64
	454.5	115.39	119.51	147.05	98.085	106.42	105.4	149.97	123.77	139.6
	455	115.94	119.96	147.39	97.486	107.53	105.87	148.34	122.3	139.35
	455.5	115.22	119.15	149.65	98.308	107.27	107.27	146.72	123.3	139.82
	456	115.81	119.44	147.69	98.094	106.77	107.56	145.3	123.62	140.56
	456.5	116.44	120.4	146.98	97.287	106.28	109.19	144.81	125.64	140.01
	457	117.01	120.58	146.69	98.779	105.46	108.9	146.89	126.31	139.4
	457.5	117.44	121.03	147.32	99.905	106.36	108.27	147.45	127.18	140.33
	458	117.4	121.05	145.29	100.109	107.65	108.36	148.87	127.02	138.88
	458.5	117.22	122.74	145.82	100.159	107.84	107.84	147.32	127.31	139.1
	459	118.24	122.27	146.32	101.309	107.44	107.2	147.32	128.18	139
	459.5	117.94	121.51	147.59	102.865	105.65	107.2	147.9	127.96	138.6
	460	117.63	121.89	145.38	102.743	106.02	107.43	148.24	127.81	138.72
	460.5	118.06	120.36	146	102.634	107.34	107.05	148.86	127.76	137.68
	461	118.67	119.47	147.32	103.26	106.38	106.46	148.89	126.1	137.94
	461.5	118.32	120.58	148.06	102.511	106.28	106.07	148.33	126	139.02
	462	117.82	121.26	148.73	100.964	106.55	106.26	147.78	126.18	139.07
	462.5	118.4	120.22	150.72	101.367	105.65	105.87	146.72	126.14	141.04
	463	118.9	120.53	151.58	101.074	106.36	105.83	148.43	126.43	140.91
	463.5	118.54	120.59	150.54	99.408	106.24	105.35	147.31	126.17	141.73
	464	118.38	120.25	149.48	98.713	106.93	105.43	147.56	127.96	141.09
	464.5	119.5	121.08	150.59	98.548	106.57	104.355	148.71	127.5	140.13
	465	119.34	122.38	150.99	98.635	105.59	104.19	148.5	128.53	140.45
	465.5	120.82	122.97	150.84	98.605	105.69	103.779	149.41	128.71	139.63
	466	121.76	122.64	151.25	98.907	105.87	103.274	149.34	129.97	138.79
	466.5	123.71	121.68	150.38	99.306	106	103.511	149.32	129.77	138.69
	467	122.45	123.12	149.81	99.454	105.35	102.709	150.78	130.5	139.64
	467.5	123.3	122.96	150.24	100.252	103.87	103.259	150.45	129.56	140.43
	468	122.79	122.9	150.06	100.924	104.69	102.256	150.27	128.17	140.47
	468.5	123.31	123.68	150.46	101.224	104.65	102.481	150.39	127.19	141.08
	469	122.56	122.56	149.49	101.098	104.55	102.281	150.24	127.74	142.42
	469.5	121.96	122.44	151	101.186	105.22	102.086	150.85	127.07	142.07
	470	120.57	121.61	151.01	101.173	105.81	102.531	150.73	128.32	142.82
	470.5	119.15	121.24	150.88	100.931	106.17	102.868	150.21	127.66	143.41
	471	118.59	121.5	151.36	101.893	106.29	102.19	150.72	128.47	142.38
	471.5	119.68	122.57	150.95	100.512	106.58	102.189	149.46	127.95	141.37
	472	118.73	122.26	150.4	99.099	107.65	100.684	148.67	128.51	139.69
	472.5	119.07	123.23	150.99	99.041	107.25	101.346	149.43	130.75	138.78
	473	119.5	123.26	151.85	98.818	106.99	101.282	150.26	131.09	138.47
	473.5	119.37	123.86	153.16	98.896	106.22	102.547	149.63	131.27	137.35
	474	118.83	124.82	150.37	99.677	105.57	102.535	150.25	131.33	138.73
	474.5	118.62	125.07	150.11	98.843	106.31	102.854	151.25	130.83	138.54
	475	120.46	125.76	150.65	98.374	105.95	102.98	152.69	130.95	137.82
	475.5	120.54	125.87	150.65	98.621	105.18	103.541	152.75	130.74	138.45
	476	120.52	124.79	151.12	98.96	105.16	104.846	154.1	131.88	137.73
	476.5	121.85	125.09	151.09	99.93	104.78	106.12	155.1	132.1	138.78
	477	122.18	123.93	151.34	100.987	105.39	105.6	155.9	130.91	140.15
	477.5	122.58	123.81	149.76	100.843	105.55	105.27	155.06	131.25	141.41
	478	122.94	123.94	148.43	102.191	106.24	105.04	155.4	132.92	142.36
	478.5	124.05	122.73	151.09	100.866	105.86	106.17	155.38	133.24	140.57
	479	124.93	124.12	150.5	101.05	105.03	105.71	155.86	134.46	139.91
	479.5	125.1	123.71	149.2	100.969	105.4	105.83	155.75	135.32	142.08
	480	124.95	123.51	149.49	99.845	104.54	105.38	156.04	136.16	143.15
	480.5	125.91	122.84	149.97	100.6	104.81	104.406	155.91	136.41	144.65
	481	125.86	123.36	150.73	99.568	105.49	104.516	154.95	135.85	144.71
	481.5	125.36	124.11	149.96	99.978	105.03	104.88	154.03	137	144.78
	482	125.41	124.52	150.52	99.2	105.36	104.928	153.55	137.42	145.47
	482.5	126.52	125.52	151.23	97.532	104.8	104.586	153.63	136.78	144.43
	483	126.39	125.71	152.24	97.911	104.88	104.027	153.08	136.41	145.92
	483.5	125.6	125.1	153.29	98.212	104.75	103.301	151.82	135.48	148.34
	484	125.24	125.47	154.47	98.94	105.61	102.748	151.85	135.08	147.73
	484.5	125.19	126.94	155.35	98.943	105.61	103.624	151.81	134.72	148.22
	485	126.47	128.57	155.54	97.8	106.06	103.635	150.99	133.49	148
	485.5	126.32	128.41	155.4	98.2	106.09	102.84	152.73	133.19	149.32
	486	128.21	128.73	156.45	97.232	105.83	102.888	153.08	133.18	149.19
	486.5	128.57	128.26	156.11	97.3	105.07	102.94	153.87	132.74	147.98
	487	128.29	127.47	156.88	98.067	105.51	103.182	153.66	130.98	148.83
	487.5	128.78	128.56	155.37	98.867	106.43	102.817	154.32	131.59	148.59
	488	129.69	128.12	155.52	98.219	106.19	104.296	154.94	132.13	148.15
	488.5	129.55	128.16	155.44	97.935	104.72	104.807	154.2	132.05	147.82
	489	130.3	127.55	154.51	98.362	106.27	105.33	154.09	131.67	147.75
	489.5	129.13	127.32	156.42	99.202	105.67	106.1	154.95	131.75	147.87
	490	129.03	127.89	156.67	100.216	105.23	106.42	154.59	132.9	146.47
	490.5	129.16	129.16	157.44	99.372	105.44	105.83	155.87	131.65	145.47
	491	128.68	129.79	157.75	99.344	106.25	105.47	155	131.8	145.12
	491.5	128.78	129.37	157.51	99.463	106.8	105.14	154.91	132.07	145.15
	492	128.28	128.15	157.06	99.059	105.89	104.502	154.9	132.31	144.71
	492.5	127.47	127.61	156.14	98.981	106.53	104.751	154.66	130.81	143.84
	493	126.62	127.55	155.69	99.634	106.63	103.881	155.79	130.11	143.43
	493.5	126.52	127.79	156.63	99.429	105.65	102.246	156	129.58	142.87
	494	126.83	126.6	154.64	98.981	106.55	101.679	156.31	129.62	142.93
	494.5	127.25	125.76	155.57	98.113	107.11	101.711	156.56	130.45	142.48
	495	125.99	124.48	155.1	98.749	107.14	102.218	156.02	130.86	144.57
	495.5	126.96	124	156.39	100.597	106.85	102.776	157.63	132.6	145.43
	496	127.77	125.36	156.71	100.724	107.07	102.331	158.61	133.95	145.95
	496.5	127.49	126.21	156.23	100.349	107.99	102.837	159.17	133.97	146.29
	497	128.34	127.45	156.81	101.126	107.9	101.792	159.28	135.28	146.87
	497.5	128.85	127.65	157.48	100.704	106.92	103.393	158.47	135.91	148.53
	498	128.5	127.81	156.52	100.488	106.93	104.283	159.32	136.9	148.99
	498.5	129.43	128.03	157.09	100.584	106.02	104.878	159.15	137.95	149.87
	499	128.89	128.51	156.95	100.361	105.46	104.751	158.69	137.82	151.16
	499.5	129.18	128.78	156.94	100.634	105.66	106.06	158	138.36	150.12
	500	129.68	128.63	156.65	98.95	106.26	106.06	158.17	136.15	150.56
	500.5	129.29	128.05	156.14	98.412	105.79	106.46	157.61	137.25	150.79
	501	130.57	128.33	157.21	98.546	104.72	105.11	157.19	137.29	151.26
	501.5	129.94	128.44	158.23	98.633	105.29	105.22	158.06	136.85	150.4
	502	130.41	128.48	157.9	98.206	106.13	104.089	159.26	137.31	150.4
	502.5	130.85	128.13	159.48	98.238	106.83	104.302	158.14	137.23	150.89
	503	130.59	129.68	159.65	98.403	106.96	104.597	159.12	136.91	151.56
	503.5	131.23	128.9	158.6	98.268	106.68	105.26	159.34	136.9	151.82
	504	130.67	129.44	160.17	97.214	106.52	104.695	160.34	136.3	151.78
	504.5	129.63	130.32	160.02	97.622	106.56	104.891	159.56	136.58	151.97
	505	128.8	129.73	161.46	97.533	106.67	105.04	159.79	136.81	153.23
	505.5	127.6	129.06	162.6	97.602	106.43	106.05	159.69	136.19	153.86
	506	129.34	129.78	162.7	97.185	105.19	106.87	159.18	138.07	155.03
	506.5	128.53	129.97	163.08	97.32	105.11	107.68	158.23	137.32	154.4
	507	128.72	130.08	163.24	96.692	103.49	106.26	159.08	136.22	154.83
	507.5	129.28	129.07	164.22	97.318	102.87	106.23	157.58	135.71	153.82
	508	129.6	130.11	165.59	97.625	104.43	104.787	157.31	135.89	153.3
	508.5	130.23	130.6	163.76	98.69	103.41	104.271	157.95	136.27	152.83
	509	130.52	130.19	163.75	98.788	103.05	104.281	158.57	137.92	152.37
	509.5	130.98	130.82	162.49	98.966	102.67	104.279	159.4	136.83	149.76
	510	132.07	132.08	161.56	98.742	103.64	104.146	159.3	137.95	149.69
	510.5	130.64	131.22	161.34	98.879	103.89	102.982	159.54	137.18	149.19
	511	130.67	132.25	162.5	98.305	104.65	102.834	159.01	136.75	149.61
	511.5	129.66	132.96	161.91	99.387	105.3	104.469	159.27	138.7	148.6
	512	129.14	133.44	160.46	98.557	105.77	103.163	160.81	139.13	148.09
	512.5	129.35	132.79	160.36	98.987	104.66	104.285	161.23	138.75	148.72
	513	130.5	132.61	161.28	98.572	106.28	104.715	160.05	138.65	149.04
	513.5	131.59	132.79	160.39	98.668	106.64	104.75	159.99	138.14	150.07
	514	131.71	133.07	161.01	98.561	106.36	105.08	158.75	138.27	151.27
	514.5	131.71	131.88	161.76	98.77	105.78	105.05	159.8	138.53	150.79
	515	132.47	130.91	161.9	98.915	106.8	105.58	159.02	138.91	151.21
	515.5	134.17	130.18	160.3	101.183	106.99	105.09	159.16	139.68	150.13
	516	134.94	129.8	160.27	101.494	107.67	104.583	157.38	139.69	150.84
	516.5	134.74	129.71	160.34	101.514	107.98	105.04	155.43	140.12	151.89
	517	135.72	131.49	159.06	101.449	107.73	105.13	154.49	139.83	151.99
	517.5	135	131.32	158.14	102.72	105.87	105.23	154.41	141.37	152.06
	518	133.83	131.31	159.9	102.341	105.94	104.582	154.81	141.59	151.02
	518.5	134.02	130.77	159.94	102.488	105.55	103.831	155.74	141.69	151.9
	519	133.4	131.42	159.88	102.731	106.2	104.904	154.76	140.45	152.78
	519.5	133.61	132.04	159.08	101.97	105.45	105.22	155.37	139.29	152.88
	520	133.05	132.23	160.08	101.326	105.23	105.35	155.47	139.7	154.41
	520.5	132.84	132.04	159.76	101.521	106.49	105.15	156.53	139.12	154.42
	521	132.84	132.66	160.71	102.045	106.52	104.958	158.14	139.62	153.96
	521.5	132.19	131.75	160.3	102.223	106.46	105.22	158.72	140.4	154.21
	522	132.56	131.51	160.7	101.183	108.06	104.724	158.46	140.47	154.47
	522.5	133.07	132.23	160.17	101.778	106.66	105.75	158.05	139.38	155.79
	523	133.6	131.57	159.9	102.479	107.65	106.79	157.47	138.56	155.91
	523.5	133.49	132.65	159.41	102.391	107.76	106.16	158.36	138.99	154.77
	524	132.82	134.51	158.56	103.112	107.24	105.38	158.34	139.75	154.55
	524.5	132.57	134.07	158.5	103.059	106.63	105.78	158.53	139.89	153.28
	525	132.75	134.26	158.74	102.717	105.26	106.23	159.88	140.34	152.93
	525.5	131.44	133.84	159.03	102.603	105.24	105.99	158.71	140.14	153.97
	526	131.83	133.98	160.94	102.801	105.05	105	159.06	139.81	153.81
	526.5	132.26	134.05	160.97	103.041	104.11	105.08	160.54	139.37	154.31
	527	132.03	132.47	160.98	103.706	105.48	104.359	160.63	139.21	153.23
	527.5	132.68	134.36	160.79	103.456	105.67	103.71	160.66	139.7	154.05
	528	133.76	132.96	160.54	103.158	105.09	103.801	160.32	140.33	154.83
	528.5	134.51	131.42	163.07	102.868	105.55	103.711	160.78	140.78	155.67
	529	134.4	131.14	163.05	102.753	106.02	102.515	162.32	140.26	156.73
	529.5	134.88	131.77	162.87	101.767	106.2	102.051	160.13	139.9	156.52
	530	136.12	132.1	163.26	101.947	105.63	102.551	160.27	139.54	154.59
	530.5	137.2	132.02	163.26	100.89	106.43	102.904	160.12	140.65	155.59
	531	137.01	131.88	162.76	100.685	107.34	103.371	160.92	140.73	155.56
	531.5	136.51	132.42	163.79	99.27	107.09	103.969	161.03	141.37	156.22
	532	134.7	132.38	164.66	99.531	106.21	104.646	161.53	142.4	154.52
	532.5	134.6	132.57	165.34	99.791	106.06	104.055	161.04	142.72	155.82
	533	135.1	133.77	164.79	99.712	106.75	104.679	161.34	142.16	156.68
	533.5	136.14	134.23	166.06	99.414	107.08	105.43	160.34	143.02	156.97
	534	135.64	134.08	166.45	100.621	108.19	105.5	161.27	142.79	158.03
	534.5	135.34	134.64	167.17	99.913	108.19	106	162.52	142.53	159.95
	535	132.48	134.65	166.12	100.707	108.32	106.33	162.09	142.4	157.89
	535.5	132.06	134.21	166.75	100.977	108.44	105.18	160.74	142.07	157.86
	536	132.78	134.65	165.03	101.238	108.34	104.065	160.19	142.86	158.18
	536.5	134.86	134.1	164.82	100.194	108.9	103.637	160.92	142.14	158.55
	537	134.76	134.58	164.49	100.059	108.65	104.268	161.72	142.29	157.67
	537.5	134.69	134.43	164.51	100.314	107.59	103.943	161.52	142.93	156.98
	538	135.4	134.89	163.38	99.934	107.11	104.204	160.36	142.98	157.92
	538.5	135.75	134.45	162.51	100.794	106.1	104.489	160.32	144.62	157.09
	539	136.82	134.39	160.54	101.078	106.34	104.206	160.12	145.81	156.3
	539.5	137.62	134.28	159.81	101.191	106.14	104.803	161.73	145.05	158.33
	540	137.77	134.45	159.33	101.253	105.83	106.43	161.97	144.97	158.12
	540.5	138.4	135.29	160.06	101.564	106.57	106.49	162.04	145.17	158.02
	541	139.06	135.74	160.29	101.741	106.88	106.56	160.61	146.31	158.94
	541.5	139.73	136.12	160.23	103.358	107.8	105.52	160.61	146.11	158.16
	542	140.26	135.68	159.64	103.464	108.65	105.67	161.09	145.6	158.52
	542.5	139.26	136.34	160.01	103.974	107.92	105.18	163.05	146.21	156.62
	543	140.25	135.79	161.95	103.378	107.64	105.2	162.72	145.75	157.54
	543.5	141.38	136.24	162.84	103.359	107.5	105.58	161.97	145.28	158.7
	544	142.02	136.21	164.41	103.467	106.92	104.898	160.28	145.38	158.34
	544.5	142.21	136.72	165.28	103.86	106.52	104.562	159.48	146.22	158.24
	545	142.65	136.34	165.68	104.863	106.16	103.878	159.66	145.93	158.23
	545.5	141.81	136.19	165.87	104.753	106.25	103.517	159.78	146.05	157.58
	546	142.23	136.13	165.59	103.792	105.83	104.397	160.36	146.15	158.55
	546.5	141.47	137.23	166.19	103.96	106.4	104.819	159.78	146.32	158.76
	547	141.81	137.29	165.95	103.97	107.15	105.26	159.44	146.1	159.55
	547.5	141.31	139.24	165.22	103.949	108.11	105.35	159.38	146.37	158.98
	548	139.26	138.75	165.32	104.241	108.21	105.07	159.12	145.96	158.97
	548.5	140.08	139.34	165.27	103.84	108.89	103.705	159.87	146.28	159.19
	549	139.61	140.59	164.66	103.223	108.66	103.68	160.65	145.79	160.09
	549.5	138.18	140.55	165.57	101.566	107.87	105.44	160.25	146.13	160.42
	550	138.66	141.42	165.71	102.67	107.02	105.9	160.63	145.1	160.32
	550.5	137.75	140.58	166.64	101.897	107.43	105.01	160.9	145.8	160.08
	551	136.84	139.64	167.86	101.881	106.6	104.26	162.45	145.29	159.16
	551.5	137.82	139.28	167.72	101.96	106.75	104.17	162.55	146.76	159.51
	552	137.6	137.7	167.72	102.497	105.83	104.064	163.34	146.12	159.23
	552.5	137.76	137.85	168.01	102.806	107.05	102.777	164.08	145.6	159.11
	553	137.43	138.72	167.98	102.162	106.23	103.842	164.61	146.43	158.49
	553.5	138.02	136.91	168.37	101.765	107.28	104.147	165.18	146.86	159.66
	554	138.51	137.11	166.17	103.385	106.82	104.777	166.2	146.17	158.64
	554.5	137.46	136.11	165.65	102.304	107.63	104.354	166.42	145.95	159.11
	555	138.47	136.36	165.28	101.818	106.38	105.69	165.38	145.09	159.58
	555.5	140.01	137.92	163.84	102.864	106.63	107.16	165.18	145.24	160.37
	556	139.02	137.58	163.81	103.292	106.28	106.87	164.98	143.64	160.45
	556.5	139.58	137.87	163.23	102.857	106.04	106.7	166.99	144.62	161.61
	557	141.27	136.99	163	102.456	105.68	107.51	165.8	145.7	162.01
	557.5	141.05	137.19	163.6	102.535	106.06	107.23	164.86	145	162.81
	558	140.81	138.09	163.56	103.26	104.96	106.91	164.48	145.23	161.51
	558.5	141.58	138.22	166.34	102.53	106.22	106.33	164.77	146.24	162.37
	559	142.81	138.85	167.3	102.441	106.37	107.58	164.59	147.11	162.65
	559.5	142.65	140.11	167.05	103.736	107.19	106.79	166.57	147.11	162.67
	560	141.97	138.62	166.75	102.793	107.82	105.74	164.06	147.74	162.43
	560.5	142.38	138.01	167.42	101.979	108.11	106.3	163.9	149.12	161.24
	561	141.98	137.81	167.43	100.975	108.53	106.13	162.56	147.86	160.07
	561.5	140.56	138.49	167.92	100.715	107.3	106.6	164.19	146.34	159.12
	562	140.1	137.43	167.17	101.823	107.09	107.13	164.3	145.32	158.95
	562.5	140.56	137.61	167.02	100.468	108.18	106.54	164.73	144.82	158.68
	563	139.83	137.26	165.44	100.645	108.16	106.36	162.88	144.45	159.4
	563.5	139.91	137.09	164.2	101.07	106.78	105.28	162.75	144.55	158.91
	564	139.61	135.91	164.48	99.861	107.21	105.61	161.32	144.7	158.58
	564.5	141.16	135.49	165.58	100.427	106.28	105.61	162.4	144.75	158.27
	565	140.79	136.74	165.18	100.421	105.92	105.22	162.72	143.75	159.41
	565.5	141.94	136.78	165.61	100.684	106.22	105.31	162.99	143.96	160.96
	566	141.99	136.5	165.36	101.882	106.19	105.66	163.74	145.34	161.56
	566.5	143.52	136.41	165.37	100.397	106.35	106.55	163.97	145.55	161.49
	567	143.05	136.39	166.35	101.483	105.44	107.11	163.16	147.01	161.92
	567.5	143.59	137.12	166.11	101.847	104.9	105.92	165.24	147.61	160.51
	568	143.61	136.83	166.29	101.549	105.74	106.33	165.48	147.33	160.88
	568.5	143.2	137.92	167.05	101.959	105.48	107.28	165.77	148.59	160.76
	569	141.01	139.98	166.33	101.389	105.81	107.53	165.81	149.33	162.97
	569.5	141.07	139.67	166.86	102.538	106.16	107.85	165.08	148.27	162.24
	570	140.57	140.26	168.1	102.296	105.94	108.06	164.34	148.52	161.98
	570.5	140.62	139.73	167.76	101.76	106.68	107.44	162.59	149.55	160.97
	571	140.85	140.63	169.64	102.677	107.1	106.08	164	150.34	160.97
	571.5	142.04	140.47	168.19	102.663	107.17	105.91	164.23	149.81	161.62
	572	141.4	139.68	168.52	101.848	107.85	106.74	163.71	149.48	162.97
	572.5	140.6	140.55	170	102.041	107.25	105.67	164.63	150.16	163.08
	573	141.23	139.98	170.01	103.053	106.81	104.889	162.72	149.79	162.77
	573.5	141.45	138.29	170.9	103.281	107.31	103.888	162.67	148.96	161.03
	574	141.76	138.61	170.51	102.825	107.62	104.209	164.44	149.05	161.67
	574.5	142.67	139.12	170.28	103.439	107.04	104.549	165.12	150.23	160.64
	575	143.36	139.23	170.53	102.486	106.72	105.16	168.06	148.81	161.5
	575.5	143.08	138.32	168.11	102.09	106.85	105.69	166.5	148.57	160.74
	576	142.25	138.9	169.15	102.167	106.04	104.481	166.42	147.3	159.53
	576.5	142.47	139.84	169.81	102.541	104.95	103.817	165.94	147.02	159.49
	577	142.67	139.72	168.94	103.047	105.62	104.234	164.7	146.89	159.74
	577.5	143.4	139.53	169.19	101.928	106.64	103.95	165.52	146.59	160.88
	578	144.57	140.68	168.75	101.948	105.38	104.292	166.32	146.8	160.74
	578.5	143.81	139.43	169.61	100.728	104.66	103.609	165	147.66	160.83
	579	142.75	139.23	170.15	99.863	106.54	103.002	163.4	145.77	161.32
	579.5	143.39	139.84	170.69	100.648	105.49	102.844	161.01	147.15	160.08
	580	142.18	140.38	170.88	100.355	105.08	101.96	161	147.55	161.65
	580.5	143.39	140.28	170.92	99.943	106.69	102.849	160.36	148.32	162.85
	581	143.95	139.6	170.85	100.387	107.69	102.901	162.24	148.88	162.39
	581.5	143.89	139.79	170.83	100.792	107.46	103.785	161.78	148.66	162.14
	582	143.23	140.14	170.48	101.274	107.6	103.399	163	147.48	161.28
	582.5	142.8	138.68	169.87	101.167	108.13	103.536	163.88	148.42	161.93
	583	143.63	139.89	169.6	101.566	109.3	103.069	162.69	149.09	162.8
	583.5	143.55	139.54	168.29	102.913	108.77	102.899	163.61	149.37	162.79
	584	142.76	139.83	167.58	103.495	110.07	101.659	165.19	149.38	164.09
	584.5	143.19	139.82	169.03	103.408	110.42	102.621	164.75	149.37	162.83
	585	143.05	139.85	169.41	103.067	110.34	102.773	164.86	149.9	162.13
	585.5	144.15	140.07	169.09	102.678	109.2	103.108	162.86	148.77	162.3
	586	144.84	140.1	170.08	102.133	109.05	101.448	164.51	149.07	162.92
	586.5	144.66	140	170.1	101.234	108.45	101.38	164.23	150.48	164.08
	587	145.05	140.36	171.01	100.949	108.31	101.155	162.83	149.29	163.75
	587.5	145.46	140.27	169.72	101.484	109.31	101.855	165.83	149.3	162.88
	588	145.86	140.04	169.83	100.068	108.42	102.051	166.3	150.05	163.13
	588.5	145.87	141.02	170.38	98.837	109.1	103.001	164.84	149.6	163.69
	589	145.25	140.09	170.45	100.408	108.9	102.451	166.04	149.68	164.42
	589.5	144.2	140.82	170.33	100.224	108.2	102.522	166.51	149.25	164.33
	590	142.63	140.82	169.32	100.376	108.06	101.951	167.28	149.6	164.94
	590.5	142.8	140.64	168.59	99.526	108.75	102.528	166.99	148.74	163.67
	591	143.32	140.37	167.83	100.358	109.05	102.918	166.74	149.81	161.99
	591.5	142.81	142.92	167.57	100.445	109.57	103.868	167.51	150.23	160.93
	592	142.89	141.75	167.51	100.347	108.17	103.68	166.29	150.35	160.8
	592.5	144.98	141.84	168.05	101.537	108.84	104.216	167.83	151.21	161.62
	593	146.23	142.06	168.45	102.017	107.7	103.382	167.48	150.07	160.34
	593.5	147.67	143.18	167.33	101.088	107.73	104.791	168.54	151.22	161.15
	594	148.4	142.19	167.39	101.271	106.94	104.722	168.45	151.9	162.06
	594.5	149.21	144.01	170.02	101.906	109.04	105.92	168.53	152.5	160.75
	595	149.05	143.64	169.76	102.538	109.2	105.6	167.64	153.95	162.62
	595.5	149.2	143.89	171.03	103.223	108.87	105.34	168.08	152.42	164.06
	596	149.95	141.87	170.92	103.991	108.39	105.1	168.05	153.49	164.55
	596.5	148.63	142.68	172.43	104.116	107.85	105.89	168.65	153.15	164.74
	597	146.32	142.84	171.94	104.07	106.86	105.64	166.74	152.07	164.24
	597.5	144.42	143.21	170.91	104.969	107.96	106.67	167.01	152.79	166.24
	598	142.94	142.77	171.5	104.735	107.3	106.89	165.12	151.13	165.49
	598.5	142.72	141.86	170.48	104.889	107.99	107.13	165.73	150.79	166.66
	599	143.71	140.52	168.68	104.638	106.35	106.35	166.01	150.99	167.37
	599.5	143.54	140.58	168.63	105.7	105.98	107	166.87	150.76	166.68
	600	143.66	141.03	169.39	104.755	105.99	107.48	166.75	149.93	166.49
	600.5	144.74	140.99	169.22	104.086	105.87	106.87	166.89	150.14	166.57
	601	145.49	141.83	168.92	103.039	106.43	106.39	166.65	150.11	166.17
	601.5	145.95	142.69	169.55	102.801	106.85	106.7	166.93	150.49	165.71
	602	146.95	141.86	169.67	102.074	106.69	106.3	167.38	150.93	165.21
	602.5	148.7	142.3	169.57	102.915	107.82	104.29	168.59	152.39	165.29
	603	147.56	142.95	170.98	103.418	108.51	104.249	169.02	152.48	165.13
	603.5	146.68	142.98	171.88	103.784	109.15	105.14	167.04	152.47	166.15
	604	147.54	144.17	172.15	102.609	108.76	105.12	166.78	153	165.54
	604.5	148.53	145.07	170.88	102.278	109.95	105.32	166.1	155.45	165.26
	605	146.28	145.01	172.74	102.435	109.79	105.2	165.5	155.02	165.17
	605.5	146.63	144.65	171.38	103.001	110.02	104.854	164.53	154.93	164.68
	606	146.74	143.62	171.36	102.848	109.85	104.418	165.34	154.68	165.59
	606.5	145.57	142.64	171.87	102.927	109.6	104.215	165.51	154.71	165.32
	607	145.27	142.84	172.2	103.282	109.51	105.76	165.83	154.88	165.58
	607.5	147.35	143.4	171.32	102.752	109.29	105.41	166.4	154.28	163.95
	608	147.29	144.11	171.68	102.064	108.46	104.047	169	155.19	162.36
	608.5	146.34	143.4	173.25	102.321	108.21	104.071	168.93	154.74	163.44
	609	145.59	141.41	172.57	103.379	107.01	103.887	169.31	153.56	164.04
	609.5	146.86	142.21	171.19	103.018	106.98	103.649	169.32	153.29	164.89
	610	146.87	141.69	173.27	104.164	105.15	104.068	170.64	152.52	165.14
	610.5	146.83	143.2	173.17	104.444	105.7	104.288	169.86	154.47	163.91
	611	149.02	143.81	173.07	104.57	105.34	104.515	170.41	154.92	164.08
	611.5	148.89	145.24	174.5	104.164	104.68	103.842	169.33	154.51	163.39
	612	148.01	145.88	174.79	104.314	104.5	103.435	167.92	154.89	163.86
	612.5	147.51	146.01	174.68	104.05	105.74	103.436	166.86	154.27	164.29
	613	147.04	145.97	174.31	104.088	106.35	103.118	166.88	153.72	164
	613.5	147.72	146.84	175.36	103.727	106.17	103.971	168.2	154.39	163.78
	614	146.97	146.78	175.75	104.448	105.52	104.672	168.97	154.19	163.57
	614.5	147.77	148.72	174.27	102.849	106.74	104.557	168.98	155.1	165.01
	615	149.21	146.2	173.96	102.741	106.28	103.696	170.43	152.71	164.83
	615.5	148.32	146.19	174.56	102.261	106.76	103.872	169.35	152.44	164.45
	616	148.2	144.44	173.82	102.968	107.29	104.182	169.03	151.89	165.27
	616.5	149.28	144.14	174.26	102.855	107.18	105.29	169.86	151.16	165.11
	617	150.02	144	174.53	102.921	106.57	106.15	170.82	150.56	166
	617.5	151.11	144.22	174.98	103.182	106.71	106.72	170.5	151.49	165.32
	618	150.97	143.82	175.24	103.304	107.2	105.78	168.8	151.68	164.73
	618.5	152.64	143.41	174.62	102.349	108.33	104.499	168.26	151.86	165.36
	619	153.54	142.67	175.32	103.068	109.4	104.348	168.62	151.61	165.36
	619.5	152.21	144.72	175.28	102.035	109.62	104.608	166.33	152.71	166.36
	620	151.83	145.37	174.77	102.818	108.32	103.426	166.72	152.45	166.88
	620.5	152.82	146.32	174.69	102.058	108.57	103.421	168.68	152.88	165.88
	621	152.14	147.38	174.63	102.225	109.1	103.104	167.82	152.89	165.79
	621.5	151.64	146.85	173.52	103.062	108.53	103.135	166.12	154.66	165.36
	622	150.91	146.44	172.46	103.36	108.2	102.158	167.27	153.02	166.01
	622.5	150.56	147.71	171.96	103.272	108.28	102.754	168.66	154.06	166.7
	623	148.58	149.01	172.54	103.156	108.11	104.071	168.91	154.59	166.14
	623.5	146.53	148.68	172.57	103.055	107.27	103.561	166.87	153.89	165.18
	624	147.07	149.36	173.77	104.54	107.35	103.997	167.99	153.37	165.45
	624.5	146.93	148.72	173.51	104.25	109.16	105.47	167.07	153.87	165.15
	625	146.41	148.34	173.35	103.612	107.87	104.171	166.28	154.49	164.88
	625.5	146.56	147.83	173.73	105.128	107.1	103.062	167.03	155.83	164.95
	626	147.15	148.21	174.71	104.873	106.86	103.172	168.11	154.68	165.32
	626.5	147.97	148.56	173.67	104.384	106.32	103.45	166.72	156.69	165.19
	627	148.25	148.62	174.44	103.624	106.14	102.484	165.14	154.52	165.61
	627.5	150.03	148.04	173.67	104.117	106.78	102.141	165.65	155.52	166.35
	628	150.73	147.5	173.95	104.195	106.83	102.247	167.16	157.39	167.53
	628.5	149.87	147.85	173.2	103.1	107.2	100.91	167.79	157.33	166.07
	629	151	149.92	173.2	103.021	106.47	100.77	168.92	156.98	165.98
	629.5	152.16	150.52	173.04	102.883	107.04	101.808	168.5	156	167.8
	630	151.75	149.67	172.57	100.68	107.54	102.295	169.52	156.35	167.29
	630.5	151.88	150.46	172.19	100.778	107.8	102.264	169.8	156.2	168.4
	631	152.84	149.91	173.05	100.577	109.13	103.245	171.36	155.52	169.67
	631.5	152.36	149.03	172.64	101.412	109.33	103.344	172.5	155.85	168.97
	632	151.92	149.2	173.05	102.081	109.12	103.105	171.72	155	168.39
	632.5	150.15	151.32	172.77	102.723	108.35	103.228	172.45	154.23	168.39
	633	150.28	149.91	172.46	103.119	108.78	104.902	171.49	155.3	170.25
	633.5	150.07	149.28	172.28	103.014	108.82	104.48	172.03	155.98	169.73
	634	148.98	148.58	172.53	103.452	108.69	104.95	173.58	156.82	168.57
	634.5	149.14	149.1	173.17	104.264	109.5	106.23	172.36	156.26	169.06
	635	149.93	148.86	172.76	103.324	110.44	106.17	171.96	156.28	169.42
	635.5	148.87	151.32	173.52	103.437	109.09	105.16	170.36	155.94	168.63
	636	148.85	151.58	174.45	102.826	108.1	105.91	169.31	155.84	168.51
	636.5	149.36	151.12	174.97	102.523	107.47	107.47	168.29	156.28	167.48
	637	152.52	151.14	175.49	101.517	106.95	107.74	167.12	156.28	166.95
	637.5	153.27	151.78	176.26	100.682	105.66	106.69	166.68	156.85	167.01
	638	153.74	149.95	176.45	100.456	106.22	106.96	166.92	156.58	167.16
	638.5	154.44	150.3	176.55	100.334	106.12	105.84	164.76	155.85	168.73
	639	155.96	149.43	175.47	101.588	105.77	103.762	165.14	155.29	168.93
	639.5	156.2	148.84	175.19	101.315	104.84	104.474	166.04	155.58	166.94
	640	156.4	148.07	175.26	101.305	105.74	104.252	166.45	155.6	166.62
	640.5	157.75	147.72	175.08	101.962	106.24	103.828	166.86	157.03	168.07
	641	157.56	147.16	174.82	101.649	106.36	103.223	168.06	155.5	169.98
	641.5	157.09	146.31	174.71	101.966	106.33	103.708	166.37	155.04	170.29
	642	156.09	146.55	175.76	103.264	106.38	103.61	166.94	153.42	168.97
	642.5	155.71	146.49	175.99	104.76	106.08	103.164	165.79	152.11	170.4
	643	155.91	146.14	175.85	105.06	106.35	103.624	166.39	153.07	168.91
	643.5	156.77	146.95	176.06	103.206	106.06	105.36	166.65	154.84	169.93
	644	155.79	147.14	176.55	104.542	107.34	103.646	166.26	154.49	169.24
	644.5	155.69	145.91	177.56	104.621	107.27	105.56	167.9	155.01	169.52
	645	154.3	147.08	177.06	104.998	107.1	106.43	168.79	154.56	167.32
	645.5	154.01	148.49	178.03	104.764	107.23	106.13	168.79	156.09	165.7
	646	154.12	148.13	178.74	103.766	108.27	106.73	170.85	156.93	165.09
	646.5	156.2	148.46	178.78	103.773	108.57	107.65	170.39	157.96	165.87
	647	157.14	150	179.25	102.643	108.26	107.93	169.57	159.95	164.3
	647.5	155.25	150.42	179.55	102.21	107.85	108.24	169.73	158.75	164.9
	648	154.11	150.23	179.14	102.827	107.64	108.68	169.6	157.84	164.83
	648.5	154.91	150.22	180.11	101.63	106.5	110.17	168.91	158.56	167.26
	649	154.1	150.59	179.15	101.026	106.74	109	167.04	158.31	167.75
	649.5	154.96	150.13	178.92	100.087	106.6	109	165.19	158.13	169.13
	650	156.05	150.52	177.93	100.507	106.76	108.55	166.11	158.48	168.84
	650.5	155.66	151.18	177.61	102.169	106.26	107.56	165.66	158.1	170.21
	651	153.37	150.18	177.04	101.077	106.85	107.49	166.56	157.48	169.41
	651.5	153.2	149.34	177.1	100.659	106.69	107.12	167.79	156.76	170.36
	652	154.38	148.48	177.58	101.24	107.52	106.59	166.16	158.51	171.16
	652.5	153.63	149.51	179.2	101.831	107.86	106.09	165.64	157.35	169.93
	653	153.42	149.7	178.18	102.758	108.42	106.13	165.06	156.23	169.26
	653.5	154.89	149.96	177.73	103.173	108.35	105.54	163.66	156.43	169.12
	654	155.75	150.41	177.32	102.3	108.47	104.85	164.88	156.42	169.09
	654.5	155.62	148.84	177.14	101.778	108.92	105.04	163.8	155.21	171.11
	655	155.26	147.72	176.25	101.324	109.33	104.698	164.29	156.16	170.55
	655.5	156.22	148.08	176.36	101.216	108.86	104.365	164.98	157.05	170.79
	656	156.69	147.65	177.07	101.705	108.95	104.83	164.56	157.93	170.92
	656.5	156.8	149.49	176.51	101.796	108.12	104.705	165.16	156.03	168.67
	657	156.39	148.28	175.68	101.661	107.82	103.887	165.42	157.74	170.42
	657.5	155.94	147.59	177.09	101.9	106.83	104.318	166.82	159.51	170.1
	658	156.12	147.74	176.27	100.687	107	106.3	168.48	158.94	169.58
	658.5	155.08	147.17	177.79	101.751	106.54	106.85	168.33	158.93	169.73
	659	154.43	148.61	176.84	101.806	106.93	107.16	167.72	158.94	168.61
	659.5	154.47	150.21	177.45	102.071	106.05	108.22	165.64	158.1	167.62
	660	154.11	150.36	176.94	103.813	105.41	108.61	164.17	157.13	168.01
	660.5	153.35	151.22	175.21	104.071	105.21	108.75	164.74	157.28	167.72
	661	153.57	150.62	175.76	103.003	105.85	109.18	165.98	157.46	168.01
	661.5	153.27	152.45	176.45	102.43	107.01	109.41	165.64	157.39	166.57
	662	153.18	153.36	175.88	101.559	107.98	108.25	166.27	156.38	166.46
	662.5	154.51	153.67	176.78	102.398	108.24	107.69	165.38	156.97	165.4
	663	154.1	154.32	175.68	102.22	109.25	106.88	165.14	155.44	164.97
	663.5	155.42	153.45	177.04	103.037	109.31	106.95	164.85	155.77	165.49
	664	155.76	153.23	177.21	102.128	110.08	106.36	167.65	156.37	165.92
	664.5	156.5	153.6	178.07	101.661	109.77	106.38	167.58	157.44	166.16
	665	156.24	154	178.74	101.661	110.24	106.72	168.1	157.63	166.22
	665.5	155.86	153.23	177.16	102.73	110.38	106.88	167.6	158.63	168.13
	666	156.99	152.46	176.01	103.004	108.82	107.49	168.35	157.66	167.8
	666.5	157.05	152.06	174.33	103.148	108.24	107.43	167.16	158.32	167.57
	667	154.82	151.62	173.94	104.063	108.06	106.51	168.23	157.8	169.02
	667.5	155.36	151.92	173.75	104.977	108.63	107.04	169.59	159.18	170.21
	668	155.22	151.55	173.1	105.373	107.3	107.39	169.24	160.04	169.85
	668.5	155.24	151.22	173.16	105.775	107.94	106.51	167.23	159.84	170.87
	669	155.36	150.2	172.06	105.871	108.23	106.16	167.8	158.83	171.25
	669.5	154.66	148.85	173.03	105.941	107.82	105.61	167.53	157.22	171.24
	670	154.49	149.75	174.66	105.231	106.73	106.05	167.32	156.47	169.87
	670.5	154.54	150.09	175.48	105.12	106.96	105.78	167.63	157.13	170.55
	671	155.92	150.52	176.72	105.071	107.25	104.822	167.64	157.8	170.54
	671.5	157.06	149.9	176.9	104.051	106.1	105.03	167.71	158.31	170.1
	672	157.36	150.3	176.77	103.249	105.87	104.661	166.66	158.51	169.12
	672.5	157.54	150.59	176.1	102.173	105.92	103.539	168.01	157.83	168.89
	673	158.7	149.69	176.3	102.455	105.53	104.854	169.06	158.33	168.68
	673.5	159.58	151.17	177.04	101.876	105.9	105.35	169.14	158.86	168.35
	674	159.96	152.66	175.84	101.619	105.71	105.89	168.06	159.88	167.8
	674.5	162.13	151.98	175.27	102.877	107.58	105.18	167.76	161.5	169.6
	675	164.04	151.81	174.35	102.595	107.13	104.508	167.77	162.21	169.57
	675.5	163.41	151.26	175.84	103.616	107.68	106.33	167.64	161.22	169.85
	676	162.6	152.19	175.87	104.899	108.34	106.66	168.18	160.12	171.09
	676.5	163.86	151.59	176.23	105.691	107.41	106.81	167.93	159.53	172.1
	677	163.27	151.84	178.65	105.523	107.83	106.9	167.95	158.67	173.66
	677.5	162.2	152.8	178.73	105.745	106.63	106.96	168.59	158.14	173.22
	678	161.06	151.35	178.9	105.538	106.58	105.66	168.88	158.44	173.23
	678.5	161.75	151.56	179.88	105.5	106.17	105.87	168.81	157.59	174.98
	679	160.29	151.95	180.01	104.335	105.65	105.24	169.23	157.42	173.58
	679.5	158.64	151.99	180.44	104.695	105.9	105.32	167.89	155.9	174.82
	680	158.73	152.11	178.99	104.145	105.73	105.46	168.78	155.84	174.05
	680.5	159.27	151.85	179.95	102.881	105.37	104.918	167.82	156.95	174.51
	681	157.88	152.17	179.91	102.163	104.35	104.654	167.76	157.39	174
	681.5	158.07	152.5	179.18	102.371	104.35	104.828	167.01	157.44	173.22
	682	157.91	151.97	180.2	102.04	105.67	103.571	164.7	157.93	173.03
	682.5	157.62	153.07	180.14	101.748	106.27	104.608	163.95	157.15	173.21
	683	157.44	151.75	179.36	101.714	107.31	103.635	164.81	156.69	171.87
	683.5	157.74	151.2	179.43	101.945	105.79	104.759	164.45	155.69	172.93
	684	158.5	150.92	180.44	101.563	106.54	104.584	165.1	156.59	171.15
	684.5	158.45	152.9	180.36	101.242	105.99	103.297	164.07	156.33	172.15
	685	159.04	153.11	179.64	102.491	106.64	103.254	165.12	157.37	171.8
	685.5	159.15	153.09	180.7	103.183	107.8	102.556	165	158.81	171.91
	686	159.36	152.73	181.3	103.237	107.84	102.49	165.18	158.92	171.46
	686.5	160.17	153.71	179.22	102.222	107.11	103.17	166.02	158.2	173.32
	687	160.82	154.17	178.46	102.621	106.64	103.4	166.31	158.51	173.39
	687.5	161.25	155.03	179.4	102.991	106.27	103.382	167.07	159.72	174.3
	688	161.86	155.02	178.5	103.082	107.02	102.536	168.24	159.9	173.62
	688.5	161.66	155.07	178.08	103.828	106.69	102.973	166.86	159.82	175.23
	689	162.42	152.56	179.06	103.659	106.76	104	166.73	159.47	174.68
	689.5	161.65	152.49	179.28	102.874	105.7	104.806	165.69	159.51	173.98
	690	161.73	152.04	178.57	102.436	105.93	105.92	165.56	157.83	173.83
	690.5	161.08	152.58	178.44	102.163	105.71	106.08	166.4	158.57	173.8
	691	160.81	152.28	180.34	103.113	106.15	106.77	166.54	158.67	172.25
	691.5	161.46	151.55	179.61	102.936	106.58	107.33	167.35	159.55	171.74
	692	161.8	152.09	179.45	102.55	105.37	107.37	166.1	160.36	172.76
	692.5	160.92	153.11	179.72	102.284	105.78	107.41	166.3	160.56	171.91
	693	160.83	152.67	179.41	102.651	105.37	107.21	168.75	159.51	171.04
	693.5	160.46	154.18	178.88	103.231	105.07	106.17	169.45	159.96	171.87
	694	160.85	154.77	178.12	103.398	104.87	105.42	169.11	160.29	170.89
	694.5	160.97	154.99	178.51	103.913	104.14	104.484	169.28	159.26	171.03
	695	161.5	155.55	177.27	104.236	103.92	104.093	168.89	159.05	171.35
	695.5	160.65	155.12	176.33	104.098	104.12	103.39	170.54	158.91	170.57
	696	160.84	155.46	176.49	103.936	103.52	103.28	170.09	158.8	172.03
	696.5	160.31	155.23	176.43	102.92	104.55	103.254	170.69	158.03	170.6
	697	159.8	155.53	176.7	103.747	104.81	103.32	170.22	157.66	172.75
	697.5	158.3	156.89	177.76	103.147	103.86	104.45	168.52	158.95	173.09
	698	158.02	156.56	177.36	103.312	104.29	104.566	167.44	159.17	171.06
	698.5	157.26	156.45	177.28	103.015	105.1	105.07	168.21	157.22	171.1
	699	158.56	156.24	177.35	103.091	105.81	105.18	168.56	159.61	171.14
	699.5	157.56	156.02	178.47	102.957	106.79	106.02	169.18	159.17	171.37
	700	158.75	156.4	179.09	103.963	105.74	105.91	167.63	159.17	172.96
	700.5	159.04	155.92	180.11	104.197	105.81	105.45	166.9	159.07	173.22
	701	158.77	156.7	179.54	106.244	105.79	105.74	165.52	157.71	172.95
	701.5	160.31	155.66	179.69	106.206	104.25	106.65	164.46	156.73	171.48
	702	161.36	154.83	179.5	105.722	105.11	106.01	164.85	156.97	171.19
	702.5	162.1	155.18	179.69	105.521	104.85	106.44	165.52	157.16	172.15
	703	162.77	155.09	179.98	106.723	105.38	105.37	165.44	159.03	172.16
	703.5	161.54	155.81	179.95	106.02	104.74	106.02	165.58	158.09	171.18
	704	162.27	156.58	178.91	106.188	102.48	105.92	165.69	158.66	171.24
	704.5	162.45	156.13	178.1	105.294	104.44	106.17	166.72	158.63	170.12
	705	161.17	156.03	177.15	104.74	105.78	105.63	166.88	159.26	169.39
	705.5	161.81	155.27	178.62	103.119	105.55	105.82	167.14	160.93	169.73
	706	160.77	155.7	178.01	102.758	105.91	106.53	168.33	161.67	169.92
	706.5	160.74	155.28	178.95	103.866	105.82	105.81	167.91	161.65	168.37
	707	160.85	155.64	178.77	103.619	105.64	105.13	167.44	160.88	168.14
	707.5	160.36	155.65	178.45	102.597	105.47	106.58	167.68	159.87	169.43
	708	159.99	154.68	178.59	103.382	106.6	107.4	168.49	159.56	169.88
	708.5	160.92	152.82	179.51	103.204	108.6	107.52	167.55	160.22	170.63
	709	159.47	153.64	181.34	102.903	107.1	107.11	166.46	160.87	170.46
	709.5	160.21	154.31	181.77	103.5	106.13	107.09	168.22	158.92	170.57
	710	160.57	153.76	181.47	103.13	107.4	107.14	169.7	157.95	169.74
	710.5	161.34	154.52	181.88	102.011	108.07	105.82	169.78	157.27	168.71
	711	161.68	154.59	181.24	101.159	109.06	106.58	170.15	157.24	170.11
	711.5	161.34	154.49	182.68	101.206	109.08	107.14	170.82	157.84	171.91
	712	162.22	154.09	184.17	102.09	108.69	105.96	170.34	157.68	170.27
	712.5	162.74	154.77	183.39	102.09	107.85	105.82	169.58	158.45	169.62
	713	161.29	155.89	184.7	102.303	108.31	105.37	170.15	158.02	167.84
	713.5	162.37	156.2	183.25	104.26	109.12	105.33	170.71	157.67	168.72
	714	161.73	155.4	183.61	104.402	108.85	105.82	169.45	157.96	168.38
	714.5	162.27	156.22	182.96	105.587	107.87	105.68	169.14	157.84	169.16
	715	162.07	155.46	183.38	106.594	109.21	105.44	168.16	158.73	169.96
	715.5	162.56	156.13	182.69	107.2	108.3	105.65	167.22	157.58	169.13
	716	162.12	155.74	180.56	107.147	108	105.77	167.4	157.79	167.32
	716.5	162.52	155.89	178.93	106.301	108.41	105.6	167.52	157.46	168.18
	717	162.09	155.45	180.46	105.805	108.84	104.634	167.89	158.04	169.18
	717.5	162.07	154.1	178.84	105.969	107.63	104.074	169.31	158.11	169.42
	718	161.87	153.21	178.38	104.005	106.74	104.044	170.31	158.71	169.6
	718.5	162.42	153.8	178.68	103.575	106.99	103.838	170.03	159.32	169.73
	719	160.53	153.73	179.2	103.622	108.45	103.869	169.8	158.95	170.86
	719.5	160.77	152.98	178.12	103.365	107.11	104.817	170.65	158.73	172.35
	720	159.65	152.4	177.96	102.957	107.92	104.126	172.68	159.77	174.76
	720.5	159.52	152.11	180.17	103.544	109.3	103.904	173.72	159.82	176.04
	721	158.14	152.92	181.5	103.885	108.74	103.804	174.59	161.15	176.42
	721.5	157.99	153.62	179.87	103.748	108.81	103.8	174.41	159.39	176.12
	722	158.51	155.36	180.41	103.825	109.57	104.873	172.77	159.18	177.82
	722.5	158.38	155.9	180.52	104.477	109.92	104.502	171.33	159.82	177.23
	723	157.93	155.84	179.74	104.139	109.85	104.813	170.91	161.01	176.6
	723.5	158.68	156.71	178.44	103.807	108.53	105.64	170.02	162.23	175.71
	724	159.74	157.58	179.75	103.881	108.24	105.02	171	162.63	172.98
	724.5	159.88	159.76	180.31	104.685	107.46	105.58	169.36	163.67	172.37
	725	158.9	161.1	178.42	104.26	105.86	105.28	168.11	162.81	172.43
	725.5	160.05	161.64	177.74	103.786	105.09	105.53	167.05	161.2	172.41
	726	160.37	161.06	177.35	103.338	104.94	105.5	166.84	161.94	172.88
	726.5	160.95	160.4	176.87	103.281	105.05	104.635	166.05	160.69	171.08
	727	161.78	160.29	176.8	103.279	105.61	105.23	166.96	158.83	171.9
	727.5	163.62	160.84	177.66	104.207	106.08	105.25	168.03	157.63	172.55
	728	163.3	161.1	178.53	103.492	106.3	104.22	168.81	158.19	171.93
	728.5	161.8	162.04	179.15	103.723	105.45	105.27	167.62	158.48	172.49
	729	161.33	160.3	179.58	102.956	105.83	105.01	168.78	156.91	172.12
	729.5	162.33	158.65	179.45	103.093	106.94	105.18	169.16	157.58	172.1
	730	161.68	158.12	179.75	103.038	108.32	105.17	168.89	157.81	171.71
	730.5	162.73	158.3	180.01	103.353	108.37	105.76	168.77	158.1	171.23
	731	162.63	157.91	180.52	103.463	108.32	106.96	171.07	159.61	172.01
	731.5	161.27	157.83	180.66	102.919	108.18	106.4	171.84	161.41	170.54
	732	160.6	158.44	178.98	102.839	108.16	105.72	171.44	161.08	170.85
	732.5	161.32	157.02	178.97	103.304	108.99	105.67	172.27	160.79	170.62
	733	161.94	156.78	177.56	103.331	110.42	104.453	172.69	160.57	171.77
	733.5	163.08	156.85	175.32	103.374	111.14	105.38	171.25	160.85	171.6
	734	163.03	157.23	176.18	102.943	111.69	106.66	171.95	161.72	172.41
	734.5	163.3	156.5	176.21	103.11	111.48	107.67	173.88	162.88	173.82
	735	163.63	157.28	177.43	103.141	110.37	107.16	175.11	162.22	174.92
	735.5	163.27	157	176.64	102.349	109.11	105.44	172.51	162.85	174.98
	736	164.08	156.55	177.58	103.114	108.7	106.13	172.42	161.69	177.55
	736.5	164.31	155.74	179.09	103.57	108.63	106.88	172.82	162.51	176.63
	737	164.25	155.66	179.23	104.384	107.47	107.25	170.86	163.58	176.92
	737.5	164.24	155.74	179.99	104.253	106.92	107.15	170.07	162.89	176.25
	738	163.45	155.98	182.5	104.463	106.12	106.59	171.25	163.67	177.42
	738.5	165.37	156.46	182.15	104.269	104.95	105.98	169.63	163.75	176.16
	739	165.51	157.11	181.4	103.797	105.37	105.15	167.96	163.29	174.6
	739.5	164.52	156.49	180.96	104.073	106.1	105.41	166.64	164.63	174.05
	740	165.08	157.16	181.21	104.469	107.13	106.18	167.9	164.17	173.65
	740.5	165.86	157.86	180.04	104.745	105.95	106.58	165.88	163.83	171.66
	741	166.72	157.75	179.99	105.235	105.41	106.83	166	163.15	172.3
	741.5	167.32	158.85	179.43	105.355	105.15	106.97	169.08	160.91	171.85
	742	167.37	158.47	179.25	105.953	106.16	107.65	169.91	162.24	172.31
	742.5	168.44	158.15	177.38	105.243	105.17	107.98	168.94	161.22	171.21
	743	166.81	157.69	178.5	105.528	104.63	107.76	169.91	161.09	171.71
	743.5	166.79	157.61	180.43	106.296	102.71	107.66	169.98	161.7	171.89
	744	166.99	157.43	179.86	105.797	101.83	107.29	170.75	161.56	172.97
	744.5	166.6	156.54	179.29	105.051	101.85	107.43	170.39	161.95	172.8
	745	167.01	156.5	179.53	104.388	103.28	106.89	172.77	161.18	173.91
	745.5	164.94	157.32	180.64	103.715	103.54	105.67	172.03	161.83	174.66
	746	164.46	155.43	181.62	102.623	102.67	105.93	171.29	162.76	175.44
	746.5	164.3	155.5	181.94	102.739	101.91	105.47	170.54	162.97	176.53
	747	163.68	156.31	181.89	102.426	102.62	104.87	172.08	162.79	177.27
	747.5	164.02	157.18	181.01	101.763	103.74	104.504	172.32	162.17	175.99
	748	164.56	156.78	179.78	102.397	104.13	105.49	172.5	161.5	175.75
	748.5	165.03	158.29	180.38	102.514	104.72	105.39	171.69	160.73	174.89
	749	165.02	160.09	181.96	103.743	104.68	106.05	172.22	160.44	174.89
	749.5	164.58	160.26	182.05	103.944	104.33	106.33	169.56	161.67	173.11
	750	164.9	160.44	180.65	104.31	104.63	106.73	169.05	162.25	172.54
	750.5	164.96	161.27	179.6	104.439	106.56	104.6	167.92	162.85	173.91
	751	165.36	160.94	180.31	104.216	106.66	104.436	168.2	161.36	173.81
	751.5	165.99	160.3	181.44	104.464	107.5	104.011	168.57	161.15	174.11
	752	165.16	158.47	181.11	104.26	107.32	104.109	168	160.42	173.77
	752.5	164.74	157.93	179.83	103.851	108.54	102.937	168.98	159.95	174.13
	753	164.31	157.36	179.07	104.549	109.64	103.815	170.02	160.13	174.37
	753.5	164.54	156.32	177.62	104.232	109.71	104.02	170.49	159.75	174.22
	754	164.64	155.95	177.39	103.553	109.7	104.143	170.82	160.12	176.9
	754.5	165.37	154.51	178.88	101.876	109.28	104.468	171.35	158.23	174.7
	755	165.63	155.82	179.5	102.558	109.71	106.77	172.67	158.2	173.36
	755.5	165.04	156.2	178.53	102.594	109.19	107.9	172.19	159.37	171.05
	756	164.46	156.91	178.26	102.83	108.81	108.24	171.03	160.48	171
	756.5	166.1	157.68	178.87	103.311	108.06	108.68	171.37	161.47	171.86
	757	166.78	158.74	180.5	102.48	107.3	109.11	171.85	161.49	172.07
	757.5	167.06	158.21	181.75	101.391	106.02	109.39	170.87	160.4	172.55
	758	167.4	156.71	181.44	101.227	106.51	108.34	169.66	159.78	172.47
	758.5	166.71	156.67	181.3	102.161	106.87	107.81	169.94	159.39	170.09
	759	167.08	156.38	180.04	103.285	107.02	107.26	170.37	160.91	172.42
	759.5	168.28	154.28	180.3	102.682	105.71	105.95	169.62	160.27	172.74
	760	169.3	152.97	179.99	101.933	106.07	105.36	171.03	160.13	175.19
	760.5	170.5	151.92	179.5	102.252	105.44	105.16	171.84	160.07	174.92
	761	169.97	152.11	178.25	102.865	106.12	104.857	171.88	159.14	175.41
	761.5	170.37	150.92	177.35	103.293	107.02	105.34	169.98	159.13	174.64
	762	171.36	150.9	175.99	103.81	107.63	105.37	170.42	159.74	173.93
	762.5	170.97	153.66	177.57	104.283	105.95	104.493	170.89	160.57	176.13
	763	171.29	153.21	177.25	104.452	106.49	105.05	170.48	160.79	176.82
	763.5	170.94	153.16	177.25	103.809	105.34	105.47	170.88	161.59	176.4
	764	170.18	154.64	176.59	103.589	105.21	106.22	170	161.29	175.53
	764.5	167.91	156.18	177.11	103.799	105.2	105.9	168.09	161.87	174.12
	765	166.17	156.36	177.39	103.991	106.73	105.46	166.99	162.14	174.26
	765.5	166.4	156.16	178.46	103.861	106.07	105.64	166.48	163.44	173.91
	766	166.62	156.95	178.38	104.298	104.63	106.03	167.13	164.21	174.48
	766.5	165.29	157.2	179.32	104.591	104.23	105.94	167.7	164.89	174.6
	767	165.87	156.55	178.1	105.019	106.03	107.05	166.64	164.72	173.58
	767.5	164.95	156.49	178.95	104.71	105.38	106.14	166.64	164.57	174.36
	768	165.61	157.73	178.66	105.262	107.15	106.06	165.19	163.91	174
	768.5	164.76	157.86	178.12	106.07	107.11	106.49	165.87	164.04	174.75
	769	166.11	158.73	177.63	106.752	107.19	106.48	165.92	163.54	174.96
	769.5	166.39	158.83	177.84	106.725	105.93	106.94	165.44	162.57	173.95
	770	166.26	160.29	177.59	105.665	107.02	107.25	165.97	161.62	173.51
	770.5	166.19	161.41	178.57	105.856	108.17	106.39	165.55	161.88	172.53
	771	166.16	161.59	179.05	105.427	108.95	105.24	165.57	161.37	173.53
	771.5	165.98	161.63	179.59	105.082	107.75	105.15	165.58	161.7	172.86
	772	167.9	162.92	179.52	105.022	109.21	106.01	166.29	161.98	171.94
	772.5	167.48	162.88	178.87	104.753	108.41	107.37	167.07	161.3	171.87
	773	167.65	163.02	178.98	103.279	108.92	106.62	167.28	160.79	170.92
	773.5	167.45	161.35	178.03	102.295	109.23	106.69	168.25	160.36	171.46
	774	167.92	162.21	178.01	102.684	109.37	106.68	169.14	160.68	171.61
	774.5	167.78	161.24	179.25	104.437	108.27	106.64	168.58	161.37	172.8
	775	167.65	159.7	179.09	104.098	108.49	106.47	169.6	161.63	174.25
	775.5	167.25	159.52	178.84	104.474	107.61	107.5	168.9	163.68	173.51
	776	167.84	160.08	178.39	103.724	107.54	107.64	168.61	163.99	173.55
	776.5	167.88	159.99	178.06	103.483	106.54	106.91	168.98	165.2	172.84
	777	168.2	160.26	180.76	104.021	105.77	106.3	168.43	165.32	172.96
	777.5	167.73	159.95	182.99	104.272	106.15	106.57	167.4	166.62	172.51
	778	168.33	160.11	183.45	104.819	105.71	107.06	166.92	165.63	172.56
	778.5	167.34	159.12	183.07	105.082	105.36	107.56	166.42	166.26	172.86
	779	167.44	158.98	181.43	104.325	106.13	106.85	166.45	166.2	172.68
	779.5	167.74	159.91	181.61	103.616	106.57	107.59	165.9	165.3	173.73
	780	168.31	160.02	180.93	103.899	107.22	107.39	165.9	164.91	172.24
	780.5	168.85	159.1	180.09	104.631	106.93	107.88	168.14	163.63	172.04
	781	167.68	157.07	179.93	106.16	105.69	107.68	168.06	162.23	173.33
	781.5	167.2	156.35	178.17	106.455	105.67	107.31	167.92	161.95	174.72
	782	167.68	155.62	176.95	107.452	104.2	106.51	167.98	161.72	175.48
	782.5	167.16	156.48	178.43	107.951	104.91	106.68	167.7	164.3	174.7
	783	169.36	156.85	178.42	107.842	105.25	104.961	169.51	163.41	175.89
	783.5	170.33	158.31	178.92	107.86	104.62	105.84	170.39	163.14	175.7
	784	170.43	158.65	179.07	107.063	103.25	104.624	169.51	163.14	173.94
	784.5	170.75	158.22	180.19	106.975	102.93	104.446	170.05	161.56	174.43
	785	169.87	158.2	181.91	105.903	103.27	103.604	168.3	161.6	173.05
	785.5	170.99	160.58	183.2	104.781	104.36	103.684	167.25	162.44	172.43
	786	170.75	161.14	183.49	103.92	105.25	103.003	167.5	163.28	171.51
	786.5	170.63	161.44	182.3	104.38	105.61	103.359	168.21	164.76	172.05
	787	171.23	161.1	181.66	103.547	104.7	103.167	168.73	163.46	171.02
	787.5	171.94	161.16	183.17	102.97	105.4	104.485	166.43	163.51	169.56
	788	171.66	160.2	183.56	104.109	105.87	103.214	165.7	163.34	169.93
	788.5	169.64	159.36	183.63	105.498	106.54	103.998	166.9	163.41	170.39
	789	169.12	160.34	182.46	105.201	106.4	103.091	165.22	164.15	171.3
	789.5	167.99	161.93	181.83	105.741	106.8	103.573	166.85	164.56	173.6
	790	167.23	161.06	181.67	105.222	106.34	103.333	168.98	164.79	172.98
	790.5	168.85	160.54	180.79	106.16	106.51	103.693	169.41	164.5	173.18
	791	169.87	160.2	181.27	105.603	107.16	103.164	168.71	162.5	172.19
	791.5	170.33	159.33	181.77	105.258	108.45	102.715	169.35	162.58	173.31
	792	169.12	159.49	180.91	104.586	108.45	103.002	170.23	162.43	172.83
	792.5	168.6	160.04	181.35	103.042	107.67	103.319	171.06	163.42	173.8
	793	169.41	160.57	181.17	103.709	107.5	104.247	170.35	163.75	173.84
	793.5	170.73	160.08	183.21	103.9	107.59	105.15	171.77	163.3	173.61
	794	171.68	158.9	183.17	104.28	107.33	105.25	170.4	163.49	171.67
	794.5	172.53	158.81	182.79	104.353	107.9	105.73	169.44	163.51	173.04
	795	171.03	158.88	183.3	103.553	107.51	105.88	169.43	162.96	172.83
	795.5	170.01	160.26	183.97	104.819	106.81	107.96	169.51	162.87	173.96
	796	170	161.06	182.63	105.738	105.61	107.13	168.85	161.9	174.88
	796.5	169.36	162.1	182.26	106.746	104.71	107.21	168.39	162.21	175.51
	797	170.85	160.61	181.82	106.481	105.35	107.84	167.51	161.2	173.54
	797.5	170.71	161.47	183.31	105.599	105.2	106.71	168.26	162.04	173.82
	798	170.44	161.3	180.93	105.688	105.02	106.95	168.08	161.01	173.23
	798.5	170.45	160.56	180.86	104.913	105.34	106.91	168.1	161.46	174.89
	799	170.35	161.24	181.12	103.892	105.64	108.07	168.68	160.63	174.31
	799.5	171.04	161.3	180.78	104.493	106.18	108.02	168.29	160.43	173.85
	800	171.96	160.49	181.15	102.798	106.67	106.5	168.69	160.2	174.37
	800.5	171.69	160.61	181.57	102.904	108.34	107.43	168.87	161.77	173.13
	801	172.27	158.94	180.95	102.842	108.95	107.5	169.85	161.77	173.99
	801.5	170.8	158.94	181.06	103.153	109.59	107.19	171.16	161.36	173.49
	802	171.92	158.94	179.65	102.871	110.49	108.29	170.36	159.4	173.14
	802.5	171.42	158.79	180.44	103.218	110.81	108.01	170.43	160.19	173.22
	803	173.16	159.17	180.82	104.049	110.96	107.62	171.13	159.04	172.75
	803.5	171.99	158.22	181.72	105.471	110.46	106.89	170.6	159.08	173.18
	804	172.03	158.39	182.57	105.003	109.86	106.7	171.16	160.19	174.16
	804.5	171.33	157.8	181.69	105.259	109.94	106.01	170.57	161.42	173.96
	805	170.03	156.44	181.31	104.756	107.98	105.7	170.09	161.19	174.21
	805.5	172.18	157.15	182.93	104.83	106.51	104.508	170.34	161.92	172.56
	806	172.09	157.44	181.88	105.727	106.56	105.43	168.58	162.72	173.7
	806.5	171.81	156.12	181.58	105.47	105.47	103.632	168.95	163.35	173.49
	807	172.54	156.1	181.67	104.66	105.31	103.678	169.57	163.97	172.49
	807.5	172.22	155.82	181	105.147	105.08	104.671	168.8	163.98	172.89
	808	173.1	157.28	179.92	104.543	104.63	105.12	168.65	164.61	173.43
	808.5	172.99	156.82	179.62	105.842	104.49	105.75	168.62	164.78	172.71
	809	173.51	157.21	179.74	105.729	104.27	106.59	168.23	164.06	171.99
	809.5	175.77	158.46	180.71	106.095	104.32	107.17	170.26	163.83	171.52
	810	174.23	158.8	182.04	106.496	104.37	107.74	170.78	162.6	172.1
	810.5	174.23	159.82	183.01	106.215	103.84	107.71	171.74	161.05	171.53
	811	174.22	159.07	183.6	106.577	104.42	108.14	171.64	160.89	172.12
	811.5	174.76	159.45	183.75	107.324	104.7	107.97	171.46	160.89	174.64
	812	172.75	160.39	184.98	107.469	103.66	107.09	172.9	161.17	175.23
	812.5	172.8	158.99	184.9	107.772	104.61	106.81	173.3	159.78	173.21
	813	173.3	160.82	184.79	106.368	105.78	105.46	172.5	158.18	173.71
	813.5	172.95	160.76	186.01	106.375	105.2	105.93	173.64	158.27	174.78
	814	172.03	160.39	184.86	106.439	106	105.89	172.31	158.22	175.96
	814.5	171.71	160.47	181.75	104.729	107.52	106.87	172	158.45	177.1
	815	172.91	160.83	181.89	104.235	107.86	106.22	171.67	158.78	179.96
	815.5	171.7	162.06	181.94	104.178	107.3	107.48	173.22	158.98	180.03
	816	171.01	161.4	181.4	104.21	107.02	107.21	172.95	158.5	177.96
	816.5	171.14	160.89	180.82	103.631	107.8	107.22	171.83	160.56	177.23
	817	171.65	160.85	180.22	103.976	106.8	107.05	170.99	161.1	178.03
	817.5	170.15	160.67	180	104.235	105.59	107.96	172.79	162.18	178.12
	818	170.33	161.75	179.28	104.928	106.5	106.73	174.34	161.44	176.19
	818.5	168.9	162.19	180.98	105.283	106.77	107.18	173.67	162.07	176.25
	819	168.55	160.42	181.65	106.172	107.05	106.08	172.2	162.55	175.24
	819.5	166.94	159.45	181.14	106.538	106.86	106.06	172.25	163.23	172.99
	820	168.66	158.82	181.43	107.659	106.57	105.22	171.42	164.04	172.6
	820.5	168.88	158.56	181.07	107.67	107.86	106.07	171.48	163.99	173.19
	821	170.33	159.17	181.39	107.633	107.68	105.21	171.59	161.67	172.16
	821.5	169.05	160.53	182.91	107.8	108.04	105.99	171.67	162.09	172.65
	822	170.17	159.85	182.78	108.068	107.81	105.19	170.97	163.05	172.18
	822.5	170.14	159.15	181.84	107.307	107.61	106.48	170.1	164.45	173.37
	823	170.79	159.47	181.35	106.474	107.32	105.87	171.9	163.6	172.97
	823.5	169.79	160.95	181.79	106.364	106.67	106.69	171.74	163.05	172.39
	824	170.89	161.17	181.78	106.647	106.98	106.47	170.95	163.01	172.17
	824.5	170.2	161.73	181.63	105.391	107.69	106.65	170.73	162.65	171.69
	825	168.67	162.58	182.96	104.854	105.73	106.39	170.35	161.7	171.29
	825.5	167.62	162.49	183.07	104.109	106.09	107.56	171.18	162.13	171.82
	826	166.91	160.62	182.59	103.186	106.43	106.93	171.6	162.34	172.76
	826.5	166.92	160.01	181.96	102.611	107.02	107.74	171.07	161.32	171.93
	827	167.28	159.64	182.22	102.642	106.24	107.57	170.7	161.25	172.2
	827.5	168.06	159.51	181.33	102.413	105.78	107.26	168.98	161.33	173.25
	828	169.2	158.77	180.17	102.696	105.19	106.01	169.43	162.04	173.61
	828.5	168.34	159.39	180.58	102.275	104.28	106.52	169.8	163.48	173.43
	829	167.78	159.55	180.44	101.969	103.79	106.32	169.42	163.36	174.12
	829.5	169.06	159.66	180.27	102.029	103.87	105.63	170.45	163.67	174.32
	830	169.34	158.55	180.46	103.078	104.5	104.84	169.53	163.25	174.58
	830.5	170.99	160.32	179.52	103.953	103.76	104.611	170.01	162.98	173.54
	831	171.83	160.14	180.48	104.816	102.92	104.358	168.28	163.22	174.12
	831.5	171.83	160.92	179.84	105.731	104.4	104.269	168.19	163.25	173.27
	832	173.01	160.26	179.84	106.107	105.13	104.373	169.33	162.33	172.6
	832.5	172.68	160.7	180.39	105.081	104.6	104.221	170.47	161.53	172.22
	833	173.57	160.33	180.56	105.969	105.31	103.007	170.29	159.8	172.3
	833.5	173.61	160.65	180.4	106.484	106.82	102.289	171.42	158.57	172.48
	834	173.82	159.65	179.3	107.52	107.6	103.169	170.87	158.65	173.83
	834.5	174.44	160.99	178.22	107.686	106.8	102.991	171.49	158.62	174.18
	835	176.47	159.62	178.66	107.412	106.03	103.54	171.34	158.4	175.87
	835.5	175.54	160.7	178.06	107.302	105.74	103.279	172.95	158.05	176.02
	836	175.78	160.43	178.81	106.395	105	103.039	172.8	157.39	177
	836.5	174.59	160.02	179.02	106.59	104.22	103.055	172.28	157.99	175.66
	837	175.71	160.32	179.79	107.579	104.28	103.114	171.43	159.64	176.34
	837.5	175.15	159.62	179.52	106.484	103.92	103.92	171.74	160.78	176.02
	838	175.54	159.24	179.88	107.435	102.23	104.048	170.41	162.82	176.57
	838.5	176.62	160.21	181.12	106.16	102	103.764	170.79	163.24	176.12
	839	176.51	160.08	182.26	106.461	103.25	104.338	170.63	163.59	176.82
	839.5	173.29	160.1	183.03	106.421	104.73	103.952	170.07	163.79	175.62
	840	172.88	160.39	183.47	105.94	106.62	104.854	170.78	164.33	176.82
	840.5	173.92	159.64	182.93	106.426	106.58	105.13	171.24	165.49	176.9
	841	174.2	160.12	183.27	106.019	106.58	105.56	171.97	166.32	177.11
	841.5	173.6	159.96	182.16	105.879	107.61	106.94	173.48	165.55	176.41
	842	173.42	160.5	181.72	106.041	107.31	106.75	173.56	165.34	177.2
	842.5	173.64	160.9	180.42	105.539	107.05	107.03	174.66	164.44	176.76
	843	172.1	160.26	179.72	105.552	106.81	107.61	173.7	164.43	176.98
	843.5	170.75	159.66	179.73	105.472	105.87	107.21	173.44	164.77	175.36
	844	171.3	161.05	179.27	106.118	106.3	107.23	173.73	164.29	174.37
	844.5	171.21	160.15	179.15	106.237	105.25	107.7	173.63	162.29	174.37
	845	169.17	161.71	179.96	106.247	106.41	107.2	172.37	160.92	173.64
	845.5	168.07	162.39	180.81	106.696	106.93	106.48	171.71	159.87	174.41
	846	168.59	161.95	182.99	106.62	107.33	106.64	169.6	160.17	174.44
	846.5	170.05	161.94	184.58	106.574	108.15	107.74	169.32	159.61	175.23
	847	170.69	161.2	185.37	105.893	109.03	108.79	168.76	159.98	175.45
	847.5	169.91	161.36	185.66	105.403	110.79	107	169.26	160.88	175.68
	848	170.7	161.62	184.5	104.769	110.53	107.66	169.77	160.96	176.28
	848.5	171.61	161.19	185.03	103.968	109.66	107.07	168.95	160.75	178.54
	849	171.67	160.96	185.13	103.847	109.38	106.28	167.89	161.4	178.12
	849.5	172.42	158.99	185.48	103.467	107.84	106.4	168	162.7	178.33
	850	172.35	158.67	184.37	102.26	107.93	107	166.55	164.23	179.09
	850.5	172.86	159.02	182.69	103.456	107.09	105.99	167.55	164.11	178.77
	851	171.78	158.13	181.97	103.972	107.07	104.555	168.02	163.32	177.68
	851.5	171.75	159.22	181.63	105.125	106.96	103.534	167.85	162.37	177.4
	852	172.69	159.85	182	105.964	106.44	104.942	168.42	161.9	177.02
	852.5	173.29	161.14	182.29	105.668	105.72	103.646	168.71	162.38	177.99
	853	174.4	161.14	183.93	105.799	104.5	103.759	169.57	162.18	175.81
	853.5	174.66	160.2	183.98	106.848	104.54	102.563	170.39	162.26	176.62
	854	174.85	161.31	182.87	107.736	105.72	102.335	171.51	161.82	176.75
	854.5	175.01	161.35	183.82	109.058	105.01	102.079	172.56	159.82	176.29
	855	173.68	161.5	184.52	107.488	104.7	102.322	171.69	159.59	176.47
	855.5	173.84	161.89	184.45	106.367	104.81	103.456	171.95	160.49	176.92
	856	174.05	161.02	184.47	105.598	104.49	103.371	171.74	161.27	177.18
	856.5	174.73	160.51	183.88	106.061	103.92	103.116	170.84	160.36	177.05
	857	175.37	159.54	184.55	106.528	105.03	104.544	169.96	160.08	176.92
	857.5	173.77	160.22	181.42	106.354	106.43	104.435	170.19	160.09	177.45
	858	174.52	161.77	181.3	105.276	107.14	106.16	171.16	161.31	177.01
	858.5	173.61	161.27	182.25	104.415	106.8	106.02	170.37	160.2	176.08
	859	174.75	160.65	180.36	104.237	106.51	106.15	171.25	161.39	176.87
	859.5	175.39	160.05	180.42	104.664	107.57	106.81	171.83	161.45	178.1
	860	177.05	160.03	179.76	105.706	107.34	106.3	172.05	162.03	177.84
	860.5	176.08	159.77	181.46	106.831	107.54	107.1	171.69	161.67	178.1
	861	176.09	161.03	182.26	106.068	107.2	107	172.53	163.71	177.86
	861.5	174.15	160.53	182.19	105.739	107.15	107.74	172.25	163.51	177.94
	862	175.01	159.99	183.86	106.057	106.58	108.55	171.19	164.77	177.94
	862.5	173.59	158.74	185.62	106.136	107.02	107.9	170.5	165.4	177.88
	863	173.99	160.23	185.7	107.06	106.93	108.9	171.51	165.78	178.41
	863.5	174.38	159.82	186.59	106.765	107.48	109.05	171.17	166.37	177.14
	864	175.11	159.59	187.17	106.554	106.86	108.41	171.63	166.16	176.44
	864.5	173.37	159.5	187.74	105.965	106.83	108.52	172.45	166.13	176.52
	865	174.57	159.17	185.81	105.249	107.28	109.04	172.59	165.45	175.95
	865.5	173.64	157.73	184.95	105.068	107.55	108.97	171.6	164.21	175.99
	866	174.72	157.37	184.47	106.065	107.96	107.91	173.88	164.19	175.56
	866.5	174.03	156.8	183.25	106.017	107.84	108.39	175.01	164.87	174.55
	867	174.3	157.22	182.99	106.563	106.52	108.58	174.4	165.31	174.3
	867.5	173.85	157.08	182.6	106.418	106.92	107.98	173.81	165.19	174.57
	868	174.16	159.02	183.09	106.218	106.72	106.95	173.81	162.6	175.83
	868.5	172.95	160.08	181.92	107.258	106.74	107.17	173.73	162.57	177.03
	869	173.45	160.26	180.73	107.401	106.99	107.22	171.67	162.72	176.8
	869.5	173.25	161.78	181	107.297	107.18	106.54	172.52	163.6	176.85
	870	173.89	161.74	181.6	108.093	107.2	106.85	172.46	163.38	176.6
	870.5	173.88	161.17	182.28	107.865	105.97	106.74	170.69	163.63	176.84
	871	174.85	161.69	182.16	107.837	106.54	105.54	171.72	162.1	177.63
	871.5	176.44	162.47	180.95	108.928	106.92	105.66	171.17	159.59	177.58
	872	176.35	161.49	180.69	108.455	106.18	105.34	170.13	158.88	179.26
	872.5	175.99	159.7	180.75	108.328	106.03	106.83	169.63	161.18	179.67
	873	176.76	159.22	180.87	107.514	106.85	105.99	168.03	161.17	177.95
	873.5	176.86	159.99	181.6	106.736	105.8	105.61	168.19	160.46	178.64
	874	177.49	159.18	181.94	107.229	105.61	105.64	166.94	160.33	178.53
	874.5	177.11	160.11	182.67	107.17	106.8	105.25	167.06	160.02	178.32
	875	177.35	161.39	183.36	106.822	107.17	105.76	167.7	159.44	177.25
	875.5	176.53	161.81	183.95	107.738	106.97	106.46	165.33	159.7	177.02
	876	176.89	162.04	185.25	106.068	107.22	106.38	166.56	159.74	176.01
	876.5	178.04	161.62	186.43	106.001	106.45	107.14	168.11	160.3	174.41
	877	176.68	162.4	186.45	107.668	107.61	106.41	167.55	159.06	173.23
	877.5	175.99	162.46	188.95	106.749	106.24	107.07	169.55	158.9	174.17
	878	175.56	162.14	189.84	107.411	107.45	106.68	169.82	159.03	172.92
	878.5	174.85	162.54	189.55	107.571	107.81	106.22	170.89	158.72	173.06
	879	173.72	162.02	187.76	107.466	106.42	106.64	171.93	159.77	173.39
	879.5	172.73	163.01	185.83	107.703	107.01	105.61	170.99	160.25	173.8
	880	172.51	162.63	185.54	107.228	107.45	106.07	171.95	159.62	173.67
	880.5	170.99	162.1	183.94	107.258	108.17	105.65	172.26	159.97	174.5
	881	169.99	162.66	184.46	107.656	110.12	104.929	172.03	159.95	173.93
	881.5	171.65	163.19	184.16	106.81	110.46	104.944	172.18	159.7	174.33
	882	172.12	163.5	181.42	108.451	111.55	105.1	172.42	160.22	175.59
	882.5	173.09	163.45	180.27	108.387	110.68	105.26	172.25	160.41	175.85
	883	173.08	162.86	181.56	106.923	110	105.05	171.8	160.57	176.49
	883.5	174.72	162.2	181.98	107.521	110.24	104.948	171.32	159.97	176.14
	884	176.21	161.49	183.55	107.596	109.72	105.96	171.64	161.06	175.97
	884.5	176.7	161.26	182.87	107.561	109.6	105.31	171.89	161.9	176.73
	885	177.23	161.96	182.94	107.562	109.7	105.21	169.42	162.22	175.22
	885.5	177.59	163.56	182.21	107.306	108.83	105.4	168.49	163.04	176.31
	886	178	163.82	182.53	107.251	108.51	104.176	168.54	164.15	176.18
	886.5	177.5	164.08	183.6	106.987	107.17	104.872	166.39	163.81	174.3
	887	176.42	166.29	182.85	106.514	107.61	104.585	166.99	164.19	175.03
	887.5	174.89	167.69	181.03	105.726	107.44	105.77	167.71	164.25	173.96
	888	174.06	167.95	182.17	105.225	107.3	106.1	167.08	163.87	174.88
	888.5	172.93	167.23	179.77	103.888	107.15	105.3	166.63	163.06	175.75
	889	172.36	167.1	180.28	103.554	107.22	104.328	167.7	163.97	175.51
	889.5	171.96	165.9	180.27	104.132	107	104.895	170.31	163.62	176.62
	890	173.42	165.31	180.5	104.356	106.75	105.38	170.17	163.3	175.89
	890.5	172.2	164.3	180.27	104.746	106.04	106.18	172.25	162.49	175.59
	891	173.62	163.23	179.96	104.122	106.8	104.732	172.52	161.48	174.88
	891.5	172.79	160.57	182.23	104.055	105.28	105.52	173.17	161.39	174.28
	892	173.77	158.57	183.06	105.799	104.38	103.889	171.88	161.18	174.56
	892.5	175.46	158.62	183.9	104.799	104.66	103.941	172.36	161.79	173.95
	893	177.07	157.94	187.13	106.817	104.46	103.398	174.21	160.54	173.06
	893.5	176.67	158.55	188.24	106.419	103.93	104.276	172.99	159.41	172.72
	894	176	160.01	190.27	105.014	103.1	103.834	172.11	159.86	172.65
	894.5	174.88	158.63	189.76	105.466	102.97	103.881	172.56	161.36	173.28
	895	175.47	158.52	190.06	104.617	103.02	104.11	172.91	162.76	173.43
	895.5	174.41	159.06	189.54	104.745	102.99	105.12	174.65	163.87	174.13
	896	175.26	158.13	189.09	105.68	103.97	105.33	174.09	164.05	175.88
	896.5	176.88	158.83	189.12	106.121	104.88	106.39	174.76	164.04	176.38
	897	175.8	159.8	188.51	107.616	104.8	105.58	175.76	164.98	174.89
	897.5	174.24	161.32	187.9	106.86	106.16	106.85	173.08	166.21	176.29
	898	175.12	160.54	186.74	106.31	106.48	106.62	172.31	165.22	176.42
	898.5	176.12	159.24	186.77	106.552	107.21	107.65	171.89	166.66	176.43
	899	176.35	159.23	186.35	106.574	106.99	106.89	172.46	165.49	177.14
	899.5	176.28	160.65	187	106.675	106.82	107.04	170.57	163.82	177.27
	900	175.83	159.89	187.31	106.931	106.72	106.71	169.96	163.64	178.57
	900.5	176.61	162.02	187.73	107.064	107.22	106.23	170.24	163.84	176.77
	901	175.75	161.36	186	107.125	107.64	105.72	169.4	163.76	176.43
	901.5	177.29	161.31	185.08	105.5	107.03	105.67	168.01	162.79	177.5
	902	177.61	160.75	184.71	105.187	106.65	105.24	170.2	162.8	177.24
	902.5	177.22	160.66	184.45	106.127	106.89	105.16	170.91	163.85	176.84
	903	177.9	160.77	183.98	106.312	106.83	104.245	171.51	162.06	177.32
	903.5	178.44	161.66	183.67	105.47	106.73	104.31	170.82	161.85	176.02
	904	178.56	161.04	183.55	105.756	107.23	104.181	169.85	163.94	174.15
	904.5	179.75	160.99	184.29	106.117	108.31	104.078	169.38	163.98	173.27
	905	179.84	160.65	182.48	106.171	107.21	105.12	170.19	162.51	172.59
	905.5	179.95	160.94	183.37	105.805	107.34	104.462	170.3	163.28	171.99
	906	176.91	160.08	183.55	106.616	107.41	105.83	170.29	163.06	172.9
	906.5	176.95	160.01	184.26	106.966	106.97	106.65	169.4	162.32	172.32
	907	178.4	161.57	184.73	107.569	106.92	106.13	169.62	161.31	174.09
	907.5	177.36	162.57	184.42	107.773	107.19	106.06	168.95	161.51	173.29
	908	176.71	161.99	185.89	107.527	108.06	105.48	169.12	161.74	172.66
	908.5	177.18	160.84	185.73	106.67	107.85	105.42	169.89	161.3	173.73
	909	177.54	162.26	184.79	106.653	107.87	106.61	170.51	160.28	173.53
	909.5	177.27	162.18	185.98	106.542	109.17	105.54	169.47	159.79	175.53
	910	176.88	162.85	186.87	106.195	108.46	106.36	171.32	159.23	174.76
	910.5	178.6	164.12	185.61	106.76	109.24	104.948	171.85	158.5	174.71
	911	178.95	163.97	184.37	105.404	109.65	104.586	172.33	158.78	174.44
	911.5	178.78	162.05	185.03	104.785	109.84	105.78	171.01	159.54	173.59
	912	179.12	161.67	183.93	106.017	110.21	106.14	171.18	159.99	173.19
	912.5	180.25	162.1	182.99	106.25	110.61	107.5	170.08	160.96	174.58
	913	178.65	162.75	183.5	106.717	109.9	108.43	170.99	159.86	174.28
	913.5	178.74	161.42	184.94	106.659	109.88	107.45	170.18	160.03	174.74
	914	177.88	161.53	184.64	106.673	110.17	106.89	168.89	161.22	174.84
	914.5	178.08	162.15	185.31	106.538	110.72	106.11	169.02	161.18	175.86
	915	178.58	160.82	185.97	105.847	109.84	105.86	168.85	162.04	175.63
	915.5	178.5	161.37	186.21	106.4	109.19	106.11	168.9	161.91	177.04
	916	178.04	162.11	186.68	105.892	108.94	105.09	170.76	162.2	177.94
	916.5	178.97	162.02	186.66	105.992	109.1	104.651	171.46	160.91	179.67
	917	179.6	161.62	186.23	106.035	108.03	103.727	173.07	159.48	178.38
	917.5	180.32	161.61	185.14	106.506	109.5	101.755	172.05	159.67	178.7
	918	178.4	162.05	183.87	106.715	108.7	102.32	172.71	160.5	178.83
	918.5	179.68	161.38	183.92	105.971	108.05	103.38	173.55	160.32	177
	919	179.48	161.76	182.31	107.022	108.16	104.584	172.73	161.09	178.22
	919.5	179.19	162.97	181.54	107.061	108.12	105.05	173.55	162.2	178.24
	920	179.32	162.33	182.3	107.54	108.09	104.245	172.23	161.91	176.58
	920.5	178.91	162.49	181.64	108.312	108.43	104.347	171.21	163.02	175.19
	921	177.52	162.2	182.52	107.219	106.48	104.373	171.23	164.18	174.3
	921.5	175.94	161.08	183	107.449	106.1	104.626	171.18	164.66	173.51
	922	175.16	161.61	183.71	107.175	105.5	106.04	172.3	165.29	174.64
	922.5	175.89	162.41	183.74	106.85	105.77	105.23	170.96	164.36	173.23
	923	175.81	163.28	184.53	106.953	106.3	104.845	170.64	163.75	173.06
	923.5	176.33	161.47	185.05	105.758	105.84	104.668	170.51	164.25	172.9
	924	176.78	161.54	186.84	105.656	107.29	104.306	169.08	161.98	172.47
	924.5	175.37	163.02	186.87	106.452	107.27	105.02	168.57	162.2	172.75
	925	175.08	163.69	187.08	106.669	107.56	105.42	169.69	161.27	173.55
	925.5	176.33	163.21	187.04	107.044	108.96	106.72	170.21	161.59	172.61
	926	177.33	164.44	186.87	106.913	109.42	106.77	169.35	161.87	173.86
	926.5	177.91	163.41	186.77	106.852	108.42	106.93	169.18	162.23	172.24
	927	177.38	162.2	186.72	107.35	107.43	107.79	170.28	161.9	173.42
	927.5	176.85	161.24	185.82	108.441	106.21	107.88	169.59	162.09	173.3
	928	175.08	162.17	185.68	109.092	106.1	108.25	170.31	161.64	170.64
	928.5	175.23	160.57	185.62	108.943	109.88	109.02	171.86	163.4	170.29
	929	177.6	162.63	183.28	107.725	111.7	113.73	173.36	164.25	169.64
	929.5	178.59	164.6	182.56	107.35	110.46	127.7	173.41	164.92	169.45
	930	178.15	165.97	183	106.465	110.02	126.29	173.04	163.9	170.49
	930.5	177.63	165.07	184.47	106.343	110.52	126.33	174.76	164.6	172.18
	931	177.55	167.02	185.44	106.22	110.9	125.52	175.83	164.58	174.44
	931.5	179.03	168.73	189.28	105.923	111.25	125.19	177.08	166.5	175.03
	932	180.71	170.61	191.15	104.709	112.97	125.43	181.56	167.73	179.16
	932.5	183.15	172.64	195.66	104.255	113.09	126.15	184.46	166.41	183.56
	933	184.86	176.94	200.53	105.577	109	127.25	189.09	166.16	187.68
	933.5	187.24	178.79	204.3	106.216	108.32	122.56	194.13	166.08	194.04
	934	190.23	180.62	208.58	106.578	109.52	108.52	201.1	165.12	198.57
	934.5	194.19	186	213.27	107.976	110.79	108.77	206.7	165.68	205.06
	935	198.82	192.66	217.06	108.446	111.56	109.91	213.87	164.44	210.68
	935.5	205.01	198.78	222.35	109.042	114.75	111.36	218.82	165.03	217.49
	936	210.46	206.39	225.47	108.796	116.99	112.94	225.76	166.09	223.88
	936.5	215.25	214.14	231.6	109.043	117.96	114.35	231.01	165.73	230.66
	937	221.24	222.66	235.95	109.245	118.83	115.18	236.99	166.71	236.88
	937.5	226.53	230.01	239.93	108.587	119.77	115.63	241.07	167.73	244.09
	938	230.43	235.56	245.14	107.64	121.76	116.7	246.15	168.65	248.74
	938.5	233.56	242.32	251.34	107.193	124.05	120	248.7	170.48	254.74
	939	238.47	247.51	256.9	107.491	125.78	123.53	253.45	172.99	259.65
	939.5	243.4	253.79	262.41	106.714	128	126.04	257.57	175.19	263
	940	248.76	259.57	269.3	106.298	129.8	129.14	263.84	176.38	269.06
	940.5	252.86	265.28	275.56	106.676	132.88	130.97	269.75	180.45	275.3
	941	256.04	271.28	284.54	106.975	135.61	132.9	274.71	184.41	280.35
	941.5	263.34	276.68	293.03	107.534	139.58	135.93	280.34	189.14	285.02
	942	267.76	280.28	300.23	108.657	143.83	139.84	285.98	193.5	289.23
	942.5	273.22	286.71	306.47	110.14	147.45	144.16	290.96	197.25	294.22
	943	280.84	292.91	309.16	110.85	150.42	148.7	296.34	200.44	298.65
	943.5	284.56	299.57	312.6	111.11	154.74	151.91	301.21	202.76	301.93
	944	289.96	306.3	317.34	111.93	158.4	156.56	304.48	205.1	309.23
	944.5	294.68	310.42	318.92	114.3	160.52	161.56	307.37	207.44	312.51
	945	302.19	313.77	321	114.96	163.25	167.09	308.46	205.73	316.62
	945.5	308.08	318.11	320.91	117.44	168.15	171.75	313.09	206.97	318.97
	946	309.81	320.35	319.05	119.01	172.43	176.42	315.26	208.96	325.31
	946.5	314.09	324.37	317.96	120.8	177.58	181.23	319.34	207.77	331.01
	947	318.75	327.99	320.57	121.76	182.55	186.12	319.94	207.93	333.98
	947.5	322.96	331.65	324.04	124.99	187.48	190.95	322.65	207.38	337.32
	948	328.45	335.73	327.17	127.8	190.71	197.33	325.91	206.66	342.41
	948.5	332.13	338.59	329.3	132.11	196.8	202.83	328.13	206.04	344.7
	949	334.4	343.34	332.62	133.69	202.19	207.94	331.87	205.34	348.81
	949.5	335.77	349.22	336.04	137.73	207.11	212.52	335.28	207.61	352.08
	950	340.36	351.1	339.06	141.76	211.36	219.81	337.44	209.33	355.29
	950.5	342.35	353.99	344.39	145.84	217.21	226.46	339.95	208.42	357.28
	951	346.04	357.38	348.71	149.33	220.95	232.65	340.51	210.48	358.01
	951.5	349.16	357.68	351.16	154.36	224.68	238.13	346.51	212.5	361.02
	952	350.23	361.11	356.31	158.49	229.72	242.74	349.7	215.79	364.89
	952.5	353.35	362.82	358.22	162.87	235.6	247.49	351.89	218.49	369.4
	953	355.65	366.49	361.48	167.16	240.5	252.32	354.79	221.46	371.81
	953.5	359.08	369.47	364.67	172.81	245.4	258.1	356.94	224.99	373.65
	954	362.47	371.63	366.93	177.17	249.66	264.04	360.55	226.16	377.63
	954.5	364.12	374.78	366.15	181.15	254.9	267.54	364.1	226.35	382.4
	955	369.93	379.65	368.35	185.34	258.56	271.32	366.97	228.95	384.6
	955.5	371.33	382.12	369.27	189.82	260.88	274.33	368.57	229.35	388.68
	956	373.34	386.5	371.65	194.97	265.4	279.1	368.98	229.6	392.76
	956.5	376.03	387.05	371.73	197.97	269.17	282.91	370.49	230.42	394.95
	957	378.19	388.97	374.64	201.88	273.37	286.13	371.56	230.8	394.97
	957.5	380.73	389.27	375.3	204.86	277.03	290.8	374.86	231.95	398.52
	958	383.83	391.27	375.37	210.01	278.58	293.02	378.15	233.19	400.43
	958.5	385.47	392.94	379.48	212.5	283.97	297.72	381.65	234.29	400.95
	959	388.46	395.7	381.46	216.93	287.23	302.29	382.9	234.73	401.73
	959.5	390.67	397.45	382.57	219.81	292.04	306.1	383.48	235.15	403.71
	960	393.17	401.37	385.92	223.43	299.42	310.62	387.22	236.98	404.11
	960.5	395.97	403.51	387.24	226.48	303.06	313.86	389.93	238.18	405.86
	961	399.21	405.05	389.25	230.48	305.81	317.52	390.41	238.16	410.31
	961.5	401	406.09	390.41	233.87	308.08	322.54	392.16	240.01	413.73
	962	403.58	410.09	392.93	236.62	310.44	324.55	392.36	241.99	413.98
	962.5	405.03	411.79	394.88	237.69	317.17	327.63	392.44	242.96	416.5
	963	406.15	413.73	393.52	242	318.38	330.33	392.58	245.56	417.5
	963.5	409.04	414.8	395.95	244.89	321.48	333.85	393.07	246.65	418.32
	964	410.83	414.77	395.44	247.87	322.21	336.09	393.05	248.21	419
	964.5	412.38	413.36	396.81	250.87	322.29	339.05	393.95	250.3	419.41
	965	413.96	416.09	400.52	252.97	324.55	342.01	393.75	252.6	420.14
	965.5	415.66	417.36	401.18	256.09	328.46	345.88	396.81	255.27	418.85
	966	417.66	417.61	401.43	259.78	331	347.07	398.16	258.17	420
	966.5	419	418.68	402.06	264.4	332.05	349.66	399.3	260.76	423.24
	967	420.3	418.65	404.28	267.48	331.62	353.12	400.62	262.09	423.19
	967.5	423.42	418.56	403.95	269.69	335.11	353.31	399.96	261.47	425.55
	968	423.4	419.6	405.6	270.13	335.78	355.25	402.18	264.17	427.24
	968.5	423.53	419.63	406.33	273.03	338.86	357.45	407.98	263.71	427.24
	969	424.7	422.63	405.37	274.71	341.75	359.39	409.98	265.85	431.22
	969.5	427.24	423.63	405.23	275.54	343.22	361.13	411.3	266.72	433
	970	427.51	424.44	407.22	275.33	343.48	362.07	413.27	269.79	435.85
	970.5	428.46	427.86	407.55	277.42	345.29	364.83	415.68	270.66	437.36
	971	428.81	428.38	407.19	277.78	345.65	367.79	418.39	271.2	438.02
	971.5	428.44	430.48	406.52	278.86	348.49	369.09	419.71	271.82	440.43
	972	430.82	433.06	408.62	281.76	350.64	370.82	421.76	274.43	443.28
	972.5	431.64	434.47	408.23	285.32	352.01	370.58	422	277.18	445.28
	973	432.79	437.03	408.66	285.41	352.38	371.82	421.09	281.76	447.61
	973.5	434.68	435.6	408.03	287.29	354.03	371.98	419.55	284.88	447.18
	974	433.18	436.81	408.61	290.47	354.8	372.44	422.15	289.2	449.68
	974.5	435.16	438.36	410.16	291.98	356.14	373.4	420.37	290.19	448.73
	975	436.29	438.25	411.09	291.35	357.7	373.53	419.65	292.78	446.81
	975.5	437.48	439.05	413.2	291.93	360.84	373.36	420.57	294.89	448.44
	976	439.89	438.98	413.24	293.86	361.62	373.61	420.19	297.84	450.71
	976.5	440.07	439.77	413.37	293.49	361.85	376	420.45	299.73	451.25
	977	440.61	441.86	415.37	292.1	364.79	375.88	421.05	301.25	453.37
	977.5	441.01	442.15	417.45	294.22	366.28	376.88	421.66	303.04	455.4
	978	441.32	445.42	417.94	295.97	367.6	379.19	422.32	304.29	456.98
	978.5	441.91	444.94	417.25	298.21	368.48	380.16	422.4	305.03	454.97
	979	441.04	446.39	413.85	300.92	370.94	380.71	424.92	307.33	454.82
	979.5	441.76	447.14	414.95	301.59	370.94	382.24	426.2	309.23	458.54
	980	441.29	446	416.52	303.79	371.73	381.76	425.93	310.69	456.66
	980.5	442.03	447.41	417.35	306.33	370.54	382.17	426.33	314.75	456.98
	981	439.86	446.44	418.72	307.87	370.1	381.55	426.34	317.02	457.03
	981.5	442.18	445.01	418.78	309.95	367.61	385.13	424.37	318.78	456.93
	982	443.25	446.14	418.5	313.12	366.28	385.98	422.97	322.13	459.23
	982.5	444.5	445.65	420.9	312.9	364.45	384.36	425.15	322.67	462.83
	983	447.14	445.14	423.04	313.18	365.89	384.91	424.85	323.45	463.41
	983.5	449.01	444.68	425.74	313.57	362.91	385.38	424.98	325.89	466.63
	984	451.82	445.79	425.73	315.24	362.54	384.76	423.69	326.13	466.53
	984.5	454.39	448.53	422.51	315.24	362.89	383.7	424.3	329.43	467.63
	985	455.85	446.38	423.42	314.02	364.32	383.31	426.63	330.45	468.55
	985.5	458.11	447.62	424.7	314.09	365.77	383.63	429.79	334.06	468.55
	986	455.34	448.4	426.15	313.93	367.67	383.04	431.06	335.43	467.76
	986.5	455.78	448.33	426.88	311.91	369.84	381.94	431.6	335.65	466.14
	987	456.2	450.16	427.25	312.32	371.92	382.65	431.14	337.65	461.83
	987.5	457.87	451.21	427.3	311.12	370.97	382.21	432.59	340.48	461.97
	988	457.04	451.52	428.19	312.02	374.64	381.83	432.24	340.32	459.77
	988.5	454.97	451.29	431.09	313.12	377.32	383.81	434.06	343.52	457.68
	989	454.5	451.36	432.29	314.64	378.69	387.16	434.73	344.76	455.6
	989.5	455.46	454.03	430.46	316.39	379.2	388.94	434.09	347.36	452.45
	990	455.38	451.14	429.79	319.83	379.91	388.82	433.52	347.74	450.6
	990.5	458.21	450.89	429.22	323.5	381.71	388.41	434.57	350.78	450.27
	991	458.46	451.16	429.15	326.61	382.67	389.72	436.24	353.72	450.96
	991.5	459.76	449.82	430.91	329.51	382.02	391.47	436.7	355.45	450.38
	992	456.67	447.72	430.29	332.33	384.79	392.56	434.17	357.9	451.52
	992.5	457.77	448.74	430.29	334.32	385.97	393.73	433.25	361.13	452.01
	993	459.24	450.51	427.36	334.76	383.77	393.11	433.69	362.55	453.44
	993.5	457.94	451.24	426.9	334.89	383.66	392.74	434.1	363.89	455.64
	994	457.81	451.13	427.51	333.87	385.17	393.03	435.52	363.81	454.27
	994.5	457.87	452.61	428.56	332.29	384.53	395.09	434.97	365.39	452.37
	995	456.64	453.22	427.47	330.87	382.4	395.27	436.08	367.4	449.51
	995.5	457.88	453.32	428.23	327.98	383.42	394.3	435.88	367.86	444.23
	996	458.07	454.77	425.47	323.75	384.23	394.62	434.99	369.85	441.66
	996.5	459.08	457.47	424.58	320.04	382.09	397.37	437.28	370.22	437.31
	997	460.63	458.53	424.79	320.42	379.53	397.94	439.39	370.24	433.39
	997.5	459.58	455.79	427.2	320.33	381.45	397.21	441.04	372.18	429.78
	998	461.53	455.57	429.64	321.37	381.81	399.73	441.04	373.01	426.31
	998.5	462	455.82	431.9	327.8	382.21	400.46	439.43	372.54	424.49
	999	461.72	456.17	430.11	331.27	384.08	399.06	440.28	373.16	421.18
	999.5	463.3	454.82	430.7	335.5	385.31	399.92	439.42	374.14	420.55
[truncated: 801 more rows]

## Sheet: Figure EV3D
	TMBIM5WT			TMBIM5KO			TMBIM5KO+TMBIM5WT
	90.892	69.552	92.229	14.284	8.534	9.486	74.83	74.111	83.895

## Sheet: Figure EV3E
	Time [s]	TMBIM5WT #1	TMBIM5WT #2	TMBIM5WT #3	TMBIM5KO -#1	TMBIM5KO -#2	TMBIM5KO -#3	TMBIM5KO -#4
	0.5	46.97	47.834	49.233	49.271	33.811	39.457	32.94
	1	46.952	48.831	51.183	49.889	35.101	38.932	32.311
	1.5	46.689	48.721	51.619	50.142	35.492	37.478	31.254
	2	47.721	49.089	52.734	51.085	36.783	35.975	30.814
	2.5	47.959	48.975	54.63	50.738	37.608	34.753	30.421
	3	48.503	49.034	55.442	49.869	37.82	34.019	30.3
	3.5	47.66	49.006	54.721	50.041	37.881	34.03	30.13
	4	46.405	49.487	54.858	49.854	38.323	33.76	29.856
	4.5	47.145	50.219	54.176	49.776	38.579	33.661	30.247
	5	47.218	50.106	53.598	49.324	38.451	33.926	30.043
	5.5	48.412	49.85	52.133	48.987	37.929	32.899	30.046
	6	48.755	50.161	53.113	49.597	38.59	32.515	29.732
	6.5	48.469	49.906	52.789	49.623	37.867	33.108	29.695
	7	48.854	49.755	52.559	50.173	38.198	33.257	29.668
	7.5	48.535	49.77	52.114	51.088	38.568	32.985	28.998
	8	49.211	49.707	52.407	50.88	38.534	33.445	28.695
	8.5	49.918	49.192	52.531	50.56	38.055	33.602	28.515
	9	49.063	48.573	53.839	49.969	38.385	33.913	28
	9.5	49.155	48.548	53.856	49.51	38.544	33.538	27.689
	10	48.728	48.457	53.88	50.019	39.203	34.437	27.645
	10.5	48.963	48.065	53.218	49.53	38.633	34.944	27.843
	11	49.349	48.021	52.819	48.999	39.611	34.339	28.461
	11.5	49.458	48.62	52.831	48.669	38.999	34.282	28.57
	12	49.335	48.265	52.928	48.706	38.596	34.442	29.305
	12.5	49.764	48.873	52.826	48.217	38.435	34.072	30.055
	13	49.629	49.314	52.284	47.896	38.077	35.248	30.234
	13.5	50.329	50.12	52.584	47.848	37.397	35.521	30.851
	14	50.608	50.169	52.503	48.433	37.22	35.166	30.306
	14.5	49.683	49.659	53.573	47.623	36.743	34.699	30.788
	15	49.581	49.92	53.694	46.919	37.334	34.465	30.907
	15.5	48.901	50.173	54.174	46.702	36.935	34.297	30.653
	16	48.318	49.823	54.606	46.376	37.489	34.11	30.625
	16.5	48.503	50.069	54.549	46.471	37.906	34.363	30.041
	17	47.861	49.66	53.523	46.654	38.275	34.666	29.708
	17.5	48.591	49.356	53.959	46.452	38.952	33.394	29.559
	18	47.895	48.173	52.607	46.198	39.329	33.264	29.353
	18.5	47.407	48.566	53.159	46.246	39.358	34.016	29.626
	19	48.427	48.746	53.159	46.751	39.648	34.692	29.233
	19.5	48.49	48.398	53.442	47.717	39.604	34.384	29.953
	20	48.461	48.02	53.395	47.902	39.013	34.552	29.518
	20.5	48.387	47.754	53.113	47.974	38.824	34.378	29.487
	21	48.613	47.646	53.49	47.863	39.008	34.764	29.729
	21.5	48.978	47.587	53.722	47.951	38.769	34.514	29.517
	22	48.213	48.139	53.482	48.076	38.622	34.496	30.213
	22.5	48.757	48.441	54.186	48.641	38.886	34.666	29.972
	23	48.981	47.612	53.937	49.244	39.06	34.284	30.355
	23.5	48.231	47.919	53.52	48.647	39.407	33.682	31.041
	24	47.464	48.332	53.603	48.294	38.968	33.659	30.697
	24.5	49.054	47.929	53.113	47.833	39.543	33.818	31.118
	25	49.472	48.626	52.636	48.237	39.422	34.155	30.823
	25.5	49.581	48.828	52.088	48.115	38.94	33.881	30.89
	26	49.368	49.596	51.892	48.953	39.219	33.624	30.858
	26.5	49.487	48.881	52.172	48.569	38.645	33.964	30.473
	27	49.273	49.305	52.015	48.512	37.693	33.824	30.958
	27.5	49.059	49.245	50.953	47.909	37.167	33.866	31.485
	28	48.873	48.811	51.669	48.094	36.358	33.825	30.847
	28.5	49.965	48.069	51.291	48.279	36.718	33.859	30.852
	29	48.901	48.859	51.558	48.596	36.387	33.501	31.271
	29.5	49.293	48.324	51.402	48.816	36.136	33.205	31.237
	30	48.564	48.021	51.289	49.051	36.327	32.78	30.609
	30.5	48.688	47.403	52.249	48.188	36.015	32.869	30.952
	31	49.275	47.276	52.266	48.857	36.372	32.343	31.069
	31.5	49.406	46.478	52.191	48.89	36.756	32.769	31.026
	32	49.383	46.784	52.848	49.358	36.88	32.396	31.024
	32.5	48.967	47.828	52.086	49.728	37.135	32.112	31.427
	33	49.001	48.33	52.483	49.339	37.182	32.604	30.906
	33.5	49.23	48.411	53.396	49.198	37.415	32.586	29.997
	34	48.935	48.473	54.009	49.001	37.416	32.177	29.977
	34.5	48.774	48.822	54.07	48.356	37.489	33.294	30.832
	35	48.818	48.956	53.638	48.279	37.519	33.145	30.895
	35.5	48.075	49.58	53.771	47.984	37.826	33.743	30.997
	36	47.82	50.541	53.771	48.198	37.669	33.223	30.426
	36.5	47.742	50.834	54.298	47.427	38.066	33.196	29.955
	37	49.006	50.342	54.838	46.746	37.987	32.909	29.323
	37.5	48.36	50.871	54.477	46.735	37.614	32.553	29.371
	38	48.3	50.991	53.787	46.915	37.323	33.351	29.153
	38.5	48.174	51.622	54.009	46.837	37.205	33.297	29.238
	39	48.283	51.624	54.413	46.872	37.535	32.367	28.69
	39.5	47.828	51.913	54.704	47.915	38.061	32.413	28.044
	40	49.027	51.579	55.009	48.326	37.789	31.948	27.583
	40.5	48.897	51.208	54.111	47.811	38.532	32.328	27.903
	41	49.498	50.726	54.458	47.92	38.402	32.656	27.929
	41.5	48.406	50.221	53.823	48.306	38.529	33.252	28.209
	42	48.777	50.004	54.536	47.915	38.84	33.383	28.528
	42.5	48.807	49.925	55.143	47.875	38.72	33.17	28.675
	43	48.728	49.751	54.435	48.192	39.699	33.045	28.696
	43.5	48.96	49.356	54.36	48.405	39.388	33.79	28.851
	44	49.574	48.984	54.343	47.145	39.392	33.937	29.232
	44.5	49.267	48.974	53.891	47.147	38.997	34.331	28.887
	45	49.725	48.965	54.835	47.32	38.699	34.132	28.121
	45.5	49.434	49.174	54.271	47.197	38.638	34.255	28.366
	46	49.803	49.285	54.446	47.515	39.099	34.318	28.47
	46.5	49.376	49.166	53.749	48.109	39.263	34.265	28.411
	47	49.203	48.735	52.941	48.536	40.398	33.648	28.464
	47.5	49.815	48.331	53.498	47.87	39.67	33.954	28.833
	48	49.657	49.04	53.492	48.084	38.9	32.672	29.309
	48.5	48.867	48.466	53.431	48.325	38.568	32.948	29.323
	49	48.739	48.586	52.987	47.856	39.42	32.442	29.03
	49.5	48.796	48.377	52.814	47.946	39.278	32.363	29.399
	50	48.961	48.293	52.722	47.707	39.942	32.456	29.983
	50.5	48.536	48.495	53.052	47.399	39.651	31.526	29.336
	51	48.376	48.672	53.155	47.754	39.298	31.69	29.625
	51.5	48.329	48.251	53.875	47.725	38.328	32.309	29.891
	52	47.908	48.172	53.885	47.919	38.585	32.26	29.575
	52.5	47.004	48.112	52.995	47.881	39.083	32.554	29.695
	53	45.739	49.223	52.461	47.26	38.655	30.755	31.075
	53.5	45.512	49.725	52.105	48.019	38.1	32.444	31.823
	54	50.603	51.36	53.522	49.363	37.993	31.688	30.821
	54.5	57.397	51.07	60.119	50.331	37.35	33.014	32.48
	55	66.076	57.784	80.973	66.333	35.58	36.971	43.01
	55.5	73.729	67.828	98.261	86.334	37.06	45.174	68.046
	56	81.781	82.9	116.88	100.98	37.385	56.858	92.81
	56.5	96.14	103.7	135.58	125.58	41.853	73.113	111.62
	57	125.38	139.01	154.01	148.75	46.889	94.54	131.3
	57.5	162.77	178.43	173.95	170.93	54.378	118.98	155.8
	58	202.82	218.59	200.65	197.2	61.813	144.03	189.78
	58.5	239.81	258.44	235.84	234.46	67.38	181.69	229.04
	59	276.76	298.68	270.77	272.01	74.794	219.93	266.71
	59.5	314.65	333.88	292.72	294.38	86.583	257.45	294.78
	60	352.62	363.52	319.81	312.69	105.72	289.99	306.21
	60.5	390	390.87	345.87	338.18	128.27	318.25	314.07
	61	417.05	412.42	373.63	352.04	150.29	342.67	333.47
	61.5	428.61	418.48	402.97	371.21	173.9	360.7	358.29
	62	428.13	419.97	430.1	393.4	199.24	377.13	379.59
	62.5	420.31	419.36	450.42	411	226.54	391.78	395.15
	63	411.35	420.66	462.84	418	257.87	391.95	403.95
	63.5	406.94	422.73	467.54	423.6	286.34	392.08	410.27
	64	402.18	421.54	470.64	430.7	312.22	387.24	421.02
	64.5	398.85	420.5	473.66	437.06	328.31	383.88	429.29
	65	397.44	413.97	474.24	439.16	342.26	380.48	442.17
	65.5	396.8	407.6	472.82	445.24	350.87	376.39	450.4
	66	397.58	402.23	471.78	446.37	355.5	374.12	451.8
	66.5	404.27	397.84	472.45	447.83	352.76	371.33	451.42
	67	411.88	395.91	472.48	447.79	349.13	366.69	448.4
	67.5	419.46	392.15	471.01	445.95	342.37	365.6	446.69
	68	419.48	389.47	468.26	446.86	336.43	362.99	445.86
	68.5	418.17	385.77	467.01	443.58	331.58	364.15	443.26
	69	417.86	383.59	461.35	439.38	326.33	362.34	441.72
	69.5	413.92	386.48	460.82	435.48	322.21	360.82	439.26
	70	414.6	387.48	457.29	430.59	318.17	361.14	434.04
	70.5	411.91	388.74	452.02	424.16	317.92	359.91	431.37
	71	409.14	387.51	446.26	419.36	319.32	359.72	428.15
	71.5	408.59	383.79	442.63	416.34	321.49	359.59	424.39
	72	405.11	379.24	438.15	409.75	320.92	359.56	422.22
	72.5	404.25	375.42	436.19	398.48	319.43	355.49	418.31
	73	401.7	373.04	434.61	390.2	319.53	352.01	415.02
	73.5	397.95	369.78	435.44	384.85	319.45	350.32	415.08
	74	397.08	364.33	434.05	381.68	319.39	348.68	414.24
	74.5	393.48	362.06	434.49	379.96	320.6	346.84	415.78
	75	392.95	356.41	435.95	381.67	319.19	345.64	415.14
	75.5	390.87	354.18	433.71	379.38	319.26	342.48	413.19
	76	389.63	352.19	433.04	376.41	317.53	338.94	411.8
	76.5	390.4	352.77	431.14	377.78	320.16	336.11	410.58
	77	388.51	352.32	430.48	384.4	320.68	336.91	409.45
	77.5	387.53	350.32	425.97	390.89	321.11	334.58	407.01
	78	385.34	349.6	422.58	392.13	320.34	333.06	403.31
	78.5	380.56	348.67	418.96	395.02	319.14	329.74	401.99
	79	377.33	346.71	415.68	396.09	318.27	325.16	399.28
	79.5	376.5	345.74	412.43	393.93	316.52	321.35	395.25
	80	374.34	341.33	411.12	393.51	314.33	318.01	394.55
	80.5	369.27	338.64	410.31	391.72	312.32	315.72	393.7
	81	365.04	332.39	408.06	390.53	309.11	313.46	391.4
	81.5	362.2	327.97	405.53	386.9	308.74	308.6	390.18
	82	359.3	324.91	404.5	382.88	306.19	307.8	390.04
	82.5	357.44	322.61	401.53	382.61	303.92	304.36	387.55
	83	355.57	317.6	399.49	378.93	300.72	302.43	384.75
	83.5	353.5	312.16	395.31	375.33	299.15	300.01	383.74
	84	349.49	309.25	393.22	373.99	296.87	297.28	381.71
	84.5	346.36	307.44	391.62	371.7	296.84	293.83	377.77
	85	343.47	303.02	385.64	370.37	295.53	291.18	374.54
	85.5	341.74	300.81	381.84	368.28	293.87	287.81	374.11
	86	338.75	296.01	379.22	366.57	292.88	287.02	371.14
	86.5	334.43	292.82	376.26	367.06	289.93	284.03	367.4
	87	329.73	287.91	373.5	365.01	288.77	283.34	367.74
	87.5	327	286.8	369.78	363.06	289.51	281.55	368.12
	88	323.61	284.06	368.71	362.16	285.24	280.48	363.66
	88.5	322.53	280.36	364.85	360.67	283.44	277.59	360.86
	89	319.87	276.91	362.56	357.85	279.13	276.27	358.77
	89.5	316.68	273.56	360.34	354.95	276.49	273.77	354.96
	90	313.38	269.57	358.85	352.51	274.48	273.04	350.84
	90.5	309.04	267.39	357.28	350.04	273.35	270.28	349.85
	91	306.12	262.43	356.34	345.5	272.19	267.62	348.33
	91.5	304.46	258.29	354.69	343.68	270.57	262.06	345.12
	92	301.94	254.62	351.94	342.38	267.28	260.31	339.49
	92.5	298.45	250.76	350.06	339.07	266.87	256.79	339.75
	93	291.92	246.9	347.18	335.14	265.01	256.49	340.43
	93.5	287	243.45	343.41	333.06	265.23	254.02	339.05
	94	284.62	241.79	340.76	329.45	262.85	251.72	338.14
	94.5	280.51	239.25	336.83	327.2	260.3	246.99	336.09
	95	278.85	234.49	334.59	324.93	258.24	244.14	335.85
	95.5	277.02	230.98	330.21	323.25	257.33	241.31	335.49
	96	273.94	228.33	329.44	320.87	256.02	239.91	333.09
	96.5	269.7	224.46	327.23	318.74	254.91	237.16	331.06
	97	267.34	221.95	325.99	317.65	254.27	235.46	327.23
	97.5	266.65	219.2	324.86	315.67	253.41	231.79	323.16
	98	264.29	215.54	322.79	314.13	251.01	230.8	321.6
	98.5	261.38	211.7	320.85	313.15	252.95	229.18	320.68
	99	259.59	208.31	321.07	310.92	253.71	227.61	318.45
	99.5	255.34	205.58	316.01	307.37	251.76	225.77	313.92
	100	252.82	202.68	313.33	302.78	249.39	222.36	309.04
	100.5	248.19	200.2	309.2	298.32	247.89	219.83	309.09
	101	246.18	197.88	306.93	296.08	246.29	217.51	308.71
	101.5	241.58	195.25	303.63	293.14	241.76	214.4	306.45
	102	236.82	191.09	299.95	291.26	240.36	211.41	305.76
	102.5	234.55	188.34	298.05	287.72	238.73	208.69	302.79
	103	232.82	185.85	294.15	285	235.23	206.99	300.38
	103.5	229.56	184.4	288.88	282.22	233.65	204.61	297.48
	104	228.53	181.13	286.7	283.61	231.36	200.34	295.92
	104.5	226.13	181.2	284.81	282.19	230.28	198.05	294.15
	105	225.72	178.23	282.47	279.48	228.74	196.45	290.78
	105.5	223.21	175.04	278.98	276.35	227.24	194.55	287.03
	106	222.59	171.94	275.28	272.03	227.88	192.97	286.34
	106.5	220.51	170.12	273.04	269.51	226.69	192.58	283.42
	107	218.73	169.25	268.41	266.81	225.26	189.88	281.36
	107.5	215.79	166.76	265.88	263.89	223.14	185.69	279.96
	108	211.09	163.5	262.81	261.3	221.54	184.31	279.79
	108.5	207.82	162.16	261.52	255.74	220.86	183.25	278.24
	109	204.82	157.01	258.01	252.78	219.11	181.24	277.61
	109.5	201.38	154.44	253.84	250.02	217.06	178.79	275.96
	110	198.98	152.8	250.28	248.6	215.64	177.22	275.63
	110.5	195.98	150.05	247.49	246.93	212.41	174.31	273.44
	111	194.21	148.28	245.25	244.94	210.55	171.04	273.68
	111.5	191.96	145.85	243.58	245.27	208.3	170.03	272.47
	112	190.2	146.16	240.61	243.55	206.96	168.32	269.76
	112.5	190.21	144.65	238.76	240.63	204.19	165.45	267.27
	113	187.34	141.29	234.61	237.65	202.1	163.71	265.17
	113.5	184.71	140.81	229.95	234.1	202.08	162.79	262.68
	114	182.49	138.88	226.68	231.36	200.62	160.55	259.17
	114.5	179.73	136.54	223.97	226.87	197.82	158.32	256.67
	115	178.7	135.31	220.38	225.41	196.51	155.94	253.74
	115.5	176.9	135.2	216.27	222.05	194.36	154.49	249.27
	116	174.56	132.55	212.39	216.88	192.07	153.31	247.58
	116.5	172.03	129.05	209.37	212.73	188.46	151.78	246.23
	117	170.46	126.62	205.68	209.39	185.91	150.04	244.1
	117.5	168.82	126.48	200.38	206.91	184.2	147.55	240.47
	118	167.2	124.68	199.69	205.23	180.74	146.38	236.57
	118.5	165.36	123.65	197.75	204.85	179.23	145.62	234.87
	119	162.49	122.71	194.86	202.68	176.19	143.02	232.48
	119.5	158.05	121.82	192.54	199.63	174.66	142.7	230.94
	120	154.03	118.63	191.71	197.31	172.98	141.01	229.2
	120.5	151.11	118.61	190.01	195.16	171.65	137.84	224.95
	121	148.75	116.36	187.96	194.61	172.24	135.92	221.05
	121.5	145.91	115.25	185.25	193.39	171.95	134.81	217.59
	122	145.44	115.46	185.43	191.1	170.31	134	217.07
	122.5	143.13	114.46	182.88	190.26	169.33	133.07	216.48
	123	141.09	113.88	181.23	187.27	166.91	131.58	214.49
	123.5	139.88	112.65	180.04	184.19	166.88	131.43	211.76
	124	140.09	111.94	178.4	179.76	165.88	131.01	210.1
	124.5	138.3	111.81	176.84	177.07	165.14	130.21	210.23
	125	137.28	110.33	174.97	174.56	166.57	129.57	210.52
	125.5	136.26	110.08	172.3	171.79	163.72	129.6	209.86
	126	134.12	109.37	169.48	169.33	161.73	128.21	210.06
	126.5	130.97	106.95	166.36	166.99	160.83	127.92	206.46
	127	129.37	106.31	164.13	163.21	159.55	124.97	204.2
	127.5	128.47	105.86	161.88	161.67	158.44	124.39	202.06
	128	127.6	104.93	159.46	160.5	157.34	123.08	201.14
	128.5	125.79	103.8	157.06	160.43	156.5	121.35	198.88
	129	126.17	103.17	153.99	159.6	155.22	119.87	194.79
	129.5	124.45	102.2	151.56	158.24	152.74	118.83	190.86
	130	122.2	102.32	151.42	157.22	152.68	117.84	188.23
	130.5	121.71	102.32	151.72	155.4	151.65	115.51	185.2
	131	119.95	101.72	152.89	153.29	151.3	112.84	185.48
	131.5	118.81	100.6	152.72	152.18	149.27	113.9	183.05
	132	116.78	98.466	152.15	149.63	148.9	112.29	181.55
	132.5	115.62	98.434	151.35	147.84	146.7	111.25	180.85
	133	115.22	97.377	150.59	146.2	144.6	110.86	178.73
	133.5	113.6	96.373	148.09	144.05	144.7	110.13	176.49
	134	113.68	95.418	147.25	142.66	142.65	109.28	176.77
	134.5	113.34	95.034	144.98	141.49	141.11	108.09	175.66
	135	112.97	93.424	144.55	139.16	140.08	108.09	174.41
	135.5	113.61	93.536	142.12	138.69	136.63	107.97	172.47
	136	112.66	92.996	140.39	138.11	136.44	106.87	171.63
	136.5	112.26	92.367	139.18	138.21	134.75	105.96	169.93
	137	110.72	92.386	138.5	137.51	134.39	105.23	168.4
	137.5	109.08	92.946	138.52	137.54	133.82	103.69	169.5
	138	109.15	93.661	139.69	136.28	131.39	103.01	170.16
	138.5	107.45	93.668	140.33	134.16	131.11	102.3	172.15
	139	107.02	92.744	140.63	131.96	130.26	102.27	172.97
	139.5	104.97	92.942	138.43	131.75	128.68	102.59	173.6
	140	103.55	91.844	137.23	131.03	128.97	101.88	173.74
	140.5	103.14	91.778	136.24	129.15	126.65	101	173.31
	141	102.05	92.041	134.98	127.55	126.16	100.68	172.17
	141.5	103.36	90.685	133.47	127.06	125.26	99.74	171.29
	142	102.88	89.789	131.3	124.38	124.58	99.85	168.23
	142.5	102.2	88.58	129.35	124.21	123.62	98.54	166.65
	143	102.55	87.552	126.73	124.19	123.25	98.65	161.52
	143.5	101.97	86.772	125.45	124.46	122.71	96.46	159.81
	144	102.64	86.453	123.59	123.14	123.55	95.8	156.36
	144.5	101.4	86.575	121.79	122.59	122.89	95.98	152.83
	145	101.12	85.538	119.55	121.9	122.99	95.4	150.84
	145.5	100.73	85.807	117.06	120.16	121.72	95.87	150.66
	146	98.53	85.994	115.23	118.44	121.35	94.58	149.5
	146.5	98.07	86.097	114.21	117.5	120.19	94.16	148.73
	147	96.68	85.91	112.28	115.03	120.08	93.72	147.52
	147.5	95.47	85.951	111.32	112.9	118.97	92.53	146.88
	148	95.32	85.158	110.04	110.82	118.46	93.35	145.15
	148.5	95.05	85.103	109.52	110.08	117.02	91.63	144.56
	149	96.71	85.094	107.92	107.93	116.3	90.48	143.66
	149.5	96.62	84.982	107.41	107.2	116.82	90.47	142.41
	150	97.4	84.111	107.77	108	116.48	89.698	140.56
	150.5	98.47	83.331	107.2	107.44	115.75	89.66	137.72
	151	99.14	83.387	106.71	106.94	115.54	88.654	136.62
	151.5	99.54	82.625	106.34	107.31	114.6	89.363	135.28
	152	99.67	82.766	105.67	106.95	113.77	89.442	134.54
	152.5	97.7	84.007	104.82	106.83	112.66	89.304	132
	153	96.01	83.447	104.15	106.51	112.24	90.86	131.58
	153.5	95.49	82.737	104.25	107.81	112.31	90.34	130.67
	154	94.361	83.773	103.17	107.82	111.06	89.648	130.52
	154.5	93.538	84.375	102.87	107.28	110.88	88.817	129.98
	155	91.565	83.954	102.23	108.17	109.62	88.785	129.73
	155.5	90.7	83.666	100.48	107.93	108.85	89.551	128.79
	156	90.591	83.844	100.04	106.7	107.47	90.23	127.26
	156.5	90.074	83.05	98.98	107.37	107.34	89.938	125.54
	157	91.012	82.598	97.167	106.29	106.82	89.579	124.81
	157.5	90.476	82.808	96.731	105.43	105.89	88.489	122.92
	158	89.163	83.338	96.556	104	105.29	88.896	122.62
	158.5	89.905	82.504	96.767	102.32	103.05	88.7	122.11
	159	90.272	81.957	94.712	100.67	101.95	89.036	121.16
	159.5	90.141	81.733	94.69	99.353	101.93	89.334	120.75
	160	90.303	81.356	94.224	98.849	100.66	88.416	119.78
	160.5	89.195	81.04	94.025	98.417	100.97	87.201	119.7
	161	89.348	81.817	94.588	97.904	100.58	87.265	118.9
	161.5	90.027	81.275	95.439	98.147	100.57	86.901	118.67
	162	90.677	81.487	95.564	98.722	100.19	86.594	118.93
	162.5	90.83	80.7	95.735	98.107	98.872	86.782	118.06
	163	90.167	80.457	94.932	97.964	99.365	85.978	116.81
	163.5	90.667	80.031	95.337	97.278	99.057	85.616	116.37
	164	91.385	80.831	94.369	96.717	98.401	85.435	115.08
	164.5	91.003	79.365	94.109	96.354	99.909	85.074	114.55
	165	92.192	79.524	93.197	96.455	100.64	84.185	113.82
	165.5	91.876	79.284	92.438	95.149	99.738	83.66	112.99
	166	91.071	79.482	92.274	94.347	100.42	83.807	111.89
	166.5	90.914	79.232	92.197	93.322	101.21	83.527	110.17
	167	91.242	78.751	91.448	92.076	102.08	83.762	108.08
	167.5	91.674	78.723	91.458	91.353	102.92	84.386	107.34
	168	89.105	79.045	90.948	91.464	102.62	84.501	106.6
	168.5	88.726	78.322	90.266	91.278	102.29	83.935	105.69
	169	87.935	79.602	90.438	90.486	101.62	84.522	104.76
	169.5	86.653	80.149	90.431	90.398	99.806	84.686	103.78
	170	86.495	80.203	90.341	90.549	99.518	84.259	103.31
	170.5	86.432	79.352	89.665	89.908	97.977	84.01	102.05
	171	85.788	78.573	89.376	89.853	96.891	84.941	102.53
	171.5	85.361	79.073	89.767	89.857	95.166	84.593	102.36
	172	83.769	78.556	90.278	89.725	94.68	83.976	102.08
	172.5	83.878	78.332	89.696	88.763	94.724	83.969	101.63
	173	84.686	78.651	90.348	87.994	94.537	84.832	101.61
	173.5	84.565	78.559	91.248	88.651	94.202	84.577	100.93
	174	85.105	77.998	91.208	87.558	94.174	84.806	100.07
	174.5	84.557	77.169	90.229	88.34	93.543	85.048	99.15
	175	84.198	77.91	91.088	88.237	93.682	84.413	99.03
	175.5	85.076	77.867	90.768	86.911	94.011	83.92	98.12
	176	85.538	77.73	90.42	87.329	94.142	83.952	98.36
	176.5	86.084	78.256	89.613	87.631	92.917	83.868	97.5
	177	86.928	78.331	89.812	88.649	91.526	82.76	95.93
	177.5	85.297	77.981	89.557	88.29	91.398	82.308	95.67
	178	86.489	77.248	89.068	87.882	90.519	81.611	95.14
	178.5	86.652	77.303	89.517	87.995	90.684	81.454	95.06
	179	86.838	76.686	89.299	86.769	90.601	80.974	95.3
	179.5	86.479	76.349	89.019	86.381	90.334	81.445	95.46
	180	85.826	77.432	88.718	87.384	89.147	81.088	94.91
	180.5	84.946	77.392	88.818	88.171	89.523	79.474	95.08
	181	85.038	77.382	89.33	88.331	89.101	80.514	94.68
	181.5	84.802	76.596	89.332	87.417	89.509	81.229	94.52
	182	85.36	76.367	88.955	87.223	89.878	80.93	93.76
	182.5	84.636	76.331	89.24	85.719	89.98	81.877	92.89
	183	84.589	76.247	89.601	85.064	89.312	81.092	91.71
	183.5	84.03	77.145	90.603	84.543	89.933	81.521	91.36
	184	84.273	77.382	90.038	84.658	89.344	81.745	90.26
	184.5	84.348	76.228	90.501	84.161	88.791	81.891	89.83
	185	83.996	76.61	90.636	83.108	87.111	83.372	88.33
	185.5	84.064	77.54	89.835	82.496	87.634	82.532	88.65
	186	84.843	77.784	90.102	82.352	87.375	82.971	88.24
	186.5	84.139	77.839	91.019	81.806	87.17	82.542	87.35
	187	82.796	79.115	90.389	82.789	86.766	81.947	87.48
	187.5	82.398	78.449	87.924	83.639	88.584	82.295	87.68
	188	82.66	78.126	88.143	83.942	88.167	82.01	86.71
	188.5	82.997	77.739	87.564	83.709	89.245	81.86	87.07
	189	83.139	78.543	87.951	83.872	90.835	81.684	87.2
	189.5	83.063	78.029	87.082	82.878	92.143	80.781	88.01
	190	83.227	77.336	86.483	82.769	92.431	80.857	87.79
	190.5	83.41	77.596	86.314	82.726	92.654	80.575	87.51
	191	84.362	77.874	85.216	84.572	91.274	80.741	88.97
	191.5	85.815	78.188	84.585	84.694	90.658	80.697	89.38
	192	85.319	78.419	86.552	85.002	89.13	81.685	89.21
	192.5	85.282	78.897	85.86	85.715	89.541	82.153	89.95
	193	84.433	79.626	86.128	86.683	88.737	81.933	89.22
	193.5	84.18	78.918	85.316	86.712	87.476	82.78	89.09
	194	84.795	78.878	84.983	87.35	87.305	83.278	88.79
	194.5	84.946	79.203	85.861	87.967	86.736	83.914	88.81
	195	83.8	78.548	85.935	88.821	86.58	83.617	88.79
	195.5	83.629	78.542	86.729	87.129	87.04	83.555	87.35
	196	82.795	77.828	87.419	86.887	88.275	83.441	86.45
	196.5	83.136	78.718	86.306	86.157	87.563	84.382	85.92
	197	82.733	78.744	86.477	85.057	86.39	83.447	84.928
	197.5	82.675	77.605	85.971	84.814	86.106	83.467	85.38
	198	82.497	77.159	86.296	84.564	86.841	82.721	83.977
	198.5	81.788	76.924	87.459	84.761	86.004	82.609	83.14
	199	82.145	75.817	87.915	83.445	86.488	81.253	81.768
	199.5	81.801	76.541	87.638	83.177	86.78	81.063	82.041
	200	81.156	76.505	88.225	84.335	87.417	82.02	82.427
	200.5	82.001	75.536	87.899	84.454	86.805	82.452	82.781
	201	81.204	74.758	87.82	83.599	87.42	80.625	82.923
	201.5	82.314	74.867	87.157	84.635	87.996	81.417	82.746
	202	82.106	74.678	87.335	84.478	88.3	81.525	82.093
	202.5	82.106	74.822	86.596	84.512	87.419	81.521	83.715
	203	83.457	75.163	85.633	84.023	88.044	82.624	84.419
	203.5	81.85	75.238	86.345	84.735	88.245	84.666	83.936
	204	82.23	74.744	86.36	84.914	87.792	85.589	83.49
	204.5	82.417	74.936	85.526	83.691	87.011	84.17	83.529
	205	82.183	75.999	85.712	83.945	87.169	84.145	83.417
	205.5	82.662	75.546	85.888	85.435	86.865	85.891	83.442
	206	82.307	75.28	86.093	84.323	87.266	86.215	84.238
	206.5	83.357	76.148	85.675	84.397	86.889	86.889	84.391
	207	83.042	77.015	86.524	84.759	86.237	88.056	83.083
	207.5	81.52	77.153	86.209	85.198	85.694	88.113	82.433
	208	82.229	76.798	85.507	85.26	84.916	86.697	83.641
	208.5	82.747	76.978	85.826	84.169	85.324	85.969	84.225
	209	83.149	76.832	85.405	84.672	86.679	87.519	83.1
	209.5	83.28	76.704	85.409	85.249	86.39	87.008	84.131
	210	83.763	77.413	85.904	85.036	86.134	85.124	84.12
	210.5	83.388	76.653	86.391	85.389	86.382	85.762	82.97
	211	83.164	76.453	87.135	85.537	85.297	85.053	83.322
	211.5	82.912	76.028	87.045	85.297	86.598	83.482	83.175
	212	83.589	76.181	87.815	85.226	87.937	82.524	82.581
	212.5	83.387	77.138	87.274	84.928	88.06	83.334	81.416
	213	82.497	77.635	88.437	84.365	88.16	84.003	80.857
	213.5	82.523	77.732	88.657	84.255	86.869	83.429	82.134
	214	81.458	77.051	87.421	83.185	87.817	83.558	80.715
	214.5	81.376	77.024	87.25	83.388	87.688	85.07	80.375
	215	81.928	77.742	87.353	84.112	87.715	84.157	80.855
	215.5	80.76	78.898	87.183	83.499	89.279	84.51	79.866
	216	80.946	80.226	86.419	82.947	88.75	85.942	79.306
	216.5	79.883	80.859	85.369	82.988	88.24	86.352	79.963
	217	80.281	80.028	86.067	83.825	88.052	85.466	80.757
	217.5	80.933	79.844	85.223	84.951	88.946	84.205	79.986
	218	80.7	79.822	85.243	85.398	89.614	83.845	79.028
	218.5	81.436	79.984	86.28	85.118	88.798	83.514	79.252
	219	80.981	79.495	85.835	83.786	89.321	83.655	79.12
	219.5	80.738	80.016	84.838	82.596	88.961	83.487	78.214
	220	81.505	78.988	84.606	83.162	88.879	83.438	78.061
	220.5	81.023	78.052	85.886	82.776	89.708	83.303	79.039
	221	82.385	77.378	86.454	82.355	89.085	83.363	78.604
	221.5	82.966	78.657	86.099	82.123	89.877	84.817	77.526
	222	82.28	78.503	85.76	82.065	89.611	86.682	78.857
	222.5	81.661	78.463	85.998	81.946	89.454	87.17	79.767
	223	82.137	78.207	86.366	81.906	90.455	88.95	80.276
	223.5	82.387	79.056	86.478	82.324	90.336	89.012	81.208
	224	82.183	78.57	87.012	82.624	90.626	90.44	82.134
	224.5	82.491	78.742	87.783	81.709	90.211	91.19	84.169
	225	83.702	78.012	88.457	82.935	89.902	91.25	83.482
	225.5	83.446	77.998	88.484	83.965	90.721	92.08	83.11
	226	82.596	78.301	89.048	84.909	90.212	91.29	84.036
	226.5	83.454	77.894	89.029	84.615	88.916	91.75	83.437
	227	84.295	78.109	88.83	84.922	89.54	92.15	82.651
	227.5	83.316	77.577	89.057	86.346	89.61	92.43	82.1
	228	83.437	77.4	89.458	87.307	90.225	92.12	81.037
	228.5	83.708	76.944	89.966	87.574	90.918	91.74	81.284
	229	82.942	76.828	89.827	88.516	91.092	91.37	79.84
	229.5	83.865	77.636	88.521	87.995	91.227	91.42	80.133
	230	83.233	77.24	88.038	86.504	91.133	90.22	81.478
	230.5	82.972	77.937	87.132	84.271	91.38	89.952	81.045
	231	82.446	78.183	87.178	84.259	92.637	90.11	80.875
	231.5	81.59	77.998	87.159	83.769	93.172	89.311	80.98
	232	81.569	78.637	86.819	82.747	92.303	88.913	81.433
	232.5	82.171	78.291	86.913	82.358	91.78	89.271	80.65
	233	82.57	78.871	86.414	81.947	90.747	89.269	80.118
	233.5	83.306	79.078	85.873	81.407	90.515	89.855	80.583
	234	81.698	78.712	84.86	82.478	91.115	89.479	80.458
	234.5	81.373	79.247	84.627	83.046	91.123	90.04	80.845
	235	81.791	77.978	85.122	84.634	91.504	91.77	81.353
	235.5	81.597	78.533	84.465	85.67	91.062	90.82	82.029
	236	82.493	78.741	84.448	86.325	90.76	92.05	82.092
	236.5	82.57	79.703	83.92	87.246	90.431	91.7	82.114
	237	81.847	79.78	83.588	87.699	90.623	90.86	83.746
	237.5	80.806	80.183	84.788	89.098	91.387	90	84.662
	238	81.308	79.909	85.48	88.915	92.305	89.876	83.783
	238.5	81.953	79.53	86.359	88.941	92.568	90.79	85.03
	239	83.425	78.643	87.511	89.157	92.618	90.56	83.66
	239.5	84.108	78.381	86.301	88.31	93.315	89.753	83.191
	240	84.566	77.539	86.722	88.369	93.172	89.888	82.705
	240.5	84.37	77.555	86.995	87.838	92.853	90	82.672
	241	85.543	77.066	87.056	87.726	94.402	90.34	82.279
	241.5	84.636	76.847	87.979	86.651	95.287	90.76	82.838
	242	85.938	76.689	86.901	85.54	95.711	92.02	81.946
	242.5	85.316	77.052	86.814	86.405	97.034	91.95	81.814
	243	85.442	77.578	87.656	85.366	97.07	91.64	80.432
	243.5	85.168	78.458	87.713	86.34	97.482	93.16	80.652
	244	85.194	78.632	89.561	86.859	97.404	94.42	80.416
	244.5	85.379	78.597	89.816	85.76	97.982	95.2	80.225
	245	85.861	78.354	90.564	84.616	99.613	94.8	80.485
	245.5	85.117	78.337	90.804	83.948	98.908	94.86	81.271
	246	87.041	78.655	90.555	85.056	99.108	95.34	80.101
	246.5	86	78.675	89.965	85.309	98.424	95.66	79.915
	247	86.42	78.536	90.568	85.865	97.483	96.16	80.349
	247.5	85.746	79.363	89.857	86.393	97.967	97.56	80.953
	248	85.06	78.529	89.612	86.341	99.028	96.84	80.844
	248.5	84.323	77.73	88.755	85.76	98.715	96.62	80.439
	249	83.865	78.245	89.389	85.948	99.01	96.11	80.005
	249.5	84.02	78.348	88.066	86.912	98.248	97.08	80.297
	250	83.592	78.395	88.308	86.629	98.566	97.34	79.617
	250.5	82.799	78.77	87.834	85.337	99.19	97.56	80.386
	251	83.91	78.276	89.071	84.975	99.814	97.2	80.747
	251.5	83.996	78.152	88.788	83.419	100.05	97.08	81.454
	252	84.413	78.013	87.385	83.121	99.889	96	81.525
	252.5	84.161	78.505	87.366	82.132	99.059	96.38	82.234
	253	84.357	79.091	87.813	82.376	99.104	95.3	82.832
	253.5	85.091	79.437	86.879	82.831	99.418	95.5	83.125
	254	84.285	79.336	87.906	82.973	98.949	95.23	81.997
	254.5	85.364	78.4	86.932	83.229	99.988	95.85	81.753
	255	85.887	77.835	86.59	84.088	99.175	96.04	81.288
	255.5	84.942	78.586	86.474	84.305	99.352	96.62	81.342
	256	83.572	78.333	85.479	85.155	99.313	96.91	80.986
	256.5	84.656	77.919	86.331	85.858	98.923	97.59	81.754
	257	85.187	78.371	86.331	86.172	99.534	97.22	81.682
	257.5	84.136	78.572	85.364	86.176	99.98	98.04	82.147
	258	82.899	79.011	86.405	85.749	99.354	98.33	82.28
	258.5	83.297	79.51	86.459	85.676	100.47	98.45	83.56
	259	82.747	80.391	87.39	86.068	99.401	97.41	83.756
	259.5	82.437	81.01	87.107	86.489	100.1	98.22	83.433
	260	83.764	81.053	85.514	86.505	100.62	98.25	83.409
	260.5	85.19	81.364	85.245	86.194	102.12	98.45	83.869
	261	84.061	82.174	85.999	85.193	102.64	97.72	83.089
	261.5	84.124	81.617	86.027	84.851	102.49	98.33	82.909
	262	84.97	81.113	86.672	84.711	102.47	98.79	82.994
	262.5	85.158	80.914	85.237	85.38	102.96	99.35	83.588
	263	85.515	79.806	84.199	85.672	102.9	100.46	83.654
	263.5	85.989	80.119	84.247	85.007	103.54	101.91	84.108
	264	85.803	79.291	85.164	84.912	103.98	102.02	84.11
	264.5	84.282	78.755	86.704	85.582	103.71	101.47	85.09
	265	83.609	79.191	88.461	85.517	103.24	102.07	84.472
	265.5	84.526	79.028	88.305	86.473	103.72	103.92	84.751
	266	83.867	79.933	87.716	86.244	103.62	105.64	84.5
	266.5	84.374	80.963	87.553	86.885	104.03	106.35	83.143
	267	85.077	81.099	88.19	86.745	105.23	106.07	83.066
	267.5	84.471	81.959	88.76	86.315	106.07	105.4	83.236
	268	83.814	81.921	89.247	86.599	107.49	104.84	82.834
	268.5	83.357	82.301	88.885	86.486	108.41	104.99	83.117
	269	83.161	82.438	88.418	86.661	108.24	105.82	83.427
	269.5	83.243	81.386	87.709	86.693	107.76	106.04	83.877
	270	82.14	80.877	88.223	86.481	108.18	104.73	83.519
	270.5	83.382	80.751	89.478	87.902	109.33	104.05	84.393
	271	82.296	80.568	88.971	88.664	109.28	103.55	85.93
	271.5	81.861	80.352	89.303	88.253	108.82	104.12	86.34
	272	81.206	80.805	88.977	88.522	109.27	104.02	86.1
	272.5	81.695	81.223	87.766	89.117	108.35	103.83	85.96
	273	83.04	82.088	88.093	88.398	107.87	103.82	86.95
	273.5	84.379	81.455	89.08	87.641	108.65	102.98	85.87
	274	84.461	82.391	88.747	88.051	109.37	102.48	86.46
	274.5	85.794	82.79	88.451	87.994	108.72	103.16	87.59
	275	84.496	83.376	87.814	87.028	107.64	103.52	86.96
	275.5	85.805	82.985	88.097	85.467	108.94	103.77	86.94
	276	86.48	82.751	88.792	85.234	108.85	103.78	87.2
	276.5	88.077	82.723	88.967	84.986	107.69	104.24	87.18
	277	89.165	83.217	89.463	84.623	108.72	105.87	88.28
	277.5	88.625	83.495	90.284	85.286	109.67	106.59	87.88
	278	87.928	84.119	90.222	85.334	110.59	109.01	87.59
	278.5	88.71	84.358	90.515	85.855	110.31	110.16	88.2
	279	88.548	83.219	90.6	85.233	110.48	110.86	87.55
	279.5	88.719	83.092	90.478	86.416	112.38	111.18	87.65
	280	88.603	83.554	90.911	87.263	112.3	111.16	88.08
	280.5	88.059	83.889	90.411	88.818	112.95	111.54	87.55
	281	86.941	83.692	90.4	89.832	114.13	112.35	88.41
	281.5	85.925	82.922	90.831	90.609	113.43	112	87.99
	282	85.701	82.821	90.591	91.386	113.47	111.52	87.6
	282.5	85.692	82.712	90.001	92.108	112.56	111.11	88.1
	283	84.894	82.541	88.899	92.542	113.96	110.94	88.25
	283.5	85.008	83.587	88.256	93.61	114.2	110.91	88.78
	284	85.47	83.466	87.93	92.63	114.74	110.62	89.42
	284.5	86.119	84.452	87.909	92.406	114.65	111.67	89.77
	285	86.703	84.385	88.205	91.618	115.65	111.85	90.94
	285.5	87.34	85.468	88.451	91.384	116.06	112.47	90.68
	286	86.869	86.095	88.362	90.859	117.41	113.99	91.61
	286.5	87.589	85.956	87.392	89.075	117.39	113.89	91.51
	287	88.115	87.019	87.01	87.715	118.06	114.09	92.29
	287.5	87.983	87.314	87.912	86.805	117.69	113.64	91.8
	288	87.336	87.039	87.959	86.745	117.67	113.58	91.57
	288.5	87.223	87.095	88.199	86.515	117	114.78	90.32
	289	86.22	86.425	88.854	86.822	118.24	114.69	89.65
	289.5	86.214	86.408	88.563	87.382	118.09	114.95	89.65
	290	85.782	85.494	88.071	87.444	118.09	114.68	88.77
	290.5	85.839	84.61	88.362	86.42	118.17	113.7	88.31
	291	85.294	83.791	88.665	87.069	118.23	115.27	90.04
	291.5	85.302	82.945	90.286	88.245	119.14	114.93	89.91
	292	85.163	82.763	90.797	89.301	119.51	116.23	89.92
	292.5	85.03	82.912	90.818	89.351	120.53	116.8	90.38
	293	85.012	82.78	90.808	90.048	120.73	116.99	90.81
	293.5	84.965	83.039	89.73	89.639	120.56	116.23	91.38
	294	84.248	83.102	89.909	89.317	122.1	116.65	91.46
	294.5	84.098	82.765	90.157	88.749	122.8	117.18	92.66
	295	83.857	83.666	90.027	90.081	123.04	117.78	92.09
	295.5	83.731	84.004	89.639	90.661	123.4	117.37	91.51
	296	83.872	83.82	88.104	90.385	122.72	118.86	91.18
	296.5	83.919	84.346	87.662	90.308	123.11	118.12	91.73
	297	83.785	84.241	87.765	89.826	124.46	119.27	91.35
	297.5	85.324	84.016	88.835	90.721	126.1	118.72	92.07
	298	85.983	82.842	89.499	91.375	126.56	119.74	92.69
	298.5	86.358	82.624	89.845	91.869	125.69	121.08	92.5
	299	86.797	82.824	90.603	91.971	126.15	121.17	92.52
	299.5	87.289	82.372	91.085	92.109	125.78	121.81	93.14
	300	87.474	82.704	91.538	92.439	126.42	122.17	93.43
	300.5	87.24	82.416	92.242	91.861	127.1	122.83	93.36
	301	87.387	81.971	92.88	90.263	127.4	124.04	92.93
	301.5	88.283	81.163	93.412	89.415	127.21	123.94	92.7
	302	87.535	80.567	92.437	88.694	126.49	124.79	92.38
	302.5	87.757	80.473	91.828	89.176	126.51	126.37	91.85
	303	86.509	79.871	90.619	88.283	129.28	125.54	91.17
	303.5	85.844	79.834	89.123	88.712	129.71	126.56	89.95
	304	83.132	81.431	88.205	89.56	132.56	126.64	90.72
	304.5	81.925	83.426	88.744	88.137	134.5	126.9	90.3
	305	82.407	84.897	87.599	88.277	135.14	126.53	90.91
	305.5	82.752	85.24	86.48	89.339	136.67	126.93	90.2
	306	82.162	85.933	85.767	90.261	137.07	127.91	90.62
	306.5	81.444	86.592	85.739	90.545	138.01	127	91.19
	307	80.534	87.531	85.976	90.111	137.86	125.46	91.12
	307.5	81.721	88.501	86.203	90.075	136.73	126.47	92.03
	308	81.994	89.006	86.495	89.103	136.56	125.42	93.65
	308.5	84.748	86.582	85.867	87.586	135.7	127.39	93.56
	309	86.118	84.149	85.742	89.022	134.66	129.07	95.34
	309.5	85.232	83.69	85.483	89.468	136.1	130.59	95.37
	310	85.139	82.795	85.509	89.369	135.48	131.4	97.55
	310.5	84.703	83.187	86.17	89.305	136.17	131.22	97.45
	311	85.169	83.037	86.151	89.228	137.19	132.99	97.6
	311.5	84.178	83.537	86.39	89.055	138.16	135.96	98.45
	312	84.902	83.35	86.399	89.625	138.55	136.79	98.14
	312.5	85.049	83.301	86.864	90.402	139.78	138.71	98.09
	313	84.935	83.687	88.321	91.606	141.23	137.46	97.44
	313.5	84.218	83.118	88.244	91.84	141.28	137.04	96.24
	314	83.885	82.662	90.114	92.64	141.03	136.07	96.76
	314.5	84.581	83.585	90.303	92.99	142.05	135.05	95.73
	315	84.179	83.697	89.766	93.259	142.49	135.26	96.66
	315.5	83.843	84.667	89.948	93.198	143	136.14	97.39
	316	85.46	84.123	90.722	93.332	143.43	134.71	96.99
	316.5	84.654	84.497	91.717	93.091	143.31	135.38	97.85
	317	84.927	85.241	91.811	93.297	143.14	135.87	98.16
	317.5	84.04	86.381	91.407	92.364	144.08	136.81	99.56
	318	84.335	86.644	91.708	93.6	145.47	138.51	101.3
	318.5	84.548	87.507	91.992	93.64	146.37	138.89	102.18
	319	83.573	87.213	92.629	93.113	146.6	141	103.86
	319.5	84.28	88.177	93.529	92.944	146.27	141.49	104.31
	320	85.226	88.074	93.734	92.776	146.39	141.35	105.48
	320.5	85.085	89.332	93.48	92.986	147.92	142.75	107.39
	321	85.425	88.606	93.719	93.398	149.47	143.97	108.71
	321.5	85.587	88.812	94.165	93.321	151.98	144.88	109.01
	322	86.425	89.447	94.293	94.14	151.02	146.29	109.99
	322.5	87.08	90.74	94.736	93.203	151.42	146.24	109.77
	323	88.405	91.682	94.003	93.833	153.23	147.92	109.24
	323.5	89.262	92.527	93.612	94.236	154.91	150.12	108.25
	324	89.887	92.161	93.996	95.223	157.11	150.14	109.65
	324.5	89.624	92.111	94.638	95.794	158.04	150.64	107.78
	325	90.281	91.656	94.53	96.378	159.48	151.95	107.29
	325.5	90.015	92.686	94.369	97.358	161.43	152.35	106.34
	326	90.425	92.516	95.168	98.478	160.63	153.23	106.91
	326.5	90.86	91.982	96.086	97.976	162.58	154.66	106.72
	327	90.623	92.623	95.536	98.51	162.84	155.21	107.14
	327.5	90.214	92.198	96.438	98.22	163.22	156.91	108.75
	328	90.096	92.202	97.061	98.966	163.78	156.85	109.93
	328.5	90.764	92.372	96.742	99.803	163.53	159.79	110.68
	329	91.249	92.611	96.802	100.05	163.6	161.88	113.1
	329.5	90.757	92.239	97.399	100.93	164.62	162.45	112.87
	330	92.349	92.429	97.646	100.53	164.14	163.77	113.19
	330.5	91.981	92.389	97.432	101.22	165.11	162.96	114.62
	331	91.986	93.452	97.09	102.59	164.82	163.3	115.51
	331.5	92.65	94.217	97.855	102.75	167.18	164.74	116.22
	332	92.459	94.16	97.924	102.8	167.31	164.09	115.61
	332.5	92.392	93.604	98.709	102.95	168.75	164.45	116.92
	333	93.797	93.186	99.594	102.58	169.66	165.03	115.99
	333.5	93.475	93.447	100.57	103.11	170.54	165.25	115.51
	334	93.861	94.522	100.84	102.94	171.3	164.65	117.44
	334.5	93.473	95	101.38	103.71	172.45	164.25	117.59
	335	94.763	95.563	101.77	102.8	172.37	166.91	116.68
	335.5	95.92	95.838	101.94	102.37	173.28	167.54	116.4
	336	96.01	95.554	101.87	102.26	172.24	168.56	116.32
	336.5	96.48	96.12	102.69	102.52	172.61	170.43	118.62
	337	96.81	96.756	103.03	102.88	173.27	170.81	118.14
	337.5	95.23	97.089	103.16	103.71	174.47	169.44	118.81
	338	96.74	97.523	102.88	103.47	174.85	170.36	120.61
	338.5	97.09	97.879	103.28	103.99	176.02	172.76	121.1
	339	97.41	98.948	103.45	103.56	175.77	172.27	123.13
	339.5	96.46	98.349	103.98	105.15	176.84	172.21	123.69
	340	95.95	97.614	104.05	106.18	178.2	173.6	124.34
	340.5	96.5	98.527	105.93	106.07	179.4	174.26	125.84
	341	97.67	98.646	105.84	107.27	180.06	174.26	125.84
	341.5	98.1	100	106	107.66	181.82	175.25	126.43
	342	98.35	101.61	105.35	107.59	182.55	177.38	128.08
	342.5	97.32	101.25	105.55	108.28	183.08	177.52	127.83
	343	97.09	101.09	106.31	108.79	182.47	177.93	128
	343.5	97	101.34	106.6	109.12	183.32	180.93	127.92
	344	97.01	102.35	107.09	108.93	184.82	181.99	128.89
	344.5	97.75	103.04	107.74	108.87	185.61	180.64	128.99
	345	97.14	102.8	107.38	109.74	186.57	178.91	128.32
	345.5	96.78	102.41	107.36	108.76	188.01	178.52	128.65
	346	96.98	101.05	107.44	109.05	186.92	177.79	129.2
	346.5	97.43	100.21	108.72	108.74	188.13	178.66	129.23
	347	97.74	100.78	109.25	109.78	190.01	180.41	130.2
	347.5	97.81	100.68	108.84	108.99	190.55	180.33	130.75
	348	97.29	99.991	109.2	110.74	191.12	180.63	130.93
	348.5	97.31	100.46	109.02	111.39	191.89	180.99	131.37
	349	96.2	100.45	108.97	112	191.22	182.15	131.66
	349.5	97.64	100.08	109.1	111.48	191.32	185.87	132.13
	350	97.8	100.81	109.42	112.52	191.3	188.11	133
	350.5	97.12	101.82	110.44	112.98	191.51	189.71	133.21
	351	97.31	101.42	109.96	113.88	192.12	189.4	133.61
	351.5	97.48	102.3	110.7	113.34	192.15	188.85	134.62
	352	98.24	102.87	111.27	113.82	192.68	190.75	134.91
	352.5	99.59	103.78	111.24	113.39	193.01	190.97	135.69
	353	100.9	104.02	112.2	113.18	193	191.08	136.2
	353.5	102.19	104.38	113.52	113.53	193.37	190.81	137.39
	354	101.04	105.23	113.05	115.08	194.67	189	136.52
	354.5	100.77	105.2	113.28	115.19	195.99	188.83	135.36
	355	102.5	105.8	113.06	116.36	196.9	189.67	135.89
	355.5	101.53	106.4	114.48	115.62	197.67	191.02	135.15
	356	101.84	106.63	114.18	116.57	198.89	192.57	135.95
	356.5	101.29	107.28	114.33	116.94	199.67	193.57	136.81
	357	101.04	106.79	115.31	117.46	201.32	194.17	136.2
	357.5	101.6	106.06	115.85	118	202.5	194.68	137.17
	358	103.06	105.56	114.56	117.91	203.17	197.1	137.56
	358.5	103.03	104.97	114.97	118.63	202.76	198.91	140.02
	359	103.65	105.14	114.79	118.7	202.81	199.45	140.95
	359.5	102.52	104.57	115.08	118.41	203.4	200.71	142.1
	360	103.03	105.27	113.4	119.86	202.91	202.31	144.11
	360.5	103.26	104.73	113.62	118.53	203.43	202.15	143.81
	361	103.58	105.87	112.95	118.46	204.98	201.57	143
	361.5	104.63	105.75	112.57	118.11	203.74	202.3	145.17
	362	103.75	106.27	111.51	118.21	203.98	203.13	145.85
	362.5	102.58	107.05	112.36	118.26	205.23	204.09	148.03
	363	104.09	107.37	111.98	117.66	207.09	203.29	147.87
	363.5	103.77	108.4	112.33	117.81	208.02	202.8	148.87
	364	104.61	108.12	112.7	116.94	209.14	202.94	148.32
	364.5	104.89	109.06	114.52	117.81	209.59	202.71	147.84
	365	105.03	109.83	115.54	119.59	211.56	203.18	147.87
	365.5	107.31	108.69	116.57	121	211.56	204.41	149.55
	366	106.39	109.48	116.89	121.32	212.25	205.05	150.3
	366.5	107.31	109.53	116.83	121.45	214.01	205.58	149.18
	367	107.4	109.07	116.77	121.14	214.83	204.83	148.17
	367.5	106.27	109.49	117.65	121.51	214.81	207.09	149.29
	368	106.5	109.74	118.65	122.91	216.16	208.65	151.14
	368.5	107.36	111.96	117.91	123.7	214.83	208.85	152.16
	369	108.08	111.27	117.86	123.55	214.64	209.25	153.51
	369.5	107.76	111.52	117.38	124.01	213.49	209.11	153.9
	370	106.33	112.11	117.86	122.92	213.25	209.21	153.76
	370.5	106.55	111.39	117.33	123.58	215.14	209.02	153.71
	371	106.89	112.12	118.63	124.46	214.46	209.34	154.13
	371.5	107.68	113.23	119.26	125.44	215.18	211.48	154.36
	372	108.39	112.91	118.52	124.94	216.81	213.05	154.36
	372.5	109.06	112.48	118.56	124.64	216.81	213.13	153.18
	373	108.68	111.71	118.67	125.38	217.84	214.68	154.84
	373.5	107.97	112.1	118.34	125.38	219.51	215.98	154.09
	374	108	111.67	118.44	125.62	220.21	217.36	154.71
	374.5	107.61	111.99	119.06	126.34	220.86	217.65	154.93
	375	108.04	113.73	120.32	126.61	221	218.32	154.55
	375.5	107.54	114.17	119.64	127.46	221.17	220.66	155.91
	376	107.11	114.34	120.63	127.67	220.9	219.32	155.73
	376.5	106.85	115.18	121.88	128.55	220.09	218.88	155.81
	377	106.7	115.13	121.8	129.54	219.78	219.76	155.11
	377.5	107.2	115.02	123.14	128.89	219.43	220.1	154.4
	378	107.97	114.81	124.06	128.24	219.47	219.81	155.47
	378.5	108.19	115.55	123.91	128.96	219.54	221.61	154.58
	379	110.04	115.31	123.29	130.8	219.95	224.12	155.7
	379.5	109.61	115.97	122.78	131.12	220.79	226.3	157.33
	380	109.78	116.5	124.87	130.82	220.17	226.83	158.25
	380.5	109.83	117.25	124.59	131.03	220.76	228.38	159.15
	381	109.79	116.78	124.76	131.46	221.17	226.64	161.02
	381.5	110.89	117.23	124.19	131.09	220.84	228.22	162.47
	382	110.72	116.88	124.62	131.63	223.01	227.71	160.78
	382.5	111.89	118.25	124.82	133.11	224.42	229.22	161.31
	383	113.56	118.85	125.74	132.6	223.8	229.2	161.2
	383.5	112.59	118.69	126.31	131.01	224.77	228.49	162.2
	384	113.38	117.92	126.91	131.98	224.15	228.71	162.94
	384.5	114.2	118.17	125.44	131.54	225.32	228.56	163.87
	385	114.13	117.39	125.34	131.44	224.49	229.48	164.34
	385.5	114.43	119.02	125.31	132.51	225.54	232.33	165.11
	386	114.28	119.48	125.67	132.62	226.52	231.84	166.35
	386.5	115.67	120.45	124.9	133.89	225.63	232.52	168.36
	387	115.01	120.37	125.34	134	224.45	231.69	167.82
	387.5	113.73	120.06	124.89	133.86	225.65	231.14	170.36
	388	114.56	121.31	124.58	134.74	225.48	231.96	170.48
	388.5	114.61	120.91	123.57	133.4	226.67	232.2	169.28
	389	114.86	119.64	124.3	133.84	227.76	230.91	168.69
	389.5	114.54	119.43	123.48	134.7	229.43	231.83	170.31
	390	115.01	118.87	123.23	135.46	227.87	230.81	169.3
	390.5	114.18	119.09	123.4	135.31	227.37	232.7	169.86
	391	112.82	119.54	123.66	136.26	227.78	233.69	169.64
	391.5	112.11	119.25	123.4	136.99	228.92	234.87	171.02
	392	113.02	119.79	122.85	137.85	230.17	235.85	171.62
	392.5	112.89	118.98	122.35	138.82	231.04	234.77	170.61
	393	113.07	119.04	123.04	139.97	231.43	235.88	171.3
	393.5	112.88	119.54	122.35	140.88	232.17	236.4	172.06
	394	113.45	120.81	124.29	141.52	232.07	234.97	171.8
	394.5	113.95	121.35	125.19	141.07	233.57	235.46	172.01
	395	115.91	120.67	125.92	141.79	234.71	234.71	171.31
	395.5	116.44	121.02	126.01	141.12	236.45	234.61	170.8
	396	117.28	121.21	126.21	139.78	236.44	235.98	170.03
	396.5	117.17	120.22	127.57	139.29	236.81	235.44	169.96
	397	116.73	120.75	128	138.86	236.71	236.48	170.76
	397.5	117.27	122.09	128.03	138.69	236.29	234.28	170.43
	398	118.1	122.16	129	138.73	235.22	234.93	172.05
	398.5	118.46	122.83	128.36	138.82	236.06	236.76	172.54
	399	118.56	123.31	128.68	138.94	235.92	239.26	172.99
	399.5	117.73	125.15	128.1	137.66	236.45	240.1	172.92
	400	118.5	124.95	128.54	137.68	235.26	242.3	173.93
	400.5	119.72	126.06	128.35	139.03	236.27	240.65	176.24
	401	119.4	128.04	127.93	140.32	237.01	242.53	174.8
	401.5	119.44	128.32	128.73	141.42	237.65	244.56	175.56
	402	119.24	128.55	128.76	141.13	237.54	244.99	176.12
	402.5	119.6	129.29	127.8	141.16	238.64	247.3	174.91
	403	119.48	129.18	128.83	142.01	239.71	247.44	176.16
	403.5	119.87	128.98	128.75	142.48	239.9	246.11	176.17
	404	119.34	129.34	130.11	144.83	240.92	247.22	177.75
	404.5	119.55	130.4	131.01	145.32	240.99	245.65	179.58
	405	118.5	130.94	131.75	145.39	242.6	247.19	179.25
	405.5	119.98	129.45	132.5	145.31	241.08	248.94	180.94
	406	121.24	130.13	133.26	145.1	241.38	247.18	183.65
	406.5	121.74	129.98	133.9	147	241.24	249.7	184.84
	407	120.88	130.71	135.06	146.63	241.21	249.15	184.58
	407.5	121.38	130.33	134.73	146.44	240.78	249.8	182.75
	408	121.39	130.72	135.59	145.72	240.64	252.19	183.62
	408.5	121.64	130.5	134.66	144.25	240.44	251.4	184.88
	409	120.87	129.71	134.46	143.31	240.36	252.79	185.68
	409.5	120.73	129.06	134.72	142.76	240.26	253.28	185.43
	410	121.01	130.85	134.27	142.76	240.94	252.51	184.9
	410.5	120.92	130.89	133.74	142.72	240.97	253.72	183.59
	411	119.7	131.75	135.41	142.32	242.82	254.08	185.42
	411.5	120.35	131.26	136.35	143.47	242.32	255.83	186.81
	412	121.08	131.73	136.32	142.83	241.76	255.42	188.6
	412.5	121.51	131.23	135.97	143.31	242.94	255.34	189.63
	413	120.28	130.95	136.03	144.61	242.62	255.96	188.16
	413.5	120.71	130.72	136.17	146.07	244.01	258.29	187.4
	414	121.87	130.39	135.96	146.51	242.72	259.46	188.38
	414.5	120.81	130.45	135.91	147.9	244.7	259.68	190.8
	415	119.94	130.99	135.96	148.51	244.89	260.96	190.58
	415.5	121.07	130.31	134.96	148.99	244.26	259.61	190.95
	416	121.93	131.35	134.91	149.29	246.28	258.72	189.89
	416.5	122.06	131.49	134.23	149.33	246.79	261.08	189
	417	122.04	132	133.81	149.82	249.09	260.27	189.51
	417.5	123.92	131.91	134.83	149.35	249.91	262.45	189.34
	418	124.18	133.43	134.53	149.35	249.37	260.76	190.26
	418.5	123.58	133.71	135.63	150.06	249.61	259.92	189.54
	419	123.84	133.52	135.95	149.13	248.25	260.64	189.4
	419.5	124.23	133.69	135.73	149.03	249.61	260.14	190.04
	420	124.1	134.27	135.68	148.64	249.11	261.26	187.76
	420.5	122.51	133.6	135.7	148.53	249.1	263.89	190.48
	421	123.18	134.16	136.28	149.14	249.37	262.53	192.17
	421.5	123.05	134.61	137.43	149.5	247.83	263.62	191.44
	422	122.86	134.4	138.04	150.05	248.22	263.23	192.53
	422.5	121.78	133.26	139.18	150.41	251.35	264.43	193.44
	423	122	133.31	138.6	149.84	252.94	263.91	194.3
	423.5	121.97	133.68	138.86	150.75	252.58	263.95	194.03
	424	122.42	132.54	139.28	151.3	252.44	264.2	194.7
	424.5	122.51	132.39	138.61	152.05	253.76	265.33	195.63
	425	122.93	132.45	138.5	152.56	252.91	262.98	192.91
	425.5	122.15	132.35	138.97	154.46	253.43	262.86	192.79
	426	122.29	131.58	137.85	154.7	253.87	264.57	194.02
	426.5	121.91	132.82	137.44	155.01	253.97	264.86	193.46
	427	123.13	134.84	136.65	155.56	251.61	264.88	191.62
	427.5	123.56	136.19	136.45	155.71	251.69	266.51	191.25
	428	124.84	136.33	137.1	155.55	252.74	267.23	192.79
	428.5	124.44	137.8	136.46	154.5	250.41	269.64	192.83
	429	124.74	138.54	137.81	154.08	250.59	269.47	194.02
	429.5	124.91	138.96	137.03	154.3	251.85	269.5	195.64
	430	124.29	139.7	136.83	152.68	253.16	269.94	194.38
	430.5	124.48	140.94	138.12	152.67	252.46	268.3	193.7
	431	125.08	140.83	138.18	153.12	253.05	269.48	194.24
	431.5	125.37	139.48	138.86	152.39	254.4	268.45	196.03
	432	124.88	139.54	139.17	153.78	254.81	269.08	196.99
	432.5	124.16	140.54	139.73	153.88	255.95	268.77	196.27
	433	124.62	139.29	140.31	155.02	257.25	268.88	196.2
	433.5	124.91	139.26	139.32	155.58	258.53	269.73	195.36
	434	125.29	139.56	140.12	155.13	257.28	271.33	196.06
	434.5	126.38	139.96	140.13	155.44	257.96	272.26	196.05
	435	126.67	138.72	139.27	156.21	259.26	272.85	197.45
	435.5	126.67	139.43	138.73	157.22	258.62	271.61	199.69
	436	126.89	140.86	138.78	157.43	259.86	273.62	201.41
	436.5	127.98	139.11	137.46	158.69	258.81	274.41	202.83
	437	128.15	137.78	135.91	159.1	258.2	274.31	204.05
	437.5	129.02	138.98	136.93	158.99	259.19	274.46	204.52
	438	129.67	138.33	138.2	158.92	258.47	275.43	206.24
	438.5	129.53	139.51	138.02	158.57	259.86	275.73	207.11
	439	128.9	139.36	139.54	158.84	257.54	276.7	210.31
	439.5	129.85	140.52	140.17	159.18	256.78	278.34	208.94
	440	130.88	140.25	140.29	158.59	257.16	280.02	207.49
	440.5	130.71	139.82	139.27	158.32	254.25	278.81	208.27
	441	130.66	141.46	140.03	157.48	254.54	280.03	208.88
	441.5	130.46	141.06	140.48	156.21	253.1	281.84	210.58
	442	130.95	141.26	140.15	155.81	253.39	281.24	211.04
	442.5	130.39	142.11	138.69	154.47	251.92	281.38	211.02
	443	131.9	141.15	139.06	155.3	251.94	283.33	211.17
	443.5	131.97	140.52	137.75	156.65	253.8	282.61	211.21
	444	131.68	139.77	137.91	155.75	254.63	282.22	213.25
	444.5	131.37	140.02	138.5	155.83	253.91	282.21	214.27
	445	131.61	139.62	138.88	157.31	255.98	284.43	212.16
	445.5	132.32	139.2	138.95	157.07	255.76	282.18	211.97
	446	132.38	138.86	140.3	157.7	257.06	283.38	210.13
	446.5	130.65	138.95	140.56	158.94	257.26	285.93	209.41
	447	131.09	137.98	142.24	160.44	259.48	286.63	209.78
	447.5	129.05	136.89	142.46	160.19	261.14	284.22	210.53
	448	130.1	135.99	143	159.69	260.78	284.61	210.51
	448.5	129.34	136.33	143.91	160.11	261.14	285.97	209.49
	449	129.92	135.99	143.65	161.42	263.89	287.24	209.97
	449.5	130.44	135.7	144.93	161.84	265.72	286.73	211.32
	450	130.55	135.77	145.61	162.02	265.69	287.45	211.55
	450.5	129.93	136.2	145.03	164.05	265.77	287.02	212.88
	451	131.74	135.73	145.13	164.94	265.58	285.28	213.89
	451.5	132.93	136.72	144.95	164.28	265.14	284.06	212.61
	452	134.46	137.44	144.13	165.08	262.93	287.58	212.37
	452.5	133.75	139.17	146.3	165.33	263.67	289.2	212.33
	453	134.09	139.79	146.06	165.27	265.14	289.14	213
	453.5	134.64	139.53	147.05	165.85	264.31	289.4	212.87
	454	134.64	140.12	145.66	165.58	263.62	290.1	212.55
	454.5	134.08	141.25	145.53	165.4	264.07	290.77	212.51
	455	136.06	143.34	146.09	163.98	265.23	291.24	212.33
	455.5	136.1	143.25	147.03	163.1	264.54	291.8	212.87
	456	134.66	144.17	146.61	163.55	265.34	292.05	214.65
	456.5	134.84	145.75	147.26	163.42	263.67	292.75	216.18
	457	135.96	145.41	144.67	165.51	263.82	291.5	215.9
	457.5	136.43	145.02	144.22	165.46	263.4	292.49	217.07
	458	135.82	144.91	143.83	164.55	263.11	290.29	218.12
	458.5	136.57	144.43	144.96	164.26	263.81	291.45	218.59
	459	136.92	143.96	146.26	165.19	264.31	291.85	220.35
	459.5	136.76	142.97	146.41	165.35	263.51	292.15	220.29
	460	136.97	144.72	145.86	165.6	265.92	293.34	220.87
	460.5	136.8	143.15	146.2	166.14	264.59	294.81	221.65
	461	136.09	142.52	146.66	168.29	267.23	293.34	220.56
	461.5	135.17	143.1	146.97	166.66	268.05	294.55	221.79
	462	134.97	143.92	146.71	166.51	266.74	294.35	221.84
	462.5	134.95	145.15	148.15	166.87	267.55	295.99	222.56
	463	133.64	146.26	148.39	167.76	266.55	293.9	223.51
	463.5	132.82	147.34	147.54	167.74	266.38	295.68	221.87
	464	132.3	147.31	148.06	168.04	267.28	295.73	223.55
	464.5	131.43	148.48	148.51	168.35	268.57	294.59	223.66
	465	131.84	150.84	149.84	169.97	270.54	295.11	223.15
	465.5	132	149.79	150.44	167.63	269.54	295.66	223.62
	466	133.86	149.49	150.46	168.03	269.4	296.23	222.53
	466.5	133.69	149.14	151.98	168.92	270.81	295.66	222.91
	467	135.05	149.71	150.8	169.4	270.02	296.08	223.82
	467.5	134.69	150.18	150.74	169.34	268.14	296.58	224.55
	468	135.84	148.37	150.67	170.97	269.52	296.31	226.36
	468.5	135.62	148.72	150.37	172.1	270.16	296.02	225.11
	469	137.07	145.71	150.37	172.5	269.24	296.23	226.11
	469.5	138.79	145.06	151.43	171.43	269.42	295.22	228.66
	470	140.51	146.44	151.31	172.87	270.82	293.34	228.6
	470.5	139.94	147.2	151.69	172.14	271.46	294.67	230.55
	471	140.89	148.6	150.41	173.37	270.43	294.67	231.02
	471.5	141.51	147.23	151.59	173.83	270.24	294.11	230.89
	472	143.1	146.84	151.32	172.87	271.93	295.39	229.59
	472.5	142.77	146.89	151.27	171.69	272.68	296.61	228.05
	473	142.74	145.96	150.82	170.89	272.59	298.71	228.91
	473.5	141.52	146.93	151.08	171.79	272.19	300.63	229.05
	474	140.97	146.37	150.05	173.02	271.96	302.01	229.26
	474.5	139.56	147.84	149.81	172.89	272.98	305.15	230.87
	475	139.89	147.67	150.86	173.77	272.87	303.84	230.64
	475.5	140.14	146.56	151.29	173.61	273.18	304.94	230.82
	476	138.6	148.06	150.61	174.63	273.36	305.75	231.83
	476.5	138.44	148.45	150.93	175.47	274.47	304.97	233.83
	477	139.63	149.24	151.8	176.16	273.71	304.26	237.74
	477.5	139.63	151.16	152.26	176.67	274.89	303.15	237.2
	478	139.78	151.61	151.38	175.56	273.69	303.42	237.53
	478.5	139.83	151.92	151.2	174.15	275.6	303.22	236.07
	479	140.44	151.93	152.01	174.11	275.68	300.83	235.55
	479.5	140.8	150.63	151.46	174.4	276.04	302.11	235.78
	480	142.58	151.85	151.5	173.6	275.9	301.75	237.41
	480.5	143.31	151.36	150.34	172.92	277.56	302.53	236.81
	481	144.09	151.68	150.56	173.38	276.78	305.74	236.73
	481.5	143.37	152.43	150.33	172.67	278.11	306.65	235.89
	482	144.51	152.27	150.3	173.58	277.4	307.24	236.18
	482.5	144.97	151.98	151.66	173.72	278.02	306.64	236.11
	483	144.88	151.62	151.76	174.72	277.89	307.97	237.44
	483.5	145.66	150.29	150.9	174.83	277.23	310.16	238.34
	484	144.74	151.94	151.11	174.35	275.87	311.29	240.08
	484.5	143.03	151.39	152.2	175.4	276.53	312.57	239.67
	485	143.69	151.57	153.16	174.52	276.69	314.58	240.6
	485.5	143.16	151.97	153.37	174.77	276.63	314.13	239.91
	486	144.02	151.44	154.97	175.32	276.14	314.55	238.24
	486.5	145.21	151.15	155.25	175.23	275.89	315.26	240.36
	487	147.65	150.75	155.42	176.55	276.41	315	241.58
	487.5	147.94	151.54	155.26	177.09	276.26	314.05	241.63
	488	148.18	151.97	155.92	177.74	277.1	312.7	243.23
	488.5	149	151.53	156.55	178.6	278.08	312.04	242.05
	489	148.68	150.53	155.35	178.37	278.59	311.86	242.28
	489.5	148.88	150.04	156.35	179.49	278.37	311.76	240.58
	490	148.42	149.47	156.62	180.27	280.19	309.26	241.64
	490.5	148.54	150.66	154.55	180.11	279.88	308.88	243.83
	491	147.38	149.72	155.02	180.52	280.13	307.82	243.99
	491.5	147.28	151.51	154.75	181.78	280.54	308.37	245.51
	492	147.52	152.98	154.91	181.87	279.1	309.54	244.73
	492.5	147.29	153.19	155.54	182.38	279.82	311.4	244.38
	493	148.61	154.67	155.67	183.3	280.22	312.97	245.52
	493.5	148.87	155.45	157.35	183.37	279.55	313.76	245.02
	494	146.44	156.81	157.98	180.6	280.03	311.61	245.89
	494.5	148.34	157.17	158.86	181.15	279.32	314.82	246.21
	495	148.37	157.36	159.94	181.12	278.86	314.54	245.64
	495.5	148.45	158.7	159.61	179.62	278.55	315.65	244.16
	496	147.27	158.9	159.28	177.05	279.49	314.18	242.4
	496.5	148.12	158.7	159.77	178.57	280.38	314.9	244.49
	497	148.73	158.84	158.94	179.13	281.86	316.14	245.21
	497.5	147.12	157.7	159.39	178.38	281.79	315.75	246.6
	498	148.29	158.64	158.08	178.18	282.8	314.56	247.96
	498.5	149.24	157.86	158.24	181.16	283.84	316.45	249.88
	499	148.53	158.78	158.25	180.94	282.89	313.39	250.22
	499.5	148.74	158.67	159.97	181.58	284.44	313.98	251.36
	500	148.68	158.78	159.25	183.84	285.17	314	252.56
	500.5	147.65	157.37	159.72	184.29	286.38	315.12	254.38
	501	146.41	157.93	160.12	183.29	287.96	314.82	253.65
	501.5	145.21	159.34	160.75	182.27	285.77	312.91	254.22
	502	145.96	159.64	160.4	182.01	285.01	312.14	253.27
	502.5	144.95	160.27	160.57	183.25	286.09	314.57	253.24
	503	145.5	160.57	159.77	184.19	286.33	315.07	253.7
	503.5	145.17	159.46	159.42	183.56	287.95	316.8	254.63
	504	144.53	158.71	156.98	183.29	288.04	317.77	254.27
	504.5	145.1	159.43	157.85	182.65	289.43	317.16	255.61
	505	146.96	158.98	158.13	184.31	287.88	319.26	255.03
	505.5	148.78	158.53	159.36	184.5	286.55	319.11	256.95
	506	150.34	157.18	158.46	185.86	287	321.71	257.22
	506.5	150.32	157.23	158.53	185.93	290.37	321.76	256.92
	507	151.73	156.47	159.42	185.73	289.47	320.58	256.3
	507.5	152.01	156.78	159.81	185.45	287.7	321.37	256.21
	508	151.76	157.45	158.9	186.6	287.35	322.93	256.44
	508.5	152.11	157.5	160.02	186.76	286.62	321.96	256.17
	509	152.66	155.78	159.77	187.26	286.45	322.42	254.76
	509.5	150.77	157.87	159.51	186.95	287.05	321.69	255.51
	510	150.48	156.7	157.89	186.83	286.34	322.74	254.98
	510.5	150.26	157.36	159.88	186.62	286.08	321.49	254.29
	511	149.49	158.16	159.44	186.57	285.47	321.43	255.25
	511.5	148.41	157.89	159.43	186.24	286.26	321.93	255.69
	512	149.92	158.14	159.19	185.64	286.8	320.29	254.91
	512.5	151.05	157.63	158.67	184.04	286.2	319.9	254.09
	513	151.16	158.4	159.05	186.09	286.91	321.29	254.92
	513.5	151.41	160.06	159.42	186.06	287.4	321.86	254.74
	514	151.52	158.75	159.53	186.56	286.33	323.05	254.69
	514.5	152.84	159.15	159.3	188.68	286.5	321.62	253.75
	515	151.94	160.02	159.22	187.89	287.69	322.81	254.23
	515.5	154.42	159.31	159.54	189.89	286.58	324.89	252.28
	516	156.67	158.54	159.29	190.34	287.52	325.36	253.03
	516.5	156.46	157.63	160.19	191.48	287.85	326.41	253.2
	517	156.62	158.38	162.18	193.86	288.75	326.75	252.22
	517.5	157.72	158.4	161.84	193.92	288.53	325	251.39
	518	157.67	158.34	162.35	195.01	287.1	325.85	254.13
	518.5	159	159.47	162.51	193.86	288.05	326.23	253.96
	519	157.62	160.52	164.44	192.31	289.53	328.31	254.81
	519.5	158.35	159.85	164.16	193.47	288.32	327.88	253.5
	520	155.93	160.77	164.17	192.73	288.77	327.01	255.76
	520.5	155.69	161.94	164.52	192.4	288.09	326.82	256.08
	521	154.64	161.36	163.15	191.24	287.77	325.75	255.95
	521.5	155.1	161.32	162.86	190.27	287.87	325.51	257.51
	522	153.73	161.32	162.83	189.44	287.48	326.32	257.63
	522.5	153.89	161.02	162.11	189.01	287.19	326.19	257.15
	523	152.52	160.35	161.7	190.79	288.05	325.02	256.93
	523.5	152.31	159.47	161.04	191.05	289.09	324.8	257.04
	524	152.4	159.14	161.31	191.48	289.23	323.39	257.94
	524.5	152.33	158.61	162.27	190.58	288.27	322.89	258.23
	525	151.15	159.79	162.03	190.97	288.08	322.8	258.22
	525.5	151.58	161.37	163.2	191.9	288.3	324.48	260.02
	526	150.35	161.25	163.18	192.03	288.37	324.13	259.91
	526.5	150.85	162.17	163.26	191.17	290.71	324.53	262.39
	527	151.73	162.43	165.17	190.73	291.92	325.18	262.5
	527.5	153.22	163.06	166.46	190.22	291.33	324.55	263.7
	528	153.44	163.58	165.97	189.52	291.2	325.71	263.06
	528.5	154.12	164.27	165.9	190	290.84	327.72	262.7
	529	156.84	164.76	165.01	192.1	291.38	328.36	262.82
	529.5	157.18	164.03	165.01	193.32	291.84	328.22	264.63
	530	158.24	163.73	163.64	193.73	292.3	327.86	263.63
	530.5	158.59	164.01	164.38	193.63	292.27	330.27	266.31
	531	159.45	163.14	164.63	194.74	290.2	331.57	264.03
	531.5	158.81	162.57	165.35	195.48	289.6	332.43	262.68
	532	158.7	162.55	164.13	195.39	290.96	333.25	261.19
	532.5	158.39	163.46	163.16	197.87	290.4	332.13	261.69
	533	158.69	163.81	162.76	197.17	292.88	333.48	263
	533.5	158.93	163.87	162.24	196.23	293.93	334.09	263.2
	534	158.75	163.58	162.9	196.78	292.22	337.34	261.66
	534.5	158.9	163.73	163.7	196.26	294.34	337.92	262.84
	535	158.64	163.98	162.37	196.03	296.01	336.46	261.11
	535.5	157.53	165.71	162.02	196.96	296.79	336.44	262.17
	536	156.95	167.09	160.25	197.36	295.79	335.58	263.55
	536.5	158.4	167.59	160.88	197.53	293.56	335.25	264.59
	537	160.49	166.51	162.64	196.17	292.33	337.18	265.34
	537.5	160.12	166.18	163.12	197.67	292.8	334.6	266.97
	538	159.05	165.9	163.72	199.26	292.37	335.05	267.65
	538.5	159.44	166.69	164.93	198.4	294.22	331.84	268.42
	539	158.72	166.33	166.76	199.41	292.81	332.44	268.73
	539.5	158.96	166.39	167.63	199.36	290.98	332.3	270.44
	540	159.96	164.92	168.08	198.16	291.86	332.16	273.44
	540.5	160.55	164.89	168.37	198.21	293.03	330.18	274.02
	541	160.02	165.06	168.17	200.21	293.81	331.71	274.21
	541.5	158.47	165.32	167.67	201.95	295.37	330.66	276.25
	542	158.75	165.09	167.18	201.83	294.6	331.06	274.49
	542.5	158.8	164.87	168.76	201.46	294.21	331.62	273.65
	543	158.42	164.16	167.35	202.53	295.14	332.7	273.83
	543.5	159.29	164.53	164.89	201.93	295.54	331.56	274.97
	544	160.26	164.8	164.59	203.63	297.18	331.71	275.92
	544.5	159.15	164.53	164.35	205.13	296.75	331.23	273.35
	545	160.77	165.11	163.39	205.27	297.89	334.06	273.51
	545.5	159.34	165.17	163.16	204.42	298.98	331.94	274.57
	546	159.17	165.88	162.71	202.3	298.47	329.55	272.05
	546.5	158.86	165.95	162.22	201.57	298.46	330.79	273.6
	547	158.4	165.96	161.35	200.33	297.89	330.94	274.76
	547.5	158.32	166.33	162.65	199.45	296.91	331.37	273.94
	548	157.27	166.95	163.1	200.13	297.43	333.75	273.24
	548.5	156.62	166.6	164.46	201.08	296.81	335	271.22
	549	158.25	168.27	166.36	201.33	296.23	335.44	273.78
	549.5	156.73	167.41	168.17	200.87	294.55	336.16	275.06
	550	158.61	168.05	169.68	201.96	294.36	338.15	274.73
	550.5	158.97	167.76	171.29	203.17	294.64	340.68	276.33
	551	158.07	168.06	171.59	202.58	294.43	339.78	276.13
	551.5	158.18	168.51	171.63	204.96	297.04	338.32	278.77
	552	158.93	168.61	170.34	204.5	297.67	338.58	280.15
	552.5	159.93	168.59	171.39	204.74	297.71	338.95	282.19
	553	160.08	168.8	170.63	204.15	298.39	339.33	284.13
	553.5	159.53	168.12	169.29	205.01	298.73	340.6	282.6
	554	159.74	167.04	170.05	206.15	300.46	339.48	281.63
	554.5	159.45	166.23	170.35	204.26	300.38	339.69	281.95
	555	160.4	166.23	170.13	205.05	301.01	339.24	281.27
	555.5	161.33	166.28	170.51	206.21	301.87	340.07	281.71
	556	162.66	167.43	171.16	205.54	300.29	340.6	281.87
	556.5	163.25	169.11	172.54	207.56	299.4	339.93	282.25
	557	162.38	170.82	173.47	207.44	298.38	337.81	280.26
	557.5	163.95	171.57	173.47	207.98	298.18	338.16	278.93
	558	163.84	170.72	174.58	206.64	299.52	337.53	280.2
	558.5	163.79	172.61	173.52	206.38	298.36	337.64	280.73
	559	163.99	172.53	172.61	208.56	297.67	338.54	282.16
	559.5	163.51	172.31	171.39	207.41	298.3	339.6	285.13
	560	165.19	171.86	171.91	208.72	297.38	340.34	285.15
	560.5	163.99	171.35	171.04	209.69	297.59	338.88	284.95
	561	163.55	169.88	168.61	210.39	299.52	339.78	286.08
	561.5	163.86	167.71	167.38	211.93	299.18	341.63	288.1
	562	163.54	167.51	167.42	211.27	298.53	341.93	289.55
	562.5	164.16	168.58	165.67	211.74	297.46	343.46	287.64
	563	165.06	167.31	165.71	213.02	296.66	342.73	286.64
	563.5	165.73	168.42	165.73	212.65	297.24	340.88	286.83
	564	165.19	168.6	166.32	214.41	296.77	338.85	284.07
	564.5	164.2	169.39	166.06	213.33	296.89	338.66	285.96
	565	164.93	168.19	166.69	213.51	298.24	342.17	285.19
	565.5	164.98	168.5	168.44	213.58	297.69	343.4	283.98
	566	164.6	169.44	168.97	212.51	299.29	344.15	281.57
	566.5	164.28	168.79	169.97	213.72	301.36	342.3	281.41
	567	165.5	168.65	171.87	214.17	300.85	341.96	282.03
	567.5	165.39	168.81	173.54	214.08	302.34	343.21	283.89
	568	164.19	168.43	173.97	213.64	303.61	343.26	283.48
	568.5	163.98	168.81	174.21	212.53	302.77	346.67	283.9
	569	163.75	168.8	173.71	212.94	303.84	347.64	282.04
	569.5	164.12	169.45	174.44	212.43	302.88	346.89	282.39
	570	164.45	169.17	174.13	209.76	301.28	345.13	284.17
	570.5	165.69	169.3	174.76	210.37	298.84	343.11	286.46
	571	166.8	170.06	173.76	209.04	297.93	344.25	287.31
	571.5	166.21	170.43	174.04	208.99	299.86	344.17	288.08
	572	167.26	171.23	172.24	208.04	300.31	345.63	288.56
	572.5	167.37	171.17	172.77	209.4	299.18	347.44	289.58
	573	170.01	170.92	173.11	210.58	300.74	344.05	289.34
	573.5	170.62	171.63	173.45	210.96	300.85	343.7	290.12
	574	171.01	171.38	172.81	211.11	301.79	343.55	290.33
	574.5	170.77	171.13	173.72	215.89	301.94	344.62	291.2
	575	170.4	170.53	173.66	216.82	302.58	345.06	289.84
	575.5	169.67	171.76	175.78	217.59	301.58	346.54	291.81
	576	169.87	172.23	176.08	217.48	298.48	345.97	293.4
	576.5	169.38	172	176.65	219.04	298.12	344.9	293.93
	577	171.18	171.93	176	218.2	298.93	346.7	293.28
	577.5	169.58	173.1	177.44	217.24	297.68	350.56	293.26
	578	169.59	172.86	178.3	216.8	296.08	350.77	293.92
	578.5	169.85	173.08	179.08	218.11	294.13	350.99	294.12
	579	171.13	173.78	178.85	217.33	295.55	351.85	294.07
	579.5	172.51	174.79	178.84	218.42	297.25	352.53	295.94
	580	173.71	174.07	176.65	218.95	299.68	352.74	292.35
	580.5	174.41	174.37	175.95	219.72	302.89	352.8	293.01
	581	174.72	175.33	175.96	219.58	303.2	353.42	293.48
	581.5	173.15	174.37	176.79	220.25	303.6	351.91	293.72
	582	173.68	173.99	174.97	221.66	304.61	350.17	295.7
	582.5	175.34	173.79	175.03	222.36	306.18	350.42	294.89
	583	174.1	174.63	174.71	221.86	307.32	349.24	294.47
	583.5	174.27	175.58	175.48	221.15	305.65	348.91	292.05
	584	172.15	177.13	176.1	219.87	305.29	348.21	291.1
	584.5	171.96	177.15	177.1	220.44	304.25	348.88	293.75
	585	171.96	176.6	177.89	220.73	303.65	348.65	293.24
	585.5	171.25	177.15	178.82	221.4	304.72	349.63	292.5
	586	172.92	178.84	179.62	222.12	303.62	349.45	293.43
	586.5	174.31	179	179.96	223.03	302.3	349.87	293.88
	587	173.16	177.77	179.72	223.66	300.81	350.14	294.68
	587.5	174.51	177.74	181.36	223.08	301.63	350.65	295.15
	588	174.02	177.43	181.95	223.74	302.94	351.52	296.42
	588.5	175.98	175.62	180.38	223.23	304.23	354.54	296.95
	589	175.91	175.59	181.09	223.64	303.7	351.32	296.11
	589.5	175.77	175.05	180.96	222.92	301.86	352.23	297.35
	590	176.42	173.75	180.28	222.74	301.33	351.23	298.34
	590.5	177	173.49	178.64	221.48	303.49	352.38	298.43
	591	176.27	173.44	178.95	220.22	304.77	352.12	299.88
	591.5	176.36	174.76	178.05	219.85	307.35	351.63	298.88
	592	175.85	173.98	177.29	221.36	305.7	352.79	300.43
	592.5	176.87	174.19	177.12	219.98	305.12	351.67	301.09
	593	176.34	174.6	177.94	220.8	303.81	349.65	300.59
	593.5	174.92	174.57	176.59	220.28	304.64	352.03	301.62
	594	175.18	175.02	176.4	221.05	304.93	352.18	300.75
	594.5	174.76	175.48	174.27	221.25	305.3	352.29	300.56
	595	174.17	175.96	173.96	220.62	304.54	352.39	300.84
	595.5	173.05	176.01	173.61	221.1	302.16	353.51	300.91
	596	173.52	175.86	173.99	221.13	301.25	353.11	301.56
	596.5	173.56	177.16	172.55	219.81	301.88	354.29	298.68
	597	172.4	177.52	172.08	219.67	302.02	355.81	297.47
	597.5	172.78	178.26	173.45	218.73	302.03	356.43	299.68
	598	173.11	178.46	174.48	218.06	302.58	356.86	300.47
	598.5	172.34	179.09	174.93	217.77	305.88	354.87	299.46
	599	171.91	179.01	177.63	217.36	305.08	355.61	298.51
	599.5	171.52	177.98	178.47	219.73	305.44	355.27	296.92
	600	171.41	178.56	177.72	220.29	307.83	353.38	297.41
	600.5	171.18	178.53	178.71	221.36	307.78	355.2	297.93
	601	170.05	178.5	178.7	222.92	308.82	354.39	297.56
	601.5	171.07	178.78	179.84	223.2	310.21	354.91	298.81
	602	170.46	177.46	180.6	224.47	309.93	352.61	298.03
	602.5	171.6	177.21	180.76	226.81	309.98	351.56	298.57
	603	171.8	177.13	179.3	227.86	309.41	353.98	299.51
	603.5	174.19	177.57	178.54	227.6	310.61	353.91	300.28
	604	174.46	177.16	179.16	226.64	308.98	353.78	302.47
	604.5	176.38	174.47	180.83	227	309.62	354.1	301.23
	605	177.03	175.65	181.11	226.66	309.35	353.2	302.36
	605.5	178.84	175.06	181.26	226.68	307.25	351.17	304.79
	606	178.03	174.81	179.81	227.65	308.28	348.12	305.62
	606.5	178.96	175.37	178.34	226.71	310.36	350.86	305.74
	607	178.63	175.66	178.02	226.15	310.06	353.28	304.67
	607.5	179.36	175.56	179.04	226.4	308.37	354.7	304.93
	608	178.25	175.86	180.07	227.99	309.01	354.31	304.94
	608.5	176.98	177.5	180.98	227.83	310.78	352.91	303.94
	609	176.11	179.84	180.91	228.49	309.84	354.27	303.47
	609.5	175.63	178.47	180.54	229.39	310.42	353.4	303.32
	610	174.96	179.47	182.06	229.58	311.54	353.45	302.85
	610.5	175.19	179.11	183.71	228.9	310.62	354.69	303.26
	611	176.32	179.33	184.37	230.85	309.48	354.38	304.57
	611.5	177.3	180.38	183.93	231.78	309.1	351.82	304.33
	612	176.83	179.93	184.24	232.24	309.19	350.28	305.85
	612.5	176.17	179.89	183.43	231.34	308.9	349.13	306.49
	613	176.77	180.78	182.98	231.32	308.49	349.5	307.39
	613.5	176.47	180.7	183.46	230.55	308.02	349.37	309.07
	614	177.25	182.5	184.92	231.08	309.33	351	308.49
	614.5	178.08	181.87	184.67	231.61	310.17	352.49	308.42
	615	178.91	181.93	184.97	232.77	309.78	353.69	308.63
	615.5	177.48	181.49	185.52	233	308.74	352.54	307.89
	616	176.67	180.92	186.82	233.56	309.48	353.77	307.64
	616.5	178.18	180.69	187.87	232.96	309.88	352.82	306.99
	617	178.74	180.49	188.14	231.81	309.87	354.94	307.33
	617.5	179.91	179.28	188.16	231.74	309.55	355.58	306.73
	618	179.6	180.61	187.4	234.1	308.93	357.24	305.88
	618.5	179.8	179.37	187.29	234.43	306.79	356.67	308.16
	619	178.67	179.55	187.36	234.46	306.18	356.45	308.75
	619.5	178.25	180.17	186.6	234.73	306.56	355.73	307.68
	620	178.12	180.04	185.06	234.44	306.01	357.39	307.86
	620.5	178.95	179.47	183.85	233.18	305.36	356.93	308.61
	621	177.67	181.32	183.21	234.19	305.61	359.03	309.96
	621.5	179.01	181.58	184.44	235.92	304.58	359.13	308.96
	622	178.94	180.92	185.1	237.98	305.71	358.64	310.54
	622.5	179.85	180.69	186.23	236.71	307.56	355.56	312.19
	623	179.25	181.78	186.06	235.42	306.58	356.16	311.13
	623.5	181.21	181.16	186.21	235.28	307.78	357.4	310.95
	624	182.27	180.77	185.65	235.51	308	356.63	314.27
	624.5	183.7	181.67	186.65	235.25	310.34	355.46	314.72
	625	184.23	181.52	189.22	236.78	310.43	356.2	316.61
	625.5	184.87	180.47	188.64	237.44	311.85	353.57	314.86
	626	184.94	180.52	187.01	238.23	312.51	352.03	316.38
	626.5	184.68	181.66	186.75	237.94	310.96	351.8	316.45
	627	185.43	180.63	186.06	238.8	311.81	354.12	315.12
	627.5	185.45	180.06	186.56	240.1	313.08	353.48	314.17
	628	184.29	181.04	187.8	239.34	311.57	352.76	314.29
	628.5	184.87	180.62	188.45	238.22	311.36	352.05	311.65
	629	184.65	181.39	187.62	238.88	309.59	352.97	309.75
	629.5	184.68	180.99	186.28	236.31	312	354.08	306.08
	630	183.92	181.65	185.39	236.15	310.47	357.38	304.61
	630.5	183.66	181.71	186.86	235.8	309.96	358.61	304.64
	631	184.58	183.33	186.6	235.2	312.28	358.88	302.15
	631.5	183.99	184.23	187.55	234.57	311.98	358.22	302.69
	632	184.96	183.93	187.53	233.69	312.84	358.79	302.55
	632.5	185.07	183.78	186.15	235.58	312.77	357.46	302.58
	633	184.34	184.69	186.4	235.92	312.59	358.72	302.13
	633.5	185.18	185.23	187.84	236.04	313.74	359.48	304.82
	634	185.01	186.23	187.78	237.2	311.58	358.47	307.86
	634.5	186.48	187.95	188.88	236.79	312.13	357.9	310.97
	635	187.05	189.2	187.9	236.72	311.91	356.37	309.55
	635.5	187.24	186.9	188.87	237.46	308.61	359.39	311.5
	636	187.5	187.38	188.3	238.61	306.66	359.67	311.62
	636.5	187.63	186.96	188.7	239.64	306.63	361.44	312.97
	637	188.19	188.14	189.82	239.31	307.34	361.84	314.38
	637.5	188.13	189.1	189.59	241.33	306.8	363.63	314.33
	638	187.68	189.25	189.15	241.97	306.96	362.2	314.26
	638.5	188.7	190.19	188.58	244.07	307.71	361.8	313.73
	639	188.04	189.19	189.15	245.42	308.29	361.09	313.27
	639.5	186.98	188.34	189.73	245.12	308.3	362.36	315.86
	640	185.75	189.8	188.81	245.71	310.48	361.09	316.8
	640.5	186.9	189.36	188.09	244.31	312.53	360.9	319.15
	641	186.37	190.96	187.34	243.87	311.21	359.02	320.19
	641.5	186.46	189.7	185.76	243.56	311.72	360.04	319.37
	642	186.64	188.96	186.11	241.53	312.61	358.45	319.81
	642.5	186.1	188.87	186.26	241.91	312.13	358.69	318.71
	643	185.76	187.88	186.98	241.96	311.46	360.01	319.99
	643.5	185.86	187.48	187.75	241.44	310.8	360.05	321.27
	644	186.21	188.48	188.28	241.85	312.12	360.33	321.28
	644.5	186.67	188.28	188.81	242.5	310.75	359.49	321.36
	645	187.11	187.77	190.8	243.38	310.88	361.97	319.84
	645.5	188.13	188.22	190.87	244.9	311.9	362.06	319.87
	646	188.55	189.86	193.09	246.89	311.67	362.04	321.44
	646.5	188.08	189.6	193.05	248.01	312.05	363.98	323.34
	647	188.95	189.46	193.16	248.04	314.49	363.73	325.72
	647.5	187.79	189.61	193.75	247.46	313.5	363.62	324.74
	648	189.32	188.48	192.3	247.02	313.87	364.02	324.08
	648.5	189.54	188.24	192.51	247.67	314.2	364.21	323.77
	649	192.03	190.05	191.69	247.62	315.63	364.51	323.41
	649.5	191.49	189.75	190.99	247.14	314.17	363.49	323.54
	650	190.76	189.28	191.5	247.48	315.22	364.76	323.22
	650.5	191.44	187.73	189.63	245.6	316.2	364.8	323.4
	651	192.39	188.39	189.06	246.36	316.33	363.67	322.62
	651.5	193.41	188	190.43	245.64	315.12	364.98	321.95
	652	193.64	187.83	190.35	245.62	316.65	364.52	323.75
	652.5	192.29	189.01	191.08	247.75	316.2	366.12	322.39
	653	194.16	188.87	192.15	249.21	316.03	367.52	323.42
	653.5	192.18	186.84	192.94	248.36	315.43	367.87	323
	654	190.56	188.78	192.55	248.9	316.86	366.5	323.8
	654.5	189.95	189.51	193.36	248.9	316.71	363.17	323.86
	655	189.84	190.44	194.07	251.19	315.55	363.6	324.12
	655.5	188.72	189.96	196.79	252.77	316.05	363.23	325.64
	656	187.48	189.38	195.42	252.96	315.74	362	325.77
	656.5	187.59	190.09	195.26	253.87	314.88	361.94	324.35
	657	188.74	190.88	196.61	251.47	316.35	360.32	325.85
	657.5	188.03	191.39	194.96	249.43	316.53	359.63	326.38
	658	189.48	191.63	195.44	249.32	317.25	359.59	328.41
	658.5	190.58	192.22	195.54	249.95	316.4	360.52	326.94
	659	191.34	193.53	195.09	247.9	317.67	363.91	326.66
	659.5	191.53	194.01	194.55	245.65	318.01	364.36	326.96
	660	192.45	194.94	192.09	245.47	315.59	365.38	327.98
	660.5	192.34	196.31	192.36	247.62	314.49	367.57	329.68
	661	191.75	195.28	192.46	246.96	314.84	365.85	329.81
	661.5	191.2	195.45	191.55	250.03	313.7	365.78	330.2
	662	190.72	194.79	192.71	251.58	314.22	364.78	328.51
	662.5	188.8	195.6	191.56	252.1	316.12	364.31	325.51
	663	188.88	193.37	192.88	251.83	317.51	363.24	324.94
	663.5	188.96	191.66	191.81	253.91	316.62	362.04	324.76
	664	188.32	191.59	192.9	254.58	317.72	361.37	323.63
	664.5	188.44	190.66	194.06	254.32	319.31	361.37	319.99
	665	188.63	189.66	193.22	251.64	321.35	359.84	316.41
	665.5	191.19	191.25	193.61	252.39	322.35	359.86	316.32
	666	190.56	191.13	194.21	249.82	322.65	359.96	318.1
	666.5	190.34	191.21	193.27	250.03	322.83	361.28	318.29
	667	192.89	190.68	194.45	250.78	320.65	360.85	320.36
	667.5	193.23	191.08	194.85	250.35	319.95	362.61	322.36
	668	194.53	191.73	195.69	251.06	319.98	362.81	322.94
	668.5	196.04	192.04	196.06	251.85	319.96	362.71	322.98
	669	196.97	193.39	195.93	251.7	321.6	364.18	326.16
	669.5	198.13	193.42	198.19	252.68	320.65	365.15	329.04
	670	197.53	194.12	196.23	252.3	320.65	366.03	329.79
	670.5	198.61	193.89	194.95	252.26	321.36	366.11	328.41
	671	197.9	194.64	194.81	252.02	320.74	365.55	327.56
	671.5	196.34	195.54	195.15	254.32	322.21	368	329.09
	672	197.82	196.71	195	255.08	322.31	367.28	328.6
	672.5	197.07	196.13	195.74	253.93	321.8	367.74	328.85
	673	196.86	195.99	195.38	254.15	320.54	368.78	331.13
	673.5	196.88	194.84	195.57	254.51	319.55	365.44	329.14
	674	195.71	195.38	194.52	254.79	318.39	366.41	329.3
	674.5	196.56	194.84	196.39	254.4	316.61	367.31	329.41
	675	196.7	195.87	197.76	255.09	315.87	368.63	328.51
	675.5	197.8	193.89	199.71	256.1	314.97	367.41	330.01
	676	197.79	193.96	199.84	255.62	314.61	367.95	328.92
	676.5	196.81	192.91	199.49	256.52	314.5	367.08	330.47
	677	198.2	192.71	199.02	256.89	315.72	367.06	330.89
	677.5	196.32	192.46	199.53	257.11	317.34	366.55	329.83
	678	195.6	191.11	199.7	256.89	316.69	367.83	330.76
	678.5	196.3	191.49	199.09	258.11	316.38	365.47	330.41
	679	197.18	192.82	200.1	259.08	316.2	364.28	330.71
	679.5	198.1	191.71	200.29	260.35	316.08	364.11	332.37
	680	198.69	193.24	199.84	258.69	317.34	365.25	332.21
	680.5	199.04	191.82	199.83	256.53	317.54	363.77	332.87
	681	200.15	191.46	198.82	256.58	319.18	364.14	333.11
	681.5	198.69	190.85	198.04	256.87	318.56	364.57	332.68
	682	200.53	190.79	197.31	256.31	317.96	365.06	332.28
	682.5	201.99	191.32	197.1	256.75	318.08	365.57	333.81
	683	201.62	190.64	198.2	255.93	319.27	365.86	333.21
	683.5	201.25	187.98	198.21	255.68	320.01	366.76	333.09
	684	200.58	188.79	198.19	254.89	319.87	365.51	331.93
	684.5	201.14	190.04	199.03	256.31	320.09	366.47	333.16
	685	201.97	189.39	199.49	258.09	318.14	364.15	333.05
	685.5	201.23	190.36	202.18	259	316.72	365.24	332.79
	686	202.31	190.99	202.2	260.28	316.33	364.32	332.72
	686.5	201.37	192.15	202.44	261.68	315.49	364.38	334.02
	687	199.9	193.69	203.22	261.36	316.47	362.91	334.3
	687.5	200.51	195.14	201.73	260.33	316.76	361.48	335.84
	688	198.95	197.77	201.48	260.39	318.34	362.87	336.4
	688.5	198.45	196.82	200.27	261.01	317.67	364.07	337.18
	689	198.13	197.29	198.61	262.65	316.02	363.56	337.59
	689.5	197.43	198.53	198.58	261.77	319.27	364.11	338.63
	690	196.96	198.86	194.87	260.22	320.02	362.55	339.03
	690.5	195.81	200.55	195.25	258.01	319.8	362.41	340.2
	691	196.75	200.96	195.59	256.04	320.17	361.91	339.6
	691.5	196.55	202.01	194.55	257.37	319.45	364.05	339.9
	692	193.8	200.9	197.12	260.48	320	365.13	338.63
	692.5	192.59	200.04	196.81	260.97	318.94	364.51	339.15
	693	191.97	201.08	197.84	261.47	319.88	365.09	338.9
	693.5	192.77	200.09	198.77	259.61	319.61	362.84	338.83
	694	191.91	200.09	199.25	260.07	317.46	364.76	338.15
	694.5	192.84	200.56	200.76	260.25	316.25	366.52	337.09
	695	194.7	199.99	202.92	262.82	316.58	366.81	337.73
	695.5	194.66	199.63	204.84	263.78	316.87	368.65	339
	696	195.08	200.44	205.18	264.02	317.8	367.92	338.1
	696.5	198.13	200.89	205.18	264.06	317.88	367.38	338.09
	697	201.21	199.94	204.88	264.5	318.08	366.72	337.78
	697.5	201.25	198.55	204.36	263.92	317.95	366.12	337.26
	698	201.36	198.76	205.8	264.84	317.87	368.77	336.58
	698.5	202.87	198.57	204.49	266.08	317.92	367.29	334.85
	699	203.9	199.2	206.22	267.33	317.99	365.28	337.09
	699.5	203.21	197.8	204.34	266.88	316.16	366.02	336.94
	700	202.9	198.1	202.15	267.8	316.32	365.32	336.61
	700.5	203.57	196.86	203.61	265.78	315.34	365.18	337.23
	701	204.24	196.6	202.14	264.7	314.93	367.08	338.59
	701.5	203.39	197.04	203.69	265.09	314.89	368.27	338.79
	702	204.65	197.74	204.08	264.78	316.27	366.12	338.8
	702.5	203.57	198.2	203.97	265.26	315.87	364.86	340.18
	703	202.43	199.45	204.24	265.32	315.98	366.14	344.18
	703.5	200.69	198.66	203.59	266.23	317.24	366.11	342.96
	704	199.55	199.5	204.1	265.5	319.72	365.93	341.79
	704.5	200.17	198.59	204.64	264.89	319.69	365.67	340.6
	705	201.06	200.53	202.57	267.61	319.27	364.19	340.56
	705.5	200.79	200.93	204.14	267.92	320.27	364.95	339.17
	706	200.17	201.66	204.26	267.11	319.98	366.88	340.33
	706.5	199.77	201.48	205.56	268.61	320.44	367.3	341.06
	707	199.96	200.35	204.02	268.43	323.62	367.72	340.77
	707.5	201.52	200.71	204.36	268.85	324.4	367.27	339.51
	708	201.42	200.51	204.26	267.07	324.49	368.32	339.04
	708.5	203.26	201.7	205.54	267.24	323.87	367.86	339.73
	709	203.22	201.55	206.54	267.71	325.02	369.31	342.93
	709.5	202.36	199.9	207.56	267.35	326.5	370.84	342.83
	710	202.53	200.29	206.76	267.26	324.83	369.14	343.98
	710.5	203.12	199.64	204.43	268.63	325.57	366.87	344.24
	711	204.14	200.86	202.81	268.34	325.58	367.42	345.77
	711.5	203.69	200.41	202.93	269.95	323.11	367.76	345.96
	712	203.51	200.21	202.05	269.67	322.25	369.26	347.11
	712.5	204.28	199.17	201.74	270.64	321.03	371.51	348
	713	202.92	198.43	201.32	271.68	322.36	371.85	349.11
	713.5	203.07	198.81	201.74	272.73	320.36	370.89	347.72
	714	202.68	198.27	201.93	271.78	319.99	372	348.03
	714.5	202.77	197.4	201.88	273.6	322.28	371.71	348.65
	715	202.68	198.51	203.56	275.33	321.65	371.41	348.1
	715.5	203.57	197.37	203.64	275.15	320.04	372.83	346.88
	716	203.35	198.21	204	274.94	320.98	372.35	345.49
	716.5	202.88	198.96	204.61	275.07	320.88	371.81	344.06
	717	203.15	201.34	205.25	274.93	321.91	369.22	345.07
	717.5	204.23	201.68	204.94	276.09	319.55	368.29	344.61
	718	204.49	201.51	204.4	276.56	320.39	368.76	344.22
	718.5	204.92	202.48	205.76	277.25	320.58	370.04	344.87
	719	205.55	202.71	205.25	275.79	318.51	370.49	344.92
	719.5	206.36	202.21	205.85	274.37	318.57	370.02	346.85
	720	205.18	204.17	207.07	273.75	318.2	370.09	347.16
	720.5	206.38	203.08	208.36	272.94	318.28	371.63	348.22
	721	206.16	204.18	209.02	272.45	319.37	371.13	349.81
	721.5	205.32	203.2	209.21	273.39	319.23	370.95	350.58
	722	203.47	203.1	209.52	271.94	320.08	372.98	353.15
	722.5	203.58	203.78	209.99	271.45	321.07	371.08	352.21
	723	203.62	203.13	209.94	271.52	321.76	370.94	353.31
	723.5	203.52	203.09	210.7	273.62	322.07	372.02	352.67
	724	203.04	202.98	209.86	273.98	324.53	373	351.9
	724.5	203.45	201.6	210.8	275.35	324.63	372.64	352.08
	725	204.19	203.82	209.86	276.12	326.14	371.87	351.93
	725.5	205.46	202.33	210.64	275.29	325.61	374.53	350.02
	726	206.23	203.19	209.33	276.74	324.65	376.08	349.43
	726.5	208.69	203.95	209.69	277.27	325.86	375.82	347.89
	727	208.31	203.37	209.39	278.59	325.48	375.47	350.84
	727.5	209	203.48	208.83	280.28	323.5	372.47	349.28
	728	208.52	204.34	209.62	278.94	322.91	371.8	349.53
	728.5	207.97	205.27	210.87	279.45	320.4	371.52	347.35
	729	208.66	206.18	210.48	282.65	321.55	372.59	348.04
	729.5	208	206.43	210.48	283.08	321.34	371.04	347.86
	730	208.06	206.29	209.8	284.61	320.21	367.93	349.48
	730.5	207.39	205.38	211.29	284.37	321.43	365.57	350.57
	731	206.02	204.73	210.58	285	320.63	363.57	352.04
	731.5	205.61	206.93	211.2	282.63	320.26	364.99	351.85
	732	206.98	207.06	211.3	281.46	321.87	365.25	351.8
	732.5	204.5	207.92	210.49	280.27	322.82	365.37	354.51
	733	205.18	207.73	209.87	278.59	322.91	365.13	353.38
	733.5	204.28	207.71	208.97	276.01	321.28	363.83	354.52
	734	203.05	207.5	209.8	276.25	320.62	366.48	355.75
	734.5	201.96	207.71	210.52	277.09	320.63	369.09	356.02
	735	202.23	207.08	210.46	276.32	319.61	371.83	355.23
	735.5	204.46	207.2	211	276.63	317.99	372.75	352.42
	736	204.5	205.35	209.68	279.08	317.65	371.71	352.7
	736.5	202.24	206.72	209.2	279.93	317.44	372.62	352.37
	737	204.33	206.4	209.16	280.76	318.24	373.94	351.22
	737.5	205.71	206.79	208.49	282.61	320.57	372.65	352.13
	738	206.33	207.21	210.18	282.22	321.55	372.71	352.25
	738.5	207.3	207.62	210.38	282.62	321.3	372.3	353.66
	739	207.83	207.71	210.4	282.08	322.62	371.57	353.92
	739.5	209.53	208.64	209.89	280.93	322.91	370.89	353.47
	740	208.05	207.87	209.47	281.23	323.64	369.98	355.51
	740.5	208.86	208.39	209.33	280.72	322.67	370.43	354.55
	741	208.83	206.7	208.42	281.48	321.61	369.91	355.58
	741.5	208.72	206.06	208.71	282.8	322.66	368.63	355.73
	742	207.35	206.96	209.28	282.92	321.31	371.92	358.38
	742.5	207.21	207.29	209.3	284.9	321.52	371.69	358.83
	743	207.71	206.4	208.1	283.41	322.64	370.44	357.9
	743.5	209.06	206.65	206.78	284.68	321.43	368.2	358.09
	744	208.36	206.51	208.4	286.1	321.03	367.82	358.31
	744.5	207.17	207.56	209.98	285.01	322.37	370.05	358.92
	745	207.78	208.14	210.89	284.14	322.6	371.27	358.86
	745.5	209.79	209.32	212.61	283.65	322.88	372.18	357.46
	746	209.72	210.03	211.9	283.26	321.81	372.66	358.03
	746.5	211.36	208.25	211.76	282.93	321.45	370.56	358.04
	747	212.05	208.55	210.13	282.3	324.52	369.22	355.28
	747.5	212.5	208.79	210.68	283.47	323.2	370.61	355.51
	748	211.75	208.27	212.19	282.82	323.69	373.55	353.95
	748.5	212.65	207.7	211.88	282.72	324.53	375.18	353.36
	749	213.15	208.36	211.04	284.45	323.69	374.49	352.95
	749.5	214.28	208.66	212.24	285.61	325.13	373.31	352.86
	750	215.05	208.35	211.89	284.63	325.44	374.6	355.97
	750.5	216.72	208.71	212.53	285.82	322.38	373.33	355.09
	751	216.25	210.02	212.63	287.36	323.01	374.97	353.31
	751.5	216.03	210.47	213.75	287.67	318.73	376.18	355.32
	752	215.75	211.66	214.5	286.68	317.54	376.86	355.23
	752.5	215.38	212.55	215.33	287.14	315.88	376.35	357.15
	753	214.7	213.78	215.14	287.7	315.66	373.38	359.24
	753.5	216.36	214.9	214.45	286.5	317.03	373.5	359.26
	754	215.66	214.88	213.71	286.34	316.57	374.53	359.94
	754.5	214.46	216.54	213.05	287.13	316.11	374.02	359.38
	755	213.88	216.25	214.08	286.37	319.51	373.92	358.83
	755.5	212.92	215.38	216.19	285.36	318.83	371.13	359.85
	756	212.69	212.97	215.99	285.09	320.33	372.01	360.67
	756.5	211.57	211.91	216.49	286.07	323.26	369	357.78
	757	212.9	211.75	215.35	285.81	323.53	368.3	357.14
	757.5	212.81	212.05	215.66	286.53	322.77	372.41	356.19
	758	212.45	211.81	216.03	287.37	321.4	371.81	355.2
	758.5	211.69	211.18	214.72	287.92	322.79	372.76	356.39
	759	211.3	210.42	215.74	289.35	323.02	371.54	355.93
	759.5	210.97	210.83	214.49	289.08	321.73	372.25	356.18
	760	211.01	211.2	213.53	291.15	322.67	372.1	356.37
	760.5	211.02	213.36	213.43	290.88	323.41	371.79	354.78
	761	212.86	213.79	211.89	290.74	321.56	374.27	358.79
	761.5	212.5	212.96	211.77	291.07	324.59	373.37	360.66
	762	213.5	213.83	211.34	289.5	325.06	369.98	361.46
	762.5	213.84	214.01	212.63	289.21	326	369.74	362.25
	763	214.88	213.79	213.82	289.35	323.57	369.47	360.02
	763.5	215.51	213.31	212.41	287.77	323.06	368.69	359.35
	764	216.44	214.11	214.93	290.36	322.74	369.59	358.7
	764.5	217.02	213.87	215.29	289.34	323.63	371.63	359.81
	765	218.02	213.07	216.38	288.32	322.38	372.28	361.04
	765.5	217.87	212.77	218.38	289.81	322.95	370.16	359.44
	766	216.59	214.14	218.09	289.7	322.36	372.13	355.89
	766.5	216.08	211.71	217.99	290.59	322.51	374.05	355.97
	767	216.34	210.92	216.59	290.45	321.07	376.21	355.63
	767.5	215	211.86	216.83	291.11	322.45	376.66	358.1
	768	214.01	211.93	219.1	291.28	323.98	376.76	357.13
	768.5	213.66	210.84	216.9	290.57	325.45	375.68	357.71
	769	214.02	211.73	216.92	290.03	323.96	376.96	357.01
	769.5	213.71	212.38	217.04	294.09	325.17	374.81	355.46
	770	213.04	213.74	216.68	294.39	325.72	376.74	355.25
	770.5	213.59	212.37	218.33	295.7	326.36	375.14	355.22
	771	212.7	216.1	220.34	297.71	327	375.21	352.82
	771.5	210.85	215.31	220.38	297.72	328.61	374.83	352.35
	772	212.15	213.7	219.46	297.16	328.78	374.1	348.67
	772.5	213.79	214.91	219.8	298.83	328.53	375.76	350.51
	773	212.94	214.83	221.08	297.16	328.62	378.49	351.26
	773.5	212.74	214.49	221.64	297.68	327.96	377.65	350.92
	774	211.24	214.17	221.98	295.79	327.03	380.73	353.67
	774.5	211.66	214.03	222.77	296.4	327.66	378.65	354.35
	775	212.06	216.04	221.96	295.58	325.21	378.75	355.35
	775.5	212.33	214.51	220.39	294.87	325.21	377.45	356.45
	776	213.64	215.73	222.69	294.68	323.73	376.42	355.71
	776.5	213.19	217.09	223.93	294.14	323.65	374.14	356.98
	777	212.42	215.75	223.04	293.59	324.11	375.06	356.42
	777.5	213.23	217.25	221.93	294.4	323.67	373.01	357.85
	778	213.17	217.25	221.21	294.26	324.4	371.34	357.69
	778.5	213.92	218.82	220.57	293.94	323.39	370.31	357.2
	779	214.52	217.7	219.8	290.9	321.92	372.41	357.76
	779.5	215.43	216.9	220.68	290.21	323.65	374.22	357.82
	780	215.27	215.5	221.51	288.4	322.6	374.33	358.28
	780.5	215.09	215.64	221.82	289.43	324.18	373.35	360.62
	781	213.91	217.02	222.52	290.63	323.72	373.94	361.81
	781.5	215.78	217.65	222.78	290.93	322.78	372.4	361.73
	782	216.68	216.67	224.29	290.83	323.26	371.57	360.91
	782.5	217.63	216.52	223.99	289.92	322.87	371.26	361.43
	783	217.88	217.02	225.66	289.89	324.22	370.14	361.54
	783.5	218.36	217.85	225.11	290.68	325.06	370.39	362.13
	784	218.59	217.2	225.33	292	325.26	369.82	363.5
	784.5	219.72	218.49	224.16	293.57	325.55	370.34	362.89
	785	220.49	218.04	222.85	295.02	325.33	372.71	363.42
	785.5	221.55	216.72	222.65	295.08	324.89	372.74	363.74
	786	220.01	216.21	222.23	295.29	325.38	371.43	366.46
	786.5	219.91	217.37	222.16	296.08	325.64	372.54	366.14
	787	218.16	218.01	221.19	296.08	326.47	374.47	367.36
	787.5	219.48	214.88	219.48	297.41	328.59	376.62	367.58
	788	219.65	214.28	219.66	299.68	328.27	375.75	367.14
	788.5	220.49	215.38	220.36	300.29	327.86	374.53	365.65
	789	220.67	216.08	220.8	300.17	327.08	374.72	365.74
	789.5	219.95	216.12	222	299.99	327.54	374.19	365.8
	790	219.67	217.53	221.93	298.8	329.53	376.37	366.95
	790.5	218.12	218.45	222.55	299.09	330.43	377.38	365.06
	791	218.3	218.65	221.52	299.64	328.74	377.55	363.64
	791.5	219.36	219.21	223.08	300.07	327.37	376.99	363.3
	792	218.6	219.81	222.2	299.73	325.92	374.94	363.32
	792.5	216.76	220.6	223.8	299.12	325.03	374.3	365
	793	216.02	220.65	222.25	299.68	324.23	375.77	366.43
	793.5	214.23	220.18	221.63	300.6	325.39	375.67	367.24
	794	215.32	219.43	219.29	301.1	325.01	373.74	367.83
	794.5	217.31	218.76	217.87	300.48	324.23	373.11	367.83
	795	219.69	217.46	217.12	301.74	323.43	373.02	368.56
	795.5	218.74	216.33	217.26	301.33	324.94	373.41	371.04
	796	219.53	216.39	216.86	302.84	326.35	373.33	370.82
	796.5	219.48	216.96	219.29	303.59	326.07	375.26	370.1
	797	221.55	217.79	218.39	303.85	328.17	377.79	369.32
	797.5	221.79	216.63	218.11	303.06	329.35	379.22	369.2
	798	224.16	216.71	218.54	303.53	328.83	379.94	369.04
	798.5	225.1	217.11	218.74	302.22	327.84	380.94	368.61
	799	226.16	216.41	220.23	304.63	329.33	380.53	368.52
	799.5	227.06	218.15	220.11	303.1	329.02	381.52	369.17
	800	229.19	219.54	222.19	303.34	328.71	380.2	367.21
	800.5	229.29	219.58	222.68	302.83	328.14	380.33	367
	801	229.81	219.37	222.57	301.67	328.46	377.78	365.19
	801.5	229.51	218.66	221.45	301.45	326.69	377.06	365.98
	802	228.15	219.76	222.79	302.15	328.18	373.27	367.75
	802.5	226.85	219.98	223.91	301.38	330.22	372.13	368.1
	803	225.89	221.2	225.17	301.63	333.65	372.34	365.75
	803.5	224.66	222.95	225.43	301.23	331.93	373.35	366.34
	804	224.32	221.48	226.17	302.06	332.19	373.74	366.88
	804.5	224.12	219.57	225.47	302.11	332.2	373.61	368.57
	805	223.2	219.8	225.12	303.02	333.74	372.52	369.41
	805.5	223.73	218.9	224.12	303.7	335.06	375.42	372.53
	806	223.66	219.68	225.27	303.55	334.85	375.3	371.21
	806.5	224	218.73	225.04	303.46	333.3	376.23	370.59
	807	225.3	218.11	225.18	305.15	333.16	374.97	372.59
	807.5	224.58	216.98	226.27	306.86	330.73	376.33	373.77
	808	224.55	215.77	227.11	307.17	330.94	375.78	372.82
	808.5	222.68	216.54	228.24	306.14	329.8	375.11	369.98
	809	222.52	218.86	227.3	306.39	330.14	374.63	370.55
	809.5	222.55	218.82	228.97	306.24	328.05	376.55	371.73
	810	222.55	220.84	229.21	305.85	326.68	374.6	372.04
	810.5	222.04	219.6	229.92	306.03	328.02	374.03	372.36
	811	223.51	220.26	229.68	305.36	326.92	374.76	371.84
	811.5	222.92	221.08	231.23	304.99	326.72	377.1	371.01
	812	223.63	222.75	230.25	305.25	327.25	375.61	373.16
	812.5	223.67	223.07	228.94	305.43	326.76	373.89	374
	813	225.13	223.02	228.4	306.16	327.86	372.67	374.69
	813.5	224.63	221.18	230.41	306.81	327.3	373.56	373.33
	814	226.1	221	228.92	306.17	326.85	372.01	372.5
	814.5	225.93	220.41	229.14	305.48	327.61	372.84	371.71
	815	226.27	221.83	227.23	306.06	326.94	371.83	371.06
	815.5	226.49	222.56	228.66	304.55	328.14	372.71	371.39
	816	225.94	223.23	227.17	303.77	327.68	373.26	369.72
	816.5	225	221.49	228.49	302.15	326.82	373.93	368.8
	817	225.41	221.38	229.1	302.13	327.46	375.23	367.34
	817.5	224.91	222.58	229.51	303.43	328.82	376.53	367.61
	818	226.01	224.9	229.95	303.66	329.02	375.35	369.19
	818.5	224.43	226.04	230.47	305.55	330.09	377.3	368.34
	819	223.69	225.92	231.77	308.15	329.64	377.25	370.34
	819.5	224.76	223.78	233.33	308.72	329.28	376.29	369.95
	820	224.65	224.05	233.66	312.01	329.7	376.48	369.97
	820.5	227.42	223.2	232.71	310.94	330.43	374.78	371.6
	821	228.73	225.28	232.12	311.69	329.81	374.5	374.37
	821.5	227.67	226.1	234.38	312.44	330.62	373.57	375.84
	822	228.73	225.94	232.35	312.46	330.08	374.42	377.84
	822.5	226.75	225.85	231.8	312.01	328.38	375.92	376.35
	823	228.48	224.69	232.85	310.24	328.92	375.39	376.27
	823.5	229.36	226.37	232.06	309.1	328.77	375.21	373.69
	824	229.21	227.94	231.73	308.83	329.28	377.36	375.19
	824.5	229.16	229.02	230.84	308	329.05	376.1	375.76
	825	229.26	229.57	231.21	308.59	328.08	375.01	375.38
	825.5	229.62	230.51	231.97	308.94	328.79	374.27	372.83
	826	229.59	229.86	230.22	308.03	327.17	376.48	372.14
	826.5	228.57	229.19	230.5	307.6	327.16	375.79	371.27
	827	229.13	228.64	229.37	307.54	327.11	376.04	371.77
	827.5	228.8	228.19	227.44	308.83	326.63	375.35	373.24
	828	227.41	227.63	226.85	310	324.81	374.68	373.55
	828.5	226.19	227.83	226.68	312.05	324.54	374.17	372.8
	829	227.12	226.11	225.55	312.43	324.97	375.85	372.04
	829.5	226.13	226.06	225.33	313.48	324.55	377.49	371.37
	830	225.91	224.91	224.2	313.42	324.65	377.86	370.79
	830.5	226.62	226.25	222.29	315.61	326.91	376.68	371.28
	831	226.22	226.85	223.95	315.43	325.71	376.46	369.84
	831.5	226.67	225.67	224.96	317.24	329.14	377.18	369.98
	832	226.83	228.1	226.58	317.79	329.07	379.25	369.83
	832.5	228.71	229.21	227.39	316.24	331.4	378.63	369.56
	833	230.75	230.54	228.92	315.78	330.74	378.32	370.67
	833.5	230.2	231.82	231.53	316.76	328.58	378.43	369.3
	834	230.06	232.22	231.03	317.53	330.12	378.69	368.74
	834.5	229	231.83	231.65	317.77	329.63	379.29	367.55
	835	229.82	230.69	233.81	315.58	328.67	377.75	365.25
	835.5	230.97	230.62	233.01	316.72	329.16	377.11	366.13
	836	231.92	231.43	233.94	316.01	327.09	375.09	364.94
	836.5	231.93	230.72	233.87	315.95	328.49	374.46	364.25
	837	232.28	229.38	232.93	318.5	326.96	375.24	366.78
	837.5	231.65	228.24	232.95	316.31	326.93	375.64	367.2
	838	231.29	229.26	231.33	315.83	328.25	374.09	369.58
	838.5	229.89	228.09	232.96	314.39	326.68	375.25	372.05
	839	232.29	227.3	232.48	316.6	327.19	374.38	372.89
	839.5	231.49	227.25	232.66	317.97	325.27	377.56	375.56
	840	232.34	228.21	233.29	315.97	325.4	378.68	377.22
	840.5	231.93	228.85	231.32	317.33	324.29	381.01	377.71
	841	231.91	227.35	230.68	315.86	323.3	380.8	378.77
	841.5	230.99	226.11	229.74	314.95	322.78	381.98	378.79
	842	229.68	226.2	229.03	315.93	324.35	382.51	377.65
	842.5	229.22	224.84	228.21	315.03	323.19	382.54	377.12
	843	230.7	226.49	227.08	316.38	322.84	379.31	376.01
	843.5	229.74	226.91	225.5	313.54	322.69	378.43	377.54
	844	230.93	228.54	225.14	314.29	323.98	376.33	378.03
	844.5	230.44	228.12	224.26	317.09	323.53	375.22	375.97
	845	231.27	227.22	224.77	315.47	324.17	373.43	374.22
	845.5	230.79	229.32	225.45	316.59	323.56	371.66	374.67
	846	231.81	231.5	228.5	316.68	324.7	370.55	373.47
	846.5	233.03	231.77	227.35	316.82	324.89	369.85	375.44
	847	234.28	231.52	228.03	317.22	327.25	371.14	375.52
	847.5	234.27	230.69	229.4	317.99	327.06	374.35	375.09
	848	234.76	231.75	230.64	319.13	326.19	375.02	372.78
	848.5	234.53	231.4	230.92	318.05	327.7	376.06	372.04
	849	234.19	234.07	232.24	317.43	329.39	375.92	374.23
	849.5	233.03	234.66	232.43	316.99	329.62	377.35	378.25
	850	233.05	233.08	232.92	318.41	329.87	379.53	378.14
	850.5	231.71	233.39	231.21	318.41	328.84	382.91	379.45
	851	231.4	233.73	230.97	320.49	328.87	382.89	379.13
	851.5	231.79	233.76	232.18	320	327.91	382.54	380.35
	852	230.18	233.46	230.41	322.33	327.37	382.42	381.58
	852.5	230.36	232.6	231.28	322.83	327.06	384.3	383.35
	853	231.38	232.04	232.19	322.98	325.15	383.31	383.3
	853.5	231.89	228.5	233.57	321.37	324.44	385.34	383.2
	854	231.98	226.95	234.26	321.7	325.1	383.94	381.79
	854.5	232.99	227.71	235.68	319.27	324.63	383.12	381.31
	855	235.21	226.14	237.06	320.09	325.48	382.1	378.06
	855.5	236.24	227.4	238.8	317.87	324.44	381.3	376.22
	856	235.72	227.57	239.51	318.2	324.36	379.62	373.81
	856.5	237.64	227.47	242.38	315.02	326.39	377.55	372.46
	857	236.93	229.14	242.68	314.62	327.46	377.29	374.06
	857.5	235.15	230.02	242.88	313.04	326.74	377.47	374.46
	858	235.49	231.89	242.29	314.26	326.68	375.91	374.05
	858.5	236.67	233.46	241.81	314.53	326.37	376.52	373.73
	859	234.94	234.61	240.17	315.84	326.59	375.78	375.57
	859.5	233.11	236.1	239.78	314.64	327.69	375.75	376.69
	860	233.74	233.89	239.29	314.91	326.92	377.27	377.57
	860.5	233.08	232.95	238.21	316.43	326	377.65	380.63
	861	233.13	234.06	236.6	316.13	324.88	379.31	382.06
	861.5	234.33	234.34	237.1	315.42	324.65	378.14	381.3
	862	235.66	233.28	236.71	317.29	326.86	379.43	379.62
	862.5	235.84	232.8	236.52	317.52	326.08	380.45	379.1
	863	235.07	233.65	238.6	317.89	327.25	379.85	380.43
	863.5	236.65	232.23	238.11	318.68	328	382.07	379.06
	864	236.49	231.16	238.85	318.55	326.53	379.65	378.4
	864.5	234.74	231.75	240.14	321.13	328.87	381.55	378.93
	865	234.97	233.19	239.77	319.99	331.17	380.76	377.13
	865.5	235.05	233.03	241.18	320.76	331.65	380.03	379.17
	866	234.8	231.85	241.44	322.67	331.67	380.32	379.7
	866.5	234.07	233.79	241.82	322.75	331.08	379.74	382.27
	867	234.23	233.87	242.58	323.31	331.68	379.14	383.25
	867.5	234.31	233.79	240.8	323.65	331.96	379.17	382.35
	868	233.61	233.42	241.53	322.63	332.26	376.66	383.63
	868.5	234.4	233.91	240.05	322.51	331.87	377.32	384.83
	869	235.64	233.41	238.34	319.94	329.56	375.76	383.79
	869.5	237.24	233.52	237.43	321.65	328.62	376.79	383.53
	870	236.84	233.03	236.46	322.03	330.25	375.2	381.09
	870.5	236.36	233.06	234.77	321.72	329.86	374.9	380.1
	871	236.27	230.35	234.8	322.81	330.47	374.93	378.49
	871.5	236.5	228.81	233.78	321.94	332.17	373.8	378.8
	872	235.98	229.28	233.63	321.83	332.49	374.89	381.23
	872.5	236.3	228.58	233.67	322.24	330.6	375.06	377.8
	873	237.26	229.23	233.94	324.68	332.63	374.94	377.72
	873.5	237.08	229.79	235.21	327.62	334.83	373.58	377.56
	874	236.19	229.83	236.76	326.52	334.16	374.21	377.92
	874.5	236.03	230.66	237.13	326.74	333.69	374.8	377.3
	875	238.06	230.62	238.45	326.58	333.22	372.82	377.26
	875.5	239.18	232.31	237.93	325.33	333.21	370.23	376.74
	876	238.37	234.17	239.26	324.46	332.45	368.54	376.84
	876.5	240.22	233.35	239.23	325.26	330.25	366.82	375.4
	877	240.33	234.28	238.77	327.12	331.6	367.18	378.38
	877.5	239.88	232.96	239.35	325.49	332.25	364.59	379.26
	878	239.73	231.62	239.28	323.71	332	364.44	380.41
	878.5	239.24	230.54	238.75	325.15	332.67	361.56	380.87
	879	240.4	232.15	238.86	325.09	331.57	363.96	382.28
	879.5	239.3	232.95	239.47	325.62	333.64	366.28	384.25
	880	238.32	234.43	241.05	326.97	333.53	367.3	384.54
	880.5	239.08	234.88	239.39	329.4	333.71	370.21	384.11
	881	237.67	235.67	239.99	330.47	336.38	374.06	384.21
	881.5	239.51	236.97	239.81	329.38	336.59	374.8	384
	882	240.31	237.23	240.81	330.33	333.71	377.2	383.93
	882.5	241.08	239.32	241.2	329.81	332.31	376.82	385.55
	883	241.73	240.14	242.54	328.75	331.85	378.22	385.06
	883.5	242.72	238.43	242.29	328.37	333.68	375.74	385.24
	884	242.33	238.48	241.58	329.14	332.44	376.3	383.81
	884.5	243.07	236.22	239.87	327.73	330.68	378.25	386.57
	885	243.42	234.85	240.25	326.69	328.34	378.14	387.28
	885.5	243.54	233.85	240.9	325.89	327.75	375.45	388.12
	886	243.3	233.09	242.4	326.26	328.11	374.76	387.69
	886.5	243.29	233.95	240.99	326.1	329.2	373.02	389.13
	887	242.74	234.32	240.95	326.75	329.82	372.91	388.75
	887.5	243.88	234.88	240.38	328.26	328.44	375.02	391.41
	888	243.26	234.62	240.74	329.24	327.5	376.95	389.94
	888.5	243.14	234.93	240.99	329.71	328.9	378.4	389.73
	889	242.87	235.96	240.95	331.62	330.73	377.14	388.95
	889.5	242.09	235.77	240.74	331.72	333.08	376.77	389.44
	890	243.01	237.25	240.46	331.15	331.66	378.26	388.95
	890.5	243.11	237.93	239.25	329.42	330.51	377.4	389.25
	891	242.79	238.96	240.14	329.07	328.87	379.41	386.75
	891.5	243.74	237.51	240.41	329.45	328.13	380.12	385.37
	892	241.88	239.03	240.73	327.8	329.68	379.46	382.87
	892.5	241.5	238.71	240.29	326.9	329.69	379.29	384.55
	893	241.91	239.39	241.46	327.01	329.35	379.47	385.3
	893.5	241.85	240.09	241.33	327.33	328.59	379.28	385.27
	894	242.99	239.76	241.88	329.04	326.78	379.13	385.54
	894.5	243.2	238.37	241.67	327.45	327.36	379.35	386.71
	895	241.43	237.87	242.28	328.63	328.99	379.87	388.03
	895.5	240.85	237.43	241.46	328.55	330.18	379.15	388.45
	896	240.41	238.72	241.72	328.75	331.59	379.81	390.68
	896.5	240.51	238.95	241.9	331.03	330.68	379.94	391.63
	897	239.64	240.31	243.37	330.1	330.85	380.17	389.83
	897.5	240.41	239.77	242.8	328.11	330.06	378.43	390.1
	898	242.15	238.9	242.99	327.69	331.74	378.26	391.66
	898.5	242.84	241.56	243.12	326.78	331.91	377.61	390.94
	899	242.58	242.24	242.95	330.04	330.98	377.02	389.19
	899.5	244.6	242.73	244.39	329.43	330.4	376.36	387.59
	900	245.67	241.36	245.35	329.16	331.34	376.98	389.14
	900.5	244.58	241.26	245.32	329.41	329.85	377.29	388.18
	901	247.47	239.34	244.87	326.68	330.8	377.05	387.28
	901.5	249.78	238.74	243.88	328.3	328.76	377.83	391.88
	902	250	238.77	244.46	329.09	328.74	377.91	392.49
	902.5	249.15	238.45	246.16	328.88	326.36	379.6	390.48
	903	248.82	236.83	246.09	329.25	327.84	381.85	391.27
	903.5	248.52	236.22	247.45	328.94	329.84	380.48	392.94
	904	248.98	236.86	246.36	331.52	330.55	381.05	393.06
	904.5	249.46	237.57	246.47	332.99	330.36	382.59	392.23
	905	249.41	237.93	247.59	332.58	330.82	382.86	390.98
	905.5	248.83	238.75	248.38	334.23	329.29	382.02	391.21
	906	247.65	240.64	248.12	334.81	330.27	380.64	387.11
	906.5	246.53	239.16	247.55	334.69	332.16	381.46	386.17
	907	246.83	240.27	246.18	335.2	331.39	381.79	386.08
	907.5	245.32	239.96	245.38	334.14	329.03	380.91	386.65
	908	246.42	241.42	245.27	334.71	327.97	382.41	385.99
	908.5	244.76	242.4	245.76	334.55	327.46	380.63	387.3
	909	243.36	243.62	245.67	333.88	328.08	380.65	387.16
	909.5	245.31	244.77	244.7	334.38	329.61	379.58	389.67
	910	244.43	244.32	245.59	335.43	331.17	380.87	390.52
	910.5	244.51	243.22	247.3	335.39	331.83	380.01	392.48
	911	246.39	242.6	247.63	336.07	330.44	378.17	391.01
	911.5	247.13	242.79	248.95	336.74	332.16	376.87	390.68
	912	248.21	243.39	250	338.31	334.88	377.39	388.9
	912.5	246.73	241.79	251.57	337.89	334.45	376.71	389.3
	913	249.18	241.35	251.43	337.79	334.09	378.52	389.04
	913.5	249.15	240.19	252.1	338.15	332.86	376.07	389.02
	914	249.39	238.65	250.87	337.62	330.9	376.74	387.77
	914.5	249.37	238.99	250.1	338.16	330.85	376.59	389.05
	915	248.78	239.39	250.32	338.07	331.62	377.29	388.58
	915.5	246.9	240.61	250.62	337.25	331.7	377.02	390.8
	916	246.02	241.17	250.66	336	333.22	377.36	391.9
	916.5	246.03	240.63	252.15	334.6	330.51	376.82	392.22
	917	245.83	241.92	250.26	333.99	331.31	376.76	391.27
	917.5	245.4	240.73	251.41	332.77	332.12	377.15	390.93
	918	245.91	240.86	250.57	334.29	333.04	377.42	390.05
	918.5	245.47	241.68	251.28	336.64	333.67	376.37	388.48
	919	245.46	242.39	250.57	336.56	334.5	375.29	387.18
	919.5	246.54	241.9	249.65	335.51	333.31	376.4	389.49
	920	246.18	242.67	250.28	337.1	332.8	377.45	389.44
	920.5	245.68	242	247.9	338.12	332.42	378.15	388.39
	921	245.49	244.09	246.61	337.43	333.96	378.22	388.97
	921.5	246.65	243.46	247	338.9	332.4	378.49	389.56
	922	244.89	244.06	246.42	339.4	330.79	379.18	386.29
	922.5	245.94	245.86	247.65	339.13	330.77	378.34	388.05
	923	244.41	245.84	248.4	339.02	329.5	378.66	389.93
	923.5	244.97	244.16	249.7	338.58	328.78	379.66	390.15
	924	245.32	244.12	250.21	338.89	328.48	378.53	385.83
	924.5	245.82	243.79	249.22	339	328.52	379.96	384.29
	925	245.96	243.46	251.18	339.16	327.95	379.09	386.23
	925.5	246.36	242.88	251.88	340.45	327.91	379.75	385.67
	926	244.43	244.52	252.37	338.98	330.35	380.14	386
	926.5	243.44	244.78	253.15	339.94	330.44	379.67	387.73
	927	243.6	243.58	252.38	341.98	328.28	380.91	387.31
	927.5	244.96	242.56	250.91	341.88	328.9	381	385
	928	244.82	242.54	250.63	343.47	327.86	379.22	382.97
	928.5	244.87	241.49	249.81	346.07	325.8	379.99	383.83
	929	246.16	241.95	247.87	346.32	326.77	379.5	385.34
	929.5	247.84	242.48	246.92	347.27	327.57	378	382.81
	930	247.25	243.46	246.69	348.36	328.77	376.37	383.88
	930.5	250.48	242.6	247.39	348.83	326.81	375.57	382.16
	931	252.15	243.17	248.4	349.72	328.12	375.34	382.37
	931.5	251.11	244.47	248.96	347.64	331.01	375.42	383.98
	932	252.35	245.92	252.34	345.54	332.6	377.67	385.59
	932.5	252.74	249.7	251.58	344.27	333.72	378.4	387.94
	933	253.18	252.06	252.01	342.29	337.26	377.47	389.65
	933.5	253.45	253.14	255.07	341.64	337.12	375.73	389.31
	934	254.35	254.21	256.89	341.29	335	379.64	391.74
	934.5	256.34	254.35	256.34	341.24	330.59	381.11	391.98
	935	257.6	255.24	256.14	343.7	330.89	379.58	395.62
	935.5	259.16	257.39	255.94	343.59	329.13	380.07	396.53
	936	261.08	259.01	256.31	346.05	328.85	380.05	396.55
	936.5	262.34	261.8	256.19	346.8	328.12	376.82	396.96
	937	263.15	263.04	258.69	347.06	327.91	377.15	395.21
	937.5	265.2	266.1	261.26	349.32	328.37	378.08	396.42
	938	266.86	270.13	262.19	350.68	327.71	378.58	397.32
	938.5	267.23	272.87	263.19	353.44	329.58	377.82	396.86
	939	268.56	274.57	266.53	355.53	331.52	377.59	395.22
	939.5	269.97	278.03	265.32	354.64	332.79	379.28	393.46
	940	271.32	279.27	265.69	357.23	334.53	379.02	393.19
	940.5	272.22	280.66	268.51	357.03	334.34	378.84	393
	941	273.2	280.77	269.2	360.11	333.35	379.38	391.55
	941.5	274.63	281.49	270.56	360.91	331.19	380.33	394.81
	942	274.65	281.82	273.57	361.91	330.2	380.59	394.53
	942.5	277.09	281.17	274.63	362.61	329.26	379.96	394.95
	943	279.32	281.59	277.79	361.88	330.62	380.51	395.95
	943.5	279.16	282.65	279.19	362.2	332.24	381.5	397.97
	944	281.16	284	286.26	364.47	331.6	382.23	398.34
	944.5	282.75	283.88	290.29	364.3	330.31	383.29	399.38
	945	286.27	284.45	290.77	366.28	330.01	384.04	398.1
	945.5	287.77	286.43	293.23	366.54	331.13	385.3	399.42
	946	291.51	286.52	295.45	368.76	333.33	385.33	400.76
	946.5	295.3	287.21	295.41	371.24	332.91	386.43	401.49
	947	296.98	290.01	297.66	374	335.41	385.9	402.41
	947.5	298.77	292.72	299.69	375.78	333.24	382.84	401.77
	948	303.23	296.22	303.64	377.5	333.25	383.36	401.75
	948.5	304.82	296.78	304.33	378.84	333.21	382.08	403.03
	949	308.94	301.01	308.05	380.14	333.04	380.45	403.73
	949.5	314.04	307.19	310.66	379.08	331.9	379.59	405.31
	950	317.18	312.24	316.03	380.28	331.51	379.18	407.2
	950.5	319.34	316.54	319.87	383.11	331.87	379.64	404.75
	951	321.06	320.31	324.01	384.02	332.92	378.54	405.15
	951.5	322.47	322.8	327.93	385.35	331.23	381.06	404.34
	952	324.69	325.22	328.72	386.23	332.25	382.54	404.45
	952.5	327.13	328.4	329.86	387.15	332.86	380.59	404.36
	953	327.6	331.5	330.15	387.15	332.58	382.11	404.72
	953.5	327.91	332.7	328.06	389.23	334.21	383.02	404.39
	954	324.23	330.87	329.4	391.66	336.1	383.27	404.71
	954.5	325.41	330.95	326.05	393.08	338.18	384.04	403.77
	955	326.62	333.14	325.95	393.15	337.04	385.44	402.99
	955.5	328.22	335.67	327.65	395.33	336.47	383.8	402.99
	956	330.67	337.22	328.24	397.96	337.39	383.34	405.67
	956.5	332.72	339.78	329.55	398.3	336.67	385.26	405.39
	957	335.35	340.54	331.17	400.37	336.09	384.04	405.36
	957.5	338.38	343.24	332.38	402.29	334.32	381.94	405.95
	958	341.7	345.97	333.08	402.16	333.42	382.67	409.4
	958.5	345.89	348.57	333.64	404.34	333.9	384.22	410.87
	959	346.82	350.94	335.79	403.93	333.96	383.42	412.35
	959.5	349.85	353.97	336.14	403.77	333.76	380.85	415.38
	960	349.52	355.57	335.01	402.93	333.65	382.5	414.53
	960.5	351.18	357.44	336.64	401.26	333.94	382.88	413.69
	961	352.11	360.04	337.26	404.41	333.41	383.52	416.89
	961.5	352.36	361.44	336.29	405.06	331.98	387.13	416.63
	962	354.31	362.57	338.48	406.89	334.68	389.03	417.46
	962.5	355.55	364.83	343.52	406.94	336.56	389.48	416.73
	963	357.5	366.09	348.66	406.64	335.47	388.62	415.71
	963.5	361.13	365.5	352.76	410.06	332.95	389.39	416.36
	964	361.15	365.94	356.95	411.86	333.42	390.5	417.72
	964.5	364.33	368.07	361.15	414.29	332.98	391.47	419.28
	965	366.13	369.79	365.79	414.77	331.02	391.01	419.4
	965.5	369.23	370.35	371.98	413.84	332.09	388.24	418.31
	966	370.98	370.89	378.18	414.68	333.25	385.29	421.02
	966.5	372.87	373.04	380.71	416.02	336.7	383.17	421.18
	967	374.77	373.61	383.56	417.06	334.77	382.52	418.73
	967.5	376.49	377.94	385.35	417.21	336.16	382.81	421.23
	968	378.05	380.51	387.86	415.64	337.49	381	421.52
	968.5	381.19	381.88	390.17	413.55	338.22	381.46	419.69
	969	381.88	382.43	392.3	411.12	338.96	378.85	421.3
	969.5	384.58	383.49	394.78	409.56	339.19	378.46	421.77
	970	384.2	383.97	394.73	410.23	338.37	379.4	422.49
	970.5	385.3	388.85	397.44	411.54	339.69	380.69	421.41
	971	384.28	390.25	400.17	410.75	335.96	383.57	419.29
	971.5	383.55	392.23	401.95	412.53	336.49	384.1	422.29
	972	383.81	391.06	403.8	413.72	334.95	385.23	420.71
	972.5	383.15	391.57	405.29	417.29	334.94	386.71	420.93
	973	383.29	390.95	407.58	421.36	335.48	386.65	423.06
	973.5	385.76	391.54	409.15	424.39	335.75	387.88	423.02
	974	384.1	392.49	408.58	430.5	338.57	390.26	422.7
	974.5	385.33	394.07	409.62	433.17	339.47	389.56	421.72
	975	386.96	393.4	407.03	432.25	338.78	391.65	423.09
	975.5	388.39	394.99	409.27	432.78	339.09	390.6	424.73
	976	389.52	393.32	410.72	434.46	339.21	389.42	422.69
	976.5	391.09	393.35	410.23	435.63	339.02	388.67	423.5
	977	391.82	392.37	410.19	433.59	338.94	389.18	423.86
	977.5	394.02	394.59	408.61	433.21	338.11	389.3	423.92
	978	395.17	395.06	409.44	433.13	339.05	391.15	424.62
	978.5	396.26	394.95	410.48	433.41	337.35	389.59	425.33
	979	397.5	396.05	409.86	433.29	336.32	389.67	426.07
	979.5	396.92	393.96	412.47	433.43	336.21	388.81	426.92
	980	399.97	391.54	411.2	433.61	336.74	389.41	428.81
	980.5	402.95	393.97	409.75	433.11	337.01	391.26	431.01
	981	403.64	395.6	412.22	434.15	337.1	392.35	430.52
	981.5	407.12	398.47	413.75	433.7	337.34	392.6	431.91
	982	406.31	398.52	415.02	436.64	338.07	392.59	430.31
	982.5	407.55	401.01	415.57	437.23	338.96	391.08	429.74
	983	409.5	401.97	415.19	436.13	337.95	393.2	428.41
	983.5	410.38	402.22	419.36	436.54	337.88	394.52	428.69
	984	412.82	405.38	420.51	437.84	336.41	392.79	425.99
	984.5	412.31	406.7	421.29	436.79	335.9	392.31	425.62
	985	412.48	408.52	422.98	437.43	335.76	392.13	424.56
	985.5	412.78	409.53	421.43	438.65	337	391.16	425.26
	986	411.78	411.06	421.75	442.71	336.47	390.84	424.59
	986.5	413.96	411.38	423.08	441.93	335.81	391.64	426.58
	987	414.14	410.86	423.13	440.92	333.99	393.49	424.52
	987.5	414.02	410.5	425.24	440.88	335.63	391.21	426.55
	988	414.76	410.16	424.42	440.5	336.73	390.09	425.99
	988.5	413.98	410.06	426.49	440.9	338.31	391.14	427.81
	989	416.54	411.32	428.21	444.55	339.26	392.32	426.64
	989.5	416.53	410.79	429.95	444.67	340.71	391.88	426.32
	990	418.5	410.19	433.38	443.11	338.74	392.69	426
	990.5	419.81	408.81	435.33	442.53	339.03	393.6	425.78
	991	419.71	408.3	435.39	442.03	337.95	393.62	426.24
	991.5	420.69	407.97	436.15	445.76	337.88	391.37	427.94
	992	420.55	407.92	435.9	448.33	338.73	392.92	427.21
	992.5	420.62	407.78	436.54	448.74	338.35	392.61	430.33
	993	421.63	406.71	436.08	449.01	339.64	392.77	431.62
	993.5	420.61	404.09	435.93	448.88	338.92	391.81	431.33
	994	421.76	403.78	431.1	448.65	337.68	391.24	434.65
	994.5	422.47	402.24	425.72	450.11	340.39	391.35	434.45
	995	422.12	403.15	419.76	450.2	339.17	392.33	435.21
	995.5	423.71	402.79	416.62	451.48	340.39	394.2	433.38
	996	424	403.94	412.08	450.38	340.82	395.56	434.43
	996.5	426.25	405.32	406.97	448.25	340.51	393.47	434.24
	997	426.84	407	405.13	448.7	341.05	394.67	433
	997.5	428.49	408.18	403.15	446.91	339.89	395.33	431.34
	998	428.64	411.95	403.25	446.41	339.26	395.5	431.93
	998.5	429.87	411.31	407.64	447.71	339.51	395.93	430.74
	999	428.72	412.03	411.98	446.13	337.97	397.59	431.93
	999.5	428.64	414.84	416.32	445.86	339.02	397.45	433.51
[truncated: 1,001 more rows]

## Sheet: Figure EV3F
	TMBIM5WT			TMBIM5KO
	157.121	163.468	157.315	296.79	256.85	246.911	203.72
