# Supplementary material for: TMBIM5 is the Ca2+/H+ antiporter of mammalian mitochondria
Source: EMBO Rep. 2022 Nov 2;23(12):e54978. doi: 10.15252/embr.202254978 (PMC9724676; doi:10.15252/embr.202254978)
Supplement: Supplementary file 4 — Source Data for Expanded View and Appendix [file EMBR-23-e54978-s013.zip › Figure EV5_source numerical data.xlsx]

## Sheet: Figure EV5A
	Time [s]	TMBIM5WT #1	TMBIM5WT #2	TMBIM5WT #3	TMBIM5KO#1 -#1	TMBIM5KO#1 -#2	TMBIM5KO#1 -#3	TMBIM5KO#2 -#1	TMBIM5KO#2 -#2	TMBIM5KO#2 -#3
	0.5	161.42	191.79	150.19	48.54	68.4	46.569	70.157	85.268	59.285
	1	161.24	190.73	149.71	49.4	68.6	46.857	70.043	85.655	57.776
	1.5	161.19	190	148.34	49.43	68.79	46.036	70.341	85.358	55.721
	2	161.66	191	145.53	50.14	68.04	45.579	70.984	85.555	54.961
	2.5	159.22	191.02	143.71	50.68	67.59	45.499	70.763	85.838	52.714
	3	158.72	190.46	142.65	50.83	67.56	45.26	71.324	86.202	52.444
	3.5	158.75	190.19	144.72	50.21	66.52	44.306	71.374	86.357	52.998
	4	158.57	190.63	146.05	50.65	67.65	44.001	71.412	86.447	52.914
	4.5	158.42	191.02	146.31	51.89	68.2	44.058	71.091	87.063	53
	5	158.74	191.12	146.67	52.62	67.71	44.113	71.489	87.626	53.156
	5.5	159.05	191.15	145.11	53.18	66.9	44.548	71.294	87.512	53.251
	6	158.09	190.54	145.79	53.13	65.94	44.315	70.917	88.399	54.103
	6.5	159.27	188.79	146.08	52.45	66.62	44.339	70.834	88.128	54.318
	7	160.6	187.62	146.45	52.57	66.67	44.653	70.81	87.235	54.867
	7.5	161.02	187.43	147.18	51.76	67.15	45.003	70.033	87.565	54.568
	8	161.1	186.86	145.7	52.37	67.43	45.818	70.029	87.951	54.531
	8.5	160.58	187.15	145.65	51.76	65.78	46.417	69.788	88.954	54.536
	9	160.01	185.01	145.37	51.09	65.44	46.302	70.372	88.314	54.8
	9.5	159.62	185.8	146.59	49.72	66.47	45.744	69.85	88.548	55.274
	10	160.36	186.28	146.84	49.86	67.49	45.387	69.927	89.654	55.363
	10.5	160.75	186.87	147.54	49.71	67.22	45.857	70.032	90.26	54.933
	11	160.12	186.71	147.65	49.88	67.09	45.064	70.174	91.27	54.686
	11.5	159.69	187.82	147.55	50.21	67.69	44.759	69.909	91.34	54.65
	12	159.92	189.2	147.38	50.49	66.99	43.929	70.034	91.07	55.38
	12.5	160.53	189.52	148.52	50.76	67.29	44.07	70.309	91.91	55.496
	13	160.22	188.88	147.99	51.72	67.8	43.54	70.027	91.98	55.581
	13.5	160.09	190.42	147.07	52.49	68.08	44.053	69.243	92.67	55.618
	14	160.46	189.52	146.78	52.86	66.88	44.319	69.776	92.03	54.965
	14.5	159.27	188.89	146.98	51.96	67.56	43.649	69.663	90.93	55.004
	15	159.61	187.89	146.11	51.4	68.08	43.545	69.845	91.41	54.944
	15.5	158.62	188.81	146.23	51.22	68.61	44.712	69.151	91.14	53.827
	16	160.01	187.48	146.64	50.56	69.14	43.402	69.258	91.93	54.412
	16.5	160.19	186.16	146.71	50.27	69.49	44.398	69.174	92.76	54.376
	17	159.65	186.65	145.73	50.99	69.41	44.178	68.866	92.84	53.769
	17.5	160.2	186.8	146.07	50.09	69.98	44.686	68.806	91.62	53.723
	18	159.72	186.77	147.05	49.76	68.84	44.889	69.223	92.95	53.595
	18.5	160.15	186.3	146.52	49.19	70	44.352	68.248	94.46	53.535
	19	158.91	186.7	145.83	48.85	68.77	44.882	68.494	95.29	53.79
	19.5	159.33	188.14	146.51	49.7	68.83	45.048	68.397	94.29	54.172
	20	159.1	187.05	146.3	50.34	68.55	44.028	68.401	94.81	54.998
	20.5	157.95	187.11	145.56	51.07	67.67	44.754	68.946	95.13	54.043
	21	156.9	188.16	146.32	52.26	67.72	44.709	68.802	94.11	53.895
	21.5	157.02	187.36	145.95	51.71	67.89	43.997	69.155	94.01	53.944
	22	155.55	186.07	146.39	52.92	67.32	43.955	69.267	94.73	53.885
	22.5	155.81	186.45	146.61	51.85	67.74	43.379	69.273	94.07	53.945
	23	154.71	185.87	147.71	51.96	66.78	43.836	70	94.03	54.873
	23.5	155.77	185.97	149	52.99	66.6	43.688	69.108	94.3	54.701
	24	156.36	184.6	148.83	51.98	66.63	43.975	69.161	95.39	54.102
	24.5	157.3	185.32	149.35	52.23	67.23	45.729	69.092	94.97	54.292
	25	156.14	186.33	148.58	51.45	67.61	45.713	68.482	94.78	54.393
	25.5	156.57	184.25	146.8	52.08	67.7	46.214	68.783	96.13	53.597
	26	157.47	185.76	148.63	51.61	68.07	46.858	68.931	96.08	54.016
	26.5	157.85	187.21	148.67	49.47	67.72	47.222	69.191	95.97	54.353
	27	158.61	187.68	148.2	51.16	68.49	47.438	69.325	95.08	54.114
	27.5	157.89	188.91	147.42	50.88	68.76	47.657	69.411	94.41	53.407
	28	158.09	188.51	147.83	50.96	68.57	47.425	69.453	94.9	53.535
	28.5	157.11	188.38	147.48	53.05	68.53	46.52	69.68	93.61	54.05
	29	156.64	187.33	149.1	53.21	68.65	45.118	69.893	93.78	53.895
	29.5	158.15	188.07	150.51	53.78	68.57	46.591	70.558	93.9	54.251
	30	158.3	189	151.72	53.48	68.58	45.548	70.42	93.8	53.939
	30.5	157.08	187.27	150.91	54.11	68.04	45.858	70.605	94.68	54.891
	31	157.62	186.64	151.09	56.74	69.31	45.629	70.714	94.93	55.071
	31.5	157.34	186.53	151.22	56.08	68.85	44.872	70.876	95.22	56.222
	32	158.38	186.26	150.34	56.56	69.09	44.041	70.763	95.69	56.758
	32.5	158.55	186.58	149.23	56.68	69.7	45.127	71.867	95.02	56.542
	33	158.95	187.32	148.96	55.71	70.26	45.639	71.836	96.31	56.239
	33.5	158.38	188.85	147.73	55.2	68.76	46.131	72.52	96.49	56.113
	34	158.53	188.64	146.82	54.59	68.62	45.224	72.507	96.74	56.559
	34.5	158.12	188.08	146.8	52.98	69.3	45.493	72.857	96.83	57.152
	35	159.2	188.77	146.01	52.1	69.6	45.765	72.424	97.24	56.821
	35.5	159.29	188.49	145.81	50.77	68.72	45.786	71.954	97.13	56.928
	36	158.47	188.27	146.49	50.43	69.18	46.873	71.142	97.63	56.246
	36.5	157.88	188.05	146.48	50.03	69.52	48.097	70.914	97.78	56.323
	37	156.85	187.46	147.18	48.94	69.05	47.517	70.686	97.98	56.286
	37.5	157.21	187.98	147.17	48.33	69.07	47.603	70.546	97.99	56.356
	38	156.88	188.02	147.6	48.96	69.55	47.095	70.032	99.61	56.686
	38.5	155.98	187.85	148.48	49.49	69.36	46.888	69.247	99.7	56.765
	39	154.88	189.55	148.15	49.85	68.77	47.397	69.652	99.61	57.052
	39.5	155.34	188.73	149.43	49.69	68.06	46.658	70.037	98.47	56.956
	40	155.93	188.88	148.31	48.93	67.64	47.717	70.055	98.83	57.081
	40.5	156.77	188.91	148.12	49	67.71	47.177	70.476	99.02	56.885
	41	156.49	189.07	150.13	50.16	68.03	46.639	70.582	98.76	56.759
	41.5	156.85	189.76	149.89	50.7	68.51	46.502	70.177	99.47	57.014
	42	156.36	188.43	150.21	50.55	67.57	46.664	69.891	99.42	57.34
	42.5	156.94	188.15	149.67	50.05	67.88	46.987	69.345	98.58	58.186
	43	156.92	186.58	149.24	50.37	69.52	47.359	70.29	98.51	58.231
	43.5	158.38	186.14	149.05	52.01	68.81	46.892	70.315	98.68	58.75
	44	158.26	187.17	148.58	53.53	69.16	48.452	69.441	98.23	58.289
	44.5	156.66	187.4	149.17	53.63	70.32	47.794	69.389	98.15	58.035
	45	156.3	185.81	148.64	54.3	71.14	47.783	70.2	97.64	58.111
	45.5	156.17	185.3	147.28	53.79	69.88	47.637	70.326	97.53	57.298
	46	154.97	184.82	147.7	53.6	68.4	48.157	70.835	97.52	57.332
	46.5	154.61	186.46	148.76	54.53	68.82	48.475	70.773	98.31	57.497
	47	155.4	185.14	148.78	54.11	68.76	49.043	71.573	98.43	57.115
	47.5	154.91	185.72	149.88	54.37	67.67	49.575	71.077	99.64	56.634
	48	154.53	185.5	150.63	53.88	67.7	49.433	70.232	99.91	55.823
	48.5	153.39	185.24	150.83	53.14	68.63	48.21	70.746	101.85	56.598
	49	154.93	185.45	151.19	53.84	68.54	47.454	71.491	102.93	56.679
	49.5	155.06	186.74	152.4	53.93	67.52	47.437	70.976	102.89	57.159
	50	156.73	186.91	152.57	53.95	68.25	47.347	70.825	103.02	58.385
	50.5	159.53	186.58	152.53	54.19	70.53	46.402	70.593	102.1	58.872
	51	159.57	185.52	151.18	53.97	70.71	46.904	71.188	102.13	58.469
	51.5	159.96	186.38	151.64	55.05	70.97	46.57	70.701	102.2	58.72
	52	161.88	187.02	149.9	54.72	70.33	46.599	70.072	101.96	59.142
	52.5	162.35	185.68	148.89	53.91	69.83	46.811	70.356	102.01	59.19
	53	163.03	184.96	148.97	54.24	68.91	46.92	70.216	99.08	57.972
	53.5	162.47	183.55	149.05	54.38	68.57	48.238	69.886	99.64	58.568
	54	161.55	184.25	147.85	55.15	69.32	48.275	70.487	101.77	56.816
	54.5	161.57	186.2	149.57	56.28	69.93	52.98	71.267	103.66	57.489
	55	165.96	207.75	157.91	64.31	74.64	79.1	73.809	107.56	57.884
	55.5	183.61	245.26	174.85	82.05	98.12	119.36	83.715	115.3	68.043
	56	210.73	299.66	200.48	102.73	130.98	158.43	101.18	130.41	96.029
	56.5	231.29	348.88	238.33	129.96	160.86	211.08	127.85	152.72	134.44
	57	254.7	400.79	277.56	169.16	202.85	270.05	162.05	187.37	186.22
	57.5	290.11	451.74	309.65	221.1	258.73	332.38	200.16	228.37	245.52
	58	335.69	508.2	344.52	280.32	320.89	393.2	248.88	271.23	309.46
	58.5	374.32	562.69	381.24	339.42	384.19	454.68	304.46	315.01	375.04
	59	407.96	616.8	421.32	403.83	446.47	511.72	362.66	358.62	439.66
	59.5	439.6	650.3	457.38	460.61	500.26	548.18	419.92	401.54	504.18
	60	458.41	662.59	483.57	511.42	537.66	566.18	467.72	441.29	559.87
	60.5	470.22	663.4	505.23	559.19	569.52	586.23	509.68	475.3	600.51
	61	494.35	666.83	512.43	600.94	604.63	590.4	543.61	505.02	629.58
	61.5	516.04	669.02	521.04	630.81	628.95	590.05	569.36	520.24	648.11
	62	525.39	670.86	533.97	644.94	641.09	585.2	592.68	532.16	658.07
	62.5	524.57	672.75	547.19	654.93	644.06	585.78	606.09	541.56	661.59
	63	531.75	671.78	559.28	661.76	644.16	582.66	611.19	552.74	662.53
	63.5	540.12	669.62	564.12	664.47	648.54	581.16	613.56	565.09	666.25
	64	548.06	669.87	565.59	669.83	659.23	580.84	615.76	577.21	667.69
	64.5	557.99	674.02	567.48	668.82	662.57	582.05	619.16	587.49	668.94
	65	562.31	669.53	565.04	666.63	663.59	583.36	621.88	594.66	665.58
	65.5	561.48	669.09	565.8	668.22	665.44	585.86	623.98	601.35	665.82
	66	560.28	667.81	563.81	667.02	666.87	585.07	624.81	611.83	662.43
	66.5	559.05	668.18	564.74	670.08	665.68	586.57	624.39	616.84	660.26
	67	558.1	662.37	559.89	666.91	666.17	585.26	619.94	620.81	658.31
	67.5	557.02	658.74	555.41	667.13	668.95	586.73	613.98	622.66	661.53
	68	557.17	655.4	552.77	664.99	668.17	586.5	612.85	625.6	658.83
	68.5	556.33	652.74	551.1	662.25	661.92	581.5	606.7	626.76	659.44
	69	556.02	647.72	552.78	661.86	662.04	578.89	602.52	626.43	658.4
	69.5	556.1	647.69	552.17	661.35	659.76	577.01	594.62	628.02	656.41
	70	554.66	645.95	550.82	656.72	658.06	573.47	589.65	626.98	654.41
	70.5	555.68	644.34	548.73	656.05	654.12	572.54	585.37	624.09	652.55
	71	555.61	643.09	546.2	654.92	651.45	572.92	577.66	624.9	651.95
	71.5	554.56	641.88	545.43	654.18	650.56	568.54	573.57	623.1	650.5
	72	553.8	641.22	544.49	654.46	645.72	566.26	570.45	619.06	646.91
	72.5	553.82	639.83	541.52	655.46	643.06	563.61	561.84	612.52	642.27
	73	552.01	638.01	538.68	654.43	641.63	560.33	557.27	605.41	638.06
	73.5	548.46	639.15	534.23	653.25	640.86	561.42	551.3	598.81	635.35
	74	548	636.41	533	650.01	641.38	558.55	548.79	593.23	632.89
	74.5	547.44	634.59	529.55	648.29	642.37	559.49	542.66	587.28	628.29
	75	546.23	633.92	525.77	648.51	639.13	559.04	533.04	583.1	626.1
	75.5	543.83	632.5	524.44	645.63	639.15	556.96	526.83	576.56	622.46
	76	542.71	630.28	522.76	646.64	636.54	557.89	519.23	569.78	620.29
	76.5	542.71	625.64	518.4	643.85	637.96	556.25	511.39	564.05	615.94
	77	539.47	625.5	516.23	641.94	634.82	557.35	501.49	557.26	615.47
	77.5	538.48	621.61	512.75	640.91	633.65	560.53	491.91	553.49	612.06
	78	535.92	618.32	511.17	638.07	630.53	558.88	480.14	547.85	609.09
	78.5	531.96	615.29	506.39	640.59	627.72	560.68	468.23	540.13	606.68
	79	528.92	611.37	505.31	640.97	625.18	560.23	456.76	534.44	602.94
	79.5	524.57	609.81	506.27	637.86	627.36	561.56	447.35	526.26	595.8
	80	523.11	606.5	501.01	636.4	625.1	560.36	435.22	518.95	592.89
	80.5	521.38	606.8	497.01	634.79	626.09	559.92	424.95	515.07	586.43
	81	518.29	606.55	495.35	635.53	626.07	559.39	414.71	507.06	584.38
	81.5	520.41	602.23	493.43	634.8	627.84	556.63	407.52	499.98	576.88
	82	515.6	600.21	491.63	634.48	629.95	557.33	398.67	490.69	572.96
	82.5	515.35	599.78	486.11	636.75	632.06	557.59	390.74	484.33	570.17
	83	514.4	599.13	483.71	635.18	632.37	555.66	380.67	477.13	566.43
	83.5	510.6	596.62	479.12	632.94	629.12	553	369.13	469.67	563.13
	84	509.46	593.18	473.86	633.78	629.22	548.51	360.31	460.08	560.21
	84.5	509.45	589.14	470.75	634.15	627.13	549.21	353.7	454.51	552.21
	85	508.42	584.53	468.2	632.73	625.3	545.91	345.36	444.51	548.93
	85.5	505.6	579.88	465.25	632.14	621.22	544.5	337.81	437.33	539.76
	86	498.54	578.01	461.05	633.57	619.72	545.6	327.74	432.01	533.3
	86.5	497.54	576.47	458.28	633.21	615.23	543.28	318.97	424.53	522.58
	87	493.1	572.47	456.18	632.83	610.45	540.07	310.9	414.5	514.04
	87.5	490.9	569.41	452.23	631.46	610.42	536.74	304.89	407.07	500.48
	88	490.47	568.09	448.81	633.01	610.2	537.79	299.09	396.33	488.5
	88.5	487	563.27	444.1	634.08	608.46	539.22	292.03	387.11	480
	89	482.68	561.43	442.74	636.37	607.64	535.91	284.13	377.2	473.39
	89.5	478.01	556.43	439.07	636.92	608.09	534.71	274.14	368.13	464.99
	90	475.43	554.49	434.48	634.46	608.19	533.77	265.31	359.52	459.33
	90.5	474.8	551.09	431.53	632.98	606.13	529.85	257.28	347.08	455.19
	91	474.37	545.88	426.48	631.47	606.01	526.98	248.65	336.12	450.66
	91.5	475.99	543.1	422.94	629.95	606.58	525.18	241.86	328.21	444.94
	92	473.5	539.44	417.91	631.8	601.21	526.02	234.54	317.61	443.06
	92.5	470.69	534.15	414.36	629.25	598.09	524.95	229.37	310.02	440.79
	93	467.54	531.67	409.59	626.9	596.86	524	223.99	301.87	435.88
	93.5	462.21	525.75	403.51	621.53	597.97	523.69	220.07	292.9	428.81
	94	460.41	523.66	399.7	619.39	593.22	525.07	218.32	285.55	420.87
	94.5	456.14	520.41	396.03	619.13	592.21	526.04	216.11	279.14	415.29
	95	453.12	518.07	389.65	617.11	591.51	528.35	214.89	273.81	408.94
	95.5	446.64	515.12	385.32	615.66	591.07	529.63	214.4	267.88	404.61
	96	438.96	510.31	380.45	615.18	589.84	529.59	211.34	260.97	397.59
	96.5	435.59	507.26	375.51	611.95	590.31	528.22	209	255.65	390.61
	97	431.71	506.29	370.39	609.54	591.53	526.86	206.15	248.56	383.11
	97.5	430.58	500.09	368.5	606.74	589.88	526.01	203.66	243.64	375.19
	98	428.46	497.12	363.28	606.72	589.89	524.28	199.71	239.49	369.28
	98.5	424.93	493.56	358.24	605.86	589.53	523	196.38	232.22	363.57
	99	423.51	490.34	354.12	604.39	588.96	520.43	192.18	225.7	355.52
	99.5	421.5	483.25	350.79	604.56	586.94	517.17	188.3	218.65	346.17
	100	419.24	479.32	345.37	604.07	585.31	514.94	184	214.54	340.7
	100.5	416.38	476.27	339.83	599.66	584.17	512.78	181.74	210.52	331.41
	101	412.02	469.91	335.73	599.56	581.76	510.73	179.05	204.94	327.13
	101.5	405.47	463.18	331.47	600.63	579.09	508.24	176.21	201.47	321.32
	102	401.37	461.94	325.7	601.11	578.85	503.76	174.17	197.35	314.55
	102.5	400.3	458.78	321.03	598.53	574.96	503.24	171.66	193.91	308.55
	103	397.15	452.49	316.72	597.81	572.5	500.22	170.6	191.2	300.92
	103.5	392.56	446.74	310.92	596.59	570.63	496.84	168.9	187.88	294.25
	104	388.72	443.05	309.5	592.55	568.03	494.57	167.94	186.51	288.03
	104.5	385.67	436.97	305.75	591.66	568.67	493.54	168.66	183.87	279.75
	105	383.18	428.9	302.96	590.71	566.85	492.21	166.83	181.28	274.05
	105.5	379.23	423.62	300.32	590.07	566.42	492.09	166.31	179.06	266.8
	106	380.27	418.77	296.94	588.4	563.97	491.46	163.98	175.56	261.33
	106.5	373.49	412.31	293.16	586.39	561.17	493.77	163.75	172.87	255.51
	107	367.72	405.74	290	588.38	559.93	492.13	163.88	169.88	249.06
	107.5	362.69	400.95	286.91	586.61	560.9	490.36	163.46	168.22	245.49
	108	357.71	395.2	284.2	586.3	557.63	492.25	162.93	166.27	242.18
	108.5	352.99	389.34	276.9	587.65	558.03	492.37	163.05	163.56	238.69
	109	348.86	383.22	274.69	585.65	552.92	491.07	160.97	160.41	234.51
	109.5	345.89	377.97	271.09	588.6	553.69	490.39	161.16	159.54	231.22
	110	343.06	373.91	269.23	586.82	554.94	488.75	159.53	158.21	226.64
	110.5	337.01	368.73	265.37	586.74	554.92	489.21	159.45	157.21	222.67
	111	335.05	362.92	263.19	587.02	550.86	488.67	156.7	155.69	220.28
	111.5	329.64	358.19	259.69	586.95	550.97	486.52	155.96	153.23	217.3
	112	326.62	351.56	257.14	587.35	547.44	487.2	154.5	151.29	213.86
	112.5	322.16	344.13	254.01	584.79	547.19	485.78	154.6	149.61	210.22
	113	317.57	340.1	252.52	584.08	546.13	484.63	153.81	148.14	207.7
	113.5	313.77	334.89	249.46	582.49	543.96	484.08	153.32	147.81	202.66
	114	308.54	329.89	247.45	579.89	539.65	482.49	152.43	144.9	199.5
	114.5	303.52	323.31	244.36	576.58	535.94	482.92	152.05	145.04	196.64
	115	300.72	315.58	242.51	574.09	534.43	478.98	152.76	144.3	191.75
	115.5	295.91	310.24	241.41	573.6	536.44	477.2	153.27	143.37	189.14
	116	293.31	303.23	240.87	570.49	532.56	476.98	152.8	143.24	186.56
	116.5	289.11	297.61	239.02	568.01	531.69	473.21	152.1	143.81	183.97
	117	287.52	295.04	238.71	567.89	529.64	471.33	152.16	143.95	180.89
	117.5	283.36	287.15	236.68	565.75	526.32	469.88	151.73	144.57	178.08
	118	279.14	282.61	236.02	563.81	526.86	467	151.37	143.72	177.18
	118.5	275.32	277.12	232.52	560.12	525.3	467.59	151.61	144.72	174.94
	119	272.45	272.78	228.84	561.35	525	466.59	151.04	144.3	173.19
	119.5	268.78	269.3	227.95	561.98	523.17	466.67	151.29	143.67	172.47
	120	264.55	263.6	224.51	560.99	521.66	462.47	150.49	145.48	170.55
	120.5	262.67	260.45	221.75	559.92	521.73	461.56	150.95	144.53	169.78
	121	259.74	256.11	218.89	559.49	519.55	460.77	151.65	144.59	167.47
	121.5	255.66	250.2	215.99	560.86	520.48	459.69	150.77	144.78	165.62
	122	252.33	247	214.34	558.08	519.29	458.96	151.56	144.22	165
	122.5	249.75	244.07	211.94	558.97	517.89	456.57	152.46	144.21	164.49
	123	248.29	243.03	211.54	560.19	516.2	453.7	152.95	144.83	162.69
	123.5	244.49	241.46	211.29	559.67	511.87	450.24	154.09	145.12	162.42
	124	241.31	239.6	209.91	559.02	511.15	447.29	153.56	144.38	161.99
	124.5	242.64	238.12	208.12	556.54	507.9	445.89	154.07	142.24	162.56
	125	239.83	234.79	207.1	553.44	504.95	444.99	153.73	142.56	159.22
	125.5	237.32	231.72	205.48	553.79	503.97	445.47	153.01	142	158.1
	126	234.74	230.56	205.64	551.86	500.8	444.39	153.47	142.09	157.51
	126.5	233.58	229.19	205.32	552.86	500.56	440.69	152.45	142.14	155.91
	127	231.74	226.36	204.97	551.46	497.13	442.95	151.37	142.8	154.08
	127.5	227.86	222.4	204.23	551.46	497.68	442.08	150.81	141.14	153.33
	128	225.88	218.67	202.53	547.41	497.27	442.36	150.02	140.35	151.81
	128.5	226.35	216.46	200.82	544.93	493.52	441.62	149.11	141.55	151.37
	129	223.45	213.72	201.43	545.18	492.9	440.58	149.12	141.82	148.51
	129.5	219.69	210.9	200.64	545.13	489.47	438.18	149.43	141.02	148.27
	130	218.41	210.05	200.46	543.72	486.58	435.46	149.43	141.22	146.52
	130.5	217.1	208.66	198.71	542.43	484.08	433.82	149.59	140.89	147.15
	131	215.49	207.29	197.06	539.7	480.21	432.26	149.12	140.65	146.76
	131.5	212.92	206.57	195.27	539.42	479.89	429.29	150.17	140.78	147.66
	132	211.85	205.74	194.32	536.67	475.55	425.83	150.48	141.4	148.52
	132.5	211.5	202.43	193.8	537.7	472.68	421.15	150.23	141.23	146.53
	133	208.93	199.58	193.95	536.81	470.41	419.58	150.75	140.72	145.78
	133.5	205.16	197.85	193.32	534.78	468.26	419.55	151.18	140.72	145.88
	134	204.79	197.66	192.46	534.34	466.81	417.22	151.53	142.14	146.76
	134.5	202.48	196.87	191.05	532.23	464.5	415.31	151.66	141.88	148.46
	135	200.93	194.98	189.73	528.4	460.36	413.67	150.94	141.06	148.28
	135.5	200.32	192.39	190.03	528.42	457.52	412.21	150.48	141.71	148.83
	136	200.15	189.78	189.63	526.76	454.84	409.05	149.38	142.23	146.59
	136.5	200.18	189.78	190.06	526.19	453.72	408.73	148.09	142.99	145.86
	137	198.74	190.54	189.39	523.31	452.26	408.16	147.24	143.87	147.41
	137.5	197.52	189.94	188.43	521.59	451.33	405.83	145.27	144.47	147.71
	138	197.56	188.6	187.86	519.97	447.44	401.41	142.42	146.38	147.93
	138.5	196.78	186.56	186.64	516.6	445.37	398.85	139.15	145.61	147.14
	139	196.59	184.97	186.05	515.9	443.59	397.72	138.3	145.95	145.81
	139.5	197.07	183.91	186.26	515.36	441.84	394.7	137.3	146.34	143.75
	140	194.48	183.22	185.09	514.29	439.62	392.35	137.13	146.91	141.65
	140.5	192.53	182.56	183.32	511.91	436.7	391.43	136.66	146.94	142.23
	141	190.95	179.49	181.1	511.27	431.42	388.26	137.17	146.47	142.37
	141.5	190.69	177.1	180.82	510.64	427	385.15	138.11	146.65	141.12
	142	190.12	177.35	180.66	508.27	423.6	383.87	138.84	146.33	139.42
	142.5	189.91	178.38	179.17	504.55	421.79	383.1	139.84	144.6	139.1
	143	189.77	178.77	178.33	505.11	419.43	382.09	141.49	146.4	139.86
	143.5	188.85	177.59	177.88	504.62	415.82	379.56	141.85	147.18	140.27
	144	188.54	178.35	176.71	503.53	412.29	376.27	142	148.49	141.06
	144.5	189.27	177.46	175.9	502.79	410.72	375.29	141.8	148.7	140.39
	145	190.08	177.17	176.15	500.23	408.57	373.1	142.41	149.4	140.88
	145.5	189.39	177.36	176.5	498.38	407.54	373.18	143.89	149.63	139.69
	146	188.26	178.14	175.42	497.96	407.75	370.95	143.28	149.21	140.84
	146.5	186.98	175.32	174.18	498.73	406.18	367.61	144.78	151.31	140.12
	147	186.17	173.98	174.36	500.22	403.36	366.14	145.99	151.81	140.73
	147.5	185.48	173.51	174.99	497.53	400.19	362.62	145.57	151.08	141.32
	148	183.78	173.83	174.62	494.95	397.66	361.75	146.32	151.6	142.56
	148.5	181.74	171.82	175.27	494.25	396.13	360.94	146.55	151.81	141.51
	149	181.03	170.92	175.01	490.88	390.78	357.99	148.21	152	142.45
	149.5	179.97	170.42	175.18	490.06	387.37	356.13	148.29	151.95	142.5
	150	179.59	170.22	172.85	488.22	386.85	353.29	147.44	152.11	144.25
	150.5	179.99	169.97	171.49	486.87	383.93	352.24	148.36	152.32	145.16
	151	180.18	170.31	171.7	484.59	378.96	350.63	147.52	152.37	147.54
	151.5	178.98	169.31	169.62	481.93	375.36	348.81	147.13	152.61	147.59
	152	177.74	168.45	168.48	479.85	372.87	347.45	148.42	153.68	146.31
	152.5	177.99	167.3	169.2	475.56	369.62	344.07	147.5	152.92	145.56
	153	177.77	167.81	169.03	471.39	368.01	341.32	148.19	152.13	147.22
	153.5	177.55	168.07	169.43	468.74	366.27	340.85	146.88	152	146.89
	154	177.61	167.86	170.47	467.91	362.27	336.94	147.78	151.88	146.34
	154.5	177.34	166.09	172.9	464.63	356.87	334.27	146.5	152.5	145.78
	155	175.82	167.22	174.51	463.22	354.01	332.53	146.29	153.48	144.54
	155.5	174.85	167.44	173.92	463.25	352.82	330.58	146.15	153.68	143.58
	156	174.68	167.6	175.62	460.34	348.69	327.24	146.02	155.21	143.25
	156.5	174.99	166.23	176.99	460.79	346.34	324.88	146.14	154.56	144.28
	157	174.28	167.6	175.41	460.52	344.22	322.87	146.56	155.96	144.83
	157.5	175.42	166.81	174.37	460.45	337.35	320.18	147.25	158.16	144
	158	174.13	167.13	173.56	459.11	335.38	317.78	148.25	159.64	144.79
	158.5	173.06	166.7	171.45	458.29	332.18	315.93	146.82	161.24	145.81
	159	172.4	167.13	169.4	458.31	327.32	313.46	149.3	161.24	145.84
	159.5	172.12	164.92	169.69	455.49	322.14	309.5	148.71	162.18	146.26
	160	171.41	165.19	169.85	452.17	316.51	308.37	149.6	161.32	147.19
	160.5	171.85	165.1	168.78	450.1	314.07	307.4	151.1	160.77	147.99
	161	171.62	165.76	167.7	448.05	308.6	306.24	152.35	162.12	147.48
	161.5	171.95	164.98	168.5	445.99	305.54	304.04	153.08	161.88	148.58
	162	170.94	164.72	168.61	444.88	305.27	303.7	152.8	161.6	149.24
	162.5	170.46	163.56	168.54	442.51	300.95	299.91	153.09	160.59	150.01
	163	171.05	163.15	167.87	438.94	297.91	299.07	154.45	159.95	151.29
	163.5	170.08	163.06	169.8	435.79	295.57	297.54	152.57	160.57	151.6
	164	169.82	162.68	168.72	433	293.81	297.41	154.42	160.03	152.42
	164.5	168.82	162.95	168.54	430.88	291.66	294.2	153.95	160.02	152.44
	165	168.56	162.27	169.36	429.52	290.3	290.16	153.62	160.91	152.9
	165.5	167.91	162.66	168.77	427.88	288.72	287.94	153.7	160.7	153.66
	166	167.48	161.76	168.29	426.93	285.34	286.1	153.36	160.56	152.51
	166.5	166.33	162.26	167.24	423.76	281.61	283.76	153.68	160.53	152.31
	167	167.08	162.63	167.75	424.22	280.51	281.75	153.69	160.24	152.47
	167.5	167.01	161.84	167	421.33	278.95	279.52	153.81	160.43	152.06
	168	167.68	162.2	165.77	420.75	277.41	277.57	155.69	160.25	151.42
	168.5	167.14	162.54	165.02	418.77	273.91	274.13	155.22	161.29	152.84
	169	168.01	161.91	164.34	414.34	272.32	271.14	155.89	162.2	153.7
	169.5	167.55	161.6	162.81	413.58	267.67	271.34	156.85	161.82	153.19
	170	167.11	160.94	163.59	409.91	265.97	268.49	156.69	163.03	153.87
	170.5	166.76	161.01	163.97	404.98	262.99	266.71	156.87	162.97	155.53
	171	166.3	160.32	164.72	401.88	261.46	263.75	157.24	162.76	156.66
	171.5	165.76	160.62	164.06	397.73	258.85	261.67	156.77	165.9	157.5
	172	164.69	162.16	165.98	396.75	255.47	259.31	157.52	165.63	157.18
	172.5	162.5	161.76	165.1	390.56	252.39	257.16	156.43	166.61	159.5
	173	162.3	161.7	165.53	387.6	250.06	255.09	155.89	166.24	157.71
	173.5	161.15	161.77	165.27	386.29	246.38	254.16	155.93	167.67	157.1
	174	160.34	161.3	166.46	383.06	245.92	251.16	155.09	167.18	156.9
	174.5	160.16	161	165.62	381.26	243.17	249.28	154.53	167.84	157.81
	175	160.34	161.88	166.76	380.27	243.19	247.75	155.37	168.38	156.14
	175.5	159.89	161.88	165.54	378.19	240.04	245.64	155.01	169.26	155.42
	176	160.04	160.69	166.09	376.81	237.61	244.87	155.06	167.66	155.48
	176.5	160.43	160.11	165.46	374.83	236.81	243.42	154.05	168.02	156.53
	177	160.89	160.16	165.89	373.79	236.6	242.83	153.78	168.49	156.38
	177.5	160.37	159.78	166.05	373.23	234.83	241.01	154.98	169.03	158.13
	178	161.1	158.82	166.11	372.48	235.07	239.31	155.98	167.66	159.74
	178.5	162.4	158.82	164.26	371.75	231.92	236.53	157.7	169.62	161.1
	179	162.16	159.62	164.72	369.76	229.48	235.73	157.71	168.15	160.26
	179.5	162.74	158.71	163.38	367.54	225.66	233.04	157.97	169.47	161.31
	180	163.2	158.45	163.43	364.84	224.06	231.48	158.39	169.94	162.17
	180.5	162.82	159.34	163.3	361.87	221.82	230.11	159.37	170.35	162
	181	161.65	159	163.29	358.62	219.89	229.09	161.4	170.25	160.98
	181.5	161.66	158.85	163.89	357.73	216.26	225.35	162.57	170.08	159.12
	182	162.76	160.06	162.98	354.09	213.41	224.46	163.59	169.55	159.64
	182.5	162.9	160.14	162.19	351.03	212	222.35	163.38	170.66	159.14
	183	161.61	159.14	163.34	345.63	211.87	222.08	163.64	170.37	158.54
	183.5	162.35	158.43	163.23	342.8	209.09	220.4	163.58	171.32	159.67
	184	160.74	158.07	162.57	341.35	208.13	217.89	164.54	171.09	161.01
	184.5	161.5	157.43	163.7	341.04	207.52	217.17	164.5	170.82	161.61
	185	161.39	158.19	162.92	338.77	206.14	214.73	165.3	171.71	162.63
	185.5	162.26	157.22	163.17	336.55	204.13	210.79	163.5	173.49	164.24
	186	162.31	158.32	162.75	331.22	203.81	209.4	164.25	173.72	165.66
	186.5	161.05	155.56	162.9	327.2	202.49	208.27	164.45	175.43	164.84
	187	159.8	156.44	163.32	323.59	201.21	207.53	164.85	175.96	165.04
	187.5	160.15	157.14	162.45	322	199.63	205.23	164.01	176.13	167.22
	188	158.98	156.78	162.04	318.55	200.23	203.93	164.44	175.73	166.52
	188.5	160.04	156.99	162.98	315.85	199.4	203.67	163.97	176.01	165.85
	189	159.39	156.96	162.01	311.13	197.72	203.19	164.38	175.86	165.49
	189.5	160.29	156.1	162.96	307.68	196.7	202.4	166.03	176.11	165.8
	190	160.1	156.72	162.54	303.36	195.96	202.25	167.27	175.26	164.62
	190.5	160.47	155.47	162.66	302.88	195.11	202.72	166.86	176.32	164.78
	191	160.59	156.82	162.12	302.45	194.66	201.94	166.8	175.25	164.29
	191.5	161.19	155.51	162.06	300.59	192.81	200.62	167.01	175.51	163.67
	192	161.27	157.5	162.72	298.28	191.94	199.09	167.56	176.82	163.44
	192.5	161.52	158.57	162.86	294.86	190.42	197.33	168.1	177.83	163.04
	193	159.99	159.13	162.38	291.23	188.25	196.49	168.57	177.41	163.69
	193.5	159.49	159.67	162.05	290.08	186.93	193.93	170.11	177.91	165.17
	194	158.33	159.22	160.83	286.59	185.8	191.79	169.96	177.8	165.43
	194.5	157.78	158.95	160.55	284.5	184.43	191.57	170.78	178.52	165.83
	195	158.24	158.62	159.23	283.15	181.84	190.03	169.97	178.14	165.38
	195.5	158.99	158.39	158.92	280.12	181.63	188.77	169.59	178.63	165.7
	196	159.44	159.6	159.05	278.11	179.51	186.92	170.3	178.06	166.79
	196.5	159.11	157.56	158.23	275.6	177.55	185.94	169.89	177.93	165.44
	197	159	156.83	157.31	274.25	175.89	185.03	168.85	179.03	165.93
	197.5	159.98	155.98	155.92	272.05	175.78	182.33	167.83	179.46	166.15
	198	160.34	156.78	156.72	269.88	174.37	182.02	168.17	180.49	166.32
	198.5	160.77	157.17	156.67	270.39	172.09	181.45	167.63	180.43	167.55
	199	161.97	157.12	156.56	269.01	170.15	179.23	167.6	180.57	168.44
	199.5	161.04	156.72	156.73	264.98	170.26	178.07	169.68	179.64	169.11
	200	160.31	156.81	156.67	261.49	168.91	177.37	170.21	179.31	170.51
	200.5	159.41	157.42	157.03	256.86	168.35	177.35	169.94	180.87	170.35
	201	158.85	157.96	158.06	254.44	168.17	177.4	169.57	181.44	171.55
	201.5	159.5	157.04	158.67	252.13	167.85	176.66	170.11	181.04	171.97
	202	160.02	157.09	161.07	252.75	167.78	177.26	170.19	180.69	172.98
	202.5	160.01	156.55	160.28	251.3	168.24	176.73	170.66	180.07	173.05
	203	159.14	156.81	159.84	248.86	168.47	176.35	169.9	179.7	172.02
	203.5	157.64	158.46	160.57	246.61	167.94	177.15	169.22	180.07	172.97
	204	157.31	158.84	160.01	245.41	166.62	176.41	169.37	181.92	174.55
	204.5	158.05	159.07	160.85	245.51	164.44	174.18	169.33	182.46	173.87
	205	157.86	158.92	160.18	244.8	164.54	173.88	169.96	181.76	174.44
	205.5	158.39	159.1	158.81	243.26	162.99	172.84	171.98	181.05	174.11
	206	157.75	159.69	157.74	241.63	161.64	171.83	174.28	180.23	174.48
	206.5	157.23	159.88	155.02	238.21	161.06	170.44	175.51	180.61	173.89
	207	157.48	158.71	154.99	234.77	160.1	168.55	174.54	180.59	172.72
	207.5	158.55	158.14	155.66	231.44	159.7	167.09	174.26	182.55	172.18
	208	159.1	157.66	154.5	230.5	160.52	164.99	175.13	181.91	171.22
	208.5	160.64	157.01	155.23	229.09	161.13	162.97	173.31	180.55	170.79
	209	160.15	157.32	154.31	226.64	161.94	162.59	174.2	181.25	172.05
	209.5	160.36	156.47	153.54	224.9	160.66	160.67	173.91	180.81	172.44
	210	159.61	156.53	153.64	223.46	160.53	159.41	173.89	182.08	172.95
	210.5	159.06	157.06	154.38	222.31	161.69	159.33	173.49	182.97	172.41
	211	158.81	157.41	155.73	219.63	159.75	159.39	175.17	183.01	173.53
	211.5	159.61	158.34	156.45	218.5	160.57	159.5	176.24	184.19	174.45
	212	158.04	158.64	156.8	216.54	160.36	160.1	177.37	181.57	173.62
	212.5	157.22	156.51	156.21	215.08	159.08	160.42	177.81	182.08	173.92
	213	156.81	158.16	156.81	212.46	158.27	160.66	178.83	183.56	174.62
	213.5	156.06	156.61	156.85	209.98	157.59	161.09	178.86	183.96	173.89
	214	156.15	157.84	158.14	209.08	157.19	161.41	179.57	186.43	173.78
	214.5	157.32	158.17	158.31	207.73	156.76	161.03	178.47	184.82	173.74
	215	157.56	156.48	158.89	206.22	155.75	160.42	178.12	185.12	174.99
	215.5	156.7	156.34	158.66	205.54	156.79	158.59	176.39	186.6	173.21
	216	155.91	156.31	158.56	204.88	154.99	157.32	175.65	185.55	173.34
	216.5	156.07	156.52	157.54	204.69	153.7	156.12	177.18	186.24	174.43
	217	155.14	157.5	158.23	203	152.37	155.65	176.5	187.3	175.19
	217.5	153.78	154.96	157.5	201.77	151.53	154.58	177.91	186.63	174.09
	218	154.57	154.73	157.91	200.43	151.88	154.96	177.63	186.22	173.79
	218.5	153.13	154.73	156.44	198.6	152.23	153.51	177.32	184.61	173.48
	219	152.38	154.1	156.93	198.62	152.02	153.87	177.5	184.49	173.96
	219.5	151.85	155.64	157.5	197.14	152.03	153.93	177.09	184.01	172.44
	220	153.11	154.97	157.47	194.24	151.2	154.64	176.77	183.45	173.7
	220.5	152.2	154.02	156.68	192.4	152.05	154.54	177.26	184.18	174.02
	221	152.11	154.94	155.85	191.3	152.91	153.55	175.23	185.87	175.14
	221.5	153.25	154.55	155.34	189.86	153.88	153.84	175.93	185.52	174.78
	222	153.51	156.02	155.99	188.69	154.55	154.58	176.29	185.65	175.35
	222.5	152.76	157.51	155.52	187.46	154.12	152.53	175.54	186.31	174.98
	223	155.13	155.41	155.43	187.9	153.45	154.11	175.54	186.68	176.48
	223.5	156.37	155.79	155.17	186.54	152.82	152.88	176.48	186.78	176.34
	224	157.19	155.84	155.14	185.64	151.35	152.53	177.88	187.71	178.39
	224.5	156.28	155.75	154.45	185.91	149.93	152.95	179.14	188.2	177.95
	225	156.5	157.01	155.2	183.79	148.51	153.61	179.26	187.58	178.19
	225.5	156.67	156.16	156.14	182.28	147.5	154.47	180.79	187.18	176.89
	226	157.01	156.53	157.41	181.86	148.29	151.95	180.85	186.14	176.31
	226.5	157.82	156.86	156.17	181.95	147.18	152.03	179.7	186.66	176.18
	227	159.1	156.83	156.2	181.41	147.63	151.75	180.72	186.74	178.24
	227.5	158.45	157.92	157.6	179.63	148.27	150.33	181.28	185.27	176.99
	228	157.23	158.24	156.63	176.38	148.21	151.21	180.56	186.56	176.32
	228.5	157.08	159.4	155.39	174.93	149.28	150.59	179.96	185.83	175.65
	229	157.49	159.92	155.8	173.02	149.93	150.34	180.12	185.4	177.68
	229.5	157.65	158.52	155.5	171.97	149.46	148.22	179.77	187.05	177.41
	230	157.86	157.94	155.78	171.91	149.78	147.8	179.68	186.64	178.72
	230.5	158.21	158.38	155.53	170.18	149.18	148.13	180.57	187.53	179.51
	231	156.56	158.53	156.35	168.31	149.02	147.38	181.49	186.25	180.06
	231.5	155.95	158.19	156.88	168.22	147.52	146.52	180.14	186.73	178.08
	232	155.43	158.35	155.97	166.19	146.32	146.62	179.17	186.49	178.66
	232.5	154.66	157.61	156.4	166.27	146.67	146.05	180.53	186.71	178.64
	233	153.97	155.92	157.28	165.27	145.27	144.08	181.54	187.74	180.44
	233.5	153.86	155.71	158.18	166.28	146.26	143.65	181.11	188.04	179.22
	234	153.64	156.63	158.02	166.64	145.81	145.52	181.69	188.14	178.99
	234.5	153.41	155.59	158.09	165.89	146.18	145.21	181.89	188.22	178.75
	235	153.97	154.65	157.55	165.68	145.91	145.02	181.58	189.12	179.17
	235.5	155.1	154.94	157.38	165.84	145.57	145.51	180.44	190.56	179.8
	236	154.7	155.17	157.96	165.18	145.35	147.16	182.39	189.87	180.49
	236.5	155.22	154.89	157.5	165.98	146.4	147.63	182.57	191.01	179.57
	237	155.61	154.13	158.06	164.74	146.18	147.21	182.64	190.6	180.74
	237.5	155.66	154.36	156.79	164.31	147.19	147.78	183.37	190.27	179.33
	238	156.02	154.87	156.07	163.22	144.27	147.1	181.84	189.57	180.64
	238.5	156.23	155.4	157.08	163.38	144.69	146.15	182.15	187.31	180.25
	239	157.07	156.27	156.19	163.23	144.43	144.72	181.61	186.88	179.12
	239.5	155.91	156.19	157.15	162.91	144.21	146.18	181.6	185.15	178.94
	240	156.5	155.89	157.24	161.7	144.39	145.37	183.44	185.16	177.72
	240.5	156.87	154.93	156.69	160.98	144.34	145.03	183.19	185	179.62
	241	156.62	155.59	157.65	159.89	144.33	144.48	183.52	185.15	180.58
	241.5	156.59	155.99	158.64	160.52	143.66	144.25	182.45	186.26	180.61
	242	157.83	156.45	159.55	160.44	143.63	143.43	181.81	184.59	180.36
	242.5	156.66	156.31	158.47	159.5	144.91	143.57	183.94	185.47	177.43
	243	156.36	154.86	157.04	157.5	144.41	144.32	184.1	186.9	178.42
	243.5	154.18	155.4	157.48	154.84	143.76	146.58	183.82	187.44	179.52
	244	153.24	156.28	156.52	154.96	144.07	144.19	182.69	189.18	179.94
	244.5	153.25	156.11	156.3	154.26	144.71	143.86	181.63	189.39	180.4
	245	153.6	158.04	155.56	154.28	144.59	144.13	181.27	190.51	179.12
	245.5	153.6	157.27	155.96	154.91	144.12	144.45	182.01	189.08	179.15
	246	152.8	157.29	155.44	153.54	144.37	143.6	182.33	189.22	179.27
	246.5	152.14	157.25	156.02	152.97	144.59	146.54	182.05	190.03	179.75
	247	152.13	156.84	156.37	151.92	144.65	146.49	182.63	189.56	180.88
	247.5	152.86	158.62	157.76	154.34	145.99	145.07	182.16	189.54	180.58
	248	154.82	158.59	157.97	156.07	145.84	144.5	182.75	189.42	181.32
	248.5	157.5	158.51	156.98	155.14	144.95	145.71	182.44	188.08	180.51
	249	156.58	159.08	157.05	155.39	144.18	145.47	183.2	187.7	180.79
	249.5	155.27	158.4	158.01	155.93	144.8	145.27	184.11	186.79	180.18
	250	154.39	157.38	156.66	155.98	144.6	144.38	183.45	188.61	180.38
	250.5	155.88	158.89	155.7	156.87	144.84	144.91	184.13	187.7	178.72
	251	155.8	157.84	154.13	156.05	145.31	141.85	183.88	187.79	179.46
	251.5	156.5	158.71	155.04	156.12	145.91	142.68	183.34	187.61	177.7
	252	155.62	157.31	153.47	154.55	144.53	143.75	184.07	188.57	177.37
	252.5	155.34	156.09	153.39	154.32	144.2	142.47	184.33	189.92	177.51
	253	153.56	156.44	153.65	155.24	145.02	142.91	186.85	190.62	177.22
	253.5	153.65	156.57	153.12	155.31	144.9	143.86	186.52	190.59	177.81
	254	153.73	156.87	152.18	154.36	144.92	144.03	186.27	190.12	178.06
	254.5	152.91	157.77	153.19	153.64	144.38	143.82	187.78	189.86	177.22
	255	151.62	157.51	151.97	152.04	143.83	144.83	186.7	190.15	180.26
	255.5	151.45	159.46	152.28	152.76	142.88	146.14	187.31	189.33	179.61
	256	151	158.06	151.76	152.78	142.22	144.06	186.79	188.5	181.29
	256.5	151.14	159.66	151.97	152.05	142.17	144.4	185.66	188.19	181.1
	257	150.45	159.48	152.05	151.79	142.88	146.54	184.43	188.82	180.89
	257.5	150.54	158.48	152.65	149.3	142.75	147.2	183.96	188.82	181.64
	258	149.89	157.26	153.3	148.68	143.54	147.32	183.71	188.48	181.28
	258.5	150.52	156.3	154.16	147.41	143.34	146.37	183.9	190.13	180.71
	259	152.72	155.9	154.25	146.9	143.73	147.46	183.21	190.59	182.67
	259.5	153.78	155.49	155.89	147.1	144.58	146.54	183.3	189.77	181.37
	260	154.46	154.17	156.48	147.36	145.32	146.81	183.27	190.77	180.61
	260.5	154.44	154.9	156.97	148.76	146.13	148.38	183.05	191.93	180.79
	261	154.69	154.79	157.21	149.99	147.05	147.84	183.51	190.38	182.09
	261.5	154.66	156.24	157.23	148.45	146.75	146.96	184.77	188.39	182.24
	262	153.38	155.85	156.43	150.65	145.51	146.38	184.86	188.51	182.23
	262.5	154.2	156.77	155.81	151.56	144.89	147.51	185.47	188.37	181.6
	263	153.95	157.36	155.98	150.77	145.95	148.36	185.75	187.77	183.35
	263.5	152.27	157.16	154.79	150.6	145.58	147.15	186.1	186.65	181.93
	264	151.41	156.12	155.45	150.57	145.2	147.68	186.54	187.28	180.27
	264.5	150.53	156.99	154.7	151.1	144.76	147.5	186.16	186.67	181.63
	265	150.82	156.63	154.48	149.79	144.33	147.17	186.42	187.18	182.63
	265.5	150.45	155.83	153.86	149.36	145.02	147.17	186.48	187.44	183.15
	266	150.54	155.68	153.01	149.01	145.5	147.95	186.07	187.51	182.97
	266.5	150.43	156.16	154.02	147.53	145.94	147.59	185.5	186.52	183.56
	267	150.48	155.39	152.74	147.34	145.96	145.97	185	186.3	183.32
	267.5	150.6	155.18	152.63	150.26	144.59	145.35	183.72	186.68	182.29
	268	151.34	156.96	153.92	149.45	143.97	146.91	183.15	187.01	182.43
	268.5	151.72	157.37	152.76	149.54	144.4	148.7	182.75	186.98	184.24
	269	151.36	156.34	153.66	148.81	143.79	150.31	183	188.33	184.21
	269.5	151.33	156.87	152.62	149.88	143.4	152.53	184.65	186.98	183.36
	270	152.24	157.11	153	148.15	142.39	154.6	185.41	188.52	181.95
	270.5	153.66	155.96	153.7	148.99	143.1	154.69	184.96	188.93	181.57
	271	155.34	156.83	154.21	149.68	143.41	154.64	184.44	189.83	179.72
	271.5	155.44	156.5	155.75	149.82	143.87	155.19	184.04	191.41	179.04
	272	155.37	157.42	154.94	148.3	145.15	156.08	184.98	190.77	180.38
	272.5	155.51	156.25	154.19	148.92	146.65	155.05	184.66	192.75	179.37
	273	156.01	155.91	155.15	149.03	146.6	154.91	185.4	192.24	178.49
	273.5	156.85	156.04	154.6	149.56	146.41	153.59	184.74	191.68	177.25
	274	156.13	156.07	155.68	150.22	147.33	152.96	184.59	192.91	177.34
	274.5	155.42	155.67	156.39	150.71	146.53	151.02	183.37	190.42	176.63
	275	155.01	157.72	156.69	151.39	146.22	151.18	185.98	190.86	177.45
	275.5	155.3	157.57	155.04	150.78	146.44	151.92	186.81	191.07	178.41
	276	154.84	157.17	153.71	150.12	146.99	152.31	187.55	190.23	179.82
	276.5	153.87	155.73	153.8	150.84	145.93	152.47	187.55	190.52	179.78
	277	154.35	154.95	154.43	151.9	145.49	154.34	188.01	189.75	181.51
	277.5	152.53	156.21	154.04	152.17	146.16	153.2	188.75	190.65	182.26
	278	151.81	156.53	153.94	151.56	146.14	153.35	188.68	190.26	183.73
	278.5	152.79	156.34	153.78	151.69	146.57	152.89	188.39	189.49	182.84
	279	152.21	155.95	153.28	151.06	147.09	153.48	189.99	191.21	184.19
	279.5	151.52	154.33	153.37	150.72	146.37	154.24	188.89	191.19	184.22
	280	151.1	154.24	154	152.46	146.41	155.09	188.26	191.06	184.94
	280.5	151.97	153.63	155.79	152.23	146.31	156.04	188.45	191.02	185.37
	281	152.13	154.74	156.15	151.65	146.8	156.09	187.97	191.95	183.92
	281.5	151.49	154.85	155.01	151.94	148.58	155.37	187.63	191.61	183.79
	282	152.79	153.88	155.14	152.28	148.4	156.94	187.76	190.73	183.61
	282.5	154.01	154.79	155.89	152.86	148.83	157.25	187.48	190.57	182.26
	283	153.1	154.87	155.48	152.91	147.68	158.18	186.82	191.73	183.06
	283.5	152.56	155.54	155.1	154.81	147.35	157.47	185.03	192.13	182.31
	284	151.93	155.74	154.73	155.96	147.63	156.79	184.73	192.54	180.93
	284.5	151.1	155.94	155.14	156.31	146.71	156.09	185.75	192.71	181.94
	285	150.93	158.35	154.5	156.99	146.77	155.29	186.3	193.91	182.42
	285.5	151.11	157.71	153.8	157.92	146.37	155.12	186.84	192.81	182.95
	286	150.4	158.31	154.14	157.3	144.81	154.59	187.71	192.45	182.38
	286.5	149.45	158.14	153.86	158.8	142.52	152.81	188.03	195.18	183.22
	287	149.2	156.51	153.49	157.51	143.44	153.56	189.04	195.56	182.95
	287.5	149.64	156.44	153.73	154.22	144.52	150.95	188.65	196.57	183.07
	288	151.17	156.51	154.1	153.73	145.29	152.48	189.77	195.53	183.6
	288.5	153.23	157.86	154.22	152.89	144.08	152.7	190.29	195.33	184.78
	289	153.57	156.98	153.05	152.86	144.29	152.74	189.91	194.32	183.63
	289.5	154.18	156.49	152.26	153.06	143.12	152.83	189.87	194.84	183.1
	290	153.75	157.3	153.56	152.8	144.7	153.09	188.99	196.14	182.73
	290.5	154.37	158.16	153.78	152.8	145.56	153.18	188.72	195.43	182.85
	291	154.45	158.22	153.7	152.02	145.41	155.01	187.05	194.49	181.38
	291.5	154.1	159.76	153.07	153.89	145.36	154.44	186.79	195.55	182.11
	292	154.37	158.42	152.2	155.91	144.7	155.97	187.12	193.54	181.62
	292.5	153.88	158.64	151.75	156.53	145.99	156.34	187.15	194.07	181.97
	293	152.96	158.79	151.35	157.83	148.06	156.45	186.73	194.21	180.98
	293.5	152.98	158.84	152.4	158.61	148.74	158.55	186.53	194.71	182.08
	294	152.7	158.15	154	159.41	150.3	159.33	185.72	192.9	182.93
	294.5	154.39	157.46	154.19	160.13	148.52	159.41	187.1	191.48	181.84
	295	154.72	157.29	154.64	159.53	147.37	160.23	186.89	192.12	182.83
	295.5	156.57	156.5	153.67	161.17	148.79	160.68	186.66	190.23	182.77
	296	157.02	156.1	154.78	159.82	148.55	161.99	187.43	189.63	182.87
	296.5	157.44	158.04	155.51	160.86	148.17	162.52	187.43	189.67	183.74
	297	157.61	157.21	157.04	161.11	148.7	162.11	187.67	191.54	182.85
	297.5	157.08	155.01	156.7	160.79	148.38	161.58	187.14	191.53	183.08
	298	157.89	155.21	156.91	158.53	148.25	162.04	186.58	192.57	182.52
	298.5	156.37	156.14	155.6	158.2	148	162.33	186.92	194.11	181.55
	299	155	156.02	155.31	158.21	148.75	163.2	186.19	194.3	182.58
	299.5	154.38	154.57	155.51	158.6	149.05	164.24	186.57	194.82	181.48
	300	153.32	156.71	156.36	158.32	149.46	164.13	187.96	196.53	182.78
	300.5	152.44	156.77	156.23	160.17	149.07	164.04	186.98	195.89	182.74
	301	151.68	155.7	155.51	160.49	149.8	164.47	186.82	198.11	181.38
	301.5	151.38	155.03	154.37	161.6	147.41	165	186.09	195.86	183.44
	302	150.5	155.7	155.74	163.31	147.33	165.74	184.82	194.59	183.01
	302.5	150.22	155.82	156.1	164.81	148.23	165.19	185.12	194.81	181.74
	303	150.22	154.72	156.93	165.29	147.6	166.03	185.02	193.68	183.41
	303.5	150.74	154.22	155.76	165.6	144.73	165.63	184.34	193.98	184.28
	304	150.33	155.1	155.43	167.99	144.41	164.78	184.23	192.28	183.86
	304.5	148.83	155.11	155.17	168.38	143.16	164.87	183.71	191.4	182.68
	305	148.14	155.19	154.29	169.78	144.2	165.34	185.97	191.22	183.29
	305.5	147.16	154.09	153.71	169.75	144.1	163.94	187.15	189.78	185
	306	146.63	154.67	153.31	170.43	145.29	163.62	188.71	191.9	186.17
	306.5	146.13	155.74	151.47	169.35	144.82	161.64	191.55	194.79	189.68
	307	144.58	156.28	151.35	168.29	142.93	160.47	195.56	196.36	193.9
	307.5	143.04	157.07	149.95	168.44	142.44	158.95	197.65	197.84	195.48
	308	142.12	157.8	149.86	167.56	144.69	159.15	200.12	199.9	199.08
	308.5	142.47	156.02	148.5	165.95	145.17	157.97	202.81	202.13	203.27
	309	143.58	154.83	147.71	162.51	145.47	155.79	203.96	203.02	207.24
	309.5	143.64	154.62	147.7	159.2	144.64	154.53	204.08	203.91	208.55
	310	144.92	155.07	148.12	158.89	144.68	155.18	205	205.16	209.69
	310.5	144.73	154.24	147.21	156.96	145.03	155.76	205.62	205.13	209.2
	311	145.21	152.71	146.24	156.71	143.58	155.52	205.96	204.46	208.62
	311.5	146.1	152.13	144.69	157.74	143.7	155.49	203.89	203.58	207.84
	312	147.65	150.85	145.14	158.22	144.34	156.47	202.61	203.93	206.6
	312.5	148.41	148.33	146.3	158.52	143.59	157.36	202.86	203.94	204.62
	313	148.39	149.82	146.45	159.16	143.75	158.94	201.43	205.33	202.03
	313.5	147.86	148.55	146.29	161.17	144.07	160.51	202.33	206.1	200.4
	314	148.34	148.54	145.59	163.68	144.42	162.31	201.35	209.23	200.73
	314.5	146.73	147.89	145.85	162.23	145.37	163.48	201.82	208.45	201.28
	315	147.45	149.19	146.35	164.1	144.69	163.02	201.47	209.1	201.38
	315.5	147.49	148.33	148.14	164.89	145.55	165.65	201.94	210.29	199.26
	316	147.68	147.8	148.09	164.77	146.63	167.06	201.7	210.8	199.58
	316.5	148.36	148.23	148.15	166.01	146.84	167.38	201.67	210.88	201.4
	317	148.32	148.83	147.05	166.18	147.65	168.56	201.19	211.26	201.85
	317.5	147.33	149.21	147.97	167.2	147.34	169.21	201.3	212.1	202.6
	318	148.52	149.38	148.63	168.46	148.27	170.08	200.23	212.73	203.37
	318.5	148.83	147.6	150.16	169.88	148.4	170.08	200.85	212.8	203.97
	319	149.5	147.98	150.24	172.99	148.34	169.09	199.9	214.93	203.85
	319.5	148.26	147.2	149.7	172.93	148.95	170.6	200.12	216.73	204.7
	320	148.72	147.77	149.82	175.02	150.33	171.42	199.61	217.91	206.74
	320.5	148.58	146.71	150.76	178.32	151.24	172.33	200.1	220.51	205.75
	321	148.28	147.38	151.44	179.02	151.83	171.68	200.68	223.25	204.57
	321.5	148.25	147.63	151.66	181.94	152.48	171.49	200.75	223.61	205.26
	322	148.98	146.8	151.19	183.18	152.95	173.06	201.42	223.6	205.98
	322.5	147.88	148.12	151.56	183.46	154.24	174.23	202.47	224.36	205.71
	323	146.64	149.25	150.17	183.65	154.37	175.36	202.42	224.07	206.21
	323.5	147.67	150.59	150.95	184.59	153.23	177.86	202.68	225.64	206.75
	324	148.48	150.58	151.73	185.84	153.77	178.23	203.54	226.16	207.49
	324.5	148.95	150.59	151.26	186.25	153.43	178.08	205.83	226.08	207.19
	325	148.28	152.28	151.61	186.91	152.9	178.81	206.44	226.32	208.8
	325.5	148.24	152.17	150.47	187.39	153.14	180	208.25	226.15	208.84
	326	148.45	152.96	150.43	187.89	154.56	180.39	209.91	227.32	210.29
	326.5	149.56	152.41	149.88	187.71	155.7	180.62	211.58	229.08	210.94
	327	149.19	152.47	149.33	189.55	154.96	181.74	214.14	230.34	213.27
	327.5	150.43	152.32	150.22	190.97	156.01	182.9	215.45	231.32	215.23
	328	149.62	151.61	149.84	192.6	157.2	182.7	217.8	231.02	216.73
	328.5	149.66	151.57	151.74	193.07	158.22	183.37	217.93	231.66	217.84
	329	148.37	152.09	151.74	194.56	160.45	185.94	217.94	232.85	220.15
	329.5	148.49	152.45	152.05	195.4	161.45	185.77	217.75	232.68	219.9
	330	148.76	151.45	153.07	196.51	161.91	186.46	216.49	233	221.45
	330.5	148.87	152.53	153.96	197.33	162.02	188.24	214.87	233.02	222.15
	331	148.71	153.73	155.82	198.28	162.52	190.04	212.9	232.04	223.6
	331.5	149.12	153.78	155.41	201.26	163.03	189.91	211.45	232.8	223.27
	332	148.42	154.69	155.04	202.47	162.96	190.12	212.59	234.18	222.95
	332.5	148.76	154.83	155.18	204.36	164.53	191.71	211.35	235.27	222.62
	333	148.68	155.83	153.99	207.48	164.01	193.66	211.36	236.41	223.06
	333.5	149.44	156.82	154.4	207.46	164.22	193.57	211.43	237.01	224.44
	334	149.67	157.06	154.58	207.46	165.26	195.02	211.22	237.4	226.13
	334.5	149.17	156.92	154.08	208.42	165.82	196.92	213.62	238.18	227.48
	335	148.56	155.95	152.86	208.85	166.4	196.11	215.96	239.81	228.72
	335.5	149.18	154.34	152.37	211.62	166.1	196.78	218.23	241.64	230.26
	336	148.29	153.81	154.54	210.69	166.77	197.64	219.66	243.19	232.52
	336.5	149.71	152.08	154.43	212.11	166.95	199.08	221.6	242.81	232.24
	337	149.92	152.14	154.44	212.57	166.12	199.83	223.92	243.08	233.8
	337.5	150.38	151.54	153.7	211.98	166.73	199.68	223.18	243.04	232.9
	338	150.11	151.45	153.39	213.62	166.25	200.38	223.41	243.41	233.98
	338.5	150.14	150.64	152.98	217.14	166.46	201.29	225.52	243.75	235.62
	339	152.14	151.35	154.83	218.95	167.1	202.3	225.38	244.54	236.1
	339.5	152.13	152.63	155.3	221.29	167.16	205.39	225.02	245.32	236.19
	340	150.02	153.79	155.69	223.34	167.97	205.27	225.46	246.26	235.16
	340.5	151.2	155.08	154.63	225.35	167.25	207.89	226.07	245.56	233.43
	341	150.76	156.2	156.58	227.23	168.62	209.82	224.78	245.56	234.44
	341.5	150.41	156.65	156.44	228.51	169.17	211.15	225.03	245.55	236.54
	342	150.26	156.06	157.6	232.88	170.36	212.22	227.89	246.34	238.89
	342.5	151.12	155.36	157.1	233.97	170.64	213.61	229.04	246.08	238.5
	343	152.89	156.55	155.68	234.31	171.26	215.65	228.84	246.41	237.98
	343.5	151.36	156.91	154.44	235.65	170.27	217.18	230.43	246.49	238.94
	344	151.99	155.9	154.74	236.86	171.34	216.96	231.37	246.38	239.35
	344.5	152.67	155.51	154.17	237.97	171.28	216.6	231.51	244.4	242.07
	345	152.47	154.41	153.48	240.21	172.71	216.43	232.07	244.81	244.22
	345.5	153.53	154.68	152.32	242.81	172.26	215.9	232.3	246.34	245.65
	346	153.79	154.89	151.64	243.65	173.66	217.53	233.11	248.02	244.14
	346.5	155.76	155.9	149.92	243.8	172.06	219.16	234.66	248.69	244.17
	347	154.73	157.78	150.71	245.15	174.7	219.45	233.07	249.77	245.12
	347.5	152.87	158.05	152.69	246.42	174.57	217.74	233.56	251.23	245.68
	348	153.45	156.56	153.93	247.91	176.58	217.93	233.17	252.3	244.86
	348.5	153.79	156.77	154.67	249.69	176.8	219.42	234.87	253.64	245.79
	349	153.86	157.16	154.97	251.42	178.96	221.37	234.68	256.77	247.46
	349.5	153.72	157.03	155.04	251.1	179.8	221.83	234.48	256.91	246.88
	350	153.15	156.98	154.87	249.53	180.57	223.18	236.11	259.56	248.6
	350.5	153.51	156.86	155.08	251.13	179.74	222.56	235.32	260.31	250.89
	351	152.53	157.71	156.98	250.68	182.49	223.04	233.35	260.99	251.75
	351.5	153	156.43	157.72	253.2	180.25	223.86	234.97	262.43	251.9
	352	153.81	156.61	157.98	253.99	181.23	224.96	236.52	263.4	253.02
	352.5	153.25	157.67	156.68	255.73	181.73	225.66	235.93	264.45	254.09
	353	152.7	159.64	156.89	258.41	182.41	226.14	235.16	265.78	255.31
	353.5	154.28	160.55	157.73	258.81	182.74	227.33	235.22	267.05	253.29
	354	155.31	161.26	157.69	260.25	183.85	228.78	235.23	268.29	254.96
	354.5	155.03	161.18	157.7	262.55	183.64	230.78	235.95	267.48	252.75
	355	153.82	161.24	158.67	263.01	184.1	231.37	237.54	267.18	252.17
	355.5	152.08	159.95	158.16	263.55	183.18	231.62	240.68	267.16	254.23
	356	152.16	161.25	156.93	263.19	185.27	233.2	240.18	267.89	254.93
	356.5	152	159.34	155.17	264.46	185.4	236.85	240.67	268.36	255.45
	357	152.05	159.84	155.21	266.05	185.35	237.8	241.79	269.06	257.06
	357.5	152.99	158.41	153.46	265.27	186.44	237.73	243.08	268.68	257.14
	358	151.73	157.21	152.62	268.35	186.59	237.99	246.07	268.77	257.83
	358.5	150.87	157.91	154.1	270.85	186.68	238.57	246.21	269.39	258.28
	359	150.59	158.21	154.05	272.14	187.43	237.55	246.44	268.51	260.83
	359.5	152.2	157.51	155.28	274.09	188.67	238.92	245.86	268.25	262.03
	360	152.33	158.55	156.05	277.93	188.69	239.66	243.49	269.55	260.72
	360.5	153.66	158.36	157.35	279.09	188.5	240.32	245.11	269.75	262.09
	361	154.77	158.78	159	281.68	189.1	238.78	246.09	269.67	263.33
	361.5	156.19	159.41	159.73	282.5	190.08	239.95	246.89	268.59	263.63
	362	155.66	159.35	161.74	284.53	188.3	241.09	247.05	268.87	263.93
	362.5	156.53	160.66	162.59	282.77	187.76	242.75	246.69	269.29	265.92
	363	158.03	159.32	161.94	282.89	188.47	242.15	246.96	269.55	267.04
	363.5	158.1	158.45	162.79	284.4	188.37	243.31	246.55	272.82	266.39
	364	158.57	159.36	161.83	285.36	189.18	245.75	248.26	275.27	267.73
	364.5	159.27	158.54	161.86	285.26	190.61	245.23	248.94	275.22	268.08
	365	157.85	157.87	162.14	286	190.1	245.59	249.31	275.2	268.78
	365.5	156.4	157.79	162.03	287.02	190.82	248.68	249.66	275.73	269.37
	366	155.22	157.73	161.78	287.09	190.08	248.73	249.74	276.59	269.75
	366.5	155.77	157.76	161.26	288.31	190.85	250.17	250.23	276.95	269.31
	367	155.64	157.08	160.29	290.48	191.97	252.36	252.72	277.15	271.02
	367.5	155.05	158.01	161.13	293.81	191.35	255.39	253.41	279.51	270.42
	368	155.27	158.7	160.7	293.77	192.96	257.48	253.16	278.7	272.22
	368.5	154.04	159.78	160.45	296.99	193.68	256.57	252.55	280.52	272.32
	369	154.35	160.14	160.86	297.7	194.58	259.48	255.73	281.12	273.61
	369.5	155.15	159.61	160.64	300.97	196.22	260.72	256.22	281.74	273.26
	370	154.99	160.41	161.06	302.37	197.34	260.41	254	283.21	274.05
	370.5	154.31	159.87	160.5	305.06	198.34	261.8	254.84	284.31	274.99
	371	154.12	159.55	161.82	306.51	200.17	263.28	255.63	285.18	275.01
	371.5	154.71	160.41	162.02	306.74	200.67	261	252.22	286.81	273.95
	372	155.02	161.28	162.6	305.67	201.33	261.53	253.75	286.45	276.35
	372.5	155.97	161.74	162.38	306.96	200.76	259.38	253.08	288.8	276.02
	373	157.33	159.99	162.66	306.33	200.86	260.6	253.26	289.64	277.01
	373.5	156.41	160.33	162.18	308.93	201.53	261.75	252.47	290.79	277.83
	374	156.17	161.1	162.48	310.12	202.6	263.24	252.65	290.1	278.95
	374.5	157.21	159.99	162.52	309.88	200.62	263.68	254.58	290.33	278.03
	375	158.69	160.43	163.29	311.54	202.06	264.82	254.66	291.25	279.4
	375.5	159.42	161.42	162.13	311.6	202.62	263.17	254.35	291.82	279.77
	376	158.97	161.21	162.99	314.78	203.69	266.5	256.88	291.65	280.23
	376.5	159.58	160.13	161.46	316.99	205.44	267.22	256.56	290.5	280.94
	377	158.73	159.43	161.89	316.98	206.34	269.58	257.14	289.41	282.43
	377.5	159.25	161.66	161.61	318.46	207.15	270.86	258.44	288.1	282.39
	378	161.07	161.93	161.18	319.13	207.19	269.71	258.49	288.31	283.3
	378.5	160.98	162.11	160.66	320.3	206.03	269.4	258.81	290.58	286.97
	379	159.59	161.82	161.01	320.37	207.8	270.83	258.15	291.48	288.42
	379.5	159.08	161.76	159.73	321.12	207.54	270.84	258.18	292.3	288.38
	380	158.91	160.74	160.32	324.04	206.75	275.77	259.2	292.12	292.08
	380.5	159.06	160.29	160.44	324.94	206.51	276.23	258.85	292.83	292.57
	381	159.26	160.56	162.23	324.95	205.43	278.01	258.89	295.55	292.95
	381.5	160.8	160.78	162.95	326.99	205.69	278.38	260.83	295.14	293.22
	382	160.04	159.24	163.88	327.01	206.47	280.15	259.85	296.18	295.31
	382.5	158.61	160.2	164.57	327	205.75	280.79	260.75	294.55	295.89
	383	158.68	159.92	165.43	328.36	207.36	281.45	262.25	295.09	292.92
	383.5	160.05	161.12	164.65	332.56	208.06	280.76	265.29	294.36	294.58
	384	159.11	161.64	166.32	332.13	209.06	282.84	266.36	294.07	293.61
	384.5	158.28	161.78	167.34	331.92	210.76	281.74	266.22	294.6	292.32
	385	158.78	162.24	167.9	332.04	210.9	282.54	267.28	294.68	292.2
	385.5	158.48	162.22	167.34	334.23	213.66	282.41	268.4	293.41	291.78
	386	157.9	162.11	166.47	335.23	215.26	283.18	268.7	294.27	292.73
	386.5	157.38	162.4	167.27	336.94	214.27	282.33	269.2	293.01	293.9
	387	158.31	162.53	167.26	336.8	214.14	283.25	268.48	295.97	293.36
	387.5	158.26	162.48	167.13	334.68	214.35	284.72	269.19	295.13	295.21
	388	158.22	163.65	168.2	333.63	215.34	288.02	267.59	295.99	295.12
	388.5	159.39	163.17	167.54	334.82	215.99	289.21	267.57	295.31	297.21
	389	158.85	163.95	167.41	337.52	215.49	290.48	267.8	295.68	297.93
	389.5	158.89	163.54	166.24	338.83	216.46	291.64	267.6	295.74	299.5
	390	159.14	164.45	166.62	339.02	214.65	292.64	268.08	296.7	301.27
	390.5	158.9	165.12	166.4	340.41	213.95	295.7	269.16	299.3	300.67
	391	158.68	164.38	165.15	340.43	214.36	297.11	269.71	299.97	299.07
	391.5	159.63	164	164.95	344.67	215.52	299.8	271.14	299.65	300.69
	392	160.04	163.73	165.75	348.05	216.37	300.79	270.46	300.59	301.7
	392.5	159.34	162.92	164.21	349.71	215.5	298.73	271.69	300.37	302.23
	393	158.71	162.96	166.37	351.99	216.02	298.62	271.91	301.97	304.62
	393.5	160.32	162.69	166.79	350.09	217.28	299.82	273.28	303.07	305.6
	394	160.1	163.21	167.54	349.84	218.4	300.29	273.66	304.48	305.47
	394.5	160.16	161.49	165.96	351.2	220.16	300.17	272.88	305.66	305.21
	395	159.81	161.3	165.82	352.15	221.01	298.88	273.05	303.19	306.57
	395.5	161.3	162.26	165.2	354.36	222.3	298.08	273.81	305.45	307.77
	396	161.47	160.97	165.58	355.74	223.42	299.68	273.53	304.97	309.02
	396.5	161.91	161.74	165.31	357.07	224.74	300.66	273.14	304.74	309.15
	397	162.69	162.39	165.86	357.58	225.23	300.55	273.14	303.83	309.65
	397.5	162.89	163.65	164.53	357.42	225.87	299.91	272.86	303.75	306.71
	398	161.98	163.97	163.3	358.61	225.91	299.54	272.01	304.53	309.15
	398.5	161.64	163.97	162.43	361.25	224.53	299.97	273.9	305.52	311.17
	399	162.2	166.46	164.27	360.66	223.58	301.35	275.59	305.98	311.88
	399.5	161.96	166.01	165.92	361.34	224.36	302.83	273.76	307.7	314.3
	400	160.94	166.58	166.66	362.84	224.39	304.37	274.1	306.36	314.92
	400.5	160.12	167.43	166.27	362.22	225.11	304.38	273.86	307.08	314.36
	401	160.97	167.48	165.65	363.07	224.19	305.3	274.95	307.96	315.55
	401.5	160.87	167.22	166.17	364.27	226.43	307.13	276.22	311.7	315.4
	402	161.53	167.05	167.04	366.49	226.26	309.52	277.74	312.79	319.35
	402.5	160.66	168.58	166.93	367.07	227.49	308.81	278.57	311.8	319.37
	403	158.97	167.7	167.49	367.21	228.24	308.67	277.22	312.28	319.96
	403.5	157.92	166.12	166.57	368.63	228.34	307.54	276.68	312.07	321.52
	404	158.42	167.16	167.47	370.68	229.59	307.57	278.05	312.86	320.31
	404.5	157.74	166.59	168.44	372.13	229.86	309.72	278.65	313.09	320.94
	405	159.27	166.91	168.88	372.52	229.98	309.29	278.98	314.88	322.91
	405.5	157.91	166.57	169.18	372.53	229.55	308.54	280.48	316.76	321.43
	406	157.87	165.24	168.69	374.03	228.64	311.35	279.44	314.69	323.66
	406.5	157.4	164.66	168.63	373.95	229.81	310.45	279.21	315.82	323.33
	407	158.56	162.79	168.81	376.07	229.26	311.2	279.35	316.57	322.06
	407.5	160.05	164.63	169.19	378.33	231.13	312.59	279.95	315.95	322.48
	408	159.12	165.83	169.81	378.3	232.36	313.33	280.68	315.66	322.3
	408.5	159.7	163.97	169.73	378.56	231.27	313.69	281.99	314.69	322.66
	409	160.53	164.88	169.81	378.23	231.16	312.95	283.23	316	323.9
	409.5	159.86	164.7	170.13	379.06	231.81	314.58	283.3	316.89	323.36
	410	161.43	164.76	170.57	378.75	233.2	315.78	281.04	316.46	325.57
	410.5	161.77	165.94	172.22	380.43	234.3	313.36	282.47	316.97	324.45
	411	163.35	166.44	171.6	380.95	235.31	314.38	282.67	318.1	323.94
	411.5	163.85	166.9	171.47	380.69	235.56	317.32	282.84	319.12	325.19
	412	164.3	166.25	172.01	382.14	234.3	317.31	283.51	320.48	325.02
	412.5	165.73	164.93	171.47	383.65	235.7	317.95	283.94	323.07	326.95
	413	164.91	166.34	170.4	383.47	237.65	316.41	283.36	324.47	326.78
	413.5	164.47	166.48	169.19	382.86	237.93	316.37	281.41	324.8	325.82
	414	163.38	167.06	168.65	384.52	237.45	316.39	281.72	322.88	327.87
	414.5	162.7	166.19	169.21	386.45	237.73	318.88	283.75	324.65	327.77
	415	163.38	165.96	167.63	386.12	238.24	320.63	282.69	327.75	327.75
	415.5	163	164.32	167.86	386.73	237.96	320.99	282.89	328.25	327.5
	416	163.45	165.07	168.69	388.71	239.45	319.74	285.23	327.21	328.16
	416.5	162.23	165.82	169.08	386.08	240.35	320.52	284.02	325.97	326.57
	417	162.81	167.2	170.16	387.94	239.23	323.3	285.05	325.59	325.24
	417.5	163.98	166.86	170.55	389.4	238.95	325.6	286.51	325.23	327.67
	418	164.4	166.54	171.36	390.81	239.48	328.3	289.02	324.89	328.09
	418.5	165.61	167.25	171.77	391.72	241.23	328.2	290.42	325.97	326.45
	419	166.19	169.11	171.78	393.15	241.54	327.38	289.5	324.86	327.07
	419.5	165.96	169.37	173.1	392.71	241.97	328.76	292.63	324.65	330.08
	420	165.05	171.3	173.51	395.52	242.76	330	293.55	324.26	331.42
	420.5	164.29	171.11	173.79	396.84	241.7	330.69	291.63	326.78	330.4
	421	165.99	170.58	173.61	398.16	243.01	331.22	292.36	326.86	331.43
	421.5	165.53	168.45	173.43	400	245	329.7	291.22	326.31	331.15
	422	163.56	169.27	173.44	403.19	246.22	330.36	291.38	326.13	331.42
	422.5	163.87	169.92	173.56	405.14	248.83	329.37	290.6	327.93	331.67
	423	164.62	168.66	174.74	406.05	249.57	331.22	290.36	328.09	334.08
	423.5	163.08	168.61	174.9	408.48	250.59	331.54	292.11	328.32	332.2
	424	163.16	169.27	174.58	409.74	249.1	331.4	290.43	327.93	330.24
	424.5	164.22	168.8	174.52	409.81	248.35	331.16	290.58	328.68	331.39
	425	164.3	169.97	174.51	412.52	248.8	331.45	291.87	329.28	332.25
	425.5	164.2	170.5	173.36	415.53	247.39	331.86	290.12	330.03	333.49
	426	162.86	170.81	173.31	414.94	246.7	333.54	290.69	330.68	335.47
	426.5	164.7	170.79	174.19	413.79	245.97	336.26	290.84	332.78	335.07
	427	165.28	169.96	174.52	414.91	244.14	336.82	291.85	332.44	336.67
	427.5	165.11	170.48	174.77	415.43	243.65	338.31	292.95	332.71	337.49
	428	165.79	169.29	174.58	415.04	243.5	337.15	292.47	334.26	341.18
	428.5	165.93	169.53	174.25	416.6	245.65	338.61	292.93	334.94	343.98
	429	166.44	169.48	174.24	417.54	246.81	338.94	293.65	334.48	342.17
	429.5	166.74	167.23	173.14	417.6	248.55	339.01	293.04	333.45	343.03
	430	167.58	167.08	174.88	417.77	249.52	339.8	295.98	335.1	343.23
	430.5	168.16	168.73	175.09	420.35	250.34	340.92	297.41	335.69	343.71
	431	167.32	169.97	174.64	421.07	250.88	340.55	297.61	336.33	343.85
	431.5	166.2	170.3	174.52	421.64	250.85	343.23	297.17	336.02	342.75
	432	165.66	170.28	173.74	424.57	251.06	341.5	296.43	337.09	342.19
	432.5	165.35	170.57	173.67	425.25	252.84	342.24	296.48	336.82	340.21
	433	164.75	171.1	175.05	425.66	253.36	342.97	297.29	337.73	339.27
	433.5	163.69	170.66	175.34	424.9	253.03	343	298.65	338.13	341.56
	434	163.91	171.87	176.04	422.65	252.93	344.87	299.85	340.7	340.95
	434.5	163.75	170.94	175.19	422.67	254	347.52	298.33	340.5	342.36
	435	165.27	170.01	175.46	422.2	255.2	347.79	298.24	341.25	340.96
	435.5	166.7	168.15	175.74	423.78	254.63	346.79	299.47	340.58	340.61
	436	167.94	168.21	175.26	424.45	253.54	346.46	299.59	341.31	340.86
	436.5	168.78	168.05	175.08	422.99	254.82	347.25	301.45	342.29	341.11
	437	169.53	168.76	174.8	424.32	253.52	349.95	302.27	342.01	341.61
	437.5	170.01	169.04	173.58	425.45	254.93	350.12	302.46	340.05	342.5
	438	170.07	169.74	174.25	425.85	255.63	352	302.69	338.89	342.83
	438.5	170.53	169.64	174.23	429.59	254.55	352.86	302.25	337.83	343.66
	439	170.05	170.18	175.32	431.95	254.93	350.34	303.45	336.74	343.65
	439.5	169.56	172.13	175.23	430.94	253.46	350.44	304.28	336.87	345.47
	440	168.43	173.56	175.65	430.07	255.41	353.23	302.77	339.12	347.2
	440.5	167.88	173.99	177.71	432.25	257.15	352.86	304.3	340.21	349.76
	441	167.56	174.39	178.07	435.02	257.55	354.96	304.57	339.87	349.4
	441.5	167.51	174.81	178.45	434.76	259.92	354.17	303.47	341.26	349.81
	442	168.21	173.04	178.28	434.82	258.95	354.85	302.43	343.55	349.39
	442.5	168.27	172.98	178.23	436.37	258.51	356.74	301.33	344.1	348.49
	443	168.64	172.22	179.8	436.55	260.66	356.57	302.5	343.82	348.34
	443.5	168.39	173.07	178.78	435.83	259.75	358.23	303.91	347.4	349.29
	444	168.7	172.35	180.11	438.83	262.06	358.33	301.59	345.58	349.87
	444.5	169.97	171.97	179.39	440.7	261.16	356.94	302.1	344.4	351.74
	445	171.26	171.02	178.4	440.91	261.9	357.11	300.08	343.42	350.2
	445.5	171.51	171.88	177.6	441.88	261.78	356.51	299.57	343.61	349.68
	446	171.21	171.98	176.83	442.65	261.17	355.64	302.03	342.02	351.25
	446.5	170.95	173.33	177.74	444.28	261.59	354.85	303.1	343.15	351.01
	447	171.22	173.52	177.88	444.2	263.45	352.11	303.77	344.18	352.32
	447.5	170.56	173.84	176.24	442.94	262.73	351.07	302.78	344.41	354.32
	448	170.58	173.39	177.75	443.75	265.18	351.29	302.2	341.49	353.66
	448.5	170.31	172.52	176.24	444.06	263.78	351.42	303.5	343.34	352.91
	449	167.94	173.45	175.65	446.16	264.69	351.13	305.71	344.19	351.43
	449.5	167.51	172.67	175.46	444.72	265.94	351.22	306.43	345.56	352.62
	450	167.8	171.37	177.63	442.8	266.53	352.24	306.45	346.1	353.62
	450.5	169.17	172.52	178.12	444.37	264.71	353.63	306.63	348.48	353.44
	451	169.6	170.92	177.94	444.5	267.46	353.81	307.96	346.85	355.29
	451.5	169.2	170.71	177.68	446.14	266.63	355.79	307.91	348.6	356.39
	452	169.47	170.97	177.94	446.01	266.95	357.45	307.16	349.62	355.73
	452.5	169.18	172.02	177.16	446.61	266.13	357.34	306.7	349.17	356.87
	453	169.19	171.83	177.71	448.78	268.85	358.14	304.89	349.76	359.69
	453.5	170.69	170.63	179.14	448.28	269.33	359.11	300.34	348.77	361.18
	454	169.74	172.33	179.68	449.51	270.36	359.46	300.43	348.27	361.82
	454.5	168.89	172.85	177.95	451.25	271.4	359.94	300.48	349.2	364.48
	455	168.06	169.95	178.68	449.74	273.91	361.9	300.73	350.26	365.07
	455.5	166.42	169.92	178.99	450.5	272.08	363.62	300.88	351.3	364.71
	456	167.47	170.6	179.07	451.5	273.27	365.22	301.6	350.68	362.17
	456.5	167.08	171.09	179.22	454.8	273.35	364.97	303.11	349.54	362.35
	457	167.82	170.09	179.85	454.01	274.02	366.11	304.14	349.47	364.28
	457.5	168.38	170.89	180.32	452.47	273.22	366.98	306.88	350.47	363.82
	458	167.98	171.63	179.85	453.4	273.59	368.27	312.05	351.27	363
	458.5	169.6	171.13	179.28	454.77	273.91	368.93	312.58	352.18	363.5
	459	170.07	170.38	179.97	454.98	272.84	369.03	312.62	351.07	359.93
	459.5	169.46	171.96	180.16	459.4	272.68	369.61	311.63	349.87	360.51
	460	170.58	172.73	179.61	459.61	273.75	369.79	310.78	348.14	361.61
	460.5	171.42	172.02	178.84	459.14	274.47	368.12	310.01	346.74	363.55
	461	171.99	172.62	179.78	459.8	275.55	370.38	309.86	347.43	363.89
	461.5	171.95	173.6	179.31	463.79	275.35	370.14	309.37	350.03	363.13
	462	172.29	173.16	178.93	465.14	275.69	372.26	308.21	350.53	362.22
	462.5	172.98	172.62	179.07	464.51	276.18	374.46	306.51	349.93	362.01
	463	172.01	173.23	179.85	464.46	277.7	374.51	307.04	349.71	361.36
	463.5	171.85	173.91	179.28	467.24	278.72	373.69	308.01	350.07	363.36
	464	173.08	173.31	178.61	465.66	280	374.05	309.09	350.51	362.13
	464.5	173.62	174.13	180.72	466.45	279.98	373.82	309.14	352.36	360.22
	465	172.42	174.31	182.33	466.87	280.19	376.67	310.62	352.76	360.7
	465.5	171.93	173.91	181.79	466.17	281.92	376.07	310.53	353.75	361.53
	466	172.65	173.78	182.05	464.51	283.94	376.08	311.79	355.37	361.2
	466.5	172	174.38	183	465.13	281.51	373.65	312.91	355.87	362.42
	467	172.59	174.57	182.66	467.96	281.03	369.84	313.54	357.62	363.39
	467.5	172.67	173.05	181.66	470.05	278.04	371.69	315.64	356.79	363.86
	468	172.32	172.93	182.19	468.27	278.45	373.86	315	358.12	366.38
	468.5	171.42	174.67	182.94	467.54	277.98	370.83	314.65	358.82	368.13
	469	171.32	174.52	181.21	466.75	279.54	369.73	315.47	359.01	370.37
	469.5	172.48	174.68	179.71	467.41	278.83	369.07	312.97	362.06	371.09
	470	173.57	175.11	179.74	469.2	278.23	368.63	313.71	361.38	370.95
	470.5	172.32	175.78	180.1	469.1	277.19	370.35	313.32	360.37	370.35
	471	172.5	176.87	180.1	468.39	281.18	370.51	314.46	359.98	368.43
	471.5	173.13	177.11	180.21	467.65	284.33	372.61	314.08	359.96	368.1
	472	172.43	178.95	180.59	466.81	285.93	370.98	312.55	361.99	367
	472.5	173.91	179.27	180.86	467.94	286.57	369.99	314.06	360.88	364.98
	473	174.62	178.19	179.87	470.32	287.49	374.14	314.05	359.95	364
	473.5	175.75	177.88	180.77	472.21	285.35	377.23	313.33	360.64	362.8
	474	175.5	177.46	181.08	472.82	284.89	376.58	316.57	359.09	362.42
	474.5	174.34	177.24	181.13	473.77	285.32	376.85	317.79	359.32	364.39
	475	175.94	176.45	181.72	475.3	284.92	377.28	318.97	359.34	363.93
	475.5	175.97	174.76	181.15	477.25	284.14	378.57	319.41	360.91	365.32
	476	174.58	175.14	181.75	477.4	283.56	379.5	320.34	359.29	366.88
	476.5	177.11	174.79	183.09	477.86	284.01	381.91	321.52	359.13	366.79
	477	175.88	175.05	183.06	476.78	285.34	384.54	320.86	360.75	367.1
	477.5	176.12	175.3	185.53	477.83	285.04	384.22	320.38	361.66	368.01
	478	175.44	176.13	185.19	477.08	285.91	385.04	322.58	361.81	368.19
	478.5	175.44	176.25	185.56	476.96	288.35	385.16	322.99	362.69	370.31
	479	175.83	176.31	185.63	475.38	288.19	384.87	322.54	364.93	369.36
	479.5	176.88	177.05	186.02	475.32	290.72	384.24	322.19	362.55	371.04
	480	177.92	179.01	185.68	476.21	290.62	384.47	322.69	362.11	371.8
	480.5	177.44	178.75	186.52	479	288.34	384.8	323.46	365.04	369.78
	481	176.63	178.18	186.42	478.83	289.46	384.77	322.56	366.99	372.79
	481.5	176.88	180.02	186.62	480.83	288.75	383.47	322.63	367.64	372.85
	482	175.9	180.47	184.47	479.55	290.27	382.99	324.89	368.49	373.92
	482.5	175.65	179.79	184.02	480.64	290.81	380.19	323.85	369.71	375.67
	483	174.35	180.05	184.67	481.27	292.31	380.52	320.88	369.41	373.77
	483.5	173.57	180.5	184.97	483.19	293.32	381.97	321.54	369.44	375.31
	484	172.5	178.38	183.67	483.35	292.05	383.76	322.15	372.65	374.78
	484.5	170.67	175.97	184.22	485.91	293.43	383.68	320.66	372.4	374.92
	485	172.32	176.67	183.86	483.38	293.99	383.35	320.65	372.45	377.76
	485.5	170.9	177.29	184.06	482.89	293.93	383.71	321.93	371.86	378.68
	486	169.76	176.45	184.31	482.72	293.95	382.33	323.05	371.02	380.04
	486.5	171.3	175.31	184.4	484.32	293.47	383.17	322.99	371.45	380.56
	487	173.3	176.47	185.58	484.85	292.02	385.82	322.95	369.71	379.78
	487.5	174.02	178.04	184.67	486.45	290.3	386.41	325.58	370.24	379.16
	488	174.97	176.04	185.08	484.48	289.55	387.01	326.84	369.55	380.41
	488.5	174.18	177.32	186.31	486.58	290.68	385.01	326.84	370.94	380.96
	489	175.51	179.06	187.76	484.11	291.47	386.38	327.7	370.61	380.98
	489.5	175.5	179.32	187.93	488.71	293.33	387.55	328.02	369.13	379.12
	490	176.37	178.8	187.11	490.87	294.62	388.57	328.64	369.42	377.16
	490.5	177.64	177.9	187.01	493.05	294.7	390.39	327.76	368.87	376.27
	491	177.21	179.77	188	493.39	294.3	389.16	326.77	368.19	377.25
	491.5	176.56	179.37	187.34	494.55	294.34	388.63	327.49	370.06	378.42
	492	175.79	177.6	188.56	495.7	295.35	388.34	327.7	370.91	378.5
	492.5	175.67	179.41	188.39	500.36	296.69	389.46	325.65	370.53	377.16
	493	175.68	179.43	186.82	497.79	297.07	390.38	324.41	368.73	375.34
	493.5	175.87	179.73	186.91	498.15	296.04	390.5	325.78	369.48	375.4
	494	175.69	179.44	185.16	495.1	296.45	391.03	326.13	369.5	376.6
	494.5	176.59	180.08	185.64	495.84	295.87	389.39	326.17	368.31	377.35
	495	176.77	180.15	185.73	498.23	296.74	388.82	327.96	369.34	378.06
	495.5	177.23	178.7	185.49	498.94	298.99	389.88	327.86	368.18	376.06
	496	175.87	179.38	185.39	499.15	300.14	389.36	328.83	367.52	376.85
	496.5	177.13	179.88	185.65	499.18	300.34	389.41	328.3	364.04	377.49
	497	178.54	180.23	185.88	498.62	301.91	389.8	328.99	366.93	375.8
	497.5	178.36	180.94	186.84	500.78	303.43	390.59	331.17	366.63	378.18
	498	177.96	181.18	185.46	502.43	304.43	388.37	329.79	366.39	378.6
	498.5	178.34	181.16	185.95	503.85	304.23	389.05	328.16	367.21	378.27
	499	178.27	180.31	185.88	504.23	305.07	389.97	326.89	366.34	379.36
	499.5	177.93	180.66	185.64	501.1	304.53	390.01	326.65	365.12	378.16
	500	177.76	180.47	184.74	500.15	304.37	391.23	327.64	364.61	378.4
	500.5	178.17	180.78	185.43	501.92	305.61	393.33	326.33	364.25	377.74
	501	178	182.04	184.83	499.75	305.91	394.12	328.33	368.44	379.1
	501.5	177.79	181.37	183.84	499.53	304.82	394.31	330.64	365.07	379.9
	502	178.5	181.63	183.32	503.27	303.68	394.44	331.21	366.37	378.55
	502.5	179.02	179.98	183.46	503.54	305.19	396.74	331.47	366.3	379.59
	503	179.04	180.02	183.83	503.15	306.03	395.96	332.06	368.97	379.74
	503.5	178.99	180.02	183.73	503.93	308.23	396.26	333.14	369.85	379.11
	504	180.48	179.25	185.45	505.84	308.85	395.57	333.78	372.69	382.54
	504.5	179.74	180.47	185.88	506.91	308.1	394.89	334.41	374.57	385.81
	505	180	179.58	185.57	504.87	309.52	395.28	335.51	375.53	384.47
	505.5	180.86	178.39	185.9	507.19	309.62	397.99	335	374.78	384.91
	506	179.95	178.45	187.79	507.48	310.79	397.23	333.02	376.45	385.64
	506.5	179.87	176.97	186.84	503.5	311.8	397.35	333.67	376.94	386.44
	507	180.31	177.58	186.53	504.12	312.12	398.49	335	377.45	386.51
	507.5	179.03	175.89	188.16	504.84	312.42	400.17	337.14	375.15	386.26
	508	179.44	176.4	187.96	506.09	311.46	400.62	337.65	376.42	386.72
	508.5	177.32	177.42	187.42	503.05	312.68	402.72	336.58	375.7	384.19
	509	178.24	176.96	188.6	503.33	314.97	401.4	337.05	375.46	382.02
	509.5	177.16	176.69	189.56	503.72	315.08	400.66	337.43	375.16	383.6
	510	177.23	177.1	188.42	504.43	315.75	399.41	336.38	376.07	384.53
	510.5	177.2	176.19	187.58	504.16	314.68	400.16	336.94	376.4	382.26
	511	177.85	176.9	189.39	505.22	315.26	400.3	335.66	377.75	383.49
	511.5	178.12	177.59	189.93	502.24	315.59	398.25	336.44	377.28	381.71
	512	178.88	178.26	189.05	503.16	315.41	396.45	335.02	377.63	380.55
	512.5	177.96	178.12	189.31	500.92	314.34	396.64	334.5	377.24	380.28
	513	178.6	177.62	189.81	502.95	315.61	395.9	336.9	377.34	382.32
	513.5	176.76	178.82	188.65	504.07	314.38	399.03	336.45	378.86	380.43
	514	177.5	178.26	188.12	505.53	313.89	397.74	336.82	378.92	381.45
	514.5	175.98	178.95	189.32	505.2	314.83	397.68	335.76	377.89	381.23
	515	175.69	180.58	190.84	506.79	316.69	399.79	336.44	379.09	383.74
	515.5	175.04	180.51	190.77	508.19	316.06	398.87	336.29	377.04	383.53
	516	174.49	181.08	191.15	510.13	314.77	400.86	336.49	377.9	384.3
	516.5	174.42	181.43	190.72	511.31	316.19	401.67	338.41	377.52	384.44
	517	173.92	181.15	190.58	514.58	317.97	400.19	340.33	379.84	384.22
	517.5	174.62	181.56	188.65	514.92	317.85	400.69	338.78	379	383.17
	518	176.76	180.73	189.58	516.05	319.01	398.07	338.37	378.97	385.26
	518.5	177.16	181.53	189.35	516.79	320.05	402.15	337.13	378.91	384.57
	519	177.74	181.22	188.73	517.01	318.37	401.85	337.46	378.32	382.4
	519.5	178.53	179.99	188.38	517.06	318.09	400.16	337.71	378.98	380.84
	520	179.31	180.51	187.53	519.78	319.18	399.27	338.53	380.49	381.48
	520.5	178.47	178.64	187.91	520.2	318.95	399.73	338.8	380.56	382.9
	521	178.63	179.82	188.25	520.23	320.94	398.37	337.55	382.91	384.33
	521.5	178.23	178.88	188.86	518.6	321.44	399.2	336.73	381.58	383.54
	522	178.8	177.73	190.93	520.24	321.42	399.25	337	381.15	382.14
	522.5	178.21	177.86	190.63	517.44	321.66	400.99	338.69	380.39	382.7
	523	178.74	178.44	191.73	515.69	321.91	398.14	338.52	382.27	382.22
	523.5	179.8	178.91	192.71	519.77	323.64	400.63	341.13	382.89	383.76
	524	180.4	180.83	191.82	521.86	323.64	401.63	341.72	382.01	386.46
	524.5	179.67	180.07	192.4	519.35	325.79	404.64	342.69	380.16	386.26
	525	181.26	181.64	192.1	518.76	328.82	405.55	341.19	381.05	385.28
	525.5	182.12	180.37	193.12	517.05	327.31	407.31	341.33	378.56	386.49
	526	183.08	182.25	193.85	518.26	326.22	409.34	341.45	378.04	387.24
	526.5	181.74	183.64	192.81	518.81	325.66	410.49	340.7	379.04	388.04
	527	182.51	184.59	193.37	520.63	325.84	410.52	339.76	380.11	386.64
	527.5	181.59	183.98	193.61	521.4	325.35	411.08	340.59	378.72	387.18
	528	181.61	183.68	192.07	521.22	326.45	410.36	340.37	379.41	388.48
	528.5	181.89	181.68	192.74	519.43	327.73	410.49	339.88	377.69	384.95
	529	182.22	182.2	193.74	521.07	326	410.39	339.56	378.56	386.31
	529.5	181.88	181.94	193.53	521.99	323.26	409.63	341.63	379.01	384.87
	530	181.24	182.37	193.39	523.08	323.14	409.81	342.2	380.57	384.18
	530.5	181.61	182.79	192.1	523.71	323.25	410.14	342.51	381.69	385.65
	531	182.23	181.55	193.72	523.92	323.65	411.18	345.03	381.58	388.11
	531.5	181.91	181.03	192.47	525.02	324.36	410.27	345.97	383.32	389.59
	532	182.88	181.66	191.47	528.14	326.11	410.6	347.05	384.46	388.3
	532.5	182.68	180.17	193.07	525.72	325.83	409.68	347.93	383.26	388.12
	533	182.39	181.31	192.5	526.14	327.33	406.78	347.93	384.33	391.49
	533.5	182.04	180.01	189.75	526.36	328	407.61	348.61	385.59	390.45
	534	181.13	179.41	189.77	528.39	330.62	408.4	347.34	386.72	393.48
	534.5	182.73	180	189.37	529.68	331.49	408.66	347.28	385.47	394.2
	535	183.37	180.67	190.13	529.45	332.51	407.57	348.32	384.98	394.22
	535.5	183.4	183.17	188.8	528.03	332.94	408	346.92	384.97	393.17
	536	184.18	181.63	190.67	527.94	332.62	409.62	347.62	381.3	393.01
	536.5	183.77	181.41	190.08	527.8	331.89	410.84	347.95	379.75	394.41
	537	183.87	182.79	190.62	528.48	332.18	412.68	346.21	381.96	392.54
	537.5	184.28	182.11	190.84	528	330.73	416.29	348.05	382.52	392.03
	538	184.38	183.38	192.38	526.54	329.86	414.73	347.64	380.78	391.63
	538.5	184.94	183.31	193.4	524.99	329.95	415.21	349.3	380.22	389.31
	539	183.19	183.69	193.66	523.93	330.57	415.8	348.4	382.49	389.92
	539.5	182.17	181.98	193.94	526.18	332.46	417.11	346.77	382.07	389.42
	540	182.46	179.98	194.1	525.04	332.98	415.67	347.48	384.6	388.71
	540.5	182.45	180.55	194.53	524.79	331.12	414.78	347.29	388.3	389.01
	541	182.37	180.26	194.82	523.68	333.18	414.6	347.2	389.93	388.39
	541.5	182.09	179.96	193.63	523.65	333.31	413.85	349.59	387.79	390.41
	542	181.95	181.84	194.78	524.12	333.79	411.84	349.67	387.58	390.34
	542.5	182.4	182.93	195.73	526.29	334.12	411.87	349.85	389.75	391.29
	543	181.68	184.4	193.92	525.66	335.43	410.44	347.61	386.19	392.84
	543.5	182.51	184.28	193.68	528.08	333.12	411.12	349.38	386.12	391.84
	544	182.1	185.54	193.8	527.89	331.1	410.19	349.62	387.35	392.21
	544.5	182.98	185.88	192.7	529.6	332.32	409.2	350.35	386.47	391.31
	545	182.57	187.17	190.92	528.92	332.26	409.74	350.16	385.59	390.95
	545.5	182.11	187.56	191.06	530.15	332.85	409.57	351.47	386.84	393.06
	546	181.46	188.12	192.79	530.99	332.42	410.17	350.2	389.13	393.54
	546.5	181.08	188.27	191.92	532.25	333.43	410.78	350.69	390.85	395.43
	547	181.54	186.93	191.03	533.52	333.85	411.17	350.97	390.3	395.79
	547.5	182.05	185.62	192.2	538.12	331.51	411.99	352.62	392.04	397.4
	548	182.42	185.94	192.85	537	333.45	409.95	352.7	390.85	398.11
	548.5	183.84	186.59	193.03	538.47	335.32	409.27	353.72	391.01	398.66
	549	183.31	185.57	194.56	539.13	334.82	410.71	354.17	390.64	400.22
	549.5	184.75	185.4	194.5	539.83	337.53	411.19	355.4	390.78	399.45
	550	184.29	185.69	193.84	541.04	337.38	411.15	354.47	390.15	397.09
	550.5	185.65	186.14	192.17	541.36	337.09	409.8	355.23	388.05	395.18
	551	185.72	185.2	191.61	541.34	336.81	409.11	355.39	387.29	392.83
	551.5	184.02	185.06	192.6	541.53	337.5	410.66	355.63	388.85	392
	552	185.19	187.04	192.22	539.42	339.07	411.89	356.02	389.62	390.74
	552.5	184.69	186.15	191.08	540.66	339.16	414.05	355.15	389.42	390.79
	553	185.8	185.8	191.09	538.4	339.32	416.1	356.13	388.51	389.54
	553.5	185.73	187.56	190.84	537.54	341.46	416.55	353.21	387.31	390.03
	554	183.73	186.82	192.19	539.97	342.15	415.66	353.45	387.84	392.42
	554.5	185.48	186.54	191.95	539.97	342.6	415.91	353.95	388.35	392.57
	555	184.55	185.19	192.87	539.46	343.74	417.53	353.86	390.78	393.9
	555.5	184.28	185.52	193.81	539.11	342.58	418.67	351.67	391.34	395.37
	556	186.38	186.62	193.29	536.15	343.65	418.6	351.2	390.71	396.25
	556.5	185.63	185.37	193.14	539.28	343.57	418.56	351.67	389.77	395.73
	557	185.6	186.85	193.57	537.86	345.01	420.41	353.93	390.96	397.19
	557.5	183.86	186.12	193.37	536.34	346.23	421.33	353.61	393.01	397.72
	558	183.61	185.6	193.83	538.6	346.1	421.93	356.41	393.88	398.03
	558.5	183.36	187.21	193.57	537.11	345.57	424.26	355.77	392.38	397.43
	559	184.28	186.99	195.56	536.91	345.32	426.19	356.36	391.43	396.89
	559.5	184.73	187.43	195.89	537.86	346.31	425.11	357.07	392.35	398.05
	560	184.82	185.88	196.16	539.08	347.4	425.87	357.9	389.94	397.16
	560.5	185.59	185.36	197.15	539.2	347.9	425.3	358.84	389.94	398.82
	561	185.55	185.76	197.49	535.27	347.38	425.16	357.83	392.76	400.46
	561.5	185.05	184.12	198.2	536.01	346.37	423.4	356.47	393.62	400.75
	562	186.09	185.21	196.97	537.21	346.04	422.45	355.39	392.39	403
	562.5	187.37	184.81	196.73	536.69	346.62	423.45	354.36	393.52	403.39
	563	187.95	182.76	197.47	537.91	347.84	422.62	355.31	393.67	403.42
	563.5	185.76	181.18	197.85	538.43	347.49	421.61	353.47	394.8	404.96
	564	186.42	181.73	197.32	540.17	348.25	422.82	353.11	393.06	404.71
	564.5	187.72	182.27	198.23	541.63	349.29	423.4	352.82	396.65	406.1
	565	186.67	183.26	197.74	543.77	349.78	423.85	352.44	396.63	405.38
	565.5	186.75	182.63	197.25	545.14	351.36	423.71	352.14	394.07	404.63
	566	189.02	183.89	196.53	544.85	353.38	424.68	353.61	393.29	403.63
	566.5	189.5	183.52	198.51	546.24	353.68	424.44	353.72	392.98	402.3
	567	187.26	184.12	199.52	547.43	351.86	424.29	355.95	394.05	403.41
	567.5	187.17	184.54	200.6	546.55	350.69	425.68	353.87	395.28	404.11
	568	187.31	187.27	200.64	547.47	351.13	427.07	354.33	393.85	405.97
	568.5	187.46	186.53	202.77	546.07	352.37	428.6	354.93	394.64	406.12
	569	186.12	187.46	202.25	543.54	353	429.5	356.97	394.93	407.06
	569.5	186.68	186.75	202.94	541.27	353.39	430.28	357.86	395.12	406.55
	570	185.84	186.46	203.68	545.42	351.52	430.19	358.15	396.07	406.91
	570.5	185.11	185.71	205.37	546.26	349.62	429.09	358.69	396.19	406.07
	571	183.94	185.12	203.39	545.33	349.48	430.27	361.85	397.42	405.89
	571.5	185.28	185.21	201.53	545	351.49	427.99	360.97	396.94	405.65
	572	185.76	184.99	200.12	545.6	352.31	426.68	364.26	397.42	406.38
	572.5	186.79	185.35	200.82	542.7	353.15	424.59	365.08	399.03	404.94
	573	187.41	186.13	198.81	543.03	352.36	423.91	365.38	397.68	405.48
	573.5	189.12	186.12	198.36	543.89	353.29	423.92	366.25	396.83	403.71
	574	189.22	187.2	197.95	547.43	353.77	424.76	364.18	397.04	402.48
	574.5	191.99	187.19	197.81	543.86	356.97	425.59	364.95	397.53	402.79
	575	191.01	187.71	196.27	545.41	359.37	425.89	362.95	397.67	403.69
	575.5	191.6	189.17	197.64	548.36	360.4	426.18	362.18	398.78	403.61
	576	191.46	189.03	199.06	546.92	360.2	428.27	361.76	398.48	403.72
	576.5	192.3	190.37	198.44	545.86	362.18	429.53	360.95	398.2	404.22
	577	191.43	189.45	197.37	546.25	363.64	429.93	362.57	398.75	405.54
	577.5	190.74	189.54	196.76	545.31	362.74	429.78	363.21	402.48	403.18
	578	190.96	190	196.25	549.93	363.17	429.7	360.59	403.19	402.95
	578.5	190.62	188.35	195.51	547.09	363.28	428.77	363.56	403.79	403
	579	189.43	187.74	195.77	548.94	362.46	428.84	363.29	404.46	403.73
	579.5	190.48	188.28	197.34	550.2	361.41	428.25	365.05	403.18	403.56
	580	189.78	186.36	197.94	549.24	362.23	426.46	364.23	403.34	406.2
	580.5	190.61	185.93	197.86	551.43	361.77	425.15	363.22	403.3	404.27
	581	190.37	185.99	198.57	552.95	364.15	423.58	365.57	402.28	401.74
	581.5	191.33	186.47	198.25	554.35	361.97	423.95	363.23	399.45	403.09
	582	189.9	185.58	199.8	558.15	363.01	424.53	361.98	397.56	406.33
	582.5	188.46	185.41	200.72	555.75	363.11	421.34	362.95	396.11	408.51
	583	188.25	185.38	200.26	558.27	362.27	420.63	362.27	393.84	411.14
	583.5	189.14	187.4	201.18	555.94	361.76	419.94	363.39	393.55	411.59
	584	188.24	186.79	200.15	552.64	360.57	423.57	363.82	392.77	413.52
	584.5	188.07	187.67	199.68	551.52	358.79	425.24	364.31	392.88	412.31
	585	189.27	188.65	199.88	551.34	359.77	427.03	366	393.31	413.41
	585.5	188.31	188.28	199.33	549.13	356.72	428.43	362.9	394.27	414.11
	586	187.25	188.79	200.1	551.66	356.87	429.14	366.02	396.68	412.06
	586.5	188.77	189.28	199.41	548.77	356.89	429.97	366.07	397.39	409.97
	587	189.28	189.04	199.41	547.79	356.55	432.79	365.18	396.28	409.42
	587.5	188.45	189.47	200.49	546.8	357.78	433.04	365.42	398.46	409.11
	588	187.06	188.28	200.65	548.82	359.05	432.68	365.01	400.23	408.9
	588.5	188.46	187.29	200.5	549.29	362.66	432.64	364.2	404.73	407.77
	589	189.39	186.9	201.72	549.84	364.06	433.55	365.17	403.69	407.86
	589.5	187.37	186.23	201.79	547.91	363.81	433.28	364.76	404.31	408.68
	590	188.23	186.24	202.7	550.07	364.28	434.17	365.68	404.85	410.25
	590.5	189.42	185.64	203	548.3	365.33	433.47	363.72	404.72	412.23
	591	189.47	186.43	202.65	548.43	366.44	434.84	362.99	404.61	413.15
	591.5	190.45	186.58	201.97	547.46	366.32	435.21	365.47	405.47	411.95
	592	192.05	187.59	202.37	549.24	365.52	436.84	365.52	404.83	413.22
	592.5	191.72	188.09	201.38	549.47	365.54	437.81	366.13	401.12	413.04
	593	191.51	188.8	201.58	550.93	365.22	436.13	365.01	397.98	414.11
	593.5	190.62	188.36	200.46	551.18	366.11	434.53	365.02	397.54	413.81
	594	190.44	187.55	200.14	553.63	367.75	434.5	366.96	396.78	414.32
	594.5	188.95	186.64	200.23	553.49	368.63	432.78	365.71	397.26	412.57
	595	187.93	185.91	199.44	553.81	369.32	434.27	365.36	399.19	413.98
	595.5	187.38	186.94	199.99	555.39	369.68	431.58	368.22	397.93	414.22
	596	185.22	185.09	200.18	556.97	371.36	432.23	367.3	398.85	417.04
	596.5	185.43	183.71	199.55	556.27	373.14	433.18	366.12	399.1	415.28
	597	185.4	184.09	200.11	557.81	374.59	432.25	366.64	402.26	413.27
	597.5	183.62	183.95	201.15	557.86	373.68	431.59	367.99	403.2	412.02
	598	183.91	184.78	201.2	558.11	374.35	433.3	366.62	403.92	413.16
	598.5	184.7	185.24	200.46	556.88	373.01	434.28	365.36	405.25	412.29
	599	186.08	186.81	200.14	559.42	372.95	435.74	366.44	405.92	413.26
	599.5	187.87	186.88	199.71	561.35	373.05	436.37	368.16	404.14	410.61
	600	188.19	184.74	199.2	561.73	372.39	435.73	366.44	404.31	410.09
	600.5	189.87	186.76	199.76	563.45	370.99	435.49	366.48	403.27	408.18
	601	188.17	187.92	200.12	564.9	369.74	433.8	367.21	402.54	408.35
	601.5	189.53	188.32	198.39	563.47	370.33	433.75	366.79	401.54	410.99
	602	190.53	187.82	197.23	562.39	372.14	433.31	365.21	402.73	410.27
	602.5	191.71	188.15	197.79	561.89	372.25	432.33	364.31	402.3	410.05
	603	191.48	189.29	198.49	563.25	373.24	430.78	363.74	402.11	408.32
	603.5	192.27	187.59	198.29	562.56	372.96	430.42	365.89	398.71	409.14
	604	190.94	187.41	199.26	561.22	374.12	426.96	363.86	400.67	409.37
	604.5	191.11	187.87	200.53	560.43	374.84	430.49	363.87	401.84	410.32
	605	191.17	187.51	200.79	557.9	375.75	430.09	363.76	401.13	411.55
	605.5	192.5	187.31	201.1	558.04	378.16	431.45	363.42	402.11	411.2
	606	191.39	187.57	202.9	558.26	377.21	432.32	364.52	401.04	410.45
	606.5	191.35	189.08	204.24	559.11	376.3	433.64	367.21	399.92	411.42
	607	190.16	188.62	204.23	560.01	375.1	433.32	369.67	398.96	410.37
	607.5	190.32	187.74	205.26	560.81	374.85	434.32	372.37	400.17	412.13
	608	190.07	188.5	204.76	559.87	376.73	435	369.98	402.07	411.63
	608.5	190.27	188.42	203.96	562.07	377.39	439.22	373.03	400.76	411.53
	609	190.71	188.15	203.59	563.69	379.59	435.55	373.82	401.34	410.64
	609.5	190.68	188.27	204.04	565.22	379.44	435	374.1	402.58	410.74
	610	190.6	189.03	205	565.12	377.35	434.34	375.34	402.77	411.21
	610.5	192.16	189.34	205.33	565.25	378.19	435.65	373.91	405.64	411.6
	611	192.07	189.25	204.1	566.46	378.18	436.82	373.69	407.01	413.13
	611.5	192.9	190	203.53	564.33	379.79	437.95	374.46	409.82	413.72
	612	193.01	190	201.84	563.95	379.39	439.32	373.24	407.23	415.71
	612.5	192.42	189.92	202.01	564.34	378.57	438.41	374.3	407.68	415.67
	613	192.96	192.06	201.85	563.88	378.21	437.63	374.27	405.51	414.17
	613.5	192.25	192.27	201.18	562.66	376.72	439	373.12	405.65	415.61
	614	191.92	191.54	200.94	562.4	378.2	441.84	373.97	406.47	415.22
	614.5	191.7	191.17	199.54	562.58	378.75	440.69	374.83	407.05	414.05
	615	192.01	190.45	199.43	561.5	378.5	438.76	377.03	405.94	414.84
	615.5	192.9	190.14	199.39	560.81	378.44	438.08	376.17	405.16	414.64
	616	193.5	190.42	199.87	563.81	376.43	438.46	374.7	403.26	414.1
	616.5	193.77	191.13	201.52	563.83	378.12	437.12	373.98	404.14	413.55
	617	193.49	190.95	202.34	564.36	378.1	439.13	373.05	404.68	415.34
	617.5	194.28	189.65	203.22	564.07	377.46	441.15	370.88	406.14	416.49
	618	195.09	191.33	202.83	566.84	377.02	440.76	371.59	405.86	414.49
	618.5	194.95	192.05	203.01	567.72	376.31	438.44	371.91	406.1	414.05
	619	195.12	192.81	203.35	568.61	376.55	438.48	371.14	405.5	417.45
	619.5	194.43	191.84	203.53	571.2	376.35	442.11	370.76	407.06	416.4
	620	193.82	192.04	204.85	570.95	377.58	442.04	373.03	406.63	415.9
	620.5	192.84	191.55	204.59	571.08	378.9	440.58	373.24	407.65	414.86
	621	193	191.58	203.63	571.91	378.89	441.2	372.89	407.45	413.11
	621.5	193.86	191.81	202.91	571.82	378.69	441.94	375.37	407.03	411.35
	622	193.07	190.72	203.49	570.66	379.85	441.13	376.83	408.6	413.89
	622.5	193.18	189.7	205.11	567.05	379.96	443.77	375.57	409.56	416.03
	623	193.19	189.42	204.46	568.97	379.88	444.82	375.89	409.44	417.75
	623.5	192.73	188.04	204.11	566.92	382.23	445.98	375.9	409.24	415.94
	624	191.73	188.7	203.3	567.13	382.44	445.12	374.81	409.6	415.65
	624.5	192.2	186.91	202.62	568.3	383.58	446.23	374.48	410.48	416.08
	625	192.56	187.42	202.6	568.49	384.16	447.24	373.31	411.63	416.71
	625.5	192.47	186.78	202.15	569.83	385.2	446.7	374.19	412.78	416.78
	626	192	187.14	203.16	571.34	385.48	447	374.9	413.51	417.82
	626.5	191.58	188.25	203.37	571.09	385.5	445.88	373.59	412.45	417.08
	627	192.46	188.9	202.37	570.25	387.2	443.83	375.78	410.12	417.91
	627.5	192.09	189.56	202.82	566.3	387.36	444.69	374.8	410.96	417.65
	628	193.72	190.78	203.91	567.13	387.16	447.26	375.22	411.31	416.71
	628.5	195.61	189.69	205.1	565.15	389.24	445.82	375.63	409.5	416.4
	629	196.21	191.1	205.82	567.08	386.85	444.13	374.09	408.72	416.6
	629.5	196.15	190.01	206.36	565.57	387.08	443.85	375.65	407.34	417.18
	630	195.5	189.69	208.11	563.19	386.13	446.02	375.21	407.5	417.86
	630.5	195.2	190.04	208.2	564.05	388.37	443.15	373.7	407.67	416.86
	631	196.46	190.68	207.16	564.11	386.91	443.78	376.7	407.63	417.45
	631.5	195.15	189.48	208.36	567.52	386.91	444.39	377.76	409.43	416.7
	632	195.38	188.7	209.33	568.72	388.39	443.66	377.79	408.08	416.33
	632.5	194.66	188.07	208.51	567.84	386.52	441.06	377.9	407.67	415.85
	633	192.93	188.46	206.92	568.78	385.55	440.94	378.81	407.09	416.82
	633.5	191.97	188.79	207.06	566.74	389.21	441.4	377.91	406.17	418.58
	634	191.89	188.14	205.98	569.02	389.4	441.45	378.55	407.35	419.26
	634.5	191.99	188.9	204.89	570.8	388.17	439.35	379.57	406.68	418.02
	635	193.64	188.84	205.24	568.81	388.37	439.64	379.09	404.61	418.77
	635.5	193.62	187.52	205.92	570.79	389.91	438.02	377.3	403.2	417.6
	636	192.71	188.3	205.41	570.82	390.43	436.78	377.31	404.62	415.9
	636.5	193.35	189.35	203.63	572.84	389.19	439.26	378.42	406.7	416.24
	637	192.78	188.7	204.26	574.14	391.28	439.95	380.47	408.5	419.08
	637.5	193.01	188.94	206.1	575.42	390.68	439.81	380.1	410.13	417.73
	638	193.34	189.24	205.42	576.3	389.46	440.37	382.25	411.93	416.36
	638.5	193.76	190.77	205.62	577.51	388.6	440.61	381.84	409.86	416.63
	639	195.25	191.19	206.57	577.25	389.63	443.64	381.94	410.36	419.79
	639.5	193.12	190.97	205.59	578.71	389.24	446.74	381.84	412.86	421.16
	640	192.99	191.29	206.67	577.98	389.57	449.02	382.1	415.01	421.18
	640.5	194.62	192.01	206.62	579.27	390.15	452.39	381.9	411.37	423.39
	641	194.98	192.35	206.24	577.2	393.19	449.78	382.7	409.05	423.37
	641.5	196.14	193.22	205.6	576.9	395.36	451.33	382.08	407.62	423.13
	642	197.42	193	205.94	576.47	398.22	451.34	382.36	404.76	423.82
	642.5	197.56	192.9	205.39	576.13	397.23	451.23	383.64	405.87	422.54
	643	196.88	193.48	206.67	575.34	398.52	452.79	382.67	405.82	423.15
	643.5	194.88	192.76	206.27	573.49	400.23	452.23	382.14	405.71	420.61
	644	195.74	194.29	206.94	573.16	399.41	451.14	382.84	404.92	419.12
	644.5	194.96	194.96	205.51	574.62	400.33	448.35	383.73	405.17	419.57
	645	193.35	193.35	205.31	575.3	401.24	446.68	384.7	407.89	419.52
	645.5	193.44	193.2	206.39	576.95	400.98	448.76	385.34	407.55	419.72
	646	193.17	192.6	205.59	578.66	397	447.81	384.19	408.86	418.11
	646.5	191.9	193.63	204.25	577.93	396.09	449.42	385.59	410.73	418.29
	647	191.05	193.8	204.68	577.54	398.06	451.23	384.47	409.48	418.74
	647.5	192.13	193.25	204.75	577.05	398.59	450.16	386.42	412.11	417.54
	648	193.71	193.7	204.37	578.47	396.56	449.76	386.4	412.66	420.45
	648.5	193.64	192.42	204.08	578.74	397.48	448.93	387.6	413.17	421.1
	649	194.84	193.63	204.58	577.9	396.93	450.41	388.84	413	420.08
	649.5	195.14	195.21	206.22	578.09	396.42	450.8	386.56	411.9	419.74
	650	196.07	194.93	206.31	576.93	394.42	449.94	385.58	413.38	418.76
	650.5	195.76	194.96	208.65	573.43	395.91	450.6	385.15	414.75	421.01
	651	196.7	194.96	209.17	573.17	396.77	450.87	383.63	416.46	421.02
	651.5	197.11	195.27	207.93	571.4	396.89	448.64	385.33	418.34	421.42
	652	195.97	195.52	206.96	570.96	397.99	451.12	383.24	416.59	422.03
	652.5	195.64	195.61	208.96	572.79	400.85	450.87	384.87	416.55	421.76
	653	196.48	194.49	209.11	572.02	400.49	451.84	384.3	416.65	421.66
	653.5	194.73	192.75	208.92	570.91	402.69	452.42	381.64	416.34	423.42
	654	194.52	191.36	207.92	569.49	402.59	452.76	383.42	416.7	424.74
	654.5	193.38	191.01	207.62	571.7	404.04	451.42	383.96	418.22	425.17
	655	193.32	191.24	206.4	572.74	405.39	452.19	385.39	415.09	422.45
	655.5	192.99	190.79	205.56	573.99	404.49	453.37	386.64	412.78	423.6
	656	192.06	190.62	207.89	576.79	404.74	455.06	386.16	410.45	424.54
	656.5	192.71	189.76	209.3	576.01	400.26	453.96	388.48	410.34	423.65
	657	193.94	189.31	209.09	573.9	400.96	453.98	386.44	410.81	424.82
	657.5	193.79	191.02	208.2	573.7	403.7	454.11	386.18	410.44	425.86
	658	194.72	191.43	208.99	575.55	402.84	455.77	388.17	410.17	425.32
	658.5	194.46	191.58	207.25	573.82	403.54	455.18	387.43	410.81	423.67
	659	194.37	192.92	207.16	573.15	402.89	456.14	388.11	410.64	424.5
	659.5	195.77	192.93	207.74	575.77	402.21	454.71	387.28	409.36	425.58
	660	195.58	193.5	208.01	577.06	403.73	454.09	387.55	412.18	426.68
	660.5	196.57	193.15	207.69	576.9	403.41	452.48	387.52	413.83	425.79
	661	197.03	193.41	207.17	577.89	407.34	450.59	386.05	413.38	427.41
	661.5	195.9	193.93	205.92	580.28	406.16	450.3	388.09	412.2	424.68
	662	196.29	192.01	208.5	582.19	404.97	451.61	388.01	413.39	424.44
	662.5	195.25	191.92	207.24	581.17	405.69	451.15	387.61	414.8	425.42
	663	195.12	191.01	208.77	579.78	404.55	450.88	388.39	414.39	426.09
	663.5	195.95	190.6	211.16	580.84	404.67	452.06	388.76	413.21	426.06
	664	193.33	191.54	211.57	579.27	405.34	451.59	390.71	415.49	428.15
	664.5	193.42	191.22	211.59	579.07	405.27	452.47	390.22	412.62	426.36
	665	195.61	190.85	211.47	578.55	405.55	451.83	388.9	411.55	426.41
	665.5	195.29	190.34	210.31	577.97	407.63	453.53	390.57	411.64	425.92
	666	195.76	189.81	210.36	576.44	409.07	452.5	390.39	410.59	427.56
	666.5	196.2	190.48	209.62	576.8	408.54	450.49	389.06	410.88	426.78
	667	198.34	191.3	209.77	577.57	408.53	448.33	388.68	409.02	424.73
	667.5	200.83	193.11	210.83	581.08	408.99	447.92	387.57	408.06	424.5
	668	199.31	192.74	209.82	576.63	410.53	447.57	386.2	408.23	423.27
	668.5	200.64	193.21	209.42	578.5	412.17	449.05	386.45	410.29	422.23
	669	201.4	193.18	210.5	577.82	413.33	447.46	386.96	411.45	422.03
	669.5	200.16	192.92	211.02	578.2	414.77	448.74	386.02	411.88	422.29
	670	201.08	192.81	212.62	575.89	413.84	448.91	384.54	412.39	421.63
	670.5	199.74	193.23	213.51	575.57	414.21	450.37	385.25	415.06	421.37
	671	199.4	194.62	212.98	573.37	415.99	450.3	385.87	414.02	422.05
	671.5	198.42	193.68	213.59	571.97	416.94	452.69	386.45	414.5	422.37
	672	198.04	192.58	213.34	570.15	417.26	453.36	387.88	414.55	422.03
	672.5	197.46	192.49	211.42	572.55	417.44	453.27	387.61	412.96	423.72
	673	197.59	191.92	212.11	573.22	418.02	453.54	384.16	411.68	425.04
	673.5	197.3	191.56	212.03	572.1	418.29	453.3	383.96	411.23	426.13
	674	198.47	191.93	209.82	574.17	417.43	456.65	385.62	411.21	426.37
	674.5	196.72	193.38	208.92	578.09	416.66	456.88	387.18	412.24	427.48
	675	198.8	195.27	208.46	579.4	415.87	456.28	385.54	410.64	427.66
	675.5	197.89	194.19	207.78	581.39	416.09	456.31	385.21	410.07	426.24
	676	198.36	195.27	207.74	583.75	417	454.06	385.37	409.95	425.63
	676.5	198.12	196.67	205.9	584.69	416.7	455.12	384.14	411.58	425.92
	677	199.79	196.1	207.09	582.4	417.41	454.89	384.92	414.48	424.23
	677.5	200.02	196.46	206.6	581.42	415.41	454.55	386.84	413.74	420.98
	678	198.48	196.11	206.42	582.53	413.15	455.04	385.15	413.71	420.28
	678.5	197.43	196.53	205.98	581.53	412.41	453.43	385.58	414.44	420.98
	679	200.11	196.69	205.83	580.95	412.73	454.4	385.7	416.15	422.48
	679.5	198.77	196.28	204.35	581.26	414.85	454.91	386.87	417.54	422.3
	680	199.03	196.39	205.23	579.51	413.46	455.15	388.03	418.96	424.73
	680.5	198.47	196.63	204.9	578.72	411.31	457.27	387.96	420.01	425.72
	681	198.25	195.97	204.7	578.98	413.21	458.74	389.41	419.36	425.28
	681.5	197.52	196.13	204.86	582.99	412.92	457.06	388.58	416.26	424.33
	682	197.27	194.37	205.64	583.92	414.16	457.08	390.33	418.08	426.47
	682.5	199.4	194.37	207.07	584.45	416.81	457.21	390.94	418.15	427.36
	683	199.2	194.09	209.08	581.77	419.27	455.26	391.23	415.04	426.72
	683.5	197.08	194.49	209.96	580.66	421.88	452.45	391.32	413.08	426.61
	684	196.14	193.55	211.19	578.73	422.07	453.95	390.76	412.5	425.78
	684.5	196.41	193.52	211.19	579.21	424.32	454.6	390.03	409.1	425.04
	685	196.53	192.5	212.16	577.22	425.84	454.77	389.51	408.97	427.6
	685.5	195.77	192.87	212.5	578.53	425.93	454.31	389.09	411.36	428.19
	686	196.05	193.4	211.99	577.22	427.45	455.8	388.98	412.06	431.55
	686.5	195.38	194.53	211.08	574.46	428.42	452.83	385.52	410.05	432.42
	687	195.86	195.29	210.17	573.46	427.3	454.68	385.38	411.79	432.45
	687.5	195.16	195.85	208.35	574.46	426.29	454.62	383.29	414.07	432.05
	688	196.23	195.39	207.96	576.68	423.49	456.88	382.64	413.42	430.28
	688.5	198.92	196.58	207.64	579.28	420.99	454.63	382.83	414.22	430.04
	689	199.17	195.74	208.13	578.58	422.85	457.71	383.89	418.14	429.52
	689.5	199.2	196.03	208.27	579.39	421.99	457.06	385.79	417.94	429.08
	690	200.13	195.82	208.37	578.69	422.24	455.02	386.36	415.95	431.63
	690.5	200.49	195.52	209.4	581.26	421.44	456.28	387.63	417.7	430.87
	691	200.4	194.75	209.1	582.25	421.33	457.8	390.36	417.63	429.17
	691.5	200.02	195.8	208.62	581.87	420.97	453.86	392.09	415.7	430.57
	692	201.88	195.84	209.96	584.34	423.05	455.23	393.42	414.86	432.58
	692.5	200.06	195.61	210.3	582.9	424.5	453.81	394.58	416.32	430.45
	693	198.8	195.31	210.35	582.37	425.15	455.8	395.37	415.76	431.49
	693.5	200.3	195.18	210.35	582.89	423.78	454.75	395.57	414.67	431.26
	694	201.9	195.1	210.04	583.71	424.91	456.05	394.13	414.23	431.05
	694.5	202.41	195.02	212.49	581.3	422.67	456.7	394.93	414.63	430.01
	695	203.32	194.89	212.48	580.52	424.49	457.82	392.72	413.71	429.85
	695.5	204.92	195.15	212.72	581.1	424.68	461.22	392.6	414.36	429.15
	696	203.77	194.25	213.14	581.16	425.47	464.11	392.77	415.69	428.45
	696.5	202.16	195.69	214.08	581.42	426.14	465.02	392.91	418.98	427.1
	697	204.12	195.87	212.9	581.38	426.4	465.58	392.01	418.1	430.33
	697.5	203.79	194.21	214.55	582.33	428.23	466.5	390.68	418.41	430.08
	698	202.84	196.84	213.81	583.64	429.37	466.05	390.05	418.63	432.1
	698.5	201.76	197.73	214.08	581.05	430.15	466.21	390.21	418.06	431.25
	699	201.99	197.06	213.57	582.92	433.21	465.32	387.84	418.68	430.36
	699.5	200.52	197.47	212.78	581.98	428.98	463.03	390.34	420.11	430.96
	700	200.12	197.6	213.27	583.25	428.11	461.5	389.53	421.76	434.08
	700.5	201.08	197.87	213.19	584.89	428.52	462	388.01	421.11	434.84
	701	200.63	196.69	213.14	584.41	427.31	463.43	389.6	419.99	436.44
	701.5	200.3	195.41	213.43	586.27	429.42	464.3	390.68	422.96	436.12
	702	200.75	195.37	211.46	585.12	428.45	463.65	391.93	423.64	436.46
	702.5	200.17	193.76	212.58	585.66	426.03	463.06	392.2	425.53	433.93
	703	200.31	192.19	211.28	589.06	425.62	461.81	392.35	426.91	434.08
	703.5	200.04	191.16	209.65	589.05	425.56	462.79	392.69	425.99	434.75
	704	200.56	191.11	210.24	587.15	427.39	462.71	391.79	425.02	435.53
	704.5	201.01	192.07	210.76	587.51	427.25	461.22	393.39	423.09	435.85
	705	202.33	190.79	210.31	586.85	427.45	460.38	393.39	423.71	434.39
	705.5	204.18	189.11	209.49	588.52	427.68	460.1	392.42	422.73	432.25
	706	204.72	190.19	209.32	586.26	426.55	460.69	392.08	419.17	432.01
	706.5	204.59	192.1	209.43	587.92	426.89	462.2	392.5	419.22	432.16
	707	204.75	192.93	208.89	588.43	428.29	462.79	392.5	418.01	432.99
	707.5	204.18	193.22	208.76	588.6	427.2	462.4	393.41	418.88	432.22
	708	203.92	195.24	210.16	589.88	428.51	464.1	393.79	417.75	431.98
	708.5	204.53	195.76	209.31	591.78	429.99	463.85	395.47	418.85	429.52
	709	204.7	195.88	208.98	590.38	430.18	464.56	394.79	419.74	428.26
	709.5	202.58	197.2	209.82	592.2	428.64	466.53	396.36	417.77	429.4
	710	201.99	198.66	208.91	589.18	429.38	464.35	398.5	417.26	430.33
	710.5	201.58	198.63	210.22	589.4	428.76	461.55	396.98	419.42	430.99
	711	201.9	198.19	209.82	587.98	431.7	459.65	397.54	418.22	431.23
	711.5	202.61	197.49	209.21	587.44	430.65	460.55	397.32	417.55	431.36
	712	202.9	197.55	210.74	587.19	431.94	461.71	396.46	417.49	431.78
	712.5	203.73	197.87	210.66	587.1	428.42	463.54	398.25	417.85	432.12
	713	204.48	199.34	210.9	587	429.45	464.25	398.51	417.09	432.93
	713.5	204.94	198.83	211.03	586.49	431.52	464.02	399.74	418.01	432.73
	714	206.59	198.47	210.71	584.55	431.03	463.34	397.17	419.13	432.49
	714.5	206.43	197.57	211.13	584.4	429.8	465.35	397.56	421.97	432.94
	715	205.59	197.74	211.77	587.06	432.35	467.94	398.72	419.08	432.08
	715.5	205.75	196.81	213.63	588.32	430.87	469.31	397.24	418	431
	716	205.49	198.82	214.19	588.96	431.09	466.57	399.08	417.06	432.9
	716.5	204.88	198.96	214.18	587.07	430.25	466.25	401.78	417.2	432.45
	717	204.33	199.04	215.62	585.8	431.32	462.82	399.98	418.29	432.23
	717.5	204.93	197.82	216.16	585.71	429.99	463.11	400.74	418.03	434.27
	718	203.65	198.12	214.67	587.4	427.49	464.82	399.13	419.18	433.5
	718.5	202.92	197.89	215.15	587.5	428.91	464.24	402.47	418.96	432.79
	719	202.81	197.71	215.41	589.11	430.96	463	400.51	417.4	431.14
	719.5	203.53	196.95	215.04	589.04	428.27	464	400.59	419.15	431.42
	720	204.52	197.29	212.75	586.48	426.61	462.99	400.99	418.55	429.74
	720.5	205.77	196.1	212.68	586.1	426.53	464.39	401.06	419.29	429.52
	721	206.19	195.52	212.27	587.77	428.11	467.02	398.22	419.19	430.3
	721.5	206.04	195.32	210.2	586.12	428.76	469.88	398.23	418.99	429.73
	722	204.99	194.32	209.84	584.96	430.9	469.57	395.63	420.31	427.54
	722.5	205.94	194.44	211.84	584.7	433.06	469.73	395.37	417.8	427.71
	723	205.36	196.6	211.4	586.01	433.95	472.55	394.36	419.74	427.52
	723.5	204.85	196.71	211.62	586.79	432.21	473.19	393.75	421.83	427.34
	724	205.86	199.2	212.38	585.49	433.2	471.9	393.69	422.31	428.12
	724.5	204.29	199.32	214.12	586.36	434.09	471.66	394.83	423.5	429.43
	725	202.7	200.37	215.06	586.61	436.28	469.36	394.43	424.97	428.4
	725.5	203.49	200.63	214.2	587.6	436.54	467.61	394.96	424.28	429.27
	726	203.94	200.27	215.06	589.61	438.7	466.69	394.7	423.68	428.6
	726.5	203.12	201.28	215.36	590.66	438.46	468.62	396.02	421.49	429.81
	727	202.82	201.05	215.19	591.51	439.48	469.09	398.11	423.16	430.13
	727.5	203.2	199.11	216.3	590.84	440.18	465.5	397.64	423.15	431.02
	728	204.14	199.44	215.67	588.39	441.95	464.75	398.22	419.43	432.8
	728.5	203.49	197.93	213.88	588.6	443.16	464.01	396.91	421.02	434.13
	729	204.2	197.64	212.57	587.86	444.21	463.29	394.08	421.6	436.1
	729.5	205.21	196.9	211.95	585.84	444.89	464.06	392.26	420.76	436.32
	730	205.2	198.32	214.51	585.18	445.31	463.03	391.67	421.43	435.64
	730.5	204.37	198.24	212	584.37	444.26	463.71	393.52	423.31	436.19
	731	204.72	196.34	212.07	584.97	444.94	462.34	394.97	424.71	436.08
	731.5	203.72	195.12	211.63	584.51	445.01	461.99	394.67	424.96	436.85
	732	203.07	195.21	210.85	581.65	445.93	459.09	396.54	423.53	436.07
	732.5	203.37	196.05	213.46	583.64	445.42	459.29	396.02	425.46	436.68
	733	203.41	196.02	213.63	583.14	443.75	460.7	397.65	423.97	434.5
	733.5	202.49	196.94	215.06	584.59	442.46	461.05	401.1	422.92	432.63
	734	201.2	196.18	214.26	585.45	440.51	463.31	403.5	423.38	432.35
	734.5	201.75	193.27	210.74	585.49	440.58	464.87	404.83	424.19	433.44
	735	202.03	194.14	213.68	587.82	442.73	464.33	404.07	423.93	433.67
	735.5	202.92	195.29	212.96	588.61	442.54	464.28	402.1	423.44	433.3
	736	204.08	196.14	212.63	589.33	442.26	464.04	401.6	423.74	434.66
	736.5	205.93	196.95	211.74	593.69	444.41	467.94	400.96	426.2	435.08
	737	205.13	195.66	210.38	593.51	444.57	469.16	402.43	425.38	435.13
	737.5	205.37	196.11	210.26	594.38	447.08	468.4	401	425.32	435.34
	738	206.83	194.98	209.68	593.38	449.24	469.19	399.95	427.13	436.76
	738.5	207.57	195.35	210.98	594.5	450.35	467.98	398.66	426.16	437.23
	739	208.22	196.42	212.18	594.15	450.65	467.38	399.04	426.23	435.72
	739.5	207.27	196.34	211.94	593.32	448.71	466.73	401.5	426.47	437.06
	740	205.64	196.77	213.02	592.82	449.6	465.95	400.81	426.92	438.71
	740.5	204.57	197.67	213.89	591.56	450.71	465.92	399.89	425.74	436.39
	741	202.8	196.96	215.21	590.14	447.71	467.16	399.75	422.34	435.12
	741.5	202.66	197.92	215.9	590.81	448.43	464.76	400.96	423.36	435.55
	742	202.27	197.56	216.65	590.7	448.16	464.89	401.92	423.07	436.84
	742.5	202.96	198.35	216.19	591.93	446.85	466.4	401.82	424.11	435.24
	743	202.72	197.76	215.74	593.14	448.12	468.92	402.25	424.55	437.01
	743.5	201.78	199.64	216.88	594.54	447.12	469.97	402.38	424.01	438.65
	744	202.81	199.01	217.21	595.1	448.16	469.26	400.76	424.57	438.75
	744.5	204.83	198.14	215.83	592.73	446.39	469.78	400.89	425.79	436.06
	745	206.18	198	215.38	593.06	445.23	469.7	403.05	424.89	435.06
	745.5	208.29	198.29	215.16	592.03	446.82	469.06	402.62	427.7	435.54
	746	208.06	196.78	216.03	591.45	445.93	470.82	400.47	426.28	433.48
	746.5	209.08	198.6	215.38	593.26	445.72	471.39	401.7	427.39	432.54
	747	207.35	199.24	218.27	594.3	447.76	470.18	400.85	426.77	434.2
	747.5	207.16	199.72	219.2	592.08	448.15	468.14	401.62	428.42	431.53
	748	207.91	199.52	219.95	590.34	450.48	467.8	401.02	429.35	429.94
	748.5	208.35	200.8	219.9	589.6	450.45	467.62	400.23	428.41	429.22
	749	208.15	200.75	221.21	590.87	450.5	466.59	400.82	426.58	431.17
	749.5	209.41	200.3	219.8	593.22	450.77	467.29	398.97	427.81	434.39
	750	207.76	201.01	218.67	594.79	450.59	467.95	398.55	426.34	434.52
	750.5	208.87	203.49	215.91	594.29	451.67	468.11	398.39	428.65	435.89
	751	210.38	201.18	216.39	594.33	453.98	465.93	398.4	428.6	437.01
	751.5	213.37	199.2	215.41	591.51	452.2	466.9	400.29	429.06	438.64
	752	215.2	199.27	215.62	594.31	451.7	467.24	400.85	427.41	440.5
	752.5	214.31	198.85	214.76	594.47	453.2	466.83	401.76	426.62	440.8
	753	214.31	197.65	214.99	595.91	454.81	467.21	402.51	427.05	442.24
	753.5	214.96	199.08	214.93	598.32	455.92	471.92	402.38	427.84	442.65
	754	213.9	199.09	216.8	594.07	457.21	471.19	403.73	428.28	442.78
	754.5	214.1	199.05	218.45	594.2	455.95	471.35	402.63	429.76	442.81
	755	214.51	198.11	219.33	595.95	457.21	470.59	403.17	427.72	442.71
	755.5	214.05	199.8	219.72	590.82	454.32	471.59	403.53	428.14	441.22
	756	212.46	201.32	218.23	590.98	453.87	472.15	402.79	427.39	440.28
	756.5	212.36	199.63	216.84	589.32	453.53	472.01	402.3	426.89	439.73
	757	213.27	199.92	217.83	587.86	451.07	472.19	399.76	428.6	437.5
	757.5	213.63	199.9	217.04	588.88	451	473.17	400.23	427.37	436
	758	213.85	198.68	216.69	588.39	450.65	470.47	402.36	427.9	437.23
	758.5	212.67	200.77	215.19	590.44	452	471.41	401.5	425.04	435.8
	759	213.2	199.56	214.97	590.69	451.62	469.55	403.61	424.25	436.91
	759.5	212.3	199.29	216.59	590.38	451.21	470.49	402.56	424.19	437.58
	760	210.62	198.25	215.36	593.41	451.21	472.83	402.39	423.74	437.36
	760.5	209.5	199.45	215.69	596.88	454.02	471.5	401.19	422.97	436.63
	761	207.68	200.61	216.53	595.77	455.2	472.36	399.18	422.56	437.56
	761.5	207.25	199.93	215.71	596.37	455.81	473.43	401.45	422.74	439.99
	762	208.16	200.39	216.06	594.5	454.51	472.15	400.45	423.94	439.42
	762.5	208.36	200.91	216.72	596.3	454.1	470.4	400.07	423.26	437.16
	763	210.11	198.32	216.78	596.04	452.51	469.46	399.82	424.59	436.41
	763.5	210.33	198.37	216.64	593.07	454.88	469.46	400.07	424.3	437.33
	764	210.82	199.46	216.2	594.66	455.56	467.51	404.52	427.16	435.54
	764.5	210.22	198.78	217.94	595.6	457.75	466.68	403.66	428.21	437.4
	765	210.98	196.7	217.83	593.02	457.25	468.03	405.21	428.96	438.75
	765.5	211.72	196.88	217.16	593.97	456.41	469.62	406.32	429.99	437.2
	766	212.76	197.25	217.21	594.28	454.68	468.97	405.94	428.31	437.65
	766.5	212.03	197.69	215.42	593.61	453.85	469.47	405.62	428.06	437.36
	767	210.61	198.26	215.84	591.43	453.97	471.28	403.37	427.7	438.68
	767.5	210.91	199.04	217.18	591.82	454.25	472.51	404.06	429.4	440.54
	768	211.38	199.6	215.72	594.36	453.02	472.71	403.7	429.6	438.81
	768.5	211.91	199.65	214.78	592.2	452.38	474.03	400.36	426.72	439.04
	769	213.17	200.09	214.11	591.08	451.88	472.77	401.35	426.46	438.49
	769.5	213.98	199.99	214.63	589.69	451.95	472.25	401.5	425.83	438.78
	770	215.74	200.7	215.7	591.31	453.08	471.11	401.07	426.16	439.68
	770.5	215.58	200.36	215.49	591.97	454.74	470.11	400.57	425.53	440.09
	771	215.09	199.11	217.54	592.53	454.67	470.2	401.36	424.74	440.89
	771.5	214.95	198.87	216.56	594.13	456.14	469.83	403.47	425.06	438.76
	772	214.44	197.81	216.74	596.19	454.5	469.73	400.91	425.68	437.41
	772.5	214.92	197.43	218.5	596.08	455.61	471.05	399.71	426.59	440.72
	773	214.33	197.05	218.83	595.52	456.51	472.51	401.15	427.17	439.65
	773.5	214.4	196.9	218.86	600.67	457.22	471.51	400.01	426.4	437.71
	774	213.82	197.74	218.81	603.66	457.92	470.64	400.76	427.66	434.8
	774.5	211.89	197.05	217.3	603.51	456.45	471.01	401.62	428.47	434.28
	775	211.56	198.17	218.32	605.68	455.86	471.14	402.53	428.33	434.42
	775.5	211.34	198.73	217.27	607	456.95	471.2	402.53	428.68	434.54
	776	210.33	198.34	216.66	604.76	456.04	471.44	401.14	429.23	436.51
	776.5	210.33	199.31	216.13	600.65	460.07	470.54	403.22	427.72	437.97
	777	211.01	200.49	215.43	601.03	459.53	471.36	403.9	426.81	436.41
	777.5	211.09	200.43	216.14	600.3	460.84	470.92	403.13	426.87	435.58
	778	211.42	199.63	216.23	593.04	461.75	472.97	404.31	426.22	437.54
	778.5	213.04	199.7	215.02	591.98	463.74	473.34	404.78	426.86	438.45
	779	214.1	200.54	216.48	587.57	465.89	473.02	408.23	426.13	437.9
	779.5	214.43	199.07	215.87	585.85	467.62	474.28	408.7	426.05	435.75
	780	214.91	198.87	216.76	586.16	468.46	474.68	409.22	426.18	436.44
	780.5	217.47	199.67	217.67	586.12	469.86	473.62	409.27	426.63	433.32
	781	217.81	201.59	217.62	587.13	467.47	474.57	409.7	427.39	432.81
	781.5	216.25	200.58	218.24	585.97	467.22	474.08	410.09	427.21	430.72
	782	215.88	201.48	217.49	586.54	465.81	474.47	409.99	428.55	432.62
	782.5	216.11	202.2	217.5	590.7	464.35	475.57	408.64	428.74	433.69
	783	215.78	200.42	218.1	589.76	464.79	478.07	407.91	427.6	434.1
	783.5	215.96	200.35	217.03	590.91	464.87	477.08	404.07	425.98	433.55
	784	215.7	201.4	218.78	591.62	465.32	476.47	403.72	427.61	435.72
	784.5	217.1	203.05	218.89	588.69	465.94	476.94	402.46	428.36	435.5
	785	216.32	201.91	218.89	590.69	467.09	476.68	401.68	427.7	437.35
	785.5	216.5	200.18	219.74	590.83	466.08	477.12	403.41	426.44	437.73
	786	217.87	201.26	219.48	590.96	466.8	475.02	405.36	424.8	440.54
	786.5	219.64	200.97	219.58	590.7	466.05	473.41	406.08	424.72	441.3
	787	219.25	201.23	219.89	589.51	465.16	471.91	406.28	425.73	438.29
	787.5	217.91	203.17	220.5	589.76	463.05	470.78	405.86	426.2	438.44
	788	215.94	203.43	220.28	591.85	462.81	470.93	405.32	427.68	437.55
	788.5	215.9	202.48	219.37	592.14	462.56	470.15	405.19	427.08	437.06
	789	215.38	201.85	219	593.15	462.8	471.15	407.5	425.72	437.62
	789.5	215.92	203.01	218.57	592.11	462.65	471.41	408.86	426.36	437.11
	790	216.31	202.37	219.52	593.84	464.21	473.23	408.24	427.63	435.05
	790.5	215.71	201.5	218.43	594.99	466.9	474.37	406.02	430.09	432.65
	791	216.54	201.32	219.43	596.18	466.1	473.51	408.43	428.94	432.93
	791.5	216.42	201.33	219.16	594.71	468.21	474.76	409.93	429.27	432.16
	792	217.15	201.63	218.72	594.43	470.07	473.99	410.15	427.75	431.55
	792.5	217.8	201.13	219.07	593.79	470.64	474.18	411.27	428.31	434.07
	793	216.84	201.69	219.12	594.43	470.59	474.02	411.38	427.35	434.52
	793.5	216.11	201.29	218.6	596.77	470.2	473.19	409.98	427.22	435.99
	794	215.54	200.02	220.21	596.9	469.98	476.33	411.2	427.24	437.04
	794.5	215.11	199.9	218.97	597.34	470.65	475.42	408.75	425.89	438.16
	795	214.61	199.83	219.98	598.73	471.37	476.46	407.27	425.08	438.91
	795.5	213.14	200.48	218.8	599.1	474.15	480.36	404.37	426.25	438.59
	796	212.88	201.11	217.97	601.65	472.45	479.96	404.84	425.71	441.01
	796.5	212.71	200.6	218.89	602.54	469.76	478.94	403.89	428.22	441.99
	797	214.53	199.82	218.28	603.76	469.22	480.16	405.22	429.8	441.07
	797.5	216.87	201.52	216.93	602.62	471	483.24	404.89	429.63	442.42
	798	217.75	200.85	216.81	599.35	471.1	482.67	403.69	429.95	440.75
	798.5	218.35	203.92	214.87	598.63	471.86	481.28	404.46	429.88	440.88
	799	218.03	203.32	214.81	597.62	472.22	478.92	406.29	430.66	440.74
	799.5	218.95	203.95	214.24	595.24	470.93	479.73	407.59	431.86	440.08
	800	217.78	203.94	214.82	594.74	471.83	477.42	407.78	432.42	441.11
	800.5	219.44	204.36	215.66	593.47	473.64	476.81	408.3	430.69	440.59
	801	220.08	203.61	216.02	593.06	476.41	477.02	408.49	428.59	441.46
	801.5	218.93	204.42	218.62	593.09	474.88	477.91	407.3	427.19	440.42
	802	217.87	202.02	219.08	593.37	475.3	474.33	407.2	429.41	439.8
	802.5	217.14	203.08	220.91	593.03	478	475.36	407.71	428.94	439.7
	803	217.75	200.76	220.63	593.18	477.02	476.61	405.45	430.28	439.78
	803.5	218.17	201.5	219.4	592.02	476.65	478.74	406.2	429.93	440.07
	804	217.65	199.74	220.08	592.82	478.38	477.06	407.14	429.95	440.97
	804.5	220.02	198.24	220.35	592.86	476.78	475.17	407.28	429.39	438.82
	805	218.75	198.41	221.76	593.5	476.86	477.22	404.69	429.63	439.28
	805.5	218.4	198.57	222.62	594.1	474.7	476.53	405.18	429.98	438.77
	806	218.53	198.66	221.2	593.05	476.49	474.37	406.63	428.95	440.46
	806.5	218.95	199.8	221.02	592.81	474.46	478.36	406.86	428.11	440.15
	807	218.98	199.38	220.49	594.46	473.98	476.99	408.24	429.04	441.66
	807.5	217.11	200.96	221.55	595.03	474.6	478.8	409.29	426.4	441.39
	808	217.27	201.34	223.8	595.53	476.11	477.12	410.3	426.78	443.11
	808.5	216.61	202.63	224.33	594.94	474.83	476.18	409.53	425.98	442.98
	809	215.59	203.79	224.3	595.97	476.9	478.75	410.13	427.34	444.87
	809.5	215.63	202.94	223.05	596.06	477.7	479.28	412.46	427	445.32
	810	214.82	203.98	222.33	596.06	479.72	480.14	414.75	425.96	443.94
	810.5	214.55	203.9	222.31	597.45	481.62	479.23	412.88	427.89	443.94
	811	213.71	203.69	222.9	595.73	481.78	478.18	411.95	426.95	443.44
	811.5	213.55	204.99	221.65	595.3	479.99	477.01	413.7	427.27	442.11
	812	216.05	203.88	222.72	595.18	479.99	475.37	415.84	428.25	440.55
	812.5	215.97	204.05	221.49	596.63	479.24	474.78	414.32	428.61	437.36
	813	218.1	204.47	220.52	597.78	479.01	475.81	417.02	430.13	438.86
	813.5	219.2	203.75	221.26	598.8	478.23	475.86	415.47	429.05	438.59
	814	220.53	203.56	221.01	600.77	478.6	474.92	414.54	429.42	439.73
	814.5	222.28	203.29	219.8	602.28	479.32	475.5	413.37	432.21	441.97
	815	224.52	202.95	218.65	601.88	478.05	475.63	414.49	431.29	443.29
	815.5	225.25	202.93	217.94	605.36	479.77	472.03	416.01	430.04	443.34
	816	226.4	202.06	219.44	605.6	479.84	473.55	414.84	430.33	442.83
	816.5	223.9	202.19	217.62	603.5	481.27	469.77	412.66	430.99	444.23
	817	223.52	201.34	217.18	601.21	481.4	471.33	412.48	429.97	445.63
	817.5	221.19	201.85	217.63	599.44	483.46	471.96	411.38	429.19	444.27
	818	219.7	203.85	216.13	597.72	483.89	472.68	410.67	429.3	444.08
	818.5	219.19	204.01	217.41	596.03	481.97	471.58	409.71	430.44	442.04
	819	219.22	203.4	218.15	597.08	483.19	470.84	409.08	429.52	439.99
	819.5	219.1	204.83	219.06	595.9	483.19	471.37	409.17	429.4	439.44
	820	218.71	204.26	219.12	598.25	482.13	475.07	410.04	432.51	438.13
	820.5	218.39	204.01	219.18	599.71	484.05	474.62	409.42	432.99	437.82
	821	218.82	204.34	219.85	602.5	483.76	474.59	411.31	432.91	437.93
	821.5	219.73	205.09	219.68	602.76	483.68	474.36	410.96	433.48	437.46
	822	222.09	204.48	219.62	602.3	482.74	476.6	411.09	433.48	437.77
	822.5	223.15	201.42	219.63	601.45	483.95	476.64	411.82	433.31	438.37
	823	223.06	202.6	219.43	601.26	485.52	477.24	414.43	433.32	441.19
	823.5	222.78	203.32	218.98	598.75	482.92	476.44	414.59	433.15	442.11
	824	222.83	203.3	218.72	600.27	482.13	477.55	414.65	433.62	440.46
	824.5	223.87	205.15	218.95	597.91	483.58	476	414.37	432.85	441.95
	825	224.42	204.36	217.76	597.77	481.98	476.58	415.67	433.4	441.58
	825.5	225.05	204.06	218.07	599.44	482.37	478.94	412.3	434.29	442.77
	826	224.05	204.99	219.16	600.14	482.91	478.13	413.08	435.47	443.72
	826.5	224.13	204.42	219.59	602.23	483.05	476.3	412.84	437	444.64
	827	223.22	204.57	219.69	600.46	482.44	475.68	412.5	436	445.41
	827.5	222.52	203.33	219.03	598.74	483.88	476.16	411.48	435.23	443.68
	828	221.56	204.08	220.44	600.08	485.4	478.81	411.2	435.03	445.14
	828.5	221.42	203.65	220.91	599.26	487.07	479.37	411.08	435.1	447.28
	829	220.03	202.89	221.47	596.44	487.4	479.85	411.03	434.89	445.24
	829.5	218.81	203.44	221.32	595.32	488.48	479.61	409.78	433.62	446.29
	830	219.39	202.83	220.92	594.67	488.75	482.25	412.73	432.35	444.92
	830.5	221.38	203.19	221.18	594.83	490.92	483.36	413.25	430.57	445.61
	831	220.74	203.45	219.96	594.77	489.24	482.45	413.67	429.95	446
	831.5	221.12	203.15	221.62	598.95	489.87	482.19	414.12	429.9	446.6
	832	222.17	204.02	221.82	599.59	489.81	482.46	414.27	431.45	448.07
	832.5	223.07	203.06	222.15	596.65	489.65	482.18	415.44	433.56	448.2
	833	223.84	203.82	223.24	597.4	489.8	480.06	416.64	432.67	446.02
	833.5	225.07	204.96	223.4	599.51	488.39	479.7	415.47	430.23	447.32
	834	226.87	204.25	224.38	599.57	489.09	481.67	414.03	431.07	447.89
	834.5	228.07	203.98	224.42	596.3	487.69	479.73	413.49	431.43	447.65
	835	227.67	203.34	223.38	597.29	487.44	477.92	414.37	433.53	446.36
	835.5	227.13	203.72	224.96	596.81	488.91	476.83	416.09	433.36	444.58
	836	228.45	205.21	223.94	593.01	489.33	478.79	416.52	436.31	442.94
	836.5	228.35	203.9	224.71	592.27	489.38	476.97	415.81	437.61	441.93
	837	228.48	204.1	223.56	594.25	489.72	476.28	414.23	436.12	441.22
	837.5	226.84	203.23	222.25	597.42	489.05	478.25	412.45	437.02	444.12
	838	227.21	201.32	221.23	597.48	490.5	478.82	413.41	440.38	444.6
	838.5	226.67	202.75	220.82	597.32	488.63	478.5	414.59	439.62	443.97
	839	225.84	203.43	221.41	598.88	492.33	478.19	414.39	441.81	445.6
	839.5	224.34	202.35	221.51	599.36	489.52	480.77	413.11	439.34	446.39
	840	224.91	202.68	221.19	596.96	490.47	482.74	410.18	437.62	447.36
	840.5	224.61	202.3	223.66	598.12	489.59	482.59	410.66	435.56	450.35
	841	225.71	202.47	222.35	600.18	488.93	482.78	410.38	433.39	451.83
	841.5	225.47	201.19	221.99	601.3	489.19	482.9	410.22	431.72	452.34
	842	226.8	200.91	223.33	597.79	489.79	479.75	411.97	430.46	451.59
	842.5	225.51	200.63	222.99	598.61	489.15	478.03	412.45	428.8	452.4
	843	224.55	199.94	223.07	599.92	490.32	479.44	413.07	430.09	452.95
	843.5	224.79	199.84	221.55	600.1	485.14	478.47	412.42	426.04	453.95
	844	226.73	201.63	223.1	600.88	487.26	478.11	414.01	428.19	454.34
	844.5	226.5	201.5	222.49	606.15	488.35	477.6	414.94	429.13	454.68
	845	226.05	202.44	218.32	607.22	488.4	478.13	415.9	427.46	452.88
	845.5	224.15	203.1	218.06	606.37	487.89	478.55	418.19	427.7	452.18
	846	224.59	205.73	218.08	604.78	485.13	478.94	421.72	429.27	449.97
	846.5	223.11	205.75	217.61	608.08	486.42	480.62	422.17	430.63	449.97
	847	224.6	205.92	218.67	607.89	487.67	485.56	421.99	432.87	450.74
	847.5	225.75	205.39	218.66	605.99	490.4	484.74	421.89	432.69	451.87
	848	226.78	204.67	220.1	606.48	493.98	486	423.08	434.82	453.68
	848.5	226.17	204.66	218.62	606.03	494.81	484.9	422.4	435.22	453.73
	849	226.71	203.03	218.41	602.63	491.75	484.01	423.09	433.34	454
	849.5	228.59	202.97	220.99	604.54	493.66	481.86	422.28	435.37	451.87
	850	229.49	202.27	221.57	604.21	495.59	482.38	422.18	435.27	449.49
	850.5	229.12	200.78	221.98	607.27	496.75	482.45	418.42	435.6	451.94
	851	230.07	201.76	221.36	605.99	495.67	484.14	417.71	434.01	451.82
	851.5	229	202.51	221	607.33	496.77	481.04	419.04	431.14	450.54
	852	229.13	203.61	222.78	608.21	496.95	479.89	419.25	430.91	448.63
	852.5	226.42	205.15	222.79	607.57	496.73	479.6	418.9	429.92	444.46
	853	227.11	203.9	223.43	606.81	498.87	479.81	419.79	430.62	446.84
	853.5	226.91	206.06	224.34	609.39	501.49	479.54	421.34	432.29	445.22
	854	225.12	206.34	224.58	607.83	498.22	480.41	419.49	431.81	446.54
	854.5	227	207.19	226.51	609.22	498.67	480.31	419	432.04	446.9
	855	226.94	206.44	226.5	608.9	499.84	479.12	418.8	432.11	446.94
	855.5	227.21	204.93	226.41	606.78	502.21	480.27	418.46	433.13	448.82
	856	226.53	208.15	226.74	604.7	501.57	479.85	417.07	432.8	450.23
	856.5	227.01	207.65	225.47	604.18	502.5	480.98	418.45	431.17	451.64
	857	228.35	208.15	225.47	602.74	501.98	480.48	416.83	431.33	453.94
	857.5	226.52	207.82	226	601.01	499.85	482.12	414.2	430.99	451.43
	858	227.07	207.54	226.59	600.13	499.69	483.98	412.85	430.19	452.98
	858.5	226.37	206.97	225.48	601.54	502.48	485.05	414.46	430.62	453.31
	859	224.89	205.46	224.56	602.06	503.03	484.68	413.65	431.21	454.72
	859.5	225.34	207.5	224.2	600.09	504.84	485.89	416.11	432.38	453.23
	860	224.71	206.45	224.99	600.87	503.63	484.92	416.07	434.1	449.29
	860.5	225.84	203.7	225.09	603.33	503.7	485.21	416.28	435.97	449.19
	861	225.8	203.66	225.22	603.94	500.54	484.23	415.36	437.6	449.58
	861.5	226.32	202.81	225.77	605.19	500.6	487.62	415.26	439.01	448.91
	862	227.29	204.82	225.72	608.79	503.88	486.8	415.9	438.53	449.95
	862.5	224.99	204.8	225.04	606.1	503.32	487.21	416.16	439.33	450.35
	863	225.38	205.5	225.52	601.13	501.73	483.96	416.16	438.74	451.04
	863.5	225.37	206.43	224.73	601.55	500.42	483.56	417.57	438.23	451.67
	864	224.97	205.53	225.47	602.62	498.96	483.74	417.33	437.94	451.85
	864.5	225.64	205.75	226.39	602.65	500.36	481.1	418.81	435.05	454.63
	865	227.24	204.84	225.66	601.27	501.1	481.44	419.57	436.92	454.05
	865.5	227.73	203.71	225.98	602.65	502.39	479.14	419.08	437.67	454.14
	866	228.48	202.61	224.91	603.53	501.7	476.95	419.3	437.06	454.42
	866.5	230.64	201.06	225.27	602.23	499.6	477.62	420.27	435.38	452.51
	867	232.08	200.9	224.2	604.18	500	476.91	418.94	434.42	453.93
	867.5	232.61	201.04	223.4	608.59	501.48	478.85	418.52	433.38	451.05
	868	232.84	202.72	223.45	605.65	501.7	480.58	417.72	433.79	451.95
	868.5	232.72	201.87	222.92	606.83	504.14	481.05	417.08	431.09	454.71
	869	232.75	204.32	223.11	606.04	504.92	483.87	416.46	433.74	454.16
	869.5	232.02	203.63	224.34	605.95	502.82	483.1	415.15	432.74	453.9
	870	230.86	205.03	223.99	604.77	502.28	486.39	415.15	432.57	452.54
	870.5	229.66	206.47	224.6	604.37	503.65	485.47	415.7	431.66	453.24
	871	228.32	206.96	222.6	602.97	504.14	485.71	415.77	433.11	455.49
	871.5	228.6	206.5	225.18	601.69	503.56	484.29	417.36	433.96	454.91
	872	228.9	205.03	226.22	600.89	504.82	484.73	417.25	436.57	458.17
	872.5	228.66	203.98	225.95	602.38	505.22	485.57	419.72	437.51	457.57
	873	228.96	204.3	225.32	597.56	502.65	483.51	419.93	438.3	455.49
	873.5	228.09	203.73	224.63	597.59	499.18	483.75	418.04	438.12	455.34
	874	226.99	204.79	223.8	594.24	499	486.27	418.28	436.63	455.47
	874.5	226.97	203.56	224.83	593.99	500.66	484.59	419.08	436.2	455.32
	875	228.29	202.98	226.13	594.54	502.37	485.87	420.89	437.87	454.23
	875.5	226.45	204.19	227.69	597.79	501.53	486.6	420.28	439.5	452.92
	876	225.92	204.56	227.59	599.12	501.94	489.98	418.9	440.1	451.34
	876.5	225.07	205.38	228.24	597.53	499.26	489.43	421.38	438.32	450.28
	877	226.25	204.8	228.43	598.23	498.41	486.55	418.6	437.65	450.15
	877.5	225.67	205.54	230.25	601.66	501.24	487.65	418.15	439.85	450.96
	878	226.55	204.93	229.43	600.68	502.61	487.37	419.5	439.31	450.65
	878.5	227.6	204.69	229.85	605.21	504.43	485.27	420.55	441.16	451.37
	879	227.5	205.12	228.38	607.14	504.19	487.03	420.45	442.59	450.83
	879.5	226.87	205.77	226.14	604.22	504.48	486.84	420.53	441.34	450.14
	880	229.34	204.62	225.54	600.96	505.48	486.85	420.27	437.21	448.27
	880.5	228.32	204.53	223.87	601.28	506.83	484.67	422.21	437.37	448.63
	881	227.33	203.6	221.97	603.46	507.89	487.83	419.46	438.49	449.03
	881.5	228.27	203.88	222.05	602.82	509.54	490.07	417.98	439.48	448.43
	882	228.79	204.1	221.42	605.31	506.97	489.17	419.63	438.41	446.49
	882.5	227.74	204.87	220.91	606.3	508.22	487.53	420.95	437.97	446.15
	883	226.85	205.33	221.96	601.82	509.26	488.01	419.76	435.68	444.09
	883.5	226.54	206.3	221.04	599.95	508.49	487.37	420.84	433.47	445.89
	884	226.74	204.23	222.07	602.27	508.11	487.29	420.6	433.32	447.88
	884.5	227.26	204.03	221.52	604.41	506.19	486.5	422.02	435.44	450.65
	885	229.12	204.3	222.21	604.45	507.83	487.38	418.85	436.13	451.97
	885.5	230.94	204.53	223.48	601.97	509.26	484.9	420.46	436.01	452.41
	886	230.4	204.61	223.54	603.76	508.75	486.17	421.01	433.58	453
	886.5	230.28	204.09	223.27	599.55	514.52	488.2	419.97	433.31	454.39
	887	230.86	204.46	224.03	599.12	517.44	488.88	416.81	434.6	456.49
	887.5	231.04	204.99	221.79	600.81	518.02	487.61	418.49	436.29	458.22
	888	233.11	205.1	222.11	599.37	519.25	487.76	417.13	436.75	458.68
	888.5	232.68	206.9	223.2	602.37	517.53	487.72	417.62	437.28	458.28
	889	231.02	207.61	224.67	600.72	517.95	487.23	417.36	439.15	459.62
	889.5	232.57	208.1	224.2	600.82	518.12	487.42	419.97	437.37	456.3
	890	233.5	208.76	222.55	602.58	519.44	487.11	420.03	436.58	456.02
	890.5	233.04	207.87	222.21	603.03	519.74	485.51	421.88	436.65	456.19
	891	234.92	208.11	221.88	601.74	515.45	484.4	420.94	434.62	455.31
	891.5	234.92	207.6	222.12	602.5	511.6	484.95	423.28	433.28	453.77
	892	235.27	207.54	223.22	603.77	510.61	486	423.09	431.09	456.11
	892.5	233.56	207.15	225.65	607.2	510.4	485.18	424.66	431.56	455.67
	893	231.89	205.47	224.8	603.47	513.15	486.31	423	432.31	454.99
	893.5	230.65	203.23	224.51	602.91	514.57	487.57	423.15	429.95	454.79
	894	230.29	202.25	224.55	602.32	512.89	487.1	422.93	432.48	457.6
	894.5	230.37	201.77	226.32	601.92	511.54	489.29	423.56	434.65	457.05
	895	230.55	201.96	227.67	601.77	511.79	489.85	422.2	434.99	457.93
	895.5	228.59	201.61	227.2	603.47	510.76	489.79	422.73	438.58	458.71
	896	229.27	201.91	226.69	603.31	510.94	491.42	423.06	438.55	459.37
	896.5	229.91	202.58	226.52	603.23	509.76	490.55	420.72	440.66	456.43
	897	230.96	203.56	225.91	602.77	509.05	491.68	417.93	440.38	457.74
	897.5	232.8	206.01	227.34	605.8	507.33	491.08	419.57	441.77	459.26
	898	234.96	206.26	227.96	607.23	508.52	488.73	418.16	443.33	456.4
	898.5	234.41	207.64	227.37	605.85	508.83	489.1	417.71	441.31	454.09
	899	234.47	206.61	226.88	605.12	508.02	485.44	417.43	440.11	453.06
	899.5	233.66	207.78	228.03	604.48	507.73	483.75	418.64	440.85	450.83
	900	235.08	208.36	228.79	605.32	509.52	483.28	419.25	439.78	451.34
	900.5	234.22	207.55	229.83	605.83	512.1	482.22	418.24	440.42	450.41
	901	233.55	206.57	230.27	604.49	514.82	483.45	420.31	439.71	453.4
	901.5	234.24	207.02	228.7	603.39	516.62	483.94	422.24	438.09	450.96
	902	233.88	205.97	227.6	601.99	517.39	482.84	419.96	437.48	449.19
	902.5	233.05	206.46	226.56	601.28	515.83	485.98	420.05	437.35	450.03
	903	234.15	206.21	228.43	602.44	518.46	485.59	419.64	438.38	452.18
	903.5	232.8	207.5	228.63	606.17	518.34	489.68	419.72	439.77	454.3
	904	231.03	206.77	228.14	607.69	519.92	490.66	419.15	439.24	455.58
	904.5	231.15	208.24	229.22	607.86	521.63	490.19	419.54	437.35	454.66
	905	231.22	208.44	229.73	609.64	521.11	487.77	419.55	436.98	456.99
	905.5	230.88	207.6	229.39	610.16	519.51	487.67	421.01	439.91	456.72
	906	231.12	206.43	229.7	608.27	519.3	488.57	419.07	440.49	458.27
	906.5	231.38	206.3	230.19	609.13	520.11	488.54	421.41	438.82	458.9
	907	231.89	206.7	230.94	612.09	521.88	486.14	422.19	439.16	459.23
	907.5	231.11	206.56	229.44	613.31	519.28	486.07	421.04	440.21	457.67
	908	231.84	206.6	228.68	611.32	519.78	482.61	420.3	439.27	456.09
	908.5	233.88	207.96	228.11	607.78	520	483.1	419.88	439.14	455.46
	909	233.29	207.23	227.54	608.54	518.94	483.62	420.31	440.76	454.87
	909.5	235.5	206.88	226.33	606.01	517.16	486.27	419.64	438.86	452.62
	910	236.58	208.54	226.55	605.09	518.34	484.56	418.48	438.1	451.15
	910.5	237.38	208.31	228.93	606.18	520	484.21	420.77	440.23	449.74
	911	238.3	209.06	229.64	604.9	519.92	484.69	419.68	443.26	450.13
	911.5	238.08	210.11	229.15	601.64	518.41	484.87	418.95	442.28	451.09
	912	236.84	210.05	229.94	598.44	519.56	486.27	421.15	440.64	453.53
	912.5	235.58	210.79	230.4	597.2	519.57	487.42	422	439.32	454.2
	913	235.58	209.12	230.42	599.41	519.45	486.41	424.52	438.53	455.03
	913.5	236.35	209.2	229.52	597.5	520.13	486.44	423	438.51	454.9
	914	233.38	208.37	229.79	597.71	522.92	485.83	424.44	440.16	455.44
	914.5	233.63	208.02	230.15	600.09	522.33	487.55	424.37	438.53	455.86
	915	232.21	207.63	228.98	601.72	520.43	486.38	423.82	437.23	455.99
	915.5	231.28	206.11	227.16	602.25	521.14	487.38	424.54	434.92	455.39
	916	231.34	205.33	228.02	601.5	524.05	487.09	426.55	433.88	454.99
	916.5	231.86	205.13	229.22	606.01	525.59	488.47	425.12	433.56	452.52
	917	232.44	204.12	228.21	606.33	526.55	487.28	423.66	434.2	450.15
	917.5	232.7	204.54	227.08	604.88	525.77	487.46	421.37	434.72	448.66
	918	231.49	202.9	227.05	605.17	525.63	488.07	420.84	435.52	450.46
	918.5	234.21	205.1	226.85	605.46	523.92	487.53	419.36	436.87	450.96
	919	234.54	204.32	226.53	603.94	525.66	487.65	419.68	435.16	449.21
	919.5	234.57	203.97	225.6	604.01	526.25	485.09	419.81	434.86	449.41
	920	233.8	204.41	226.82	603.22	522.93	485.29	419.38	436.52	447.95
	920.5	234.87	203.37	226.51	605.57	519.11	486.6	420.39	438.96	447.74
	921	235.97	203.14	225.01	606.24	516.53	485.8	422.43	438.08	449.1
	921.5	236.54	203.43	227.99	606.08	516.55	486.02	423.7	438.28	452.3
	922	237.24	204.63	228.62	605.76	517.46	486.5	422.5	440.17	453.14
	922.5	237.37	206.57	230.26	608.11	520.11	488.9	423.12	439.65	451.33
	923	236.87	204.35	230.64	608.89	522.72	490.12	424.6	438.39	451.75
	923.5	235.08	203.62	231.68	608.88	521.78	490.19	423.43	440.22	452.25
	924	235.11	206.32	231.72	608.97	520.09	491.57	423.38	438.84	452.45
	924.5	236.63	206.62	230.85	610.46	522.58	490.64	422.54	438.51	456.22
	925	237.79	207.87	230.23	611.17	526.29	491.43	421.8	436.55	456.38
	925.5	236.34	207	230.13	607.98	528.86	491.18	419.58	439.29	459.12
	926	236.52	207.38	230.25	608.23	530.78	491	417.85	439.74	458.37
	926.5	235.27	207.03	229.86	610.04	531.84	491.75	419.62	438.24	459.89
	927	235.75	205	229.1	608.65	528.19	490.55	421.06	434.88	459.96
	927.5	234.4	206.85	229.37	608.96	527.13	490.71	420.11	434.23	458.13
	928	235.99	207.66	228.28	609.45	527.72	488.75	420.61	433.45	457.41
	928.5	235.35	206.3	228.98	608.78	529.21	489.1	422.12	437.46	455.87
	929	235.78	208.14	232.6	608.27	530.46	490.51	423.52	437.8	452.7
	929.5	235.07	206.97	238.6	605.96	528.35	488.44	421.86	436.81	453.47
	930	237.42	208.06	245.37	606.44	525.84	486.44	424.6	435.24	449.51
	930.5	238.54	206.69	249.45	606.73	525.83	487.84	427.49	435.65	452.3
	931	239.51	205.11	256.14	603.7	523.72	488.76	429.56	437	449.98
	931.5	241.29	204.42	260.89	601.52	526.69	487.29	430.91	440.68	451.22
	932	243.87	205.14	267.78	600.68	527.04	485.64	435.39	441.75	453.92
	932.5	246.66	206.08	274.47	603.34	527.29	487.56	436.54	443.59	453.86
	933	250.18	206.51	281.85	604.19	528.82	488.98	437.39	441.53	454.4
	933.5	254.04	204.18	285.01	603.08	529.73	486.83	437.82	441.9	456.93
	934	255.28	205.98	287.28	605.52	532.03	490.07	441.83	443.56	457.39
	934.5	259.2	206.58	288.71	605.67	535.75	490.97	443.51	445.51	460.68
	935	262.99	207.9	290	607.74	536.3	490.62	445.7	447.13	457.44
	935.5	266.17	210.16	293.62	610.31	540.64	489.34	446.18	449.08	458.61
	936	270.85	213.89	298.74	612.41	541.13	489.83	447.28	450.56	459.93
	936.5	274.87	214.69	300.74	612.52	543.6	489.22	444.73	452.23	459.33
	937	279.37	217.38	305.76	610.23	545.64	489.45	448.21	453.97	461.16
	937.5	285.3	220.77	308.54	610.6	549.45	488.36	450.27	457.44	463.99
	938	290.7	227.14	312.73	612.4	552.78	488.69	453.15	457.2	462.93
	938.5	297.49	234.07	316.05	610.62	554.68	485.05	453.77	461.08	463.95
	939	303.85	243.28	321.18	609.29	556.16	483.57	455.92	461.88	464.67
	939.5	311.13	253.32	326.83	605.47	558.68	485.28	457.18	462.51	466.74
	940	320.64	261.46	332.17	607.68	560.78	484.15	458.8	462.19	470.46
	940.5	329.68	270.92	335.28	608.3	564.08	483.57	459.19	463.9	471.92
	941	338.8	280.78	342.33	609.11	565.76	485.8	462.08	465.22	472.9
	941.5	346.87	289.61	343.16	606.5	567.26	488.17	463.41	467.56	472.4
	942	355.15	299.74	349.53	604.72	567.91	491.39	464.68	467.45	471.22
	942.5	363.56	310.8	354.46	603.43	569.25	492.83	465.35	471.54	472.17
	943	372.37	321.25	361.2	606.61	569.7	495.56	466.18	471.8	472.95
	943.5	378.83	329.4	366.1	610.43	570.49	500.16	467.45	475.78	472.17
	944	383.01	337.34	371.04	613.89	570.38	499.71	469.24	476.38	474.69
	944.5	385.98	348.73	372.81	612.63	572.69	502.65	472.18	480.4	473.38
	945	389.01	358.73	376.91	612.8	572.77	505.4	475.27	482.32	473.51
	945.5	392.06	370.64	380.16	612.27	573.36	507.58	477.81	484.8	475.24
	946	396.88	382.81	387.02	616.47	576.94	507.46	477.85	485.39	477.6
	946.5	401.29	393.19	389.92	616.77	577.64	506.22	478	487.7	481.94
	947	405.26	401.98	392.93	616.87	577.27	505.58	480.31	489.92	485.57
	947.5	406.84	411.8	394.67	613.62	580.7	505.42	481.26	490.61	485.07
	948	411.03	421.9	397.19	610.57	582.84	505.51	483.6	490.86	488.25
	948.5	418.3	433.15	399.14	609.83	583.12	505.02	484.25	494.9	488.88
	949	424.7	441.24	402.27	609.95	582.92	502.82	485.04	496.99	489.74
	949.5	430.58	449.14	407.35	609	585.33	502.48	486.69	497.57	489.84
	950	436.86	456.75	408.75	608.02	587.33	502.04	485.5	498.42	490.02
	950.5	439.55	464.04	411.05	605.72	587.86	502.27	486.24	499.83	491.83
	951	442.67	473.38	413.18	606.68	589.22	503.76	487.8	500.76	492.54
	951.5	444.64	481.19	417.64	606.6	591.86	506.68	488.24	500.48	494.07
	952	450.89	486.15	421.38	607.63	591.57	508.52	491.42	503.59	495.81
	952.5	456.26	491.86	423.75	608.41	591.6	507.3	489.24	504.08	495.82
	953	457.79	498.71	427.95	607.12	597.31	510.11	490.54	503.94	497.95
	953.5	460.5	504.49	431.94	606.56	599.06	515.73	488.23	503.6	499.6
	954	462.67	509.5	434.64	606.42	596.87	516.84	488.01	507.04	503.21
	954.5	463.81	515.28	438.57	607.91	598.72	516.7	490.45	506.05	504.19
	955	466.79	519.48	440.81	609.48	601.13	517.82	491.68	507.26	505.38
	955.5	467.66	522.07	446.06	609.4	602.55	518.6	491.69	511.16	506.27
	956	470.68	529.23	448.69	611.8	601.59	517.95	492.08	510.45	506.51
	956.5	471.85	535.74	451.33	613.62	603.43	516.52	490.02	513.46	508.65
	957	472.25	538.23	454.28	615.21	606.62	517.26	493.15	515.87	508.91
	957.5	476.21	542.41	458.16	615.6	603.99	515.66	495.14	514.95	509.34
	958	478.39	547.68	461.97	615.17	602.51	512.48	498.2	515.38	511.26
	958.5	479.9	553.03	463.96	616.84	606.06	515.15	499.84	516.41	510.71
	959	485.65	557.03	466.52	615.32	604.93	515.41	502.39	520.87	512.77
	959.5	487.94	561.31	469.72	614.76	603.13	515.05	504.13	521.47	515.41
	960	491.16	564.75	467.37	616.98	602.91	515.73	505.96	520.79	516.01
	960.5	495.86	565.62	470.72	615.08	607.46	515.42	509.15	521.67	515.48
	961	499.26	567.48	471.69	616.3	608.47	515.8	512.23	520.12	516.15
	961.5	501.61	571.74	473.25	613.44	607.89	518.73	512.76	522.44	517.4
	962	502.92	574.57	475.2	615.47	611.5	520.41	510.31	525.71	516.63
	962.5	506.47	577.07	475.72	616.86	613.57	521.85	510.88	529.35	517.98
	963	508.87	578.31	475.6	614.98	614.52	519.06	508.91	531.04	519.1
	963.5	510.01	579.57	477.03	614.11	617.19	520.72	509.96	532.63	517.87
	964	511.56	585.14	477.89	613.18	618.2	520.99	510.37	538.57	517.79
	964.5	515	586.82	481.21	613.05	620.47	518.34	512.04	540.05	516.92
	965	514.14	589.07	479.9	612.3	619.54	520.14	514.28	545.15	519.25
	965.5	515.24	592.04	481.9	610.38	619.75	522.43	514	550.58	522.24
	966	515.81	594.62	482.71	611.6	620.9	519.84	513.78	550.76	523.03
	966.5	517.03	594.36	483.07	611	620.17	518.76	517.92	554.24	526.5
	967	517.62	595.61	481.4	607.92	618.28	517.42	520.19	554.72	528.56
	967.5	517.33	597.96	484.61	608.54	618.15	517.5	523.26	555	533.22
	968	517.86	599.76	485.64	610.65	616.15	516.94	523.48	557.46	536.15
	968.5	520.11	598.11	486.53	611.35	615.3	518.35	524.2	556.94	538.63
	969	521.79	601.69	487.53	610.91	615.23	521.84	523.9	558.15	541.55
	969.5	523.66	603.72	490.23	612.08	616.19	521.56	519.35	557.36	543.85
	970	523.47	604.35	489.1	613.16	616.32	524.04	522.38	557.14	544.32
	970.5	525.46	605.87	491.12	613.69	616.01	525.01	521.8	556.68	546.86
	971	528.35	608.84	490.85	611.68	616.65	524.07	522.28	555.02	545.96
	971.5	529.46	610.9	492.99	615.26	621	525.13	520.76	557.55	547.3
	972	533.9	613.71	494.7	617.09	621.48	527.45	522.71	560.7	548.31
	972.5	535.68	615.97	494.39	616.29	622	526.74	523.14	563.78	550.25
	973	535.55	616.12	496.7	615.82	624.62	524.5	524.37	564.83	549.96
	973.5	534.56	615.94	498.12	614.71	624.55	523.27	526.93	566.31	551.76
	974	536.74	617.57	497.55	614.35	623.22	524.33	531.54	568.12	552.54
	974.5	536.69	617.73	501.97	611.78	623.32	522.91	529.88	569.21	553.37
	975	536.93	616.69	502.91	614.31	622.5	525.34	533.46	571.97	554.37
	975.5	535.97	618.83	502.73	612.45	621.71	529.41	532.58	576.46	556.46
	976	536.68	621.61	504.35	610.07	620.38	531.34	534.77	577.69	555.53
	976.5	535.41	622.81	502.72	605.63	621.27	530.79	535.59	574.88	552.29
	977	533.34	620.67	504.28	606.92	622.59	535.62	536.83	570.85	552.82
	977.5	536.29	623.83	503.54	607.87	621.49	536.4	536.53	569.55	553.99
	978	535.21	625.25	502.76	607.65	621.21	537	536.67	571.2	553.99
	978.5	534.37	625.13	502.55	608.68	621.92	535.85	537.87	571.58	555.42
	979	535.67	626.73	502.27	610.79	622.88	536.3	540.32	570.27	554.79
	979.5	532.51	628.74	500	608.38	623.97	536.6	538.69	571.87	556.12
	980	532.88	626.95	502.53	610.38	626.65	534.14	538.44	570.61	556.33
	980.5	533.77	625.1	503.71	611.61	626.82	535.36	538.27	571.01	558.33
	981	533.16	621.45	506.48	616.17	629.26	532.71	537.66	574.48	562.66
	981.5	532.66	623.37	507.11	615.19	628.19	529.04	537.46	576.67	564.28
	982	530.78	623.12	505.8	614.45	627.62	528.95	540.45	576.72	564.69
	982.5	531.42	624.17	507.3	616.78	630.96	528.29	539.74	577.85	567.15
	983	533.42	624.76	509.32	616.26	630.4	529.24	539.84	578.44	567.85
	983.5	535.03	627.37	509.94	614.98	631.15	528.11	538.13	579.25	570.73
	984	539.97	630.23	512.45	614.23	633.32	528.37	539.9	577.67	572.73
	984.5	540.32	630.99	512.22	617.2	631.96	530.51	542.14	577.13	574.16
	985	540.9	633.1	511.8	618.32	631.61	530.09	544.43	574.52	575.86
	985.5	543.13	637.39	510.61	617.87	629.25	533.29	544.87	574.46	574.66
	986	545.94	638.56	510.08	618.27	630.51	534.3	545.85	576.08	576.61
	986.5	548.9	640.05	513.32	620.65	632.14	536.7	544.9	578	579.28
	987	550.76	638.49	513.03	618.94	629.18	537.46	546.39	576.49	581.01
	987.5	548.72	637.88	512.84	618.41	632.49	538.63	545.11	576.95	579.42
	988	548.24	635.4	512.97	616.12	629.53	538.67	547.31	577.32	579.13
	988.5	547.15	633.32	514.32	616.64	626.82	534.49	550.8	577.54	576.76
	989	547.72	635.81	512.9	615.56	629.35	532.81	551.12	581.21	578.84
	989.5	545.92	633.1	513.39	614.57	631.41	531.96	551.02	582.86	579.51
	990	545.39	634.1	512.14	613.83	631.46	532.67	554.26	582.93	581.68
	990.5	543.97	633	512.28	616.02	631.85	535.05	553.42	583.33	581.61
	991	538.46	630.54	513.36	613.34	631.56	535.73	555.73	583.94	581.02
	991.5	536.43	633.14	515.47	612.22	632.14	533.98	557.83	585.58	580.18
	992	535.56	634.34	517.8	611	631.47	534.19	559	586.44	580.42
	992.5	535.61	634.95	517.73	615.12	634.29	533.31	558.25	587.9	580.4
	993	536.98	635.88	516.33	615.27	636.26	535.25	556.8	589.71	584
	993.5	534.34	631.62	518.66	615.06	631.3	536	556.76	590.35	583.67
	994	534.34	632.41	518.9	614.88	631.28	537.74	556.29	591.63	582.51
	994.5	535.29	630.33	521.15	615.22	628.7	535.44	555.62	594.17	582.2
	995	535.03	631.98	521.31	612.24	629.01	531.17	556.4	595.68	582.34
	995.5	535.83	632.69	518.84	612.51	628.13	528.88	554.07	596.33	581.15
	996	537.54	632.77	517.07	612.58	628.71	530.75	553.65	599.02	582.1
	996.5	536.81	631.53	515.14	617.49	626.29	530.25	552.99	600.6	586.92
	997	538.21	632.73	512.22	615.42	626.15	531.01	555.95	599.04	588.51
	997.5	535.95	633.8	511.95	616.07	625.02	532.27	555.19	600.87	587.96
	998	538.86	635.13	511.98	615.5	627.89	534.35	555.39	600.71	589.12
	998.5	539.3	636.16	510.96	616.18	625.42	533.84	556.02	602.04	590.69
	999	537.09	637.72	510.61	619.24	625.58	538.62	557.27	601.32	593.18
	999.5	537.92	638.17	510.64	622.11	625.76	540.94	558.25	601.82	596.8
[truncated: 1,001 more rows]

## Sheet: Figure EV5B
	TMBIM5WT			TMBIM5KO#1			TMBIM5KO#2
	83.4	47.92	76.17	448.39	371.98	325.72	238.03	243.57	270.27

## Sheet: Figure EV5C
	Time [s]	TMBIM5WT #1	TMBIM5WT #2	TMBIM5WT #3	TMBIM5KO#1 -#1	TMBIM5KO#1 -#2	TMBIM5KO#1 -#3
	0.5	239.53	223.79	218.17	231.35	216.15	202.79
	1	235.12	222.21	217.88	228.58	213.39	206.12
	1.5	231.05	222.6	220.4	225.79	211.49	209.45
	2	227.44	223.4	218.84	223.18	211.57	211.59
	2.5	225.09	221.16	220.78	221.07	212.31	214.11
	3	223.11	219.87	223.07	218.63	211.2	216.42
	3.5	222.23	219.9	223.3	219.12	211	217.35
	4	222.28	218.81	222.78	219.49	211.18	219.54
	4.5	222.42	217.63	221.83	220.91	212.69	221.51
	5	221.95	217.24	222.56	220.75	213.61	221
	5.5	223.82	217.13	222.34	221.51	216.51	221.4
	6	222.92	217.19	221.26	222.19	215.96	219.53
	6.5	222.59	216.75	224.04	223.02	216.61	222.01
	7	221.32	216.67	224.24	224.41	216.21	221.95
	7.5	219.63	215.94	223.41	225.71	217.89	221.37
	8	219.79	216.31	222.68	223.27	216.02	220
	8.5	219.3	214.51	222.41	221.8	214.04	217.11
	9	218.01	214.49	222.69	220.12	212.93	216.97
	9.5	218.7	214.26	221.87	219	213.03	216.2
	10	216.59	216.53	222.24	218.38	212.28	217.61
	10.5	218.82	214.74	222.48	220.18	214.08	219.04
	11	219.54	215.18	222.15	220.97	213.85	215.8
	11.5	219.1	216.51	220.72	222.28	214.92	214.51
	12	220.17	218.16	219.69	221.55	212.99	214.23
	12.5	220.29	218.29	218.76	221.43	214.12	213.44
	13	220.09	219.83	219.69	223.02	214.73	214.18
	13.5	221.91	221.05	219.87	222.71	216.1	212.39
	14	223.03	220.93	219.74	223.1	216.14	213.4
	14.5	223.42	219.22	216.53	222.48	216.16	212.64
	15	222.6	219.83	215.96	221	212.92	212.72
	15.5	221.72	218.56	215.52	221.51	212.52	214.57
	16	222.81	216.36	216.58	218.73	211	217.57
	16.5	223.94	215.32	214.8	220.35	212.58	216.97
	17	225.22	214.33	214.62	221.73	212.15	218.32
	17.5	225.83	214.64	214.2	218.73	213.32	219.16
	18	226.56	214.85	213.47	220.27	213.77	221.12
	18.5	226.04	215.23	215.55	221.15	213.72	221.75
	19	226.59	216.15	218.71	222.15	213.05	221.54
	19.5	224.87	215.8	218.39	220.3	213.93	219.9
	20	226.04	215.77	217.19	219.93	214.17	218.46
	20.5	224.95	217.96	217.19	221.45	215.38	219.21
	21	224.54	218.21	217.67	219.41	215.95	218.95
	21.5	223.13	218.54	218.43	221.22	218.13	218.26
	22	222.08	218.2	218.55	222.43	216.34	218.25
	22.5	220.44	217.12	217.85	221.69	215.7	218.16
	23	221.47	217.66	215.27	222.6	216.08	217.55
	23.5	221.47	217.24	215.37	223.43	215.54	217.52
	24	222.93	217.93	215.71	224.52	217.27	218.5
	24.5	224.1	217.23	214.99	222.53	218.94	219.96
	25	222.87	217.03	212.91	223.17	218.48	219.39
	25.5	223.69	217.33	212.99	225.71	217.59	219.42
	26	223.59	217.83	210.89	224.9	216.65	220.27
	26.5	224.43	217.03	210.79	225.44	218.08	220.64
	27	224.97	217.31	211.38	225.28	219.87	219.35
	27.5	223.79	216.18	212.96	224.59	218.92	218.2
	28	223.11	215.64	209.5	224.21	219.86	218.97
	28.5	224.27	215.77	209.68	223.59	219	218.19
	29	223.25	215.33	210.49	226.94	217.07	217.82
	29.5	225.74	216.2	209.74	225.01	216.07	215.95
	30	226.91	217.17	208.4	222.03	216.45	217.21
	30.5	228.34	216.56	210.56	220.3	215.35	216.95
	31	226.36	216.93	211.1	217.88	216.34	217.77
	31.5	225.55	216.68	212.08	219.69	215.25	219.11
	32	226.09	216.65	211.8	218.76	216.74	220.05
	32.5	226.75	215.24	214.08	216.65	215.72	218.18
	33	225.28	214.72	213.6	217.11	217.34	218.52
	33.5	225.24	216.1	212.32	216.47	217.24	217.74
	34	224.1	216.48	213.93	216.05	218.68	216.45
	34.5	223.23	216.85	215.91	216.97	219.53	215.79
	35	222.85	216.12	217.52	217.42	220.16	214.43
	35.5	224.52	216.67	216.57	219.45	219.72	214.54
	36	225.81	216.3	215.54	218.99	218.53	213.4
	36.5	225.03	216.76	215.19	218.76	217.55	212.18
	37	225.05	218.94	214.58	219.3	218.11	211.61
	37.5	226.19	218.46	215.86	218.8	218.14	210.87
	38	225.32	218.66	218.72	217.73	217.89	210.62
	38.5	226.75	218.02	217.24	218.11	218.15	212.4
	39	226.53	216.66	218.51	218.01	217.63	212.1
	39.5	223.91	217.78	217.28	217.72	217.44	213.85
	40	225.01	218.25	219.88	218.38	218.79	211.07
	40.5	225.07	219.09	220.17	217.83	219.92	210.84
	41	225.42	218.62	221.95	218.25	219.34	211.18
	41.5	225.08	217.9	222.33	218.41	219.76	213.57
	42	224.28	218.57	220.89	218.35	217.52	214.33
	42.5	223.89	219.14	219.28	217.12	219.31	215.67
	43	221.96	218.85	221.05	216.84	218.05	214.82
	43.5	220.46	219.86	218.88	217.54	217.51	215.31
	44	223.47	220.03	217.92	220	217.96	214.73
	44.5	222.15	219.02	214.47	218.43	216.49	215.61
	45	221.51	217.38	214.79	217.35	216.65	217.68
	45.5	221.37	217.92	211.73	218	217.79	217.48
	46	220.05	217.27	213.11	218.26	216.49	216.03
	46.5	219.96	217.08	213.41	220.26	216.97	214.52
	47	222.19	216.15	213.84	220.82	215.11	213.81
	47.5	220.69	215.52	213.4	220.25	215.31	213.34
	48	221.83	215	213.06	218.77	215.48	213.25
	48.5	219.64	215.4	213.48	214.79	214.86	211.29
	49	219.78	216.14	216.75	216.04	213.82	212.51
	49.5	218.03	217.7	213.73	215.19	213.66	210.05
	50	217.88	216.84	213.56	213.37	212.34	210.69
	50.5	218.81	217.53	211.22	214.24	213.97	212.41
	51	218.65	217.04	211.83	213.81	212.79	213.43
	51.5	216.57	217.27	211.56	212.94	214.05	214.69
	52	218.66	217.8	211.9	213.93	213.46	214.97
	52.5	218.66	216.57	214.66	214.7	212.66	215.99
	53	219.92	214.94	215.1	217.62	213.38	217.59
	53.5	220.9	214.19	213.41	217.74	213.99	217.16
	54	222.6	215.27	214	220.87	214.17	218.05
	54.5	221.72	216.69	215.74	221.66	215.77	217.56
	55	222.57	218.48	219.02	223.11	215.28	217.21
	55.5	224.86	221.87	221.59	224.45	218.66	220.24
	56	229.52	225.73	225.39	228.9	216.06	222.96
	56.5	234.23	230.34	231.72	232.31	217.85	228.45
	57	238.21	236.87	235.57	236.55	219.06	232.67
	57.5	243.92	242.41	243.45	240.66	219.51	240.34
	58	247.74	246.81	253.47	243.04	220.13	246.64
	58.5	254.64	250.02	265.52	245.16	219.14	254.08
	59	261.16	255.69	277.05	251.27	221.5	262.07
	59.5	266.23	259.61	284.91	255.29	221.9	267.55
	60	268.57	262.46	294.32	254.58	222.15	273.12
	60.5	269.24	263.08	302.61	256.09	225.36	278.15
	61	269.33	262.27	307.06	257.01	224.92	282.17
	61.5	269.31	262.18	314.76	257.64	225.65	285.24
	62	269.37	261.63	316.55	257.91	226.03	285.15
	62.5	271.16	261.08	317.98	260.27	226.08	286.42
	63	269.13	262.02	318.44	261.93	227.25	288.73
	63.5	268.23	260.75	319.32	261.33	226.67	289.53
	64	268.45	261.96	322.94	261.15	227.77	293.15
	64.5	269.38	262.9	320.38	265.94	226.84	294.42
	65	271.59	264.14	319.72	265.21	229.97	295.69
	65.5	272.5	263.41	322.22	266.41	229.47	295.79
	66	274.45	263.77	319.65	267.42	227.74	298.21
	66.5	274.59	266.09	321.45	267.14	227.51	299
	67	274.55	269.21	323.74	266.37	227.83	299.79
	67.5	275.44	269.98	324.03	266.55	227.78	298.06
	68	275.45	269.92	324.47	265.11	225.73	298.56
	68.5	275.7	267.01	322.49	266.2	225.82	297.82
	69	276.57	265.52	325.29	264.27	225.51	297.09
	69.5	275.87	265.71	325.11	265.2	224.64	295.76
	70	277.84	267.86	323.45	264.23	226.3	296.53
	70.5	276.02	267.65	323.27	265.38	231.48	291.79
	71	275.21	267.41	324.51	264.88	234.44	290.64
	71.5	273.08	268.22	323.83	263.76	235.04	290.64
	72	273.14	267	322.98	264.44	237.51	290.58
	72.5	273.66	267.06	322.71	265.23	226.38	291.02
	73	272.52	267.69	323.01	263.1	196.58	291.36
	73.5	272.47	267.75	322.62	263.99	194.07	292.69
	74	271.29	265.31	321.6	262.89	192.46	290.7
	74.5	271.66	263.42	321.89	261.04	194.12	290.84
	75	273.3	263.02	322.31	258.52	191.82	293.5
	75.5	273.69	262.38	321.44	259.42	188.3	293.48
	76	277.27	259.49	319.6	260.87	190.49	292.66
	76.5	275.53	258.12	321.12	258.04	156.41	294.11
	77	275.18	258.06	319.53	257.74	159.28	294.14
	77.5	277.19	258.84	319.96	256.54	190.48	292.08
	78	275.71	258.55	319.38	255.66	195.58	287.77
	78.5	276.99	259.73	320.48	257.28	198.57	287.91
	79	276.16	261.32	319.83	258.33	198.38	285.83
	79.5	275.55	260.12	320.07	259.79	200.69	285.63
	80	275.25	260	320.46	258.96	202.16	286.58
	80.5	272.96	261.41	319.49	257.63	200.65	288.31
	81	272.88	262.41	316.92	258.95	232.32	287.8
	81.5	273.39	262.37	317.76	258.39	244.54	284.73
	82	270.66	261.47	316.93	261.56	243.69	285.84
	82.5	271.02	260.75	315.34	261.05	243.07	289.15
	83	270.43	261.5	313.56	260.18	239.99	290.65
	83.5	269.71	259.91	313.72	260.96	239.83	292.58
	84	269.18	260.99	312.21	261.74	238.22	291.97
	84.5	270.25	260.36	307.49	262.84	239.96	292.23
	85	270.19	258.4	308.1	263.2	240.74	290.15
	85.5	271.59	257.9	308.02	263.2	243.98	288.3
	86	270.98	256.4	305.25	264.99	243.23	290.5
	86.5	271.66	255.17	304.56	263.31	244.27	290.11
	87	271.3	255.09	306.19	262.26	246.21	290.69
	87.5	270.99	254.52	306.61	261.44	248.36	288.19
	88	269.98	254.45	305.78	262.2	248.78	288.83
	88.5	268.46	252.61	307.63	261.13	250.34	290.03
	89	267.32	252.86	308.18	260.76	252.09	289.18
	89.5	266.2	252.81	306.73	261.95	253.44	286.45
	90	267.22	252.12	308.59	261.43	254.07	286.27
	90.5	266.94	252.74	310.31	261.37	254.54	285.05
	91	267.29	252.72	308.31	261.24	255.69	283.85
	91.5	268.62	253.07	306.17	262.07	254.08	279.58
	92	268.15	251.7	304.8	263.15	254.04	280.55
	92.5	267.39	253.12	303.2	262	257.89	278.44
	93	267.2	253.46	300.3	261.06	258.4	275.9
	93.5	267.81	251.12	300.41	261.38	256.92	274.4
	94	267.99	251.18	298.63	261.38	256.03	277.27
	94.5	265.37	250.26	296.14	261.81	255.3	274.76
	95	265.83	251	293.64	260.85	255.84	274.77
	95.5	264.71	250.79	294.02	261.47	255.77	275.36
	96	263.39	249.97	294.71	261.83	256.68	276.86
	96.5	262.9	249.72	293.21	260.79	257.62	276.77
	97	261.36	247.46	290.28	259.59	254.42	276.08
	97.5	263.49	246.37	290.81	260.83	253.63	275.95
	98	262.28	246.15	289.96	259.5	253.61	276.7
	98.5	261.78	244.43	289.43	259.85	253.62	273.04
	99	261.65	245.15	287.4	258.41	253.3	274.22
	99.5	260.62	243.17	286.77	258.56	252.7	272.62
	100	260.58	242.66	284.17	256.92	255.37	271.32
	100.5	259.67	242.13	281.81	257.44	254.42	270.93
	101	257.7	240.73	282.38	259.23	253.38	271.32
	101.5	257.54	240.47	282.3	259.69	251.88	272.45
	102	256.52	239.62	280.07	258.15	250.92	272.49
	102.5	255.81	239.31	278.8	258.84	251.12	272.16
	103	256.37	239.99	278.84	257.27	249.95	272.59
	103.5	257.38	238.01	278.31	257.03	250.33	270.61
	104	255.08	235.75	277.61	256.23	250.13	271.42
	104.5	254.59	234.3	276.44	256.28	247.61	271.37
	105	254.09	233.21	275.08	256.84	249.29	271.42
	105.5	252.5	231.55	272.82	254.6	249.89	269.7
	106	250.59	230.69	274.89	254.49	251.65	267.8
	106.5	248.33	228.89	273	254.65	253.21	268.25
	107	247	229.61	272.48	252.89	252.99	267.21
	107.5	244.01	227.82	272.16	252.7	254.93	268.55
	108	240.36	228.16	270.79	253.86	255.51	269.97
	108.5	240.38	227.69	268.9	254.17	253.9	268.91
	109	237.71	227.52	269.46	254.17	254.59	269.04
	109.5	236.48	227.26	268.43	253.42	255.17	268.55
	110	237.45	228.23	269.06	254.71	255.04	268.18
	110.5	238.09	228.36	268.08	255.19	255.55	266.34
	111	237.87	228.64	268.15	254.52	254.14	264.83
	111.5	237.74	226.48	268.1	255.39	254.44	264.34
	112	237.81	227.46	264.84	256.56	252.38	264.04
	112.5	236.77	227.37	265.61	255.58	252.04	264.21
	113	237.17	230.14	266.28	255.64	253.57	264.2
	113.5	237.03	231.7	264.82	256.39	252.14	263.68
	114	238.27	231.23	264.77	256.6	252.7	261.39
	114.5	237.27	231.81	264.49	256.34	253.24	259.33
	115	234.75	231.29	262.22	257.31	251.78	260.05
	115.5	234.26	232.18	262.78	258.87	252.7	259.93
	116	233.46	231.55	261.31	258.72	252.99	260
	116.5	233.13	229.5	261.82	257.62	254.13	257.59
	117	233.9	229.36	259.99	257.01	252.92	256.71
	117.5	233.14	228.88	256.6	256.33	252.52	256
	118	233.46	226.72	257.43	255.32	251.99	252.6
	118.5	230.36	226.81	258.04	255.25	251.36	254.13
	119	229.83	226.46	256.01	253.79	249.55	253.79
	119.5	231.63	224.97	254.7	253.18	250.71	253.21
	120	229.63	224.79	253.33	253.63	248.97	251.54
	120.5	228.22	224.69	252.6	253.83	246.31	251.36
	121	226.82	225.26	252.91	253.42	246.17	250.54
	121.5	226.14	225.55	253.49	253.8	245.63	250.96
	122	224.33	224.19	255.88	254.26	245.17	250.55
	122.5	222.66	224.38	255.53	254.27	245.19	251.45
	123	222.59	223.74	254.07	252.35	243.59	251.17
	123.5	222.62	223.09	255.09	253.68	246.01	254.81
	124	222.07	224.22	254.35	252.81	244.91	254.68
	124.5	222.69	223.71	255.05	250.77	243.85	254.82
	125	222.96	224.21	254.59	250.17	243.36	255.26
	125.5	221.56	223.14	254.17	250.37	243.27	256.67
	126	221.22	221.74	252.82	250.78	245.58	255.27
	126.5	221.94	221.42	253.53	251.65	246.99	253.67
	127	223.67	221.18	253.08	251.91	247.17	254.35
	127.5	223.39	220.93	251.88	252.2	248.04	252.53
	128	221.85	219.79	251.29	249.54	244.01	250.63
	128.5	221.04	219.65	252.62	248.37	242.93	248.97
	129	220.93	219.99	251.95	247.74	243.9	249.28
	129.5	219.36	220.18	252.91	247.3	244.63	246.29
	130	219.53	220.92	253.51	247.2	245.23	245.59
	130.5	219.16	219.66	253.88	245.49	244.27	245.93
	131	217.87	218.84	251.27	243.16	243.92	246.25
	131.5	215.77	218.8	250.53	241.44	243.96	245.98
	132	217.1	219.27	250.18	241.2	241.33	246.87
	132.5	216.76	219.83	248.21	240.81	244.02	246.3
	133	217.04	219.12	246.85	242.17	246.06	249.03
	133.5	217.41	218.2	247.24	241.55	245.97	248.75
	134	220.32	218.31	247.72	241.51	245.93	250.13
	134.5	221.39	218.58	246.23	240.68	244.22	250.11
	135	222.66	219.15	245.48	242.6	243.47	249.08
	135.5	222.62	219.62	247.22	243.55	242.49	248.26
	136	223.32	219.72	246.41	245.14	240.12	247.33
	136.5	221.62	220.6	246.21	244.76	240.92	248.97
	137	224.2	221.47	244.57	245.95	239.64	247.92
	137.5	224.36	222.01	245.96	245.49	237.86	246.65
	138	222.86	223.22	244.77	246.48	238.7	246.24
	138.5	221.17	223.29	243.33	246.7	238.61	247.51
	139	221.33	225.71	243.21	247.52	238.33	245.69
	139.5	219.77	226.85	244.52	244.91	237.2	246.02
	140	219.58	227.3	244.27	244.41	238.24	247.51
	140.5	218.5	225.94	244.53	244.12	240.77	248.78
	141	216.7	225.06	245.16	243.3	241.69	246.79
	141.5	215.15	223.73	248.74	243.06	242.46	246.48
	142	214.89	223.74	248.87	243.8	243.51	244.3
	142.5	216.36	223.54	247.66	244.13	240.16	244.38
	143	215.22	223.38	248.8	245.11	240.56	242.54
	143.5	214.91	221.28	249.34	243.81	241.86	242.4
	144	215.7	219.6	249.64	245.93	241.26	245.16
	144.5	216.74	220.39	247.88	246.4	240.27	244.19
	145	217.77	222.55	248.45	247.1	239.01	243.46
	145.5	218.65	223.7	248.41	248.45	236.52	242.44
	146	218.52	224.63	248.71	249.56	235.18	241.34
	146.5	217.9	223.32	249.03	247.48	234.88	243.35
	147	218.71	222.23	250.6	247.43	237.5	241.48
	147.5	219.85	222.63	248.9	246.43	236.64	241.23
	148	219.03	222.63	247.3	247.09	237.17	241.58
	148.5	216.85	223.6	246.67	247.3	239.79	235.69
	149	216.22	222.13	246.73	247.07	238.45	236.86
	149.5	215.6	221.36	245.56	245.82	239.67	236.23
	150	215.88	218.15	243.52	245.58	241.78	235.63
	150.5	214.73	218.07	241.89	244.81	242.58	237.95
	151	214.57	218.73	239.61	244.34	243.76	236.12
	151.5	213.12	221.07	238.26	243.25	243.51	237.9
	152	214.21	220.35	238.2	242.19	244.37	239.21
	152.5	212.96	218.77	238.63	241.66	242.95	240.23
	153	214.92	218.95	235.64	240.73	241.69	242.69
	153.5	213.56	218.51	235.61	241.02	241.42	239.93
	154	215.02	217.75	236.73	241.04	239.48	238.96
	154.5	215.83	218.83	239.84	240.83	238.36	239.4
	155	216.74	218.3	240.17	240.82	238.04	237.65
	155.5	214.94	218.95	239.28	242.76	236.19	237.57
	156	213.76	216.59	238.86	241.92	236.12	237.53
	156.5	211.94	215.77	239.57	243.6	236.59	236.79
	157	213.49	216.36	240.78	243.78	237.27	235.95
	157.5	211.66	215.64	245.42	244.31	238.55	236.73
	158	210.98	215.65	247.34	243.72	238.41	238.49
	158.5	209.59	216.05	247.3	244.22	237.53	237.68
	159	208.47	216.13	247.05	244.55	235.42	237.14
	159.5	207.86	216.68	245.98	245.14	235.53	236.34
	160	210.2	215.77	247.04	244.45	234.48	238.44
	160.5	211.84	215.98	248.11	244.93	232.8	237.54
	161	211.76	218.69	245.74	242.17	231.57	238.68
	161.5	211.44	220.47	244.61	241.39	230.93	240.53
	162	212	220	243.05	240.76	229.54	241.07
	162.5	213.35	220.11	243.38	241.36	229.48	241.42
	163	213.97	220.87	242.19	240.7	232.03	243.26
	163.5	214.22	222.33	240.68	239.07	233.35	245.58
	164	213.22	222.4	241.06	237.31	232.67	248.33
	164.5	213.92	224.41	240.51	237.11	234.6	247.04
	165	212.6	224.54	240.5	237.82	235.49	246.41
	165.5	211.3	222.84	241.83	238.5	236.59	244.94
	166	210.91	221.76	241.66	239.65	236.45	245.67
	166.5	211.68	222.82	239.48	239.89	236.27	244.39
	167	212.53	223.33	237.85	238.87	237.7	243.21
	167.5	211.96	222.25	237.71	238.46	235.78	244.02
	168	211.68	221.01	238.49	239.04	236.73	243.07
	168.5	212.87	221.47	239.64	240.67	235.76	241.16
	169	211.42	217.9	239.66	241	235.41	239.66
	169.5	209.94	218.68	241.81	241.31	235.55	239.13
	170	210.37	219.39	241.15	243.06	233.91	240.8
	170.5	210.31	217.43	241.09	241.51	233.34	236.62
	171	209.41	217.47	242.28	239.73	233.59	233.52
	171.5	207.87	216.72	242.13	240.34	233.79	232.38
	172	208.2	216.59	242.98	239.8	233.62	232.14
	172.5	207.67	217.3	241.31	238.74	231.99	229.84
	173	208.22	216.66	241.41	239.9	233.36	229.78
	173.5	207.72	218.77	243.55	239.85	233.27	230.3
	174	209.73	217.16	240.51	238.09	235.32	233.01
	174.5	211.89	216.92	242.41	237.93	236.61	230.58
	175	211.76	218.23	241.59	239.65	237.1	233.22
	175.5	211.71	218.44	240.27	242.93	237.99	234.75
	176	213.58	219.02	237.96	241.26	236.65	237.56
	176.5	213.39	218.9	236.64	242.64	237.6	236.06
	177	214.51	219.1	235.71	243.76	238.28	236.96
	177.5	213.53	217.33	233.89	240.94	237.87	238.34
	178	213.57	217.34	231.07	239.65	237.31	237.99
	178.5	211.13	217.94	232.41	240.06	236.74	236.9
	179	208.85	216.82	231.3	238.69	235.1	237.35
	179.5	208.91	217.61	231.04	237.74	234.04	236.68
	180	209.53	218.49	232.39	235.37	230.91	240.84
	180.5	208.59	216.71	233.54	237.11	230.95	238.98
	181	208.15	216.92	235.73	237.86	230.44	239.13
	181.5	207.98	216.03	238.47	240.25	230.4	240.1
	182	208.23	217.64	237.43	240.32	231.31	238.81
	182.5	208.22	217.42	238.37	240.6	232.14	240.52
	183	210.67	218.35	236.94	239.67	229.66	238.62
	183.5	211.18	218.22	236.52	240.49	230.82	238.13
	184	212.04	217.09	237.85	241.31	230.22	238.63
	184.5	211.64	215.28	235.63	241.28	233.63	236.57
	185	212.08	218.42	236.59	240.69	234.13	238.16
	185.5	212.56	218.47	235.28	240.96	233.4	237.35
	186	211.8	218.85	234.42	238.26	233.15	234.51
	186.5	210.22	219.54	235.43	240.21	232.89	234.77
	187	210.4	218.15	235.44	241.46	231.28	235.83
	187.5	208.84	217.03	236.81	243.16	233.06	236.7
	188	208.6	217.44	238.06	243.74	232	235.27
	188.5	207.62	218.43	238.2	242.83	234.74	234.96
	189	207.17	218.52	239.19	242.99	231.76	233.42
	189.5	204.37	217.78	237.44	243.32	229.5	233.97
	190	203.63	218.56	236.91	241.91	228.2	235.29
	190.5	206.23	218.12	236.64	242.12	228.1	237.92
	191	208.84	217.23	236.14	240.69	225.41	238.67
	191.5	208.61	217.26	236.24	238.78	226.91	238.07
	192	210.07	217.52	235.09	238.79	226.55	239.41
	192.5	210.97	218.62	233.87	238.47	227.59	241.93
	193	213	218.52	233.86	238.33	227.65	242.35
	193.5	213.19	218.08	235.25	239.11	227.7	244.02
	194	215.3	218.22	237.15	239.12	229.92	242.13
	194.5	215.52	217.6	238.49	238.98	234.36	243.6
	195	213.75	218.41	238.61	240.19	235.91	243.35
	195.5	210.89	220.46	240.11	240.16	237.25	241.73
	196	212.22	221.09	237.76	239.65	235.81	241.07
	196.5	211.2	222	238.79	238.66	235.11	241.01
	197	211.33	221.31	240.13	239.79	233.56	240.01
	197.5	209.8	221.76	239.81	240.46	232.28	239.89
	198	209.2	222.05	237.38	238.91	231.8	238.78
	198.5	209.22	221.9	236.32	238.66	230.22	238.87
	199	207.63	222.32	237.1	238.25	229.33	237.95
	199.5	207.41	222.3	235.55	238.33	228.78	237.8
	200	208.96	218.94	235.29	239.5	229.23	239.17
	200.5	208.81	221.01	236.53	239.99	228.73	238.58
	201	208.08	220.03	235.65	240.98	228.21	236.54
	201.5	207.47	220.65	234.41	239.89	229.99	237.54
	202	208.05	220.63	234.59	239.71	229.57	237.96
	202.5	207.64	219.69	236.47	241.18	231.51	238.81
	203	207.29	217.78	236.59	240.82	233.06	238.73
	203.5	209.48	216.31	233.54	240.8	232.63	236.6
	204	209.93	214.51	235.1	239.97	233.12	236.86
	204.5	210.79	214.95	231.4	237.98	231.03	235.04
	205	208.76	213.39	232.89	238.66	232.32	233.23
	205.5	210.57	214.02	234.29	238.39	233.15	234.8
	206	210.29	214	235.88	238.19	233.43	232.12
	206.5	209.33	212.97	235.45	237.53	233.83	232.54
	207	211.77	213.91	234.68	235.98	232.75	229.78
	207.5	211.37	215.28	233.74	236.38	233.09	229.99
	208	210.1	218.15	233.78	237.05	230.89	232.32
	208.5	208.93	219	233.3	236.37	229	232.78
	209	209.43	220.03	237.73	235.73	230.51	233.02
	209.5	210.38	218.84	238.62	236.32	230.46	234.21
	210	207.8	218.24	235.14	235.03	230.77	233.24
	210.5	208.58	217.61	233.65	234.57	230.37	232.44
	211	210.4	216.53	234.16	235.16	229.71	231.21
	211.5	210.37	216.33	235.46	236.07	229.72	234.44
	212	209.41	215.6	236.64	234.21	229.43	235.43
	212.5	211.24	213.67	237.69	232.16	230.46	234.25
	213	211.43	213.55	238.54	233.85	230.56	233.07
	213.5	210.91	213.3	238.24	235.94	231.82	235.21
	214	211.34	214.42	238.56	234.65	231.92	235.49
	214.5	213.42	214	239.87	234.41	232.07	236.11
	215	212.72	214.54	240.21	235.4	230.71	238.56
	215.5	211.8	216.41	240.17	237.33	232.86	239.25
	216	210.46	216.6	239.17	238.54	233.08	239.67
	216.5	212.52	217.38	240.89	240.59	232.62	238.79
	217	212.2	217.69	239.76	243.29	232.2	238.59
	217.5	214.03	217.99	238.82	241.41	234.36	237.09
	218	213.71	217.82	237.31	241.19	232.49	235.13
	218.5	213.34	218.17	235.76	242.98	232.07	237.09
	219	213.03	217.34	236.59	245.61	230.39	238.1
	219.5	214.11	218.08	235.92	243.65	231.83	237.42
	220	214.1	216.75	236.01	242.53	229.98	234.48
	220.5	214.2	217.33	236.63	241	230.37	232.94
	221	213.82	216.36	235.39	240.02	230.48	233.51
	221.5	212.37	217.26	236.92	240.2	232.3	235.33
	222	210.02	218.45	237.31	241.86	232.4	238.25
	222.5	208.72	218.58	237.99	242.38	234.28	239.25
	223	208.9	219.2	237.74	242.15	233.52	236.05
	223.5	210.58	221.17	237.43	241.67	235.45	233.27
	224	209.72	218.2	237.3	244.36	235.44	234.08
	224.5	209.94	219.16	235.91	242.55	235.11	236.4
	225	210.27	219.13	235.93	241.36	236.15	236.55
	225.5	209.23	219.23	236.26	244.03	237.5	236.27
	226	208.56	217.53	237.69	243.63	237.33	235.61
	226.5	210.4	218.01	237.66	243.38	235.83	233.53
	227	210.73	217.36	237.54	242.83	236.25	232.81
	227.5	210.75	216.67	237.56	243.56	237.68	234.59
	228	209.54	218.02	236.6	243.98	234.99	235.37
	228.5	208.97	219.69	237.45	242.39	235.85	236.18
	229	207.7	220.28	237.84	244.49	236.91	237.59
	229.5	205.23	219.41	237.11	246.95	236.3	238.32
	230	205.71	220.81	237.74	244.96	234.94	237.77
	230.5	204.74	221.89	235.88	244.61	233.88	237.43
	231	203.14	220.08	235.25	245	234.62	239.73
	231.5	205.18	221.12	235.42	245.17	234.44	239.4
	232	204.42	221.78	235.43	245.35	234.91	237.77
	232.5	205.4	219.37	235.46	245.37	236.55	240.04
	233	206.13	219.22	236.02	246.08	234.31	239.45
	233.5	205.92	217.26	236.54	246.25	234.69	236.96
	234	207.64	216.75	237.36	247.08	234.27	234.67
	234.5	206.53	216.19	236.53	247.61	233.93	235.12
	235	209.11	215.66	235.1	247.23	232.81	234.84
	235.5	210.4	214.83	236.25	245.13	232.24	231.99
	236	209.66	214.01	236.24	244.81	230.97	232.86
	236.5	211.11	213.25	235.07	245.36	229.45	234.1
	237	210.12	213.36	233.84	245.33	229.77	234.84
	237.5	210.46	212.86	231.76	244.08	230.87	233.57
	238	211.32	214.63	232.35	242.41	228.71	236.14
	238.5	211.65	215.57	233.08	242.07	227.54	238.16
	239	212.31	215.19	233.25	241.59	227.97	236.42
	239.5	211.85	216	234.59	240.82	231.77	236.92
	240	212.23	216.81	234.75	241.5	231.82	239.2
	240.5	212.38	217.57	234.36	241.97	232	240.05
	241	213.03	217.06	235.39	239.41	232.18	241.11
	241.5	211.53	217.61	237.58	241.11	231.99	238.67
	242	210.46	218.73	238.37	241.95	231.13	238.47
	242.5	210.47	218.2	237.14	243.55	232.45	237.2
	243	209.61	217.95	236.75	241.57	232.23	235.59
	243.5	210.12	217.3	235.46	241	232.14	237.65
	244	210.45	216.01	235.51	241.67	229.8	237.5
	244.5	210.2	214.35	234.4	241.86	230.53	238.12
	245	208.55	212.43	232.53	242.79	229.92	238.41
	245.5	207.1	213.41	234.1	243.33	231.21	238.62
	246	208.04	213.35	235.69	240.85	231.11	238.35
	246.5	208.43	212.24	235.22	240.01	231.44	238.79
	247	209.09	211.8	236.15	239.24	232.6	237.7
	247.5	210.71	212.32	235.67	241.44	232.93	238.78
	248	210.2	213.35	236.19	242.96	232.68	239.16
	248.5	209.14	213.82	236.25	243.45	233.52	238.88
	249	208.38	215.27	235.93	243.13	233.31	239.17
	249.5	208.18	216.47	237.13	242.56	234.47	237.03
	250	206.32	216.56	236.39	242.33	233.43	235.74
	250.5	205.05	217.16	234.7	244.17	233.39	235.63
	251	204.06	218.64	235.7	245.27	234.02	236.23
	251.5	202.75	217.84	234.77	244.11	232.27	238.66
	252	202.69	219.23	235.22	242.58	233.11	236.57
	252.5	204.09	218.24	236.43	241.32	234.01	236.19
	253	205.42	219.07	233.74	242.01	234.05	236.12
	253.5	206.13	219.66	234.16	244.47	233.21	234.38
	254	206.65	221.39	234.01	243.62	233.94	234.91
	254.5	209.1	219.77	231.41	243.68	234.48	234.88
	255	210.37	218.58	231.06	243.19	235.82	236.3
	255.5	211.04	218.28	231.75	241.98	235.37	236.4
	256	211.82	219.84	233.45	243.86	234.54	235.22
	256.5	212.29	218.86	232.89	245.44	233.78	238.08
	257	212.45	218.41	231.68	245.49	234.6	236.31
	257.5	211.54	218.18	234.9	244.38	234.95	237.21
	258	210.82	217.62	234.08	241.82	234.75	235.18
	258.5	211.47	217.41	234.52	242.08	234.36	236.92
	259	210.36	217.54	236.85	241.55	234.33	237.54
	259.5	211.48	218.28	236.98	239.36	234.48	236.36
	260	212.69	218.35	235.16	241.35	235.62	237.24
	260.5	211.57	217.73	233.86	240.98	237.37	236.77
	261	209.31	217.14	233.76	241.41	238.73	235.09
	261.5	209.32	218.34	232.88	242.55	237.71	234.29
	262	209.47	217.6	233.26	241.32	235.97	233.31
	262.5	211.67	218.56	234.08	242.06	236.8	233.17
	263	211.4	218.49	232.91	242.27	237.46	231.05
	263.5	211.17	220.52	232.18	243.52	238.19	231.9
	264	210.32	220.11	231.82	245.53	238.31	233.02
	264.5	209.56	219.7	231.24	245.8	238.39	231.43
	265	211.1	220.64	231.27	246.02	238.76	232.75
	265.5	212.21	220.91	230.92	244.26	238.83	232.06
	266	210.51	221.48	232.42	245.19	236.29	232.44
	266.5	210.57	221.63	231.47	245.35	238.02	233.38
	267	208.54	220.8	231.19	247.09	238.11	236.41
	267.5	208.64	219.59	232.35	246.66	236.58	237.32
	268	209.73	218.31	232.31	247.53	235.32	234.61
	268.5	210.32	219.12	232.64	246.75	233.13	233.95
	269	210.38	217.39	233.2	244.55	232.87	236.32
	269.5	210.35	216.25	234.24	243.89	232.09	233.12
	270	210.85	215.17	235.14	244.17	230.91	233.83
	270.5	212.16	214.56	234.19	240.11	233.45	235.48
	271	213.03	215.07	234.23	241.83	233.29	234.16
	271.5	214.41	216.35	234.1	240.66	231.37	233.23
	272	214.76	215.36	234.82	243.33	230.36	235.4
	272.5	214.95	214.95	235.89	242.12	231.18	237.29
	273	213.97	215.41	235.57	242.78	232.54	238.14
	273.5	213.71	215.75	235.27	244.09	233.09	237.5
	274	211.91	216.54	232.86	244.65	233.7	238.64
	274.5	210.46	217.01	233.01	244.64	235.01	239.46
	275	209.85	216.95	233.83	246.71	235.35	238.53
	275.5	207.05	215.39	233.23	246.73	233.36	239.52
	276	203.97	214.19	233.36	246.94	235.99	239.77
	276.5	203.52	215.74	232.48	243.69	239.17	237.38
	277	203.39	216.66	230.5	245.36	238.82	237.59
	277.5	204.45	214.9	232.68	244.86	239.94	236.94
	278	205.78	215.21	234.74	243.65	237.14	237.51
	278.5	207.69	214.47	237.62	245.07	237.29	238.11
	279	209.21	215.1	236.39	245.5	238.03	239.35
	279.5	209.38	216.18	236.29	246.01	237.77	240.24
	280	211.49	217.53	236.78	245.55	238	239.88
	280.5	213.31	217.84	237.76	245.13	237.63	240.14
	281	214.83	216.64	237.59	246.85	234.86	240.93
	281.5	215.63	216.21	238.74	246.38	235.33	240.87
	282	215.03	216.33	237.92	247.38	234.38	243.3
	282.5	212.21	216.96	235.15	249.31	235.95	241.49
	283	210.29	217.77	233.08	246.74	236.03	243.39
	283.5	210.48	217.7	232.82	246.34	236.85	244.2
	284	210.93	216.64	232.65	248.19	237.15	244.53
	284.5	211.07	218.33	232.52	249.55	236.83	243.09
	285	211	218.89	231.7	248.17	238.52	242.94
	285.5	211.18	219.78	231.37	247.51	239.39	243.16
	286	209.01	219.97	230.9	246.35	238.54	241.81
	286.5	209.57	219.69	228.48	245.8	238.54	239.54
	287	212.24	220.17	230.84	244.28	237.83	239.52
	287.5	214.74	221.01	231.52	245.18	236.87	238.33
	288	213.67	221.64	231.41	245.24	235.09	237.43
	288.5	214.27	221.08	231.02	241.65	235.62	238.72
	289	214.57	219.11	232.58	241.11	237.18	241.09
	289.5	214.57	218.5	234.68	243.32	233.65	240.73
	290	213.17	218.54	235.44	243.02	233.99	239.75
	290.5	213.82	217.7	237.48	242.59	234.5	241.83
	291	212.75	219.19	239.31	242.35	235.25	240.1
	291.5	212.64	218.67	239.63	243.1	235.75	240.79
	292	212.13	217.48	240.74	242.16	236.1	240.39
	292.5	212.3	217.71	241.78	242.12	236.65	238.51
	293	211.6	218.68	241.55	242.99	234.93	237.62
	293.5	210.41	218.83	239.88	241.7	235.51	237.48
	294	210.39	218.8	238.2	242.07	237.94	238.29
	294.5	210.02	218.89	239.03	243.43	236.96	237.85
	295	209.12	219.42	235.77	243.73	236.43	236.92
	295.5	208.76	220.4	235.02	244.36	234.06	240.51
	296	208.91	220.49	233.19	243.78	233.96	241.14
	296.5	207.44	220.55	232.59	243.91	234.11	242.78
	297	207.41	218.65	233.84	244.13	232.22	243.94
	297.5	206.89	218.92	234.97	245.04	231.8	243.83
	298	208.23	217.53	234.52	246.2	230.02	241.78
	298.5	207.58	218.78	233.77	243.99	227.49	240.95
	299	206.29	218.9	234.46	244.21	228.84	242.9
	299.5	208.37	219.61	236.23	244.56	228.85	240.87
	300	208.6	217.57	236.34	242.97	230.21	238.2
	300.5	207.64	217.36	236.68	245.5	229.6	237.68
	301	208.14	216.37	236.88	247.92	229.86	235.63
	301.5	207.27	217.82	235.41	249.58	231.05	236.51
	302	207.17	217.03	234.93	249.27	232.04	235.23
	302.5	205.95	218.15	234.99	250.05	232.79	234.99
	303	205.36	216.33	235.19	252.62	234.35	233.97
	303.5	206.53	216	233.79	252.23	232.46	233.96
	304	206.08	215.47	233.53	253.34	230.45	235.84
	304.5	207.2	215.09	232.25	254.39	229.46	234.94
	305	205.69	215.31	231.64	252.64	230.1	234.82
	305.5	205.3	216.49	230.31	250.33	229.83	234.95
	306	205.63	215.15	230.71	247.58	227.84	232.05
	306.5	203.72	215.1	229.69	247.74	226.78	231.79
	307	204.74	215.01	229.62	244.54	224.56	233.86
	307.5	205.36	214.66	228.17	241.45	225.8	234.74
	308	205.9	214.33	227.76	241.06	227.49	231.74
	308.5	205.41	211.98	227.11	238.34	227.73	230.21
	309	203.4	212.55	228.29	237.39	227.43	231.41
	309.5	204.89	212.07	228.33	236.77	225.55	229.83
	310	204.64	211.97	226.6	236.41	224.89	232.11
	310.5	204.74	213.23	226.78	237.24	225.68	233.97
	311	205.91	213.89	225.76	236.32	225.84	234.1
	311.5	203.61	214.91	226.78	236.96	225.91	231.82
	312	203.53	215.37	227.19	238.01	224.18	230.27
	312.5	201.31	216.26	227.37	236.13	223.8	232.36
	313	200.69	218.31	228.26	236.75	225.31	233.93
	313.5	200.55	217.73	228.25	236.32	224.17	233.59
	314	199.37	217.22	228.47	235.78	225.19	233.97
	314.5	198.88	217.31	230.39	236.43	225.43	231.24
	315	198.88	217.22	226.87	235.39	225.47	228.12
	315.5	199.88	216.14	228.92	236.95	225.77	227.99
	316	201.42	215.82	229.21	237.1	226.75	227.88
	316.5	200.24	215.65	231.41	238.19	225.69	229.84
	317	201.06	214.18	231.48	239.86	225.9	228.95
	317.5	201.97	214.03	229.26	241.28	224.07	226.12
	318	202.89	215.3	230.07	241.38	225.49	224.57
	318.5	203.25	214.8	230.36	240.7	225.04	224.37
	319	203.45	214.43	232.27	239.9	225.77	224.53
	319.5	203.16	214.15	233.79	239.74	225.5	227.22
	320	202.55	214.97	232.55	236.64	224.58	225.49
	320.5	202.6	215.31	232.07	237.02	227.06	224.87
	321	203.2	215.22	229.69	235.99	226.88	225.92
	321.5	202.65	216.45	227.03	233.42	226.67	225.32
	322	201.28	215.77	228.9	232.5	227.91	226.95
	322.5	201.09	214.53	228.7	231.34	227.35	228.4
	323	200.85	214.91	227.14	231.77	227.87	229.03
	323.5	202.73	214.78	225.98	232.04	224.86	229.14
	324	203.16	213.94	227.76	232.96	225.57	226.14
	324.5	203.03	214.45	229.72	233.68	225.45	224.9
	325	202.59	212.45	228.56	232.23	222.65	226.02
	325.5	203.21	211.25	228.51	230.61	221.25	223.03
	326	203.56	211.44	230.73	231.26	220.12	220.67
	326.5	203.76	212.41	230.86	230.1	220.7	220.44
	327	204.97	211.73	230.41	230.78	221.12	220.76
	327.5	204.81	213.22	230.81	229.54	221.09	220.86
	328	203.24	211.99	231.27	227.5	221.66	220.84
	328.5	202.33	212.06	229.43	224.58	222.06	221.91
	329	200.67	210.39	226.39	223.68	222.84	223.49
	329.5	199.81	211.91	226.16	225.27	223.84	222.7
	330	199.65	214.36	226.87	225.76	225.93	223.6
	330.5	200.63	213.5	226.34	226.47	226.17	225.78
	331	200.16	212.53	225.97	226.47	225.36	225.38
	331.5	197.23	213.67	225.66	225.88	225.31	225.92
	332	196.35	211.88	227.6	226.82	224.64	225.08
	332.5	195.83	214.1	225.82	229.03	225.23	223.65
	333	195.15	215.57	225.66	232.33	224.27	224.86
	333.5	196.18	216.12	228	232.93	224.91	224.78
	334	196.54	215.4	226.54	232.23	224.04	226.47
	334.5	195.34	214.07	228.13	232.78	224.18	225.53
	335	195.63	212.93	227.67	233.14	223.73	224.13
	335.5	195.04	212.43	228.23	233.75	223.82	226.48
	336	197.31	213.61	227.44	234.94	223.03	225.99
	336.5	198.51	213.99	225.09	233.15	223.17	225.09
	337	199.85	214	224.49	231.79	223.6	225.62
	337.5	202.14	212.17	225.4	231.6	224.16	225.27
	338	203.35	211.78	221.06	231.15	222.03	226.25
	338.5	203.11	212.07	221.93	231.77	222.65	223.84
	339	204.1	212.9	221.81	231.31	221.5	224.62
	339.5	202.85	214.72	222.17	230.91	221.27	225.4
	340	203.47	216.88	220.99	230.09	221.77	220.53
	340.5	203.3	216.01	221.88	229.99	222.89	219.2
	341	204.19	215.88	224.03	230.25	223.12	221.22
	341.5	203.29	215.11	225.03	230.73	221.78	221.58
	342	201.84	216.06	223.97	230.18	221.59	220.58
	342.5	200.65	217.49	227.11	231.9	223.7	220.24
	343	200.78	217.02	227.24	231.99	223.3	221.38
	343.5	202.04	215.64	224.55	231.77	224.22	221.4
	344	202.31	216.5	226.49	231.5	223.93	223.46
	344.5	201.86	215.95	227.94	232.79	224.03	225.61
	345	201.27	212.86	227.23	232.12	222.78	226.17
	345.5	200.71	214.49	224.83	233.04	222.42	225.23
	346	200.66	215.07	226.58	233.7	225.12	224.46
	346.5	201.27	215.06	227.74	235.21	223.81	224.41
	347	202.74	214.6	227.61	235	224.06	224.54
	347.5	203.4	214.61	227.64	232.64	224.9	225.33
	348	203.36	215.83	227.32	232.94	224.46	225.85
	348.5	203.54	212.53	225.41	233.57	225.5	224.66
	349	204.64	211.69	224.25	233.93	225.2	225.54
	349.5	204.55	213.28	224.19	235.27	226.53	226.4
	350	204.11	211.88	224.07	236.88	226.43	227.38
	350.5	203.86	211.15	223.15	236.47	225.84	229.05
	351	203.01	210.23	220.82	233.37	226.56	230.32
	351.5	200.56	210.75	220.29	232.81	226.35	232.29
	352	200.04	210.32	219.48	234.44	224.21	231.23
	352.5	201.48	209.86	220.47	235.93	223.54	230.79
	353	201.07	211.84	220.49	236.15	224.11	230.84
	353.5	201.76	211.69	220.56	235.07	222.71	229.07
	354	199.83	214.24	221.79	233.92	221.54	227.87
	354.5	198.83	215.11	224.49	233.04	221.2	227.87
	355	200.42	214.3	224.18	234.09	219.55	225.01
	355.5	201.08	215.21	225.61	236.1	220.26	225.15
	356	202.84	214.13	228.07	235.17	220.35	224.03
	356.5	203.65	215.2	229.79	235.25	222.7	224.68
	357	200.77	215.54	230.83	234.14	224.41	224.06
	357.5	200.77	215.72	231.95	232.37	223.97	222.11
	358	199.84	215.63	231.72	230.84	225.16	223.15
	358.5	202.32	213.98	231.69	231.58	225.77	223.33
	359	203.66	213.9	230.95	231.49	226.81	222.11
	359.5	201.73	215.13	230.05	230.07	226.62	222.72
	360	200.24	215.35	232.64	229.91	225.14	222.5
	360.5	199.95	215.19	232.48	230.46	226.12	221.98
	361	200.94	214.8	234.37	229.81	224.56	222.98
	361.5	200.61	215.21	232.31	229.54	223.39	223.16
	362	200.74	215.35	232.75	230.85	221.64	224.6
	362.5	199.76	216.17	232.15	233.76	222.18	223.98
	363	199.26	215.31	232.17	232.02	221.82	224.25
	363.5	197.65	213.45	232.17	232.98	220.51	226.82
	364	198.73	211.95	231.35	233.43	221.95	226.14
	364.5	200.61	212.07	229.15	233.44	223.58	226.85
	365	200.79	212.82	226.58	234.34	222.19	228.58
	365.5	197.66	211.87	225.42	234.75	222.61	228.27
	366	196.27	211.79	227	236.02	222.81	228.52
	366.5	195.29	211.12	226.17	235.94	223.68	229.08
	367	196.99	210.72	225.87	235.78	222.45	231
	367.5	197.48	212.45	225.41	236.28	222.58	231.82
	368	197.83	212.96	225.97	236.61	224.73	228.17
	368.5	196.07	213.4	228.73	237.93	223.98	228.93
	369	196.45	213.5	229.41	236.61	224.11	229.58
	369.5	194.92	212.51	229.42	235.84	223.25	226.99
	370	195.91	213.2	229.76	237.17	223.41	225.61
	370.5	195.82	213.31	230.29	236.17	223.51	224.33
	371	197.1	213.37	232.17	235.96	226.19	224.11
	371.5	196.09	213.08	232.77	235.92	225.86	224.58
	372	195.09	212.49	231.35	236.96	226.62	224.35
	372.5	195.22	212.72	231.57	235.62	226.93	224.85
	373	196.04	213.08	227.98	233.32	225.8	225.33
	373.5	195.15	213.26	225.6	233.64	225.64	223.62
	374	197.16	212.84	225.95	235.26	225.65	224.13
	374.5	198.37	213.75	224.73	234.4	226.45	226.72
	375	200.13	213.48	224.13	236.33	229.11	226.51
	375.5	201.03	214.62	221.91	237.82	226.45	227.31
	376	200.79	214.8	221.14	235.89	228.76	224.42
	376.5	201.63	214.21	219.36	234.62	227.63	224.98
	377	201.77	214.65	217.97	236.19	226.6	224.88
	377.5	202.01	215.4	220.27	238.95	227.78	225.62
	378	201.61	214.02	221.18	238.56	227.93	226.31
	378.5	200.98	215.31	222.2	236.33	229.53	225.9
	379	201.91	214.82	223.24	236.38	229.64	221.7
	379.5	203.49	215.79	222.49	235.1	226.29	222.74
	380	203.14	214.16	221.78	231.94	226.68	224.08
	380.5	205.36	215.3	224.59	232.98	224.88	227.17
	381	204.62	216.07	228.08	234.1	224.7	226.69
	381.5	205.11	215.97	228.01	232.4	224.43	227.68
	382	205.55	215.43	227.31	230.04	223.72	227.65
	382.5	207.25	215.97	230.31	228.93	223.97	226.21
	383	206.19	216.51	228.81	230.65	223.52	226.72
	383.5	203.79	217.47	228.16	230.53	222.42	228.42
	384	203.4	215.59	230.21	228.57	222.97	230.87
	384.5	201.62	215.58	231.35	230.2	223.1	227.43
	385	200.33	213.42	230	229.44	223.47	225.8
	385.5	199.67	213.56	229.65	229.35	223.83	225.97
	386	200.5	214.49	230.02	229.62	225	225.8
	386.5	198.85	214.17	230.89	229.13	226.66	224.25
	387	197.11	215.68	228.97	231.65	227.7	223.72
	387.5	198.55	216.76	229.85	232.35	227.18	223.84
	388	199.75	215.21	228.38	232.12	227.27	222.58
	388.5	198.27	214.3	227.76	233.22	227.73	219.53
	389	199.1	214.09	228.54	233.37	227.14	220.44
	389.5	199.53	215.53	228.46	233.19	226.03	221.96
	390	199.58	215.52	227.12	233.44	227.71	220.77
	390.5	197.65	216.16	226.26	234.12	227.7	220.47
	391	195.95	215.34	224.63	235.04	227.5	220.85
	391.5	196.29	213.48	223.67	234.53	226.26	223.03
	392	196.33	212.49	223.75	234.39	225.62	224.82
	392.5	194.91	213.26	223.99	235.31	225.17	223.78
	393	196.47	216.15	224.67	235.05	224.77	225.53
	393.5	196.93	217.22	223.63	236.33	226.73	224.99
	394	196.28	216.46	221.77	238.49	227.61	222.42
	394.5	197.05	215.98	221.72	237.03	226.86	222.69
	395	198.45	214.52	223.72	236.53	223.61	222.69
	395.5	200.91	216.07	225.74	237.71	223.88	223.14
	396	200.39	216.83	225.42	237.55	222.44	221.98
	396.5	199.25	215.18	225.44	237.25	221.5	220.21
	397	200.32	215.31	227.28	236.54	223.63	223.91
	397.5	200.29	213.92	225.43	238.95	224.8	223.16
	398	199.27	213.35	223.91	238.53	223.05	224.46
	398.5	198.74	213.69	225.15	238.5	223.7	226.01
	399	199.52	214.73	225.37	240.82	222.31	226.52
	399.5	199.45	213.82	223.03	240.87	224.87	227.56
	400	199.6	212.58	222.59	240.73	223.22	228.2
	400.5	200.11	211.22	223.44	240.21	224.89	228.44
	401	200.88	213.71	223.1	239.98	226.72	228.99
	401.5	199.95	213.59	222.29	241.16	223.63	229.37
	402	197.37	215.75	222.58	240.45	223.05	230.84
	402.5	198.73	215.55	223.67	238.23	224.07	229.33
	403	198.88	215.71	224.1	237.89	223.24	229.46
	403.5	199.65	214.36	224.74	236	225.62	229.22
	404	197.92	214.85	226.57	236.77	225.78	228.4
	404.5	197.11	214.38	226.14	238.44	226.22	229.54
	405	196.61	214.84	223.51	239.05	224.5	229.59
	405.5	197.14	212.75	224.64	239.11	223.51	228.82
	406	199.18	212.07	224.85	236.25	224.79	225.62
	406.5	200.76	209.94	224.37	235.39	224.07	223.51
	407	200.19	210.06	223.55	237.71	222.75	223.66
	407.5	200.17	210.31	221.92	236.8	224.95	223.27
	408	199.39	209.11	223.19	237.83	223.93	223.81
	408.5	200.99	210.59	221.49	238.35	222.91	224.33
	409	202.47	212.11	221.23	236.96	223.87	223.19
	409.5	203.36	211.76	224.91	237.4	224.67	223.29
	410	201.37	213.01	223	237.14	225.34	223.5
	410.5	201.16	213.88	222.36	238.91	225.56	225.6
	411	201.72	213.98	224.51	237.93	226.86	226.06
	411.5	201.89	214.16	224.69	238.29	228.33	225.91
	412	202.04	213.87	226.63	238.93	228.51	227.07
	412.5	201.06	215.71	224.13	237.54	228.38	225.49
	413	200.06	213.91	226.02	237.64	228.35	225.37
	413.5	199.32	212.71	226.25	236.25	228.09	223.39
	414	198.37	212.4	225.75	235.86	227.7	222.71
	414.5	201.12	211.21	226.19	236.19	228.13	221.08
	415	200.39	211	226.69	237.22	226.98	222.89
	415.5	198.66	210.92	224.2	237.81	224.98	223.07
	416	199.44	210.34	225.53	235.95	223.95	223.2
	416.5	199.06	211.07	224.78	236.54	220.91	221.93
	417	199.81	210.12	224.74	239.47	220.62	223.21
	417.5	200.55	211.51	223.67	238.95	221.18	224.47
	418	201.45	213.42	223.8	240.36	220.68	225.59
	418.5	203.47	214.9	222.54	241.32	220.99	226.98
	419	202	215.28	224.63	242.01	220.22	228.55
	419.5	202.24	217.25	223.06	240.79	221.95	226.39
	420	203.47	217.57	223.56	241.68	223.77	225.06
	420.5	201.56	219.39	221.66	242.67	224.6	225.32
	421	201.05	219.83	223.47	242.03	225.07	225.98
	421.5	201.54	219.89	224.36	239.7	225.76	227.21
	422	201.15	220.06	223.28	238.34	225.35	227.36
	422.5	201.27	218.41	223.12	236.24	225.74	226.91
	423	198.65	217.58	223.93	236.44	227.72	226.1
	423.5	197.5	217.39	221.65	233.93	227.91	226.02
	424	198.49	215.13	222.68	233.24	226.66	224.78
	424.5	199.66	214.14	222.48	232.78	226.2	224.9
	425	200.46	211.66	223.74	232.66	225.2	223.97
	425.5	201.2	209.68	221.33	233.45	226.81	222.02
	426	198.65	210.87	222.34	235.38	226.49	220.82
	426.5	198.71	211.08	223.79	237.29	226.84	218.71
	427	197.29	210.59	224.47	241.18	226.57	221.2
	427.5	199.46	211.68	225.21	241.18	224.52	220.88
	428	200.8	211.38	224.12	245.93	224.54	221.58
	428.5	198.84	211.69	225.53	246.63	226.1	222.91
	429	197.61	212.89	225.83	247.22	227.9	223.82
	429.5	197.74	214.41	226.14	246.71	228.22	224.03
	430	198.03	214.94	226.5	247.07	229.53	225.32
	430.5	199.24	215.55	225.97	247.08	229.44	224.83
	431	199.96	215.22	225.74	246.86	230.04	224.09
	431.5	200.74	215.9	226.36	245.58	230.92	223.33
	432	199.2	212.91	224.94	245.6	231.09	224.5
	432.5	199.02	213.1	226.73	241.93	232.38	224.47
	433	199.12	211.97	224.34	242.2	232.07	226.73
	433.5	198.46	210.2	224.15	239.05	230.51	227.33
	434	197.55	210.36	223.68	241.26	233.36	227.17
	434.5	198.05	211.87	224.37	240.38	232.04	225.82
	435	198.24	209.63	223.93	238.39	231.81	227.07
	435.5	198.23	208.42	224.27	236.71	231.93	227.87
	436	197.88	208.66	223.55	236.09	231.63	227.87
	436.5	198.37	208.95	224.46	235.49	233.17	227.3
	437	198.6	207.68	222.31	236.58	232.44	227.12
	437.5	199.62	209.58	223.1	235.67	231.28	224.8
	438	198.55	211.67	222.2	239.14	229.54	224.01
	438.5	199.91	211.81	222.32	237.24	227.01	224
	439	199.15	211.2	221.85	236.34	226.74	226.98
	439.5	200.21	212.54	221.33	236.92	227.07	224.66
	440	199.7	212.73	220.15	238.38	227.71	223.09
	440.5	199.68	212.3	217.35	238.35	227.1	221.26
	441	200.79	214.72	218.01	238.07	227.47	219.79
	441.5	201.44	215.11	221.1	239.07	227.5	219.18
	442	200.95	215.15	220.66	239.24	229.03	217.77
	442.5	202.38	214.44	221.17	239.64	230.56	219.26
	443	201.27	214.68	222.58	241.41	229.82	221.12
	443.5	202.09	215.95	223.07	242.57	230.92	220.55
	444	201.67	214.99	222.89	243.87	228.89	221.1
	444.5	201.88	215.48	226.35	243.44	228.12	222.71
	445	201.93	216.15	229.19	242.85	229.24	224.58
	445.5	200.39	214.77	227.48	244.46	227.16	226.43
	446	201.01	216.28	225.62	242.68	227.53	227.2
	446.5	202.82	215.73	226.71	243.62	226.26	227.94
	447	202.95	215.54	227.18	242.2	226.87	226.35
	447.5	204.53	214.49	224.2	239.65	227.96	227.26
	448	204.4	213.55	221.54	238.71	227.29	228.03
	448.5	204.3	213.47	221.16	238.61	230.65	228.99
	449	204.71	212.92	216.49	238.05	230.96	230.52
	449.5	204.2	212.07	216.25	238.27	230.75	229.89
	450	204.98	213.92	216.98	236.25	231.57	229.82
	450.5	203.69	213.6	218.13	237.31	230.13	228.89
	451	201.08	214.37	217.6	237.86	230.97	228.18
	451.5	200.39	213.69	217.77	238.21	230.22	228.47
	452	200.4	213.76	217.35	240.57	230.28	227.57
	452.5	200.94	212.26	220.47	241.34	229.6	225.57
	453	201.04	214.92	222.13	239.4	228.04	224.87
	453.5	200.03	214.91	221.25	239.71	227.86	222.3
	454	201.61	215.48	221.46	239.96	228.72	223.92
	454.5	200.54	215.8	221.65	238.53	228.89	223.22
	455	199.73	215.37	221.38	238.07	231.24	224.91
	455.5	201.46	213.82	221.59	238.5	232.21	227.83
	456	202.69	213.55	220.87	237.96	233.6	227.66
	456.5	202.27	213.85	221.84	239.01	231.56	227.08
	457	201.7	213.89	220.32	238.52	230.77	227.61
	457.5	200.56	212.37	218.26	238.99	230.48	225.81
	458	200.92	212.64	219.69	239.49	231.24	226.43
	458.5	202.33	212.71	218.44	237.91	230.54	224.34
	459	204.07	211.4	217.81	239.2	230.23	224.39
	459.5	205.01	211.26	217.62	239.13	229.7	222.83
	460	205.68	212.24	217.45	238.59	228.27	221.89
	460.5	203.52	213.36	218.63	240.2	226.9	222.73
	461	202	213.57	219.48	239.66	227.31	223.97
	461.5	201.63	213.22	220.85	240.48	228.61	223.58
	462	201.77	214.96	220.93	239.65	230.37	226.81
	462.5	203.87	215.05	222.43	238.38	229.04	228.2
	463	202.42	214.55	221.63	240.43	228.48	228.95
	463.5	201.65	214.24	221.66	241.84	229.13	228.96
	464	201.8	215.59	222.46	242.44	227.72	227.82
	464.5	199.89	215.47	221.97	242.76	229.56	228.54
	465	202	215.26	221.75	242.43	229.84	229.83
	465.5	202.21	214.82	222.44	241.68	231.32	229.29
	466	202.97	215.32	222.83	240.58	231.29	230
	466.5	204.24	214.98	224.88	244.9	231.81	230.42
	467	202.75	215.87	225.82	245.08	233.06	231.08
	467.5	203.61	217.28	226.52	244.63	232.82	231.78
	468	203.97	219.4	226.81	243.96	233.12	232.98
	468.5	202.91	217.8	228.98	244.85	234.01	234.9
	469	203.92	216.09	227.5	244.83	231.88	235
	469.5	204.67	216.47	228.7	244.07	232.18	232.28
	470	205.35	217.11	227.54	245.07	231.76	232.18
	470.5	204.82	217.84	227.54	246.15	231.86	231.61
	471	203.27	215.34	228.64	244.73	230.42	230.92
	471.5	203.71	214.71	227.25	246.47	227.9	230.34
	472	202.72	213.43	228.1	245.68	227.31	229.62
	472.5	202	212.08	227.95	246.61	226.28	228.51
	473	202.78	213.59	225.19	245.01	226.15	228.1
	473.5	201.99	213.47	225.75	243.75	227.72	226.84
	474	201.11	213.23	225.87	244.12	228.88	229.23
	474.5	201.84	212.1	226.81	242.24	228.9	229.47
	475	202.51	212.62	224.99	241.22	229.44	230.16
	475.5	203.75	215.04	224.39	240.17	229.83	230.35
	476	204.27	215.66	225.04	238.91	232.02	230.77
	476.5	203.93	216.28	224	239.87	234.29	230.05
	477	205.18	215.23	224.76	238.29	235.16	230.8
	477.5	204.3	212.15	223.43	237.87	235.87	231.23
	478	205.26	212.94	225.09	238.07	235.09	231.61
	478.5	203.55	214.52	222.05	238.82	233.82	230.45
	479	203.1	215.52	221.54	239.64	233.25	231.27
	479.5	201.79	215.92	222.23	241.56	231.19	230.07
	480	201.13	214.87	220.2	241.51	230.71	229.54
	480.5	200.32	215.04	219.62	243.18	231	226.87
	481	199.34	216.06	220.4	242.36	230.85	229.12
	481.5	197.01	217.49	218.41	244.51	230.98	229.3
	482	199.42	218.77	221.08	246.23	230.4	228.73
	482.5	197.4	218.88	219.35	246.46	229.95	228.59
	483	198.19	217.77	220.92	245.58	228.86	228.39
	483.5	197.46	217.68	220.22	244.39	230.35	226.22
	484	198.12	216.29	219.17	243.39	231.6	227.12
	484.5	198.93	216.08	220.47	243.47	232.11	226.66
	485	199.81	215.98	220.84	241.68	231.11	228.17
	485.5	200.29	214.7	220.93	243.09	229.71	226.89
	486	201.07	214.76	222.11	242.28	229.36	226.94
	486.5	198.52	216.41	220.76	240.82	227.71	227.16
	487	199.88	216.28	223.6	241.26	226.62	226.25
	487.5	200.18	215.96	223.11	241.87	225.36	226.69
	488	201.16	216.72	224.52	241.66	223.64	227.92
	488.5	201.57	217.99	226.15	243.33	223.43	226.64
	489	201.44	219.43	227.07	242.55	222.23	229.72
	489.5	199.28	219.65	226.1	241.55	222.12	229.66
	490	200.02	222.15	224.68	240.84	222.19	229.83
	490.5	200.39	221.57	225.35	239.87	220.55	228.93
	491	201.47	221.43	225.13	241.19	221.79	228.38
	491.5	201.04	221.4	224.64	241.12	224.43	228.75
	492	200.96	220.23	226.62	238.83	226.71	228.16
	492.5	201.31	219.37	227.4	241.26	226.21	230.13
	493	200.61	217.39	225.2	241.08	225.38	230.85
	493.5	201.16	216.05	224.57	241.59	227.82	227.59
	494	202.73	215.46	226.08	244.01	225.72	229.35
	494.5	202.39	214.05	228.1	243.15	224.36	228.58
	495	203.67	214.59	226.16	242.44	225.83	230.11
	495.5	202.7	212.92	226.5	240.1	225.48	229.75
	496	203.32	214.94	226.19	239.64	223.51	228.21
	496.5	204.69	217.5	224.53	240.87	222.91	228.82
	497	204.42	217.59	225.37	241.27	226.66	227.31
	497.5	205.05	217.77	229.14	239.18	227.76	227.9
	498	203.4	217.53	228.36	240.41	224.87	227.4
	498.5	202.5	216.08	228.95	238.96	227.82	225.79
	499	202.6	215.72	227.83	238.9	230.72	226.36
	499.5	201.99	215.69	228.8	241.43	231.81	226.31
	500	201.97	216.73	227.66	242.82	231.77	227.71
	500.5	201.57	216.23	227.67	243.45	232.95	231.22
	501	199.7	214.85	227.98	245.7	233.63	229.6
	501.5	200.18	214.75	226.36	243.38	231.37	229.49
	502	201.36	216.21	224.58	243.24	232.81	230.97
	502.5	202.88	215.67	226.43	242.27	233.87	231.07
	503	204.17	216.84	224.32	243.77	232.5	230.78
	503.5	203.85	215.22	223.31	245.3	231.78	231.64
	504	203.03	215.19	223.53	244.64	229.5	232.08
	504.5	204.03	216.01	224.85	246.72	229.17	232.11
	505	202.02	214.99	224.24	248.15	227.55	229.48
	505.5	203.87	215.48	223.17	246.79	226.01	230.7
	506	204.01	216.49	222.04	248.49	228.08	231.44
	506.5	200.82	215.87	223.25	249.47	226.1	227.69
	507	199.94	216.6	220.29	249.35	226.53	230.45
	507.5	199.57	216.69	219.75	249.01	226.58	229.87
	508	200.67	216.74	220.59	249.29	226.66	229.04
	508.5	201.89	216.47	221.09	248.05	226.7	229.1
	509	202.4	216.65	219.14	245.88	226.79	230.29
	509.5	204.2	217.51	218.16	243.13	227.84	234.21
	510	204.56	216.43	218.05	242.15	229.27	234.48
	510.5	204.21	215.72	220.86	240.51	228.4	232.65
	511	207.56	215.96	219.94	239.6	228.02	235.51
	511.5	207.01	215.47	222.78	239.3	226.14	233.65
	512	206.33	216.81	223.09	240	226.07	236.04
	512.5	204.59	218.49	224.02	239.36	225.34	234.98
	513	203.44	218.29	224.13	239.62	226.81	235.48
	513.5	202.58	216.05	225.62	240.69	228.36	233.51
	514	203.23	215.94	227.65	242.23	229.3	231.19
	514.5	201.97	216.18	227.22	242.22	230.04	230.33
	515	200.27	215.73	225.62	243.55	229.52	229.76
	515.5	198.43	215.85	224.1	244.06	228.02	230.08
	516	198.33	215.81	222.04	244.25	230.12	229.79
	516.5	197.84	212.94	222.03	242.36	233.17	228.9
	517	198.33	211.25	220.94	242.33	233.31	229.12
	517.5	199.32	210.93	219.81	242.39	233.34	226.77
	518	200.79	214.21	220.51	243.35	233.87	227.54
	518.5	200.21	213.64	219.66	243.24	231.67	226.72
	519	201.3	213.61	222.24	243.2	234.56	228.33
	519.5	202.28	214.21	221.58	242.05	234.84	228.85
	520	202.53	214.6	221.82	242.3	236.58	227.05
	520.5	202.72	213.82	221.73	243.83	237.62	227.62
	521	203.01	217.15	221.32	244.61	234.81	227.7
	521.5	204.94	219.09	221.86	244.95	235.01	228.43
	522	205.99	218.46	224.87	245.37	233.98	229.12
	522.5	205.39	216.73	223	245.5	231.85	228.55
	523	206.87	217.88	221.91	245.64	232.71	228.67
	523.5	205.62	217.74	220.07	245.86	228.47	228.52
	524	205.19	218.07	221.36	247.44	228.28	230.81
	524.5	205.15	216.92	221.03	249.12	229.37	231.85
	525	205.72	218.33	223.57	248.77	227.52	232.34
	525.5	205.75	216.63	224.76	248.58	228.8	231.79
	526	204.81	216.92	226.53	248.68	229.44	231.92
	526.5	203.06	217.32	224.62	249.15	229.7	232.47
	527	201.65	217.03	226.19	247.13	229.57	233.33
	527.5	200.18	216.04	227.42	248.01	230.75	233.45
	528	200.6	216.34	228.2	248.1	231.25	233.57
	528.5	200.5	214.82	227.51	247.19	231.15	233.97
	529	199.22	217.2	228.7	246.11	229.82	232.19
	529.5	198.68	216.81	227.69	246.34	230.07	231.26
	530	198.52	216.1	228.75	248.05	230.24	230.72
	530.5	197.19	216.32	226.93	248.02	229.61	230.77
	531	196.86	217.29	227.95	248.85	229.84	230.88
	531.5	197.17	217.65	228.19	249.24	231.59	231.41
	532	198.08	218.09	227.96	248.42	231.52	232.73
	532.5	198.36	217.4	228.87	249.99	231.6	232.69
	533	199.3	219.21	228.05	249.97	232.18	229.32
	533.5	200.86	216.79	229.62	248.9	232.75	230.97
	534	201.18	215.81	229.55	246.77	232.42	231.57
	534.5	201.27	216.68	227.58	245.38	229.72	230.38
	535	202.44	217.37	226.71	245.27	228.09	231.02
	535.5	202.82	217.39	225.77	245.56	229	231.72
	536	202.78	217.21	225.19	245.62	228.91	230.88
	536.5	203.3	216.31	224.37	246.27	229.39	231.01
	537	201.95	216.3	222.69	246.63	230.43	230.63
	537.5	202.04	215.22	223.99	245.71	230.09	230.7
	538	201.94	217.45	223.25	245.6	229.33	230.75
	538.5	202.39	218.56	222.45	247.61	228.37	230.65
	539	203.26	218.58	223.14	248.85	231.43	233.81
	539.5	202.86	218.49	223.84	248.47	232.83	233
	540	202.56	217.44	224.36	248.17	233.12	231.57
	540.5	202.92	218.72	224.55	248.97	231.19	230.49
	541	202.39	218.09	224.73	248.35	230.23	230.97
	541.5	202.63	219.58	224.77	247.44	229.42	232.09
	542	201.44	219.92	223	249.79	227.77	235.04
	542.5	201.18	219.12	222.35	251.12	228.97	236.29
	543	201.54	219.92	223.26	248.82	230.82	235.12
	543.5	201.32	218.54	224.39	247.9	230.79	233.9
	544	200.94	215.73	224.48	247.03	231.18	233.43
	544.5	200.71	215.48	224.14	247	229.3	234.98
	545	201.69	214.15	224.34	247.17	230	235.51
	545.5	201.48	215.6	224	245.7	230.25	236.18
	546	203.23	214.67	225.62	244.89	230.74	234.41
	546.5	204.16	214.51	226.44	243.35	232.55	231.81
	547	203.81	215.06	225.67	244.53	233.52	230.82
	547.5	202.51	213.9	226.38	246.39	232.87	231.08
	548	202.27	214.93	225.61	246.83	232.69	231.14
	548.5	204.72	216.42	226.23	247.35	232.53	232.74
	549	204.73	217.29	225.8	247.75	233.2	229.75
	549.5	203.43	218.37	226.44	245.4	233.68	229.5
	550	202.6	219.96	227.5	247	232.06	227.67
	550.5	202.43	220.41	226.78	247.37	232.83	226.75
	551	202.57	221.69	227.79	248.68	232.56	230.62
	551.5	203.54	220.45	228.07	247.38	231.02	231.04
	552	204.1	220.97	227.17	247.52	231.02	232.52
	552.5	203.22	221.73	226.25	246.3	230.93	232.02
	553	201.56	221.42	226.85	248.48	229.75	231.23
	553.5	202.66	221.77	226.9	246.97	229.67	233.55
	554	203.34	220.68	226.33	249.17	229.73	234.27
	554.5	203.42	216.82	227.74	249.73	231.12	234.22
	555	203.53	216.54	226.69	249.81	229.72	237.5
	555.5	203.73	214.93	226.18	248.62	229.94	234.89
	556	204.74	214.96	225.62	248.06	231.32	234.7
	556.5	205	214.41	224.18	246.78	232.17	234.22
	557	205.8	214.15	225	247.52	231.39	234.97
	557.5	204.42	213.86	224.43	248.6	232.61	235.29
	558	204.31	213.86	224.4	249.61	233.98	233.97
	558.5	205.42	215.12	224.4	249.68	234.51	236.08
	559	205.22	217.05	223.01	248.81	234.8	238.1
	559.5	202.95	217.21	223.2	248.41	235.73	235.22
	560	201.13	218.7	222.39	247.43	236.35	234.41
	560.5	198.24	219.98	222.04	247.54	235.09	232.41
	561	199.82	220.96	223.12	247.72	233.83	232.53
	561.5	200	221.86	223.62	247.27	232.93	232.86
	562	201.68	221.75	224.53	246.2	233.36	232.63
	562.5	202	221.84	223.97	245.25	231.12	234.31
	563	201.02	220.31	223.2	245.66	232.43	230.3
	563.5	202.04	219.84	222.99	245.44	232.88	227.45
	564	204.5	221.08	224.11	245.41	231.98	227.3
	564.5	206.51	218.41	224.14	246.28	231.08	228.72
	565	208.37	216.79	225.84	246.01	230.8	228.88
	565.5	208.03	215.34	225.47	246.66	233.01	227.17
	566	208.56	213.8	225.43	247.79	235.25	227.24
	566.5	209.32	214.36	223.34	246.02	234.45	226.18
	567	208.69	214.16	222.2	245.61	235.4	226.87
	567.5	209.01	215.52	223.38	246.16	232.82	229.2
	568	208.47	215.65	223.97	248.65	232.11	230.61
	568.5	208.27	214.59	223.14	251.14	230.49	231.91
	569	207.17	216.85	225.92	251.94	229.81	230.45
	569.5	206.32	216.97	226.08	251.88	230.24	232.38
	570	206.66	217.66	227.27	250.79	228.82	234.27
	570.5	206.64	217.19	226.87	250.4	227.52	232.76
	571	205.69	216.98	228.58	251.12	228.26	232.18
	571.5	206.06	218.06	230.55	252.34	226.53	231.63
	572	206.67	216.34	230.76	252.41	227.94	231.42
	572.5	206.61	217.21	230.31	251.26	227.4	231.4
	573	205.93	216.65	229.51	247.98	228.96	230.31
	573.5	207.75	215.75	226.43	246.29	230.71	230.82
	574	208.19	216.3	225.11	249.18	230.63	231.21
	574.5	205.7	215.8	224.73	249.16	230.44	230.35
	575	204.47	217.47	225.03	248	231.34	231.01
	575.5	203.18	216.92	224.46	246.14	231.44	234.05
	576	203.1	214.7	224.41	243.92	232.96	233.89
	576.5	203.66	216.52	223.62	241.92	232.78	233.42
	577	203.56	216.27	223.51	241.02	234.41	233.49
	577.5	205.61	217.91	223.43	242.84	236.22	234.26
	578	205.3	216.92	225.23	244.35	235.41	233.7
	578.5	206.05	217.3	225.68	241.69	235.83	231.94
	579	205.99	218.02	225.41	243.92	235.46	230.97
	579.5	206.51	217.09	226.4	244.64	234.33	231.6
	580	208.22	217.76	226.77	247.35	233.57	228.82
	580.5	209.26	219.79	225.8	249.67	233.38	226.76
	581	207.68	220.01	225.08	250.65	232.79	228.19
	581.5	208.22	220.6	225.44	249.23	231.83	228.21
	582	206.1	220.72	227.72	249.24	230.5	230.33
	582.5	206.15	222.55	226.26	248.77	231.17	231.54
	583	205.54	224.42	224.99	249.55	232.22	232.3
	583.5	207.38	225.67	225.28	247.76	233.04	233.1
	584	207.5	225.97	223.32	248.15	234.14	232.18
	584.5	207.62	226.96	221.86	246.34	234.23	233.81
	585	207.98	227.81	222.24	245.02	234.75	237.07
	585.5	207.93	227.09	221.45	244.67	234.96	234.17
	586	207.79	225.87	222.14	246.62	233.52	235.68
	586.5	207.37	225.79	220.52	247.27	232.96	233.86
	587	208.06	225.58	221.95	247.61	234.35	233.35
	587.5	207.99	223.4	222.33	247.79	233.62	233.79
	588	208.13	220.5	221.74	249.34	234.46	234.46
	588.5	208.91	221.12	222.21	251.06	233.86	235.85
	589	208.17	221.04	221.53	252.57	234.09	234.17
	589.5	206.42	220	220.61	253.93	232.8	233.75
	590	206.44	218.76	221.27	254.8	231.33	235.76
	590.5	205.46	219.16	219.49	257.18	232.34	233.68
	591	205.34	219.12	219.92	256.79	232.35	234.01
	591.5	202.72	218.96	218.81	256.96	230.62	234.88
	592	203.71	219.16	220.3	256.63	230.28	235.95
	592.5	203.93	220.87	219	256.24	229.62	236.4
	593	203.93	220.06	221.31	256.24	230.85	234.16
	593.5	204.02	217.79	223.09	256.31	230.59	236.46
	594	203.8	217.34	224.04	257.03	232.06	236.12
	594.5	202.31	218.98	225.32	256.25	234.55	235.36
	595	204.29	219.85	225.14	253.41	234.44	235.89
	595.5	204.11	218.8	224.84	253.85	234.45	236.02
	596	204.85	219.91	226.56	254.81	233.96	235.62
	596.5	203.52	219.43	225.54	253.21	234.38	235.03
	597	201.26	219.99	225.04	254.8	232.98	236.05
	597.5	201.34	221.67	221.45	253.71	232.33	238.58
	598	202.1	222.95	221.2	254.93	230.52	239.13
	598.5	202.13	222.69	221.13	252.81	231.26	239.03
	599	203.5	221.01	220.29	252.25	231.44	241.88
	599.5	202.87	220.4	221.2	252.86	232.05	242.19
	600	204.36	220.02	221.05	251.46	231.48	241.96
	600.5	204.17	218.31	218.89	249.77	230.94	241.94
	601	204.41	220.02	219.06	250.02	231.31	241.51
	601.5	205.87	219.71	220.7	248.83	232.65	240.99
	602	205.19	219.32	223.52	249.36	233.58	240.28
	602.5	205.45	219.76	223.41	249.42	235.11	238.62
	603	204.76	221.03	222.71	249.55	233.18	237.37
	603.5	205.45	221.85	221.32	252.28	232.23	237.49
	604	203.98	221.35	221.93	251.46	232.61	236.72
	604.5	202.05	222.32	223.93	251.8	235.41	239.44
	605	203.64	223.01	225.46	252.82	235.88	237.71
	605.5	204.54	222.08	226.91	253.65	233.62	237.95
	606	204.16	223.14	227.49	253.1	233.57	235.16
	606.5	203.88	221.95	223.97	252.05	232.52	233.49
	607	202.33	220.65	223.71	250.41	232.94	235.17
	607.5	203.61	219.81	224.1	250.01	233.46	234.68
	608	202.9	221.05	224.84	248.48	233.83	232.48
	608.5	203.89	221.97	223.11	248.96	234.63	232.6
	609	205.33	222.46	221.2	248.7	232.61	229.18
	609.5	204.83	222.86	220.88	247.26	232.88	231.18
	610	204.48	222.65	219.97	246.93	235.55	232.81
	610.5	203.92	221.52	219.73	247.5	236.46	235.25
	611	204.37	220.61	221.98	248.62	237.59	237.29
	611.5	204.88	220.51	222	248.36	236.67	237.63
	612	204.18	220.04	222.2	249.6	238.01	237.69
	612.5	204.51	220	222.87	248.91	238.08	238.19
	613	204.46	219.25	222.55	247.67	237.78	236.62
	613.5	205.02	219.6	223.76	248.61	236.85	239.12
	614	205.24	218.11	221.91	249.62	236.63	239.65
	614.5	205.58	218.53	220.71	250.08	235.21	236.84
	615	206.7	218.28	220.67	249	232.75	237.58
	615.5	205.85	219.78	220.01	248.55	232.03	237.68
	616	205.57	221.38	221	248.67	231.94	235.29
	616.5	207.19	221.57	220.35	249.68	231.19	236.12
	617	206.59	219.97	220.52	248.28	231.03	235.57
	617.5	205.05	220.05	222.47	248.59	231.52	236.32
	618	205.41	220.07	222.08	248.94	233.79	233.69
	618.5	204.22	220.13	221.41	247.6	233.21	231.23
	619	203.08	218.7	222.51	248.86	234.32	231.77
	619.5	203.83	219.37	221.78	249.19	235.68	230.58
	620	205.19	217.63	224.26	249.44	235.28	230.43
	620.5	205.45	217.82	223.05	251.77	236.29	233.24
	621	204.94	217.47	223.61	250.08	236.97	234.74
	621.5	205.33	217.24	224.42	252.48	236.74	236.97
	622	208.29	217.61	222.19	253.79	235.62	239.24
	622.5	206.93	216.15	221.4	252.64	234.81	241.1
	623	207.53	217.08	223.09	252.81	233.35	242.84
	623.5	207.99	218.93	224.59	252.21	232.03	244.78
	624	205.52	218.62	225.94	251.06	234.51	244.56
	624.5	205.51	220.66	222.44	250.08	233.86	243.2
	625	206.14	219.64	222.42	246.86	234.01	240.86
	625.5	206.23	220.02	222.58	250.23	233.32	240.1
	626	206.45	221.24	221.4	248.58	232.83	237.95
	626.5	204.67	221.78	223.46	249.3	233.99	235.4
	627	204.48	222.09	223.13	248.25	233.91	234.82
	627.5	203.99	222.83	223.95	248.28	236.37	234.96
	628	204.34	221.07	221.99	246.6	236.37	233.92
	628.5	206.29	220.21	221.79	249.01	234.9	234.05
	629	206.79	220.44	223.94	248.6	236.35	234.84
	629.5	206.77	220.89	223.09	249.16	236.85	234.12
	630	206.94	222.73	223.62	247.52	235.93	231.81
	630.5	206.62	223.23	222.57	248.56	237.52	231.4
	631	206.88	222.71	222.49	247.55	235.94	230.78
	631.5	208.54	221.39	224.25	250.5	237.13	231.3
	632	209.14	221.66	224.85	251.03	237.19	231.58
	632.5	208.34	222.03	225.31	252.34	238.49	232.4
	633	207.63	223.84	225.4	251.73	238.69	233.29
	633.5	207.34	223.26	223.68	252.84	237.6	232.5
	634	206.13	222.96	226.26	254.24	238.14	233.72
	634.5	204.87	220.44	226.66	253.48	238.97	235.17
	635	205	219.78	228.02	253.44	237.32	235.26
	635.5	205.58	218.86	226.63	253.71	237.57	238.39
	636	204.41	221.38	225.85	252.92	234.56	237.53
	636.5	203.55	221.96	223.68	252.01	235.51	235.13
	637	204.24	221.35	224.08	250.67	236.22	234.63
	637.5	203.7	220.62	223.33	251.41	235.56	236.02
	638	203.34	218.64	223.48	252.32	235.89	236.21
	638.5	203.42	217.93	222.97	251.8	236.12	237.05
	639	204.35	218.11	222.26	253.75	237.35	236.27
	639.5	204.51	220.1	221.12	252.73	240.27	236.05
	640	203.55	218.98	221	252.73	241.49	234.81
	640.5	202.64	217.86	220.09	251.38	242.83	235.85
	641	202.74	216.53	221.68	252.61	242.13	237.83
	641.5	203.77	217.9	219.23	253.61	240.08	238.47
	642	203.84	217.13	217.32	253.11	241.21	239.05
	642.5	202.95	220.39	218.82	251.3	242.49	240.8
	643	203.33	221.28	217.28	251.45	240.83	240.35
	643.5	203.77	222.31	217.47	249.65	238.59	240.92
	644	203.12	220.21	218.5	249.67	236.3	241.17
	644.5	204.58	221.36	219.24	249.83	234.39	244.36
	645	206.35	220.98	218.15	250.77	234.74	245.55
	645.5	206.1	220.98	217.18	250.77	235.13	244.85
	646	204.94	220.25	219.29	251.12	236.46	245.46
	646.5	206.03	220.72	221.62	251.23	233.44	244.18
	647	207.27	218.51	220.1	250.61	231.46	243.21
	647.5	207.73	219.3	220.08	250.72	232.14	244.07
	648	207.02	219.54	218.85	250.16	234.2	245.1
	648.5	208.43	219.56	219.23	250.25	233.83	246.45
	649	207.58	219.68	220.32	250.53	235.07	242.28
	649.5	207.74	220.54	220.1	249.66	234.2	239.9
	650	209.45	220.46	218.73	248.98	234.85	240.22
	650.5	208.68	220.69	217.8	248.35	233.25	238.29
	651	208.78	221.87	215.83	247.92	235.34	236.81
	651.5	208.4	222.55	219.62	246.96	235.92	237.09
	652	209.64	222.21	221.32	245.59	235.69	235.78
	652.5	211.03	223.16	223.61	245.77	236.47	235.12
	653	211.99	223.02	223.81	245.6	236.62	233.72
	653.5	210.44	222.94	222.41	244.53	237.07	235.2
	654	210.65	221.55	222.91	242.7	236.59	235.52
	654.5	209.83	221.16	224.26	243.86	235.06	236.36
	655	210.04	220.25	225.42	245.79	235.51	237.72
	655.5	208.91	219.19	228.22	245.63	235.09	237.84
	656	208.39	219.02	224.28	248.1	234.9	238.05
	656.5	206.13	219.6	223.93	249.83	236.15	237.72
	657	204.95	218.49	222.15	248.99	235.65	238.27
	657.5	203.12	219.02	222	248.87	237.54	239.97
	658	205.46	221.4	223.6	250.92	236.65	239
	658.5	202.95	221.65	224.13	253.62	239.46	240.82
	659	203.93	222.73	223.49	253.45	241.71	240.88
	659.5	203.73	224.43	223.3	250.3	242.85	238.85
	660	206.58	224.15	222.05	251.23	241.7	239.2
	660.5	205.99	226.13	224.13	250.42	242.49	240.04
	661	208.14	225.93	222.61	249.7	239.93	243.74
	661.5	207.79	224.53	221.76	249.74	239.35	241.55
	662	207.67	225.47	221.23	250.43	237.34	241.63
	662.5	208.16	225.99	220.57	249.63	238.7	243.49
	663	208.52	226.39	220.7	249.27	237.47	240.86
	663.5	207.43	225.86	221.71	247.72	235.78	238.9
	664	207.84	225.42	221	249.46	236.7	238.12
	664.5	206.41	226.07	219.69	248.56	238.75	238.74
	665	207.94	223.57	217.6	249.81	238.62	236.56
	665.5	206.18	223.96	219.8	251.77	238.96	233.38
	666	206.69	224.63	223.06	251.09	238.89	234.22
	666.5	205.93	223.7	222.21	251.4	239.53	235.11
	667	203.25	220.97	221.51	250.47	239.11	232.71
	667.5	203.72	221.01	222.69	249.54	240.1	232.2
	668	205.89	221.67	221.3	251.1	240.41	233.59
	668.5	206.19	220.24	222.24	249.05	238.02	233.97
	669	206.28	219.79	221.51	248.35	236.79	234.2
	669.5	204.41	222.75	222.73	246.52	236.15	237.58
	670	204.55	221.83	220.74	245.05	238.39	238.33
	670.5	204.54	224.06	218.57	245.08	237.03	238.91
	671	204.84	224.63	218.68	245.68	237.13	236.64
	671.5	205.58	226.34	217.8	246.87	236.16	237.89
	672	206.99	226.77	217.37	248.58	235.1	238.11
	672.5	204.39	228.18	218.61	247.66	233.76	237.9
	673	204.05	228.61	218.7	248.89	234.78	240.22
	673.5	203.83	228.86	220.78	249.71	234.75	240.01
	674	205.05	227.34	220.38	251.29	234.51	237.73
	674.5	205.66	227.49	221.42	250.58	233.55	238.57
	675	204.53	225.82	222.43	251.27	234.4	238.96
	675.5	205.23	225.29	223.46	249.51	233.77	239.29
	676	205.95	224.2	226.06	248.74	234.07	238.41
	676.5	204.94	222.36	227.05	247.1	233.22	239.94
	677	205.55	220.39	227.07	248.73	233.06	242.35
	677.5	206.82	220.67	226.36	249.02	234.39	240.83
	678	206.51	220.17	228.19	249.9	234.41	241.8
	678.5	206.93	219.49	226.56	249.16	234.14	242.65
	679	206.83	220.28	225.47	248.94	233.79	240.77
	679.5	208.18	221.01	224.39	247.31	235.58	239.22
	680	207.47	221.12	226.18	247.96	235.89	239.28
	680.5	206.69	221.9	225.23	247.66	234.8	239.08
	681	206.71	224.93	224.97	248.25	235.26	239.57
	681.5	208.95	225.62	225.04	247.93	236.69	235.4
	682	209.24	224.84	225.27	248.34	234.89	234.69
	682.5	209.45	223.73	222.69	246.09	236.26	233.41
	683	208.97	223.23	224.96	247.76	237.42	233.71
	683.5	208.38	221.7	225.83	244.89	236.5	235.73
	684	207.59	220.73	226.21	245.82	234.47	237.7
	684.5	208.42	219.9	222.63	245.33	235.83	239.97
	685	210.11	219	221.21	245.55	236.43	242.17
	685.5	210.62	216.72	219.45	246.97	237.53	242.34
	686	209.74	216.9	219.46	247.94	237.62	243.93
	686.5	209.43	219.04	218.04	248.02	237.95	244.98
	687	210.62	220.62	218.18	247.24	237.07	245.18
	687.5	210.45	222.29	217.97	246.41	235.12	244.71
	688	210.78	222.66	218.88	249.16	236.82	242.42
	688.5	210.75	221.43	219.93	251.48	236.93	242.57
	689	210.72	221.4	220.57	251.68	235.75	238.7
	689.5	209.45	221.38	220.65	251.44	235.01	237.93
	690	209.98	221.74	220.57	250.31	235.43	237.08
	690.5	208.87	221.95	221.12	248.37	233.92	237.79
	691	206.93	221.22	222.34	247.16	232.76	238.49
	691.5	204.43	222.11	222.52	248.81	232.95	239.56
	692	205.33	220.4	223.05	246.65	234.88	238.13
	692.5	204.94	219.86	221.5	247.31	234.45	239.5
	693	205.6	221.21	221.47	246.61	235.5	238.73
	693.5	206.77	222.31	223.36	249.26	235.9	240.14
	694	206.66	222.67	225.77	249.43	237.48	239.73
	694.5	206.37	223.39	226.44	249.58	235.33	238.77
	695	206.17	223.4	225.93	250.11	236.82	239.02
	695.5	208.2	222.51	224.73	251.1	238.22	238.25
	696	210.12	221.85	223.96	251.14	237.16	236.86
	696.5	208.53	222.8	221.92	253.8	236.73	237.17
	697	209.44	224.13	223.21	255.35	235.99	236.49
	697.5	208.94	223.5	221.32	256.14	235.96	237.26
	698	207.79	223.61	220.21	253.77	235.88	237.68
	698.5	208.47	222.45	218.37	255.38	236.99	238.22
	699	208.41	221.99	218.8	255.51	237.55	238.7
	699.5	208.84	219.51	219.11	257.67	235.62	239.37
	700	207.99	220.5	219.37	256.49	235.69	238.86
	700.5	208.31	220.3	220.38	256.56	237.46	238.65
	701	210.17	221.3	222.94	256.55	237.22	239.4
	701.5	209.66	221.72	222.03	254.5	238.29	240.53
	702	208.71	222.49	221.8	253.59	238.29	239.46
	702.5	209.53	222.61	221.71	254.1	238.53	237.72
	703	208.17	224.34	223.54	252.19	237.37	236.59
	703.5	208.98	224.55	222.55	252.08	237.85	237.78
	704	209.37	224.55	223.06	250.46	239.96	236.12
	704.5	209.46	224.92	222.37	252.55	239.12	237.1
	705	208.82	225.83	222.13	253.23	237.1	238.03
	705.5	208.03	225.12	221.01	252.28	239.35	238.2
	706	208.28	224.15	221.27	253.36	239.13	236.61
	706.5	210.02	224.31	223.43	252.55	236.9	236.91
	707	209.98	224.29	223.28	252.25	236.26	239.15
	707.5	212.09	223.66	222.79	252.61	235	238.78
	708	212.1	223.38	223.98	251.99	236.4	237.33
	708.5	210.99	225.94	224.31	251.63	237.02	236.77
	709	211.06	226.61	226.08	251.84	237.88	237.09
	709.5	211.12	226.12	226.39	251.9	238.32	236.74
	710	210.16	225.44	226.2	252.36	234.94	236.58
	710.5	210.94	226.35	225.97	252.69	235.02	236.56
	711	208.37	226.69	225.42	254.25	236.87	234.63
	711.5	206.84	225.14	225.73	253.91	235.64	234.54
	712	206.57	225.17	225.69	254.55	237.25	235.11
	712.5	205.9	226.58	226.51	255.01	234.83	237.12
	713	206.54	225.97	224.43	254.32	233.79	239.61
	713.5	206.28	224.35	223.49	253.69	233.46	240.12
	714	206.84	224.01	223.21	253.1	234.31	238.43
	714.5	207.14	224.51	223.57	253.13	235.14	238.97
	715	204.75	224.9	223.7	253.71	235.65	238.29
	715.5	207.75	224.15	223.96	252.78	236.49	241.85
	716	208.48	224.64	224.77	252.98	237.07	241.51
	716.5	208.49	224.97	221.79	253.45	236.57	243.02
	717	208.19	224.65	219.76	253.85	238.51	242.32
	717.5	207.9	224.21	220.51	256.21	238.8	241.03
	718	210.44	223.84	221.58	256.47	239.24	240.89
	718.5	209.04	223.2	222.82	255.61	238.82	242.9
	719	210.1	222.52	222.46	254.38	239.66	242.89
	719.5	211.33	220.75	223.54	252.3	238.89	245.18
	720	210.4	221.35	223.19	254.13	238.23	245.3
	720.5	211.4	223.04	224.13	254.47	237.8	244.73
	721	210.92	222.86	226.94	251.78	235.34	243.57
	721.5	210.62	221.73	226.17	250.59	233.89	242.79
	722	210.08	221.02	227.54	248.05	234.88	243.61
	722.5	208.95	221.86	227.77	248.87	234.29	244.85
	723	209.26	221.55	227.03	248.79	234.34	242.42
	723.5	208.98	221.78	226.45	249.29	233.98	244.07
	724	209.12	221.61	225.49	249.18	234.13	243.7
	724.5	209.16	219.75	224.23	248.35	232.97	242.18
	725	207.22	218.49	222.49	249.7	234.41	242.32
	725.5	208.64	218.96	222.2	253.1	236.17	241.75
	726	209.18	219.67	226.26	252.12	236.93	241.88
	726.5	209.73	220.45	225.5	251.56	234.34	241.06
	727	209.3	219.44	224.24	252.28	234.01	237.81
	727.5	209.1	220.39	225.05	253.92	233.19	238.66
	728	207.97	221.05	226.04	255.8	232.72	236.01
	728.5	209.73	222.32	226.14	255.96	231	234.58
	729	209.88	223.23	227.8	255.24	230.77	235.28
	729.5	212.38	222.26	227.62	254.58	231.49	237.15
	730	211.36	222.46	226.76	251.93	232.64	236.37
	730.5	210.03	222.87	223.17	255.13	232.23	236.94
	731	211.08	222.07	222.94	257.23	234.01	236.55
	731.5	210.27	221.92	224.24	256.33	236.09	237.27
	732	211.23	222.9	222.42	255.23	237.31	238.83
	732.5	210.53	221.93	221.45	254	238.2	239.25
	733	209.11	221.65	221.19	254.64	238.6	240.46
	733.5	209.61	221.39	219.62	254.75	240.4	241.67
	734	208.55	222.06	219.94	254.19	239.22	240.89
	734.5	209.02	221.21	219.97	255.12	238.36	241.88
	735	209.68	221.03	221.83	252.88	239.14	243.17
	735.5	208.83	221.33	220.57	252.26	239.65	244.09
	736	207.7	222.26	220.46	251.1	237.48	244.74
	736.5	207.41	221.51	220.03	252.18	237.13	243.97
	737	209.07	222.09	219.54	251.53	236.28	243.35
	737.5	209.63	220.71	220	249.92	237.83	243.56
	738	208.59	221.06	221.77	251.74	236.35	242.21
	738.5	207.77	220.88	221.78	250.73	236.1	242.01
	739	206.58	219.61	222.58	250.45	236.07	243.23
	739.5	205.48	221.05	221.04	251.55	234.48	242.23
	740	206.01	220.84	223	251.05	232.43	241.74
	740.5	207.21	222.29	222.07	250.08	232.91	241.69
	741	207.04	222.47	222.67	249.44	232.94	241.6
	741.5	206.24	221.92	224.49	249.94	233.73	242.5
	742	205.21	222.85	225.36	251.31	232.12	242.69
	742.5	205.63	223.42	224.02	248.42	232.29	242.51
	743	206.47	222.9	222.4	248.13	234.23	242
	743.5	207.32	223.77	220.54	248.12	235.79	242.02
	744	208.07	221.32	220.91	248.55	237.97	241.87
	744.5	207.92	220.67	218.24	249.47	239.01	243.58
	745	206.53	219.82	218.33	249.82	241.24	244.37
	745.5	206.66	219	218.24	250.53	240.89	243.47
	746	206.85	219.95	217.32	251.1	241.57	244.51
	746.5	207.61	220.01	217.24	251.61	243.82	242.21
	747	207.54	219.38	218.66	253.2	245.28	240.73
	747.5	207.72	220.14	219.89	253.48	244.16	240.49
	748	208.8	220.66	221.44	253.68	242.57	239.11
	748.5	209.14	220.1	221.65	255.31	241.03	240.66
	749	207.88	221.17	223	254.95	240.29	238.8
	749.5	209.13	221.34	223.6	256.18	237.25	237.94
	750	209.48	222.9	223.51	255.03	236.7	238.94
	750.5	209.36	223.18	224.5	254.22	236.86	238.8
	751	208.7	223.65	223.79	252.64	237.4	240.14
	751.5	209.6	223.86	221.35	251.16	236.47	241.43
	752	208.69	224.81	221.25	251.56	236.28	243.29
	752.5	207.26	223.6	221.31	251.22	236.07	245.3
	753	208.99	224.33	222.03	248.1	237.24	245.73
	753.5	210.81	224.87	222.29	248.29	237.26	246.62
	754	211.09	223.99	222.24	249.59	238.93	247.16
	754.5	211.4	223.57	223.23	249.83	239.77	246.94
	755	214.02	223.07	224.07	249.77	238.51	244.97
	755.5	214.88	222.76	222.63	252.16	237.37	246.07
	756	214.01	223.61	224.61	252.57	238.92	245.02
	756.5	215.35	222.52	225.84	255.44	240.36	244.02
	757	215.54	224.3	225.26	255.54	241.55	245.8
	757.5	212.42	226.28	223.74	254.89	240.59	246.09
	758	211.33	225.2	223.43	254.94	240.64	243.79
	758.5	211.65	223.95	225.75	253.57	239.45	242.71
	759	210.03	224	223.8	254.21	239.67	242.7
	759.5	207.71	223.46	222.71	252.74	240.13	243.09
	760	207.39	223.77	223.72	250.87	239.79	242.11
	760.5	207.59	221.4	222.7	250.29	239.22	243.81
	761	206.14	222.74	222.15	248.19	237.07	243.32
	761.5	206.68	223.48	222.2	247.54	235.8	241.24
	762	208.85	221.13	224.97	247.9	237.92	237.97
	762.5	209.63	222.21	223.26	246.44	237.27	240.06
	763	209.26	224.05	221.7	245.25	237.01	239.22
	763.5	210.85	223.23	221.7	244.28	237.19	239.2
	764	211.79	223.36	222.48	244.18	236.96	239.53
	764.5	209.93	224.24	222.74	244.33	237.07	239.98
	765	208.27	226.93	221.31	245.12	236.71	238.4
	765.5	209.42	226.6	220.17	245.13	236.34	238.09
	766	209.61	225.98	220.4	246.85	236.93	238
	766.5	208.94	226.34	216.83	246.64	235.21	238.85
	767	208.11	226.51	219.78	248.67	236.46	241.02
	767.5	209.01	226.35	217.99	249.15	236.75	240.94
	768	208.3	226.86	219.41	249.76	237.34	243.89
	768.5	208.56	226.77	219.14	251.64	238.22	244.77
	769	211.06	226.64	216.95	250.11	238.82	244.23
	769.5	212.91	224.77	218.72	249.76	239.04	245.35
	770	212.29	223.78	221.39	248.48	239.86	245.63
	770.5	211.81	223.47	221.4	248.2	240.67	245.04
	771	211.57	224.08	222.95	249.84	241.4	243.36
	771.5	211.64	223.75	220.37	249.01	241.45	241.51
	772	211.8	223.27	221.01	249.04	242.78	243.63
	772.5	212.39	223.54	219.85	248.82	242.56	240.85
	773	211.44	223.69	218.5	248.64	242.21	241.59
	773.5	211.5	221.73	218.75	251.25	242.51	239.88
	774	210.39	223.4	217.94	250.7	242.72	239.01
	774.5	211.58	224.54	217.08	252.12	243.54	240.64
	775	211.5	225.21	216.79	251.05	244.44	241.11
	775.5	211.12	227.53	215.51	252.36	245.29	244.14
	776	212.34	227.03	218.26	252.67	248.71	243.06
	776.5	211.22	227.41	219.87	252.71	247.14	242.13
	777	209.7	225.55	221.7	252.33	245.77	244.19
	777.5	211.02	225.55	222.35	251.6	244.84	243.18
	778	210.08	225.67	223.87	250.04	245.63	244.98
	778.5	208.56	225.27	224.35	252.02	245.34	247.64
	779	207.96	224.66	222.11	252.41	245.2	247.92
	779.5	208.53	225.1	222.76	253.12	244.32	248.39
	780	209.02	222.07	224.38	251.09	243.08	245.96
	780.5	208.09	222.41	224.1	250.69	238.85	246.64
	781	207.09	221.4	222.46	251.4	240.24	246.97
	781.5	208.6	223.33	222.33	251.44	241.54	246.23
	782	207.94	223.54	219.98	252.82	242.41	245.49
	782.5	208.47	225.31	219.77	254.45	240.47	245.84
	783	211.42	225.23	218.32	254.47	240.47	243.35
	783.5	209.68	226.2	220	255.2	240.2	243.25
	784	209.81	223.85	221.32	256.27	240.6	243.5
	784.5	211.33	226.01	221.56	255.64	240.36	243.04
	785	210.16	225.93	221.35	256.05	241.76	241.95
	785.5	211.72	227.05	221.38	257.26	241.62	242.83
	786	211.49	226.59	221.12	258.09	242.35	241.78
	786.5	212.37	226.94	224.42	256.28	242.96	240.94
	787	212.83	225.88	225.42	256.4	243.46	242.07
	787.5	212.81	225.09	227.26	255.07	243.28	243.42
	788	214.14	223.29	226.28	254.01	243.63	241.81
	788.5	213.97	225.61	224.77	252.61	242.72	239.9
	789	213.03	223.82	224.42	255.08	242.89	239.57
	789.5	216.12	223.15	223.77	253.99	240.78	241.71
	790	217.35	222.54	224.3	252.4	240.72	241.29
	790.5	216.24	222.96	223.15	251.47	241	242.59
	791	214.33	222.54	221.51	251.85	240.36	245.58
	791.5	213.82	221.12	219.61	250.06	241.28	243.8
	792	214.61	222.21	218.13	249.91	241	244.74
	792.5	214.36	222.51	217.82	249.5	240.81	245.35
	793	211.72	219.97	217.21	248.12	241.65	245.89
	793.5	211.88	220.05	217.21	248.25	241.65	248.62
	794	210.85	220.54	216.16	249.37	242.76	249.02
	794.5	209.23	220.28	214.49	248.55	242.45	249.05
	795	211.8	220.24	214.8	248.37	241.74	248.13
	795.5	212.69	219.16	215.9	249.42	243.52	248.35
	796	212.37	220.83	216.9	248.01	242.93	250.02
	796.5	210.95	219.01	219.82	249.15	243	250.63
	797	211.07	219.09	220.95	248.1	243.52	249.93
	797.5	214.46	221.25	221.03	250.21	243.1	249.63
	798	212.34	222.08	222.72	246.73	242.96	249.17
	798.5	211.18	223	223.57	245.84	243.36	248.41
	799	210.6	223.98	225.05	245.21	242.04	248.02
	799.5	208.26	224.26	225.29	245.34	242.25	247.42
	800	206.92	224.11	223.44	243.94	241.29	247.28
	800.5	206.78	224.23	224.32	246.31	239.1	248.06
	801	206.81	225.23	223.83	244.78	237.75	245.15
	801.5	207.26	225.58	223.39	246.7	237.36	245.6
	802	203.16	222.39	222.68	246.68	235.51	246.69
	802.5	205.94	221.89	219.88	248.25	236.37	245.82
	803	207.28	221.33	219.58	248.65	235.45	246.29
	803.5	208.29	220.81	219.7	251.48	238.15	247.75
	804	209.03	219.27	219.3	252.81	239.59	247.96
	804.5	211.32	220.6	219.84	252.72	239.28	245.03
	805	212.75	221.44	219.56	252.58	241.78	243.71
	805.5	212.16	221.04	217.8	254.98	243.01	245.4
	806	212.57	221.77	218.96	254.57	242.12	243.39
	806.5	215.33	224.27	220.81	251.46	242.37	243.46
	807	214.72	224.29	221.92	251.56	240.92	243.99
	807.5	213.52	225.93	221.92	251.4	243.46	242.96
	808	212.97	225.31	221.88	250.6	243.92	242.45
	808.5	212.52	226.72	224.09	250.96	241.77	243.38
	809	211.69	225.86	226.21	252.39	240.02	244.85
	809.5	211.27	226.81	225.32	253.35	240.21	244.66
	810	213.08	228.09	227.34	253.81	240.54	244.85
	810.5	210.04	226.42	226.55	254.16	241.58	248.23
	811	209.46	225.96	225.72	256.48	243.08	246.63
	811.5	209.87	227.45	223.64	257.67	244.51	246.53
	812	210.49	226	223.24	258.61	241.7	248.87
	812.5	211.58	226.3	225.96	257.93	239.11	248.75
	813	213.2	225.33	226.27	255.73	237.28	246.47
	813.5	214.16	226.34	224.23	255.1	236.73	246.16
	814	211.59	225.34	224.65	254.68	236.64	245.48
	814.5	211.75	224.73	224.37	253.51	236.84	243.12
	815	212.77	226.56	225.39	252.68	236.65	240.21
	815.5	214.11	227.1	224.58	254.09	235.18	240.75
	816	212.94	225.32	225.76	253.49	235.65	242.09
	816.5	211.69	225.35	226.42	253.88	236.75	239.09
	817	209.28	227.18	223.88	252.01	238.81	238.86
	817.5	208.24	227.5	222.89	252.85	239.45	240.56
	818	206.83	227.07	224.32	253.18	242.29	241.85
	818.5	210.19	225.32	222.25	252.72	242.48	242.9
	819	209.16	224.96	220.57	252.4	241.62	244.39
	819.5	209.96	223.56	220.13	251.2	241.1	245.83
	820	209.58	224.1	221.11	249.46	241.62	246.91
	820.5	211.3	223.4	221.99	250.47	240.74	245.47
	821	211.72	222.46	222.53	247.69	240.07	246.04
	821.5	211.88	220.92	222.4	250.36	239.52	246.87
	822	211.82	219.77	222.45	252.85	242	247.02
	822.5	210.89	221.09	221.11	252.55	241.15	245.06
	823	208.78	222.7	224.26	252.5	241.88	244.66
	823.5	208.05	224.78	225.8	251.45	243.28	245.07
	824	208.37	225.86	226.07	252.61	243.55	245.29
	824.5	207.41	225.06	226.04	252.65	244.54	244.95
	825	204.98	225.23	225.07	252.81	243.82	245.98
	825.5	204.67	225.09	224.4	254.8	244.57	246.88
	826	206.76	225.28	225.08	254.94	244.01	244.78
	826.5	206.81	227.25	225.42	253.59	243.47	243.3
	827	207.92	225.97	227.18	253.61	243.77	244.32
	827.5	209.87	225.67	224.53	253.55	242.61	244.76
	828	210.25	223.64	225.19	255.26	242.04	245.45
	828.5	209.28	223.15	222.32	254.5	240.98	243.69
	829	210.35	222.8	221.24	254.86	240.78	243.41
	829.5	212.19	224.48	223.29	255.4	240.69	244.65
	830	212.15	226.49	223.91	255.85	242.22	243.94
	830.5	211.97	225.44	222.43	255.4	240.79	244.79
	831	210.22	225.26	221.47	254.52	240.62	247.58
	831.5	210.48	225.87	220.42	255.46	239.37	247.67
	832	209.51	224.82	220.33	255.51	237.99	247.89
	832.5	211.61	226.11	220.81	253.47	237.96	248.3
	833	212.48	225.09	221.37	254.62	239.86	250.91
	833.5	212.37	225.07	222.17	256.4	240.2	250.63
	834	211.88	224.14	220.86	254.92	241.03	249.94
	834.5	213.26	225.31	220.97	255.32	241.05	251.54
	835	212.72	227.29	221.6	254.15	242.62	250.68
	835.5	215.05	225.74	221.07	255.72	242.89	248.46
	836	214.68	225.7	221.18	255.57	245.75	247.65
	836.5	216.41	226.19	222.97	254.62	246.6	246.47
	837	213.67	224.64	221.2	254.9	247.16	245.11
	837.5	215.22	225.64	221.45	255.96	246.94	245.26
	838	214.79	224.84	222.41	254.21	246.14	244.98
	838.5	213.76	225.29	222.37	254.73	246.75	245.25
	839	212.11	222.62	220.43	251.71	247.05	242.26
	839.5	212.62	221.98	221.38	252.65	247.39	246.2
	840	210.13	224.19	221.39	251.09	246.21	246.53
	840.5	211.62	223.53	220.17	252.1	245.85	246.55
	841	209.77	223.62	220.61	254.07	246.63	247.19
	841.5	211.5	224.02	221.05	255.68	244.62	246.83
	842	210.84	223.92	220.28	256.55	245.19	245.04
	842.5	209.43	224.94	221.23	255.48	246.2	246.1
	843	210	224.91	222.26	255.65	244.87	247.25
	843.5	210.2	225.61	223.26	257.45	242.87	247.91
	844	211.37	225.34	221.87	257.4	243.06	246.63
	844.5	212.75	221.95	225.03	259.38	244.84	248.32
	845	210.36	221.7	226.76	259.47	243.51	249.05
	845.5	211.24	221.8	226.22	257.34	243.31	248.46
	846	210.69	222.34	225.81	258.16	243.02	248.91
	846.5	211.85	222.11	226.63	256.83	243.88	248.87
	847	211.94	222.06	224.51	258.16	243.89	248.24
	847.5	212.55	222.02	224.86	256.76	244.75	246.19
	848	214.01	221.4	225.66	257.37	246.54	248.51
	848.5	214.09	221.15	227.23	258.63	245.55	247.15
	849	214.47	222.13	224.58	257.49	244.21	246.01
	849.5	214.91	222.1	223.74	255.7	244.08	247.2
	850	214.22	222.29	222.55	256.55	242.52	248.97
	850.5	213.51	223.8	222.67	254.87	243.5	247.94
	851	211.79	224.16	224.56	254.13	241.4	249.33
	851.5	213.9	224.94	225.01	255.94	239.65	250.74
	852	215.76	224.58	224.75	255.59	239.63	249.76
	852.5	215.6	225.63	223.71	254.13	237.27	249.04
	853	214.77	226.45	221.63	252.81	237.53	249.67
	853.5	213.88	227.96	222.52	251.23	236.45	249.33
	854	215.12	228.41	223.18	252.51	235.74	246.64
	854.5	214.75	226.65	222.6	252.84	238.56	245.02
	855	215.27	225.65	221.89	252.85	238.9	245.1
	855.5	215.12	224.61	221.33	252.47	240.02	244.12
	856	214.31	223.59	221.48	250.54	241.62	242.6
	856.5	211.89	223.23	221.42	250.38	242.74	243.25
	857	212.29	222.12	221.45	251.67	244.38	242.26
	857.5	211.19	222.05	222.56	251.21	247.34	240.18
	858	211.98	221.04	221.96	251.83	248.33	243.1
	858.5	212.51	220.09	222.62	250.69	249.57	245.31
	859	212.11	221.42	223.94	250.6	247.96	245.2
	859.5	211.5	221.83	224.55	249.52	249.92	245.58
	860	212.13	223.04	223.15	250.33	250.5	245.93
	860.5	210.67	222.6	221.71	250.57	251.49	248.17
	861	211.46	222.52	222.84	252.05	251.64	247.32
	861.5	210.38	223.96	222.27	251.33	250.79	248.13
	862	210.68	223.95	220.39	251.78	247.66	248.43
	862.5	211.58	223.79	219.98	249.98	248.6	246.64
	863	210.66	225.91	220.09	250.24	247.92	245.36
	863.5	211.13	226.33	220.61	251.47	248.44	245.65
	864	211.02	226.07	220.01	253.45	246.91	247.15
	864.5	211.03	223.66	222.45	254.29	245.3	246.93
	865	213.42	224.22	222.94	254.8	244.55	245.41
	865.5	212.44	225.64	221.81	255.25	243.45	245.42
	866	211.94	224.18	225.03	256.04	243.07	245.08
	866.5	210.97	222.59	227.12	256.76	242.96	244.41
	867	209.06	224	226.86	258.71	242.52	242
	867.5	209.08	222.38	225.54	260.33	243.45	241.23
	868	210.05	220.81	224.9	259.12	241.02	240.87
	868.5	211.49	219.41	224.81	258.7	243.69	239.1
	869	210.66	221.54	224.11	258.18	244.25	239.95
	869.5	210.34	221.6	225.21	258.76	242.73	241.36
	870	210.27	220.36	227.47	257.79	243.19	241.9
	870.5	210.67	221.85	223.95	257.98	243.39	241.9
	871	211.14	222.39	224.48	256.75	245.29	244.88
	871.5	212.49	221.28	224.13	257.62	245.33	246.88
	872	214.1	223.08	224.56	257.24	243.41	249.72
	872.5	213.46	225.54	225.29	255.68	243.77	249.59
	873	212.32	226.13	225.95	256.17	242.36	249.67
	873.5	212.46	225.6	225.16	256.12	240.37	249.35
	874	211.28	224.97	224.81	255.63	239.73	247.45
	874.5	213.58	225.36	223.25	255.72	238.33	246.85
	875	215.22	223.46	226.32	255.95	238.42	246.86
	875.5	216.31	224.3	225.81	257.76	238.47	247.55
	876	215.77	225.27	224.9	255.83	238.28	245.26
	876.5	212.59	224.09	222.75	255.48	238.83	245.79
	877	211.77	223.27	222.88	255.8	239.52	247.24
	877.5	212.14	222.89	222.78	254.2	240.78	247.58
	878	212.54	223.99	222.15	254.14	242.58	247.42
	878.5	212.35	225.67	221.09	252.52	244.49	247.65
	879	210.92	224.71	220.65	252.55	245.46	248.59
	879.5	209.98	225.47	219.22	252.46	244.94	249.54
	880	208.73	226.06	219.09	253.34	243.97	249.19
	880.5	208.32	226.11	221.95	255.46	245.68	250.59
	881	209.85	226.8	222.95	255.09	246.45	249.43
	881.5	210.07	226.1	223.47	257.38	247.36	248.81
	882	208.94	226.37	222.98	259.07	245.24	247.88
	882.5	208.73	227.4	223.42	258.11	244.53	248.65
	883	210.57	226.43	226.57	260.79	243.98	249.47
	883.5	209.9	227.1	226.57	260.27	243.35	250.92
	884	209.61	227.54	225.9	260.42	243.94	251.64
	884.5	210.29	225.89	226.87	257.91	243.36	251.34
	885	210.52	226.17	223.93	256.08	241.04	252.44
	885.5	208.69	225.26	224.53	253.9	242.44	252.38
	886	208.42	226.1	223.54	252.36	242.63	255.01
	886.5	207.44	226.2	224.16	252.23	241.92	255.3
	887	207.52	225.36	224.52	254	243.6	253.72
	887.5	207.1	225.65	222.68	252.83	244.57	253.85
	888	207.37	226.28	222.23	255.23	244.46	252.02
	888.5	207.5	225.69	223.03	254.92	243.99	251.42
	889	207.54	227.06	220.66	256.28	243.97	250.77
	889.5	207.3	226.09	222.78	258.85	245.38	248.24
	890	209.67	226.39	224.35	261.22	243.93	247.33
	890.5	210.84	228.02	226.34	260.48	244.81	245.11
	891	212.82	228.06	227.3	259.4	246.03	244.89
	891.5	212.84	226.41	227.36	258.84	246.8	245.7
	892	213.37	226.22	227.24	260.52	244.13	247.5
	892.5	213.2	226.04	228.59	258.4	243.58	248.91
	893	213.85	225.74	228.93	259.46	244.23	247.26
	893.5	214.97	224.61	230.1	259.47	245.02	247.07
	894	215.33	224.99	229.39	260.96	243.51	248.47
	894.5	214.7	224.9	226.85	260.5	243.96	249.26
	895	213.4	222.9	224.59	261.67	242.2	249.84
	895.5	213.34	223.51	223.48	261.32	241.66	251.07
	896	214.53	223.97	225.03	260.28	240.8	250.27
	896.5	213.72	223.61	225.83	257.68	244.49	248.63
	897	214.8	223.57	224.4	256.66	245.78	248.21
	897.5	213.87	225.66	224.29	255.23	245.54	247.4
	898	211.79	226.95	225.64	254.77	247.72	249.26
	898.5	211.43	226.75	226.47	250.01	249.59	248.3
	899	212.48	225.9	227.04	250.08	247.94	246.72
	899.5	212.69	225.59	228.86	251.5	249.14	245.12
	900	214	224.47	230.36	252.57	248.15	245.12
	900.5	214.59	224.96	228.51	254.02	247.43	245.98
	901	213.88	225.88	228.16	252.67	245.34	244.75
	901.5	214.31	225.24	228.55	254.46	245.7	244.97
	902	215.07	222.13	228.76	255.76	246.55	246.33
	902.5	217.26	222.67	227.28	256.72	244.36	243.57
	903	219.15	221.44	225.12	258.69	244.67	244.43
	903.5	218.87	221.2	225.67	258.89	244.47	245.13
	904	220.45	221.33	224.99	257.22	245.06	245.34
	904.5	220.65	221.15	224.1	258.8	246.04	244.29
	905	220.01	221.64	224.33	259.35	247.05	244.08
	905.5	220.11	220.9	223.36	261.15	247.64	243.3
	906	218.88	221.49	222.11	261.56	246.87	243.46
	906.5	217.06	223.33	222.5	258.07	247.42	244.58
	907	215.54	221.71	223.27	257.7	247.81	245.87
	907.5	212.93	222.56	225.72	256.66	245.66	247.03
	908	211.61	224.27	225.14	255.84	248.9	247.65
	908.5	210.14	224.44	224.58	256.43	249.21	247.3
	909	208.14	224.05	224.24	255.04	248.33	250.24
	909.5	207.41	222.84	223.83	253.8	247.78	250.72
	910	208.13	221.32	225.84	253.93	247.12	251.66
	910.5	209.34	222.14	227.44	253.27	247.64	251.31
	911	211.41	220.48	226.34	257.17	249.06	250.42
	911.5	211.08	220.46	224.91	255.77	248.1	249.66
	912	212.54	220.19	225.71	255.65	249.88	249.92
	912.5	213.62	219.31	227.95	255.32	248.54	249.87
	913	214.9	219.08	229.08	254.39	245.08	251.41
	913.5	216.44	218.91	227.88	253.71	245.63	250.25
	914	217.22	219.9	227.67	253.3	245.74	249.47
	914.5	216.41	222.03	227.24	253.58	246.12	250.7
	915	215.77	222.6	226.24	254.11	244.6	250.15
	915.5	215.59	224.71	225.93	252.29	243.08	250.97
	916	216.74	225.52	226.83	253.56	243.66	250.95
	916.5	216.11	226.54	225.38	252.44	242.12	251.1
	917	215.64	226.44	225.04	253.58	241.76	251.98
	917.5	214.45	226.01	223.32	253.88	244.48	251.34
	918	213.9	227.21	223.5	253.29	245.68	251.77
	918.5	214.22	227.56	223.74	254.24	247.13	252.16
	919	214.99	227.16	222.82	253.56	248.44	250.11
	919.5	214.35	226.51	222.94	250.93	248.86	249.76
	920	214.13	226.22	221.17	253.24	249.7	249.14
	920.5	213.61	226.52	220.15	252.47	250.87	250.91
	921	213.9	225.28	219.35	254.13	252.45	249.29
	921.5	213.84	225.74	218.11	253.5	250.69	247.83
	922	212.69	226.89	217.23	255.47	249.84	248.58
	922.5	213.67	226.43	216.82	255.14	248.82	247.79
	923	211.72	226.31	217.08	253.35	245.95	247.71
	923.5	211.91	227.69	217.47	253.33	247.39	247.45
	924	212.21	227.51	217.73	254.14	248.02	248.44
	924.5	211.38	225.88	219.18	253.56	246.09	248.95
	925	211.61	224.81	220.78	252.98	244.97	248.23
	925.5	212.84	225.76	221.43	253.23	245.18	249.54
	926	213.02	225.46	219.91	255.18	246.91	247.72
	926.5	213.34	224.78	220.32	252.43	247.65	246.4
	927	212.24	225.37	221.09	252.91	247.84	246.89
	927.5	213.61	224.83	221.74	256.02	248.82	248.12
	928	215.13	224.04	220.01	257.62	246.09	250.37
	928.5	215.5	223.96	220.18	259.65	244.21	251.42
	929	218.32	224.39	220.82	256.08	245.17	251.82
	929.5	220.83	224.44	221.04	255.56	246.49	251.77
	930	223.01	224.35	221.27	256.14	243.73	251.63
	930.5	226.45	226.71	221.34	253.38	243.18	256.09
	931	231.27	229.77	225.41	254.54	241.95	259.45
	931.5	235.56	232.26	229.69	254.08	241.56	260.83
	932	238.83	235.91	232.96	253	243.49	260.8
	932.5	242.32	237.8	237.3	250.47	243.25	263.3
	933	247.07	238.41	240.25	249.25	245.9	265.38
	933.5	249	241.73	244	249.52	247.23	267.22
	934	252.3	243.45	248.67	251.86	246.1	270.56
	934.5	253.88	246.47	252.48	251.57	249.55	273.05
	935	255.29	246.24	258.55	250.5	249.7	274.43
	935.5	256.92	246.22	260.5	250.8	252.4	275.27
	936	257.22	246.93	262.16	253.03	254.06	275.71
	936.5	256.34	245.41	264.88	252.53	251.54	279.59
	937	255.85	246.34	267.6	251.87	251.69	277.96
	937.5	255.51	247.83	269.41	251.07	251.54	278.06
	938	256.14	248.01	268.79	252.81	250.03	278.04
	938.5	255.02	249.47	271.08	252.99	250.45	276.92
	939	254.44	249.35	271.1	253.78	248.02	276.6
	939.5	254.88	252.24	271.84	256.71	249.17	277.59
	940	254.54	252.24	271.33	256.58	249.06	277.84
	940.5	254.85	253.39	272.26	253.04	247.75	278.85
	941	255.5	254.68	271.07	251.22	248.93	278.39
	941.5	253.28	255.04	270.74	253.43	248.79	280.33
	942	253.57	255.32	270.86	253.7	248.13	280.98
	942.5	253.18	255.76	273.63	252.82	249.08	282.17
	943	252.29	254.98	271.32	250.47	249.85	284.55
	943.5	253.52	256.11	272.72	251.8	250.35	285.84
	944	251.99	254.57	271.87	251.34	249.18	284.91
	944.5	254.12	253.92	272.49	250.08	248.53	283.42
	945	255.03	253.04	270.67	250.25	248.89	283.44
	945.5	256.17	252.74	271.44	251.3	249.53	283.32
	946	257.9	253.31	271.62	252.22	251.11	284.5
	946.5	257.94	252.24	271.87	253.36	250.69	285.15
	947	259.02	252.73	271.73	254.08	250.22	284.87
	947.5	260.95	254.52	271.36	254.05	248.85	283.49
	948	260.72	252.47	271.97	251.71	249.25	284.57
	948.5	260.91	251.2	273.53	251.01	249.39	284.97
	949	259.66	253.48	274.75	251.75	248.4	285.74
	949.5	258.74	252.78	276.1	253.36	248.78	285.44
	950	259.48	253.24	277.5	253.08	247.77	287.41
	950.5	259.96	251.67	278.04	252	249.4	286.44
	951	259.5	251.84	278.72	252.65	250.93	285.52
	951.5	257.35	251.91	278.39	253.25	248.51	288.28
	952	256.81	251.3	278.41	254.94	249.41	288.62
	952.5	257.31	251.83	275.77	254.15	250.01	286.88
	953	257.18	254.25	273.91	252.74	252.15	284.65
	953.5	255.02	253.42	273.88	255.12	251.54	285.1
	954	254.81	253.56	274	256.37	252.13	285.96
	954.5	254.93	252.14	271.56	256.98	252.87	283.42
	955	256.27	251.8	271.9	255.7	251.36	284.19
	955.5	255.56	254.36	271.2	254.93	250	284.78
	956	256.93	253.92	271.78	255.28	251.75	282.4
	956.5	255.98	252.61	271.5	253.72	251.92	280.65
	957	255.42	252.82	274.36	254.69	251.92	282.32
	957.5	257.04	250.4	274.67	259.4	250.32	283.89
	958	260.02	250.37	274	257.27	251.63	284.98
	958.5	261.83	250.3	274.24	254.98	250.11	285.58
	959	261	251.42	274.02	254.56	249.84	283.42
	959.5	260.24	252.2	271.6	254.33	248.08	283.87
	960	260.32	251.01	270.57	253.1	250.17	284.02
	960.5	260.3	252.85	272.02	251.46	248.86	284.02
	961	262.04	255.64	274.72	250.63	248.11	285.39
	961.5	261.88	257.65	274.66	248.75	247.95	285.13
	962	262.72	260.83	275.6	245.17	247.56	286.73
	962.5	260.97	260.73	274.86	246.06	246.63	286.6
	963	258.76	260.11	274.2	248.78	248.57	286.47
	963.5	259.47	260.51	274.74	248.98	248.58	290.11
	964	260.1	259.68	278.24	250.16	249.91	289.11
	964.5	259.56	259.62	279.87	250.73	249.07	288.1
	965	260.59	256.33	278.39	250.69	249.73	288.22
	965.5	258.79	255.78	276.35	251.97	250.15	289.8
	966	259.3	253.62	275.75	253.45	250.7	289.68
	966.5	257.68	250.22	275.84	253.15	251.29	287.56
	967	258.18	249.34	276.35	253.65	252.23	286.97
	967.5	259.04	250.45	276.23	253.11	252.06	286.68
	968	258.35	249.53	277.56	252.36	251.75	285.8
	968.5	257.97	249.34	273.76	251.52	250.82	286.69
	969	260.16	250.14	274.37	252.31	249.65	289.02
	969.5	259.84	250.91	273.67	252.56	251.22	288.09
	970	261.36	249.59	274.51	254.02	250.84	286.04
	970.5	260.02	249.93	273.85	253.81	248.49	284.82
	971	262.58	252.84	272.17	254.94	249.21	286.32
	971.5	262.56	252.27	271.2	254.93	249	285.28
	972	260.78	251.47	270.31	254.69	246.28	286.5
	972.5	261.92	251.64	270.87	255.94	247.55	286.97
	973	261.62	253.53	271.15	255.16	247.73	285.7
	973.5	261.91	253.72	270.88	254.96	247.8	285.26
	974	261.18	253.57	270.99	256.13	247.12	286.07
	974.5	260.3	253.27	270.96	254.01	247.05	286.9
	975	261.86	253.21	273.47	254.3	248.79	288.6
	975.5	259.49	251.48	276.03	252.72	248.23	288.44
	976	259.91	253.73	276.71	250.28	247.18	290.46
	976.5	261.04	255.4	277.51	250.39	248.79	290.13
	977	261.03	257.37	274.75	249.03	247.79	289.53
	977.5	260.18	256.13	277.07	249.33	247.98	291.6
	978	259.63	255.96	275.25	248.84	248.23	290.76
	978.5	260.99	257.43	278.08	246.6	248.18	292.59
	979	263.44	257.79	278.28	247.7	246.17	292.19
	979.5	262.16	259.37	275.21	248.41	245.75	294.25
	980	262.94	259.94	274.72	248.03	245.02	295.19
	980.5	263.41	259.65	275.93	249.11	246.68	295.95
	981	266.05	258.6	276.37	249.01	246.99	296.25
	981.5	266.59	258.18	277.5	249.86	246.45	297.59
	982	268.23	260	276.77	250.4	246.17	297.58
	982.5	269.05	259.4	279.96	250.72	247.28	295.51
	983	268.18	257.71	278.71	251.36	246.91	296.15
	983.5	266.3	258.46	277.3	249.67	249.54	294.64
	984	267.46	258.5	280.19	249.05	250.55	291.47
	984.5	267.02	257.91	280.51	249.93	251.33	289.63
	985	266.49	258.55	280.71	250.48	250.46	289.1
	985.5	263.86	259.44	281.46	250.36	249.34	290.35
	986	263.81	258.69	281.59	249.48	248.84	291.54
	986.5	262.39	257.7	283.5	249.39	249.31	290.06
	987	261.36	257.49	282.31	248.77	249.5	291.44
	987.5	261.85	259.34	281.91	249.72	250.56	291.22
	988	262.45	258.45	282.34	252.61	253.15	292.91
	988.5	260.92	257.72	281.61	252.97	253.54	294.44
	989	261.03	257.64	282.51	251.72	252.69	294.68
	989.5	262.24	254.4	282.27	251.64	254.44	293.11
	990	262.17	253.72	281.84	253.45	254.88	292.77
	990.5	258.9	253.59	283.22	256.57	256.34	291.57
	991	259.33	253.59	284.58	258.47	257.52	293.37
	991.5	260.22	252.76	284.11	257.52	256.83	294.27
	992	259.66	251.33	283.2	256.73	256.14	291.5
	992.5	258.59	252.01	283.19	255.42	252.49	290.37
	993	260.14	250.51	282.52	256.57	251.96	290.16
	993.5	260.64	251.69	280.69	258.92	254.4	290.65
	994	260.19	254.92	280.48	259.24	253.99	290.99
	994.5	260.94	254.01	281.96	256.82	254.18	290.69
	995	264.57	253.89	280.89	253.72	253.84	290.22
	995.5	265.81	253.01	277.88	253.27	253.06	290.76
	996	264.92	253.22	277.42	254.7	253.45	290.57
	996.5	264.49	253.83	278.94	254.97	254.28	291.75
	997	265.79	254.33	280.98	254.61	255.65	294.32
	997.5	266.03	255.63	283.12	252.76	256.21	295.75
	998	265.02	255.06	283.6	251.83	254.05	295.91
	998.5	264.85	252.69	284.31	251.18	252.65	298.19
	999	265.99	254.68	282.99	250.05	251.84	298.47
	999.5	264.89	255.16	281.46	251.3	251.85	299.35
[truncated: 1,001 more rows]

## Sheet: Figure EV5D
	TMBIM5WT			TMBIM5KO#1
	-1.09	-27.81	2.52	29.8	22	44.92

## Sheet: Figure EV5E
	Time [s]	TMBIM5WT #1 + CsA & CGP	TMBIM5WT #2 + CsA & CGP	TMBIM5WT #3 + CsA & CGP	TMBIM5WT #1 - CGP	TMBIM5WT #2 - CGP	TMBIM5WT #3 - CGP
	0.5	111.667	108.087	116.217	113.3	110.99	107.29
	1	110.934	106.514	115.763	112.14	111.23	108.63
	1.5	110.762	105.038	114.261	110.07	111.37	108.06
	2	109.85	103.127	114.366	108.62	110.66	109.35
	2.5	108.53	101.015	114.684	105.89	109.96	110.02
	3	108.325	100.582	114.481	104.66	110.25	110.74
	3.5	108.433	101.092	114.389	104.69	110.24	110.94
	4	108.155	102.392	114.541	105.38	111.03	110.52
	4.5	107.407	101.717	115.263	105.44	110.69	110.85
	5	107.044	102.081	115.224	105.67	110.56	110.75
	5.5	107.589	101.605	116.184	104.6	110.04	109.69
	6	107.432	101.881	116.304	104.3	109.97	111.53
	6.5	107.064	101.542	116.088	103.5	109.63	111.09
	7	106.91	101.228	115.957	104.49	110	110.48
	7.5	106.88	100.92	115.598	104.93	108.89	109.34
	8	106.959	100.945	116.18	104.95	108.86	109.05
	8.5	107.515	99.884	115.541	106.22	108.64	109.28
	9	107.835	99.892	116.183	107.18	108.47	110.06
	9.5	107.403	99.583	115.87	106.99	109	110.15
	10	107.015	100.114	115.006	106.96	108.24	110.81
	10.5	107.29	100.086	114.92	107.49	108.38	109.94
	11	108.263	100.712	114.311	108.08	107.96	109.49
	11.5	108.287	100.951	113.215	107.69	107.56	109.99
	12	108.64	101.184	113.633	107.87	108.43	110.51
	12.5	108.792	100.144	113.542	108.13	108.75	110.47
	13	108.5	100.044	113.828	106.91	108.88	110.37
	13.5	108.328	100.321	113.35	105.51	107.91	109.82
	14	108.504	100.575	113.886	104.34	107.42	109.28
	14.5	109.06	101.094	114.333	104.58	108.01	109.7
	15	108.732	100.8	114.509	104.52	107.49	109.28
	15.5	107.782	100.472	114.745	103.3	108.3	110.19
	16	108.527	100.351	115.186	103.02	109.57	109.79
	16.5	107.901	100.228	114.833	103.15	109.03	109.46
	17	107.719	101.544	115.275	104.57	108.71	109
	17.5	108.288	101.791	115.664	104.19	108.86	108.25
	18	108.116	102.319	115.494	105.04	109.21	108.63
	18.5	108.198	101.682	115.365	106.62	109.73	108.93
	19	107.981	101.016	115.604	107.84	109.24	107.63
	19.5	107.96	101.336	115.108	107.88	109.94	107.96
	20	107.895	101.39	114.78	107.67	108.75	108.56
	20.5	107.376	101.925	113.986	107.42	106.62	108.38
	21	107.433	101.803	114.189	107.14	107.02	108.76
	21.5	108.161	101.319	113.702	104.95	107.66	109.42
	22	107.997	101.916	113.658	105.53	108.18	109.86
	22.5	108.074	101.736	114.225	104.05	108.43	108.89
	23	107.707	101.918	114.263	103.29	108.59	107.82
	23.5	107.193	102.303	114.492	102.3	108.77	109.07
	24	107.214	102.367	115.009	102.34	108.65	109.54
	24.5	107.384	102.702	115.196	103.98	107.9	109.32
	25	107.026	102.425	115.497	103.99	108.95	110.66
	25.5	106.978	101.918	115.613	102.43	108.93	111.45
	26	106.769	102.12	116.449	102.27	107.5	111.61
	26.5	106.43	101.533	116.046	102.51	107.92	112.18
	27	106.833	101.015	115.604	103.58	108.1	112.4
	27.5	107.614	101.157	116.107	104.78	107.1	113.52
	28	107.817	100.924	115.81	104.57	107.65	113.16
	28.5	107.633	100.432	116.61	105.17	107.63	113.47
	29	107.708	100.125	116.169	104.55	109.25	112.84
	29.5	107.537	100.077	117.096	104.73	110.25	111.79
	30	107.81	100.587	116.843	106.28	110.61	111.4
	30.5	107.719	99.958	116.378	107.42	110.41	110.44
	31	107.495	100.062	117.229	107.53	108.98	109.65
	31.5	107.32	100.031	117.124	108.13	107.8	109.09
	32	106.889	99.236	116.407	106.5	109.13	108.97
	32.5	108.166	99.243	115.78	107.37	108.99	108.57
	33	108.625	99.66	115.059	107.3	109.27	106.57
	33.5	108.607	99.361	115.735	106.67	108.77	105.27
	34	109.334	99.5	115.077	106.07	107.63	105.6
	34.5	109.386	99.911	116.357	106.32	107.44	105.98
	35	109.797	100.545	116.097	106.39	108.01	107.06
	35.5	110.587	100.316	115.717	105.76	108.12	106.68
	36	109.812	99.86	115.739	105.16	108.97	107.05
	36.5	110.14	100.872	116.462	105.34	108.08	107.57
	37	108.916	100.563	116.527	104.62	107.53	107.44
	37.5	108.523	100.434	117.27	103.16	106.87	109.22
	38	109.458	100.093	117.881	104.01	107.31	110.86
	38.5	109.366	100.124	118.045	105.73	108.15	111.09
	39	109.029	100.465	117.307	105.54	107.71	110.3
	39.5	108.198	101.125	117.645	105.7	108.14	108.72
	40	107.839	101.215	117.791	106.67	108.47	108.97
	40.5	108.653	102.056	117.611	106.74	109.08	108.79
	41	108.225	102.389	116.91	107.08	109.11	107.96
	41.5	108.818	102.429	117.619	107.2	110.06	107.53
	42	108.555	102.724	117.389	107.1	109.85	106.84
	42.5	107.852	102.484	117.465	106.47	110.4	106.32
	43	107.549	102.931	117.383	105.27	109.04	105.95
	43.5	107.584	102.854	117.324	105.53	108.95	106.16
	44	107.615	101.878	117.44	105.49	109.43	107.23
	44.5	107.94	102.253	117.438	103.53	109.02	107.13
	45	108.291	102.602	117.882	102.82	109.04	107.49
	45.5	108.511	102.359	117.426	103.25	109.69	107.8
	46	107.952	103.029	117.944	103.9	108.48	108.73
	46.5	108.16	103.16	117.875	104.59	109.89	108.2
	47	108.199	104.353	117.614	103.96	108.73	108.76
	47.5	109.084	104.338	117.436	104.34	109.45	108.67
	48	109.136	103.434	118.226	103.83	109.43	108.17
	48.5	109.82	103.512	118.649	104.18	107.76	108.82
	49	109.842	103.717	118.497	106.04	107.94	108.58
	49.5	109.718	103.618	117.89	108.76	108.02	109.09
	50	109.692	103.729	118.047	108.12	107.41	109.61
	50.5	109.381	102.944	117.122	106.59	107.93	108.94
	51	109.373	102.579	116.914	106.54	106.75	109.01
	51.5	109.541	102.811	117.253	108.31	107.52	108.75
	52	109.027	103.12	117.4	108.1	108.16	108.87
	52.5	108.997	103.241	116.474	108.33	108.61	108.98
	53	108.971	103.603	116.336	108.82	109.77	108.52
	53.5	108.26	103.526	115.324	107.66	110	108.86
	54	108.015	104.898	117.119	106.13	112.32	108.04
	54.5	108.099	104.185	117.896	108.21	116.56	108.82
	55	109.381	112.496	119.264	118.88	130.21	112.66
	55.5	109.996	126.574	122.1	134.98	150.93	120.57
	56	109.98	136.906	129.103	152.43	180.1	133.36
	56.5	112.471	148.118	144.821	174.95	218.39	151.54
	57	117.753	160.18	165.37	203.89	259.06	173.46
	57.5	125.53	174.48	189.36	238.12	299.4	201.25
	58	136.75	193.34	219.99	278.07	345.87	236.35
	58.5	153.368	214.36	253.64	319.51	390.8	274.1
	59	175.29	239.54	289.5	361.04	431.56	313.23
	59.5	201.73	257.16	327.28	395.35	462.05	347.95
	60	233.24	271.67	362.56	421.96	483.79	379.68
	60.5	266.63	288.87	391.51	447.34	500.04	404.64
	61	300.8	303.07	414.97	468.8	504.91	423.05
	61.5	331.35	316.22	436.31	482	509.79	437.59
	62	359.96	327.8	453.7	488.77	514.42	445.62
	62.5	386.32	334.05	467.25	492.29	511.6	444.71
	63	406.8	338.3	476.06	492.6	510.17	442.74
	63.5	422.12	340.64	482.37	490.11	510.17	438.47
	64	433.17	339.4	488.32	486.83	510.5	437.13
	64.5	439.74	335.56	493.36	483.84	511.5	433.33
	65	440.53	331.59	501.58	481.03	510.97	430.65
	65.5	439.51	329.71	504.01	476.04	511.33	428.79
	66	439.69	330.84	506.75	473.53	509.68	425.87
	66.5	439.25	329.61	508.38	469.1	508.12	423.31
	67	437.78	329.11	507.62	463.5	507.73	423.58
	67.5	435.4	328.2	505.68	459.59	503.55	422.4
	68	434.7	326.01	504.87	455.09	502.17	420.67
	68.5	431.41	326.73	501.33	452.17	499.22	416.09
	69	430.13	325.3	499.66	446.8	495.92	411.92
	69.5	431.01	325.54	496.42	442.21	490.84	407.31
	70	430.06	324.53	495.77	439.5	487.09	404.11
	70.5	428.37	322.89	492.78	433.29	479.95	400.58
	71	426.82	320.32	491.34	429.65	474.97	398.18
	71.5	425.38	317.97	489.24	423.95	469.31	393.49
	72	422.9	315.22	489.09	418.84	465.98	387.12
	72.5	420.78	313.51	489.56	414.58	458.03	380.13
	73	419.02	311.97	487.89	409.39	452.84	374.28
	73.5	415.58	310.22	485.43	405.97	448.21	372.25
	74	411.61	306.29	485.26	400.56	444.51	368.82
	74.5	409.87	303.83	484.28	396.48	436.79	363.84
	75	408.15	301.82	482.6	392.26	432.39	360.07
	75.5	404.33	300.52	480.65	387.35	425.59	356.75
	76	402	299.1	480.83	385.9	418.75	353.44
	76.5	400.71	296.12	478.63	381.66	410.65	350.07
	77	396.61	293.39	476.92	377.57	404.45	347.2
	77.5	393.61	289.66	475.64	372.15	397.7	344.56
	78	389.47	286.47	473.49	368.66	391.56	339.55
	78.5	387.5	284.24	470.17	365.04	384.33	336.17
	79	384.54	282.26	468.25	360.05	380.19	332.36
	79.5	382.17	278.24	465.26	355.73	374.02	328.84
	80	379.18	275.72	461.72	351.44	367.88	322.85
	80.5	375.57	271.8	459.48	345.83	364.37	318.46
	81	372.3	269.43	458.56	341.73	360.56	314.02
	81.5	368.85	266.48	456.65	336.54	355.93	309.55
	82	366.38	262.75	454.46	333.03	350.27	306.87
	82.5	364.05	261.59	453.21	328.6	344.29	303.27
	83	361.99	259.37	451.69	324.64	338.64	299.77
	83.5	357.73	257.94	449.69	320.49	332.62	298.29
	84	353.27	255.95	449.39	316.76	329.4	294.3
	84.5	351.48	253.29	447.59	313.58	325.68	291.82
	85	349.41	253.23	444.92	310.62	319.91	287.68
	85.5	346.84	251.28	439.6	306.53	313.79	285.56
	86	345.36	248.89	435.99	304.95	309.47	282.49
	86.5	342.28	248.47	434.3	301.07	306.36	278.76
	87	338.97	245.29	432.5	295.17	303.75	274.47
	87.5	334.08	243.3	429.12	290.57	297.87	270.25
	88	331.69	240.78	425.8	286.43	293.47	265.92
	88.5	329.17	238.19	423.43	283.41	287.96	263.03
	89	325.7	236.13	422.23	279.6	284.37	259.25
	89.5	320.06	232.75	420.76	275.2	281.1	257.61
	90	318.22	229.22	419.54	272.36	278.03	254.87
	90.5	315.32	227.18	416.84	267.16	274.13	250.86
	91	312.45	225.67	412.79	262.88	269.76	248.24
	91.5	310.15	225.23	412	263.2	264.5	247.09
	92	307.55	224.19	410.55	260.54	263.47	245.88
	92.5	305.18	222.2	410.96	257.53	260.56	242.83
	93	303.38	219.93	409.3	254.03	257.56	240.41
	93.5	301.57	219.03	405.62	250.13	253.8	239.41
	94	300.41	218.11	402.36	248.26	249.66	237.78
	94.5	294.94	216.44	400.3	244.79	247.71	237.11
	95	292.06	215.58	398.67	242.99	245.13	236.12
	95.5	288.62	212.26	400.04	240.97	243.08	234.25
	96	285	210.52	397.66	237.02	240.15	231.81
	96.5	283.65	209.63	394.23	233.4	236.75	229.81
	97	280.28	208.34	388.01	232.02	235.45	227.87
	97.5	277.13	208.15	383.67	229.47	232.72	227.7
	98	272.64	206.14	380.59	227.96	230.2	225.25
	98.5	270.55	203.83	377.17	225.07	227.9	223.02
	99	269.52	203.27	374.21	222.98	224.16	220.24
	99.5	266.78	202.83	369.01	220.74	221.88	219.05
	100	263.26	202.3	364.91	219.25	219.25	217.48
	100.5	260.98	199.74	360.79	217.45	218.04	216.9
	101	258.44	197.01	358.73	216.07	215.58	215.9
	101.5	255.33	195.68	357.48	213.2	212.07	213.85
	102	252.46	195.33	355.79	211.65	210.87	211.94
	102.5	249.79	194.77	353.36	210.46	209.05	212.1
	103	247.8	192.59	351.79	208.43	208.19	210.57
	103.5	243.87	191.76	349.99	205.89	206.81	208.38
	104	240.33	190.06	349.45	204.39	203.52	207.74
	104.5	238.58	188.14	344.44	202.12	202.59	207.42
	105	236.11	187.86	342.16	201.85	201.8	206.22
	105.5	233.24	188.7	338.18	200.65	201.11	205.21
	106	231.3	188.1	335.38	198.74	200.68	206
	106.5	228.5	185.69	331.16	198.09	200.43	204.01
	107	226.38	183.38	328.61	197.35	199.93	201.37
	107.5	222.54	181.94	325.48	194.85	198.17	200.56
	108	220.87	181.34	322.97	194.43	196.13	200.26
	108.5	219.34	180.29	318.77	192.89	197.84	199.24
	109	217.25	180.69	318.57	191.69	195.41	196.8
	109.5	215.94	180.56	315.14	188.6	192.81	195.2
	110	213.55	178.76	312.88	187.12	191.48	192.38
	110.5	212.48	177.3	310.92	187.53	191.58	189.93
	111	209.74	176.52	308.17	184.88	189.64	190.1
	111.5	208.11	176.34	304.79	182.74	188.1	189.96
	112	205.48	177.18	300	181.9	186.42	187.69
	112.5	204.5	175.98	296.38	182	185.25	186.44
	113	202.15	175.22	294.19	181.24	183.09	184.64
	113.5	200.89	172.94	290.29	180.58	182.82	185.26
	114	198.68	171.39	287.23	180.75	183.61	185.39
	114.5	196.74	170.32	285.01	179.83	182.14	186.08
	115	194.44	168.41	282.72	176.6	179.09	186.04
	115.5	193.88	167.78	279.57	176.44	178.63	185.05
	116	193.59	167.25	278.96	175.69	178.11	182.42
	116.5	193.37	166.98	278.7	175.55	177.37	182.2
	117	192.53	166.81	275.16	172.26	177.41	182.64
	117.5	191.6	164.94	272.81	172.33	175.89	183.5
	118	189.18	166.27	269.18	171.03	176.21	182.56
	118.5	187.63	166.06	266.37	169.19	176.44	181.53
	119	186.85	165.58	264.06	168.89	176.47	181.01
	119.5	186.09	166.87	260.61	169.37	176.66	179.73
	120	185.04	165.27	258.1	168.88	175.23	178.69
	120.5	183.28	165.09	252.79	168.03	174.52	180.15
	121	182.58	164.41	248.87	167.92	175.46	180.29
	121.5	181.48	162.86	246.76	167.89	175.67	178.96
	122	180.84	163.69	243.61	166.65	176.89	178.26
	122.5	180.27	161.63	243.05	165.6	175.12	176.51
	123	179.51	160.52	241.84	164.68	174.54	177.07
	123.5	178.86	159.039	239.67	163.32	174.04	176.11
	124	176.98	157.389	236.62	162.34	173.57	176.02
	124.5	175.07	156.724	235	161.06	173.74	174.9
	125	174.63	156.032	233.62	160.63	173.72	173.17
	125.5	173.42	154.503	231.79	159.58	171.4	172.23
	126	172.01	154.522	229.21	158.83	169.92	172.39
	126.5	171.05	153.599	227.16	158.56	169.61	172.26
	127	170.45	153.412	223.63	158.47	169.2	172.76
	127.5	169.769	153.212	221.04	158.33	167.39	169.97
	128	169.388	152.822	218.63	159.75	167.61	169.56
	128.5	169.654	153.333	217.58	158.58	167.77	169.25
	129	169.375	153.605	214.77	158.04	167.26	170.52
	129.5	167.537	153.368	212.98	156.72	166.93	169.72
	130	165.821	153.375	210.62	155.63	167.48	169.16
	130.5	165.116	153.396	208.8	155.86	166.99	168.99
	131	164.006	152.307	207.3	154.84	165.79	167.24
	131.5	164.561	151.29	205.88	155.05	166.38	167.15
	132	163.813	149.831	203.42	155.22	166.01	167.46
	132.5	162.71	150.042	200.65	153.44	165.37	166.96
	133	161.242	149.643	198.51	154.65	164.63	166.59
	133.5	160.942	149.28	198.9	153.97	164.49	165.69
	134	160.345	148.006	197.66	153.82	163.6	166.09
	134.5	159.762	148.016	195.69	154.63	163.79	165.72
	135	158.674	147.823	194.78	154.74	164.16	164.79
	135.5	157.632	147.895	192.67	154.6	162.81	165.89
	136	155.826	147.96	190.85	154.81	161.56	164.44
	136.5	154.6	148.658	190.11	153.97	161.23	164.62
	137	153.903	148.016	189.28	153.89	161.17	164.26
	137.5	154.042	147.023	187.47	152.86	160.12	165.1
	138	153.539	147.044	184.76	153.68	158.89	164.92
	138.5	152.233	146.792	182.11	153.01	158.17	165.97
	139	152.242	146.411	180.7	152.82	157.95	166.81
	139.5	151.921	145.741	179.05	151.26	156.71	167
	140	151.897	145.355	178.36	150.63	156.8	165.9
	140.5	152.07	145.765	177.09	149.9	156.36	166.2
	141	151.905	145.785	175.75	149.71	155.77	166.46
	141.5	151.578	145.12	174.76	148.73	154.87	166.38
	142	151.155	144.403	174.72	148.05	155.2	166.1
	142.5	150.254	143.185	174.49	147.27	156.44	164.45
	143	150.98	143.707	175.34	146.97	156.94	163.09
	143.5	150.762	143.697	176.01	145.35	156.02	162.06
	144	150.077	143.657	174.67	145.58	157.18	160.85
	144.5	149.695	142	173.5	144.56	158.41	160.49
	145	149.39	140.767	172.93	144.04	159	160.27
	145.5	149.424	140.596	171.72	144.05	158.98	159.83
	146	148.593	140.555	170.43	143.4	157.6	160.91
	146.5	148.734	141.341	169.82	142.61	156.91	159.86
	147	147.538	140.664	168.3	142.08	156.45	161.72
	147.5	147.406	139.701	166.42	143.47	156.52	161.79
	148	147.882	138.348	164.65	143.71	156.06	161.23
	148.5	148.286	137.624	163.55	143.34	154.85	161.07
	149	148.877	138.599	162.51	143.54	153.53	159.82
	149.5	148.229	139.014	161.51	143.83	153.35	159.23
	150	147.658	138.417	160.51	142.57	153.74	157.57
	150.5	147.782	139.302	159.28	143.32	153.65	156.79
	151	146.96	138.91	157.03	143.82	153.6	156.77
	151.5	148.351	139.661	155.69	144.83	154.19	156.84
	152	147.849	139.18	155.51	142.14	153.79	157.55
	152.5	146.947	139.941	154.4	141.2	154.27	157.17
	153	146.591	140.116	155	141.78	155.74	156.89
	153.5	145.261	139.613	155.05	142.48	155.26	158.36
	154	144.611	139.465	153.57	140.62	154.29	158.46
	154.5	144.924	139.476	152.77	141.09	154.04	158.6
	155	144.688	138.132	152.56	140.87	156.23	158.78
	155.5	144.555	137.761	152.68	141.35	156.3	158.9
	156	143.905	137.496	152.2	141.1	154.99	156.88
	156.5	143.815	137.444	151.31	143.46	154.97	155.74
	157	143.837	137.202	150.92	143.64	155.4	155.6
	157.5	143.208	135.247	149.783	143.32	155.06	154.96
	158	143.454	135.681	148.303	142.48	155.05	153.9
	158.5	143.958	135.23	147.934	143.61	154.26	154.77
	159	143.181	135.413	147.927	143.99	153.6	154.65
	159.5	142.861	135.65	148.18	141.42	153.07	154.13
	160	142.506	135.137	147.45	139.76	153.14	154.03
	160.5	141.318	135.312	146.856	137.87	153.58	155.37
	161	141.008	135.182	146.312	136.76	153.15	154.8
	161.5	140.086	134.549	145.993	136.91	152.42	155.17
	162	139.627	135.083	144.89	136.76	152.2	155.29
	162.5	139.513	134.012	145.064	136.97	153.33	154.46
	163	139.116	134.29	145.608	136.97	154.45	153.46
	163.5	138.748	133.25	143.892	137.1	154.32	153.91
	164	138.769	134.214	143.669	139.25	153.03	153.37
	164.5	138.227	133.938	143.269	140.43	152.87	152.51
	165	139.069	133.285	142.431	140.38	151.91	152.08
	165.5	139.086	133.716	141.736	140.24	152	151.08
	166	139.761	133.588	141.068	140.07	151.33	150.38
	166.5	140.624	134.563	141.846	140.15	150.77	150.12
	167	139.782	134.656	140.968	139.41	150.24	150.97
	167.5	139.578	133.891	139.215	138.64	150.58	150.37
	168	140.614	133.711	139.999	137.77	151.88	150.3
	168.5	140.28	132.899	139.793	138.3	152.19	150.08
	169	140.302	132.969	138.692	137.97	152.69	149.36
	169.5	139.999	134.134	138.539	139.26	152.38	148.48
	170	139.254	134.663	138.795	139.25	151.8	149.19
	170.5	138.745	134.449	138.796	139.09	152.06	149.96
	171	138.639	134.227	138.159	138.04	151.65	151.07
	171.5	139.657	133.88	137.789	137.83	150.86	151.84
	172	139.098	134.826	139.065	136.5	149.83	152.49
	172.5	137.863	135.25	138.874	136.38	149.14	151.39
	173	137.825	135.491	137.378	133.71	149.12	151.13
	173.5	138.689	135.671	137.236	133.19	148.39	151.39
	174	138.369	134.281	138.27	132.29	148.64	150.81
	174.5	138.758	133.277	137.398	131.39	149.47	149.96
	175	138.907	133.22	136.937	131.41	149.7	149.15
	175.5	138.517	132.546	136.947	131.96	149.26	149.09
	176	137.476	133.092	137.165	131.64	149.59	149.11
	176.5	138.562	132.834	136.224	131.94	149.12	148.36
	177	138.978	132.643	135.69	132.23	148.54	148.96
	177.5	139.218	131.361	136.229	133.6	147.67	148.92
	178	138.514	130.783	136.306	133.64	147.55	148.73
	178.5	139.303	130.801	134.623	133.55	147.53	149.33
	179	138.821	130.264	135.188	133.88	146.63	150.93
	179.5	138.528	130.48	134.634	134.06	146.23	150.89
	180	138.826	130.611	134.19	133.35	146.37	150.68
	180.5	138.895	130.459	134.092	133.91	145.53	149.81
	181	136.734	129.804	134.212	135.26	146.65	151
	181.5	136.295	128.853	134.066	134.03	147.75	151.16
	182	135.366	129.367	133.741	134.43	147.98	150.01
	182.5	134.088	129.744	134.084	133.21	148.3	149.42
	183	133.594	130.147	133.881	133.07	148.44	149.78
	183.5	133.301	130.457	132.967	133.39	147.66	148.19
	184	133.134	130.747	132.889	133.37	148.44	149.02
	184.5	132.349	130.697	132.623	133.43	148.43	148.58
	185	132.1	131.344	132.05	133.75	148.77	148.16
	185.5	133.288	132.085	131.021	133.13	147.62	147.22
	186	133.175	132.018	130.449	134.43	147.24	146.89
	186.5	133.712	131.767	129.769	133.38	147.66	148.61
	187	134.041	132.261	129.211	135.37	146.93	149.27
	187.5	133.92	132.66	129.237	135.36	146.85	149.28
	188	134.008	132.61	129.508	135.26	147.15	149.7
	188.5	133.823	132.353	129.603	135.25	146.52	148.91
	189	133.002	132.387	129.242	135.4	146.81	147.63
	189.5	133.433	132.383	129.152	133.78	145.5	147.85
	190	133.054	132.258	129.509	132.24	146.93	149.04
	190.5	133.834	133.031	128.94	131.29	145.98	148.87
	191	133.222	133.199	129.269	132.46	145.29	148.47
	191.5	132.889	132.987	129.174	131.18	144.77	148.06
	192	132.009	132.201	129.593	131.87	144.23	146.85
	192.5	131.778	132.494	128.903	131.79	144.93	146.71
	193	131.074	131.994	128.192	129.81	145.25	146.73
	193.5	131.078	131.474	128.441	128.58	143.63	147.5
	194	131.267	131.102	129.025	128.88	144.1	146.23
	194.5	131.784	130.567	128.424	130.84	143.8	145.24
	195	130.962	130.093	130.187	130.93	144.09	144.4
	195.5	131.24	130.953	130.106	129.96	144.45	143.09
	196	131.838	130.978	129.786	128.75	144.74	144.35
	196.5	132.506	131.786	129.044	128.75	145.32	144.14
	197	132.434	130.353	129.698	127.8	144.79	143.8
	197.5	133.599	131.051	130.448	129.31	144.98	143.18
	198	133.906	131.34	130.921	130.41	146.36	142.83
	198.5	133.253	130.778	130.306	129.86	147.54	144.92
	199	132.577	130.235	130.04	129.73	146.38	145.94
	199.5	132.776	131.422	128.279	129.92	145.67	146.6
	200	132.63	130.215	128.025	128.95	145.7	146.42
	200.5	132.283	129.321	127.925	129.46	145.9	145.99
	201	132.457	128.126	127.693	129.3	144.83	146.94
	201.5	132.621	128.97	127.695	130.11	144.74	147.43
	202	132.255	127.216	128.097	129.88	144.6	147.8
	202.5	131.927	126.949	127.483	129.51	144.41	148.32
	203	131.562	126.606	127.321	129.89	144.42	147.03
	203.5	132.54	126.411	127.592	128.8	144.72	145.3
	204	132.136	126.087	128.116	128.34	144.75	145.35
	204.5	132.35	125.981	127.865	128.58	144.66	146.34
	205	132.495	126.105	127.334	129.56	145.89	146.36
	205.5	131.827	126.867	127.723	129.87	146.67	145.48
	206	132.233	127.246	127.037	129.85	147.79	145.16
	206.5	131.139	128.32	126.014	129.28	146.33	144.99
	207	131.22	128.831	125.344	128.46	146.17	145.14
	207.5	131.248	129.136	125.286	128.08	145.15	145.14
	208	130.861	129.579	124.712	128.06	145.43	145.17
	208.5	130.616	128.5	125.515	128.78	145.79	144.65
	209	130.708	128.386	125.563	128.59	145.81	145.13
	209.5	130.34	128.963	125.135	127.9	144.25	144.15
	210	130.387	129.032	124.608	125.82	144.35	145.19
	210.5	129.784	128.208	124.617	126.33	143.83	145.66
	211	131.037	128.974	124.076	126.46	145.34	145.19
	211.5	131.693	128.774	124.703	126.59	145.96	144.06
	212	131.932	128.315	123.99	128.16	144.87	145.45
	212.5	131.542	127.711	125.418	129.07	143.95	146.01
	213	131.34	128.418	124.313	128.21	144.25	145.23
	213.5	131.105	128.35	124.088	128.89	143.49	145.13
	214	132.508	127.331	124.606	128.45	142.85	144.14
	214.5	133.136	126.897	125.371	129.66	141.55	143.77
	215	132.723	127.448	125	129.03	141.55	142.8
	215.5	132.278	126.177	124.531	128.97	141	143.17
	216	132.024	126.711	124.401	130.17	140.83	143.08
	216.5	131.694	126.701	125.262	129.38	142.12	142
	217	131.793	127.278	125.686	128.75	143.09	141.51
	217.5	132.173	126.142	125.126	129.34	141.75	143.08
	218	132.958	126.002	124.898	129.37	141.64	141.94
	218.5	131.824	126.658	124.946	129.89	141.5	143.87
	219	131.428	127.202	124.631	129.68	141.59	142.67
	219.5	132.269	127.284	125.096	128.91	141.04	143.54
	220	132.123	127.84	126.296	130.29	140.71	143.11
	220.5	131.37	126.754	125.641	129.7	140.19	143.34
	221	132.393	127.011	125.167	129.07	140.87	142.8
	221.5	131.775	126.669	123.751	128.37	140.53	142.6
	222	131.656	127.298	124.513	126.62	140.84	141.54
	222.5	130.241	127.778	125.577	126.67	140.68	141.8
	223	130.317	127.459	125.375	127.39	141.17	140.31
	223.5	129.973	127.689	126.385	128.52	141.78	140.69
	224	129.083	127.844	127.27	128.77	141.45	140.29
	224.5	129.205	127.112	126.694	127.17	141.39	141.17
	225	130.538	127.532	127.356	127.98	142.65	141.84
	225.5	129.266	128.342	127.012	128.54	142.76	141.82
	226	129.787	127.818	127.454	128.54	143.27	141.67
	226.5	130.309	127.895	127.588	129.26	144.05	141.71
	227	130.576	128.258	127.434	128.31	143.73	141.6
	227.5	130.104	128.1	127.758	126.98	145.4	142.15
	228	129.533	126.885	126.799	126.9	146.17	142.04
	228.5	130.127	126.389	125.624	126.21	146.4	141.5
	229	129.107	126.633	126.079	127.08	146.45	140.5
	229.5	129.075	126.634	124.882	126.47	145.91	140.02
	230	129.554	125.202	125.774	125.97	144.99	139.91
	230.5	129.521	125.519	125.353	126.39	144.69	140.05
	231	128.846	125.275	124.823	126.22	145.12	140.59
	231.5	128.85	124.437	124.923	126.6	146.44	141.08
	232	129.644	124.982	125.766	127.55	146.1	141.61
	232.5	129.899	125.3	125.961	126.53	145.38	142.11
	233	129.364	125.264	126.505	126.93	145.37	142.96
	233.5	130.769	125.947	126.576	126.91	144.7	143.34
	234	130.032	126.002	127.519	126.87	143.8	143.55
	234.5	129.961	125.712	127.172	127.01	143.5	143.37
	235	130.699	125.493	128.07	126.43	143.35	143.04
	235.5	130.584	126.631	128.531	126.54	141.67	142.12
	236	131.107	126.963	127.239	127.35	140.48	142.21
	236.5	130.549	126.906	126.133	126.65	140.41	142.25
	237	130.532	127.024	126.053	127.5	141.35	142.55
	237.5	131.052	126.842	125.943	127.31	141.53	142.25
	238	130.491	126.225	126.947	126.48	142.99	141.67
	238.5	130.235	126.122	127.969	126.61	141.93	142.22
	239	130.103	127.327	128.164	126.34	140.95	143.34
	239.5	128.446	128.212	128.072	126.98	141.29	143.29
	240	128.62	127.101	128.017	127.53	142.18	144.63
	240.5	127.93	126.928	128.305	126.42	142.48	143.77
	241	127.763	126.638	129.498	125.38	143.08	142.62
	241.5	128.147	126.615	130.114	124.62	143.29	142.56
	242	128.685	126.427	129.785	124.92	143.06	144.91
	242.5	128.899	126.45	128.607	125.09	141.39	146.08
	243	129.308	126.585	127.29	124.49	142.23	144.88
	243.5	129.386	126.126	126.67	124.51	143.11	143.26
	244	130.092	125.168	125.428	124.17	142.14	142.29
	244.5	131.063	124.936	125.393	124.97	142.94	141.15
	245	131.141	125.605	125.469	124.88	142.83	140.71
	245.5	131.459	125.786	125.056	126.33	142.44	141.73
	246	131.754	125.403	124.351	125.77	141.63	139.57
	246.5	130.613	125.688	123.635	125.07	141.24	136.34
	247	130.293	125.634	123.338	125.88	142.02	135.37
	247.5	129.371	125.545	123.128	125.83	141.64	135.73
	248	129.836	126.287	123.642	126.63	141.56	136.19
	248.5	129.63	126.546	124.541	127.12	142.16	137.88
	249	128.214	127.75	123.93	125.9	140.07	137.99
	249.5	128.482	127.402	123.266	126.46	140.76	138.38
	250	128.147	127.06	122.28	125.73	139.19	137.75
	250.5	126.935	127.413	122.604	127.04	139.24	139
	251	126.739	127.175	123.766	127.75	140.36	139.1
	251.5	126.238	126.861	124.007	127.55	141.08	139.94
	252	126.658	126.566	123.936	126.85	142.11	140.49
	252.5	125.72	125.791	123.605	125.35	142.95	141.38
	253	125.936	125.22	122.954	123.74	142.42	141.15
	253.5	126.122	124.696	123.992	123.4	144.05	141.41
	254	125.371	124.262	124.28	123.32	144.18	141.12
	254.5	125.651	124.015	124.278	123.53	144.5	140.73
	255	126.476	123.827	123.151	122.17	144.92	141.49
	255.5	126.948	123.999	122.556	120.57	144.23	142.76
	256	127.615	124.698	121.841	119.45	143.04	141.77
	256.5	128.01	125.065	122.543	120.86	142.82	141.01
	257	128.542	125.88	122.425	121.62	142.88	139.66
	257.5	128.285	125.834	122.045	123.43	142.48	139.48
	258	128.741	125.11	120.588	124.17	141.46	138.74
	258.5	129.016	125.366	120.517	124.82	142.02	139.68
	259	129.009	126.311	120.568	125.12	142.83	139.52
	259.5	128.925	126.466	121.009	125.55	142.35	137.57
	260	129.641	126.322	120.716	126.67	142.24	136.1
	260.5	128.949	126.424	121.487	127.95	143.48	136.4
	261	128.377	126.139	121.37	126.92	143.27	136.27
	261.5	127.767	124.891	120.93	128.63	142.23	136.28
	262	128.212	126.05	121.616	127.82	141.25	135.45
	262.5	127.557	126.612	122.239	127.77	142.3	136.12
	263	128.154	126.154	123.441	127.32	141.01	135.11
	263.5	128.343	125.051	124.005	127.05	139.75	135.69
	264	127.232	125.465	123.75	128.51	139.54	137.73
	264.5	126.491	125.722	124.375	128.36	140.28	138.88
	265	127.306	125.743	123.98	127.25	138.48	139.37
	265.5	127.219	125.904	122.948	127.34	138.51	140.24
	266	128.337	126.986	122.98	125.5	138.92	140.63
	266.5	128.191	127.787	122.074	125.55	140.05	141.78
	267	128.416	128.252	122.857	125.97	139.19	140.81
	267.5	127.663	128.283	121.417	125.61	138.75	140.57
	268	127.222	127.989	121.348	126.87	139.43	140.46
	268.5	128.445	127.57	122.424	124.99	139.16	139.66
	269	128.758	126.999	122.32	125.06	138.62	139.82
	269.5	128.537	126.856	122.805	124.74	139.56	138.86
	270	128.679	127.382	123.247	125.37	139.54	137.88
	270.5	127.47	126.063	123.693	126.65	140.03	137.49
	271	127.558	125.255	124.393	126.47	139.99	137.38
	271.5	127.329	123.834	122.413	125.78	140.15	138.64
	272	127.186	123.799	122.886	126.36	139.99	138.05
	272.5	126.813	124.039	122.817	126.1	139.56	138.6
	273	126.098	123.939	122.027	125.58	139.48	138.51
	273.5	125.757	124.105	121.651	125.8	138.35	137.29
	274	124.915	124.512	121.431	126.74	138.53	137.71
	274.5	125.151	123.841	121.764	127.45	138.83	138.27
	275	124.838	124.805	121.369	126.81	139.05	138.08
	275.5	124.208	123.587	121.091	127.36	139.54	136.56
	276	124.834	124.257	123.142	128.5	139.71	135.82
	276.5	125.209	124.719	123.325	128.16	139.85	136.7
	277	124.649	124.18	123.112	128.17	139.66	136.06
	277.5	125.193	123.331	123.577	129.47	138.5	135.9
	278	125.551	123.802	123.404	128.67	139.19	135.69
	278.5	125.864	123.897	123.31	128.06	139.16	135.98
	279	125.018	124.324	123.225	126.32	138.73	135.32
	279.5	125.92	124.121	124.117	125.87	138.68	135.06
	280	126.891	124.881	124.117	125.29	139.35	135.59
	280.5	125.99	124.993	123.311	124.99	138.34	137.12
	281	125.426	124.857	123.856	125.62	139.05	137.9
	281.5	126.233	125.354	123.52	124.78	139.63	137.38
	282	126.866	126.007	123.395	124.09	140.31	137.27
	282.5	126.339	125.798	123.633	125.82	140.41	137.35
	283	126.057	125.219	124.357	125.96	140.47	137.03
	283.5	126.429	124.596	125.394	126.59	141.01	137.66
	284	126.114	124.383	125.075	126.12	140.71	137.35
	284.5	125.626	123.644	124.887	126.33	139.63	137.85
	285	126.685	123.394	124.593	126.74	139.85	136.11
	285.5	127.31	124.166	124.038	126.06	139.74	134.08
	286	127.214	124.572	124.895	124.92	139.25	134.04
	286.5	126.7	124.752	125.036	124.88	139.16	133.49
	287	127.651	124.099	124.658	124.07	138.86	133.95
	287.5	128.173	124.061	124.787	124.69	137.58	133.65
	288	128.838	124.49	124.254	124.42	136.81	132.25
	288.5	129.319	123.884	125.181	124.94	136.07	132.29
	289	129.101	124.373	125.879	125.67	135.21	132.26
	289.5	128.76	124.781	126.365	124.31	135.36	133.22
	290	128.882	124.733	126.803	123.78	135.58	133.68
	290.5	129.191	124.242	126.304	123.9	135.28	133.38
	291	129.103	124.017	126.632	124.04	134.99	133.9
	291.5	128.312	124.558	126.986	124.85	134.49	133.12
	292	128.43	123.81	126.426	124.85	135.11	133.5
	292.5	128.799	124.525	126.704	123.75	134.37	134.71
	293	128.077	124.832	125.755	123.14	134.59	135.31
	293.5	127.708	124.988	125.653	122.99	135.76	135.21
	294	127.519	124.202	125.539	123.28	135.47	134.59
	294.5	127.621	124.09	125.218	123	136.09	135.35
	295	126.896	124.759	125.526	124.25	136.66	135.99
	295.5	127.053	125.455	124.451	123.66	137.04	136.27
	296	127.161	125.167	124.587	123.21	137.48	137.06
	296.5	127.008	125.424	124.255	121.84	137.63	137.28
	297	125.963	123.573	123.148	123.66	139.68	137.91
	297.5	125.519	124.131	122.775	125.05	140.08	139.23
	298	125.525	124.644	122.247	125.86	139.9	139.35
	298.5	125.436	125.588	122.326	126.08	140.16	139.48
	299	125.474	124.464	122.853	126.97	139.07	139.38
	299.5	125.818	124.39	123.18	127.77	138.16	138.95
	300	125.19	123.717	124.049	128.66	138.3	137.99
	300.5	124.617	124.118	124.017	128.19	138.2	136.72
	301	124.525	124.668	124.657	128.88	137.98	135.74
	301.5	125.384	125.083	126.115	128.85	137.56	135.31
	302	126.555	124.991	127.544	128.2	138.29	133.73
	302.5	127.055	124.937	127.781	126.47	145.46	133.21
	303	127.375	124.004	130.245	133.23	166.5	132.8
	303.5	127.996	124.638	134.844	155.04	206.41	134.04
	304	128.465	124.796	142.568	181.54	249.64	138.15
	304.5	129.829	125.388	153.32	210.66	287.93	146.51
	305	132.442	125.522	167.8	242.83	326.48	156.68
	305.5	134.787	126.393	184.64	277.08	363.57	174.83
	306	138.314	126.432	209.4	314.84	400.03	196.06
	306.5	145.388	126.898	240.79	357.04	435.97	215.81
	307	158.771	132.393	276.74	399.3	466.16	235.57
	307.5	177.05	139.016	310.29	435.48	484.87	260.64
	308	198.23	147.417	340.42	456.23	488.78	287.71
	308.5	223.42	160.08	366.9	471.15	494.41	315.41
	309	247.75	178.11	391.56	485.13	503.66	339.31
	309.5	271.56	201.27	414.49	497.58	517.84	360.94
	310	295.11	226.59	436.44	508.21	532.34	374.44
	310.5	318.76	257.92	451.1	513.18	545.25	383.57
	311	341.06	289.05	457.79	513.83	559.31	396.03
	311.5	358.23	315	461.7	513.88	570.34	408.59
	312	370.21	342.48	468.97	513.97	578.89	417.67
	312.5	379.68	369.32	479.55	514.24	580.83	421.69
	313	383.33	392.13	490.99	513.6	576.59	420.72
	313.5	389.34	410.33	501.7	511.19	575.72	420.28
	314	395.08	422.16	509.48	506.79	571.79	419.81
	314.5	399.67	432.29	516.48	502.63	567.73	420.23
	315	402.55	437.4	519.8	498.47	565.43	420.01
	315.5	403.63	442.32	522.95	494.02	561.09	418.82
	316	403.33	447.1	526.75	492.23	557.39	416.8
	316.5	402.37	450.72	529.13	485.49	553.42	412.93
	317	403.06	452.06	525.54	480.45	552.02	411.1
	317.5	405.34	455.12	521.09	478.11	552.01	408.6
	318	403.89	454.7	516.86	475.58	547.1	406.8
	318.5	401.71	457.98	512.36	472.43	541.07	405.75
	319	402.24	459.97	506	466.56	536.48	403.37
	319.5	403.43	464.05	505.3	463.48	530.04	400.93
	320	402.36	465.68	501.32	462.15	524.48	395.83
	320.5	399.39	466.44	498.16	455.9	520.9	390.65
	321	398.54	466.69	492.36	453.74	516.38	387.57
	321.5	394.33	467.69	490.74	450.75	512.48	383.55
	322	391	468	490.19	444.58	509.72	381.02
	322.5	389.72	468.41	486.82	438.45	506.36	377.29
	323	388.41	467.45	486.98	434.65	502.95	373.32
	323.5	384.61	466.81	488.59	433.73	498.09	369.45
	324	380.83	463.88	486.19	430.69	494.25	363.83
	324.5	378.09	464.18	488.63	424.17	487.92	362.2
	325	376.91	465.55	488.74	420.31	481.67	358.72
	325.5	374.28	467.45	489.34	414.79	476.17	352.61
	326	373.62	466.39	487.66	408.63	470.29	348.57
	326.5	371.68	463	487.74	406.21	464.06	344.61
	327	370.21	461.82	488	402.84	460.73	341.37
	327.5	367.88	459.52	486.87	398.13	455.77	337.36
	328	365.57	459.57	485.14	393.75	451.47	333.64
	328.5	361.89	458.67	482.5	388.57	445.29	332.14
	329	358.35	458.19	480.68	385.23	442.45	328.95
	329.5	356.7	454.82	479.23	383.53	437.7	327.12
	330	354.82	451.42	478.22	380.04	432.25	325.17
	330.5	351.75	451.36	475.33	377.75	428.66	321.69
	331	349	450.58	472.25	371.4	422.21	318.72
	331.5	345.18	449.32	471.16	366.39	416.26	314.29
	332	344.11	451.14	469.94	363.14	409.42	308.79
	332.5	343.36	449.2	469.19	358.26	402.1	305.57
	333	341.05	446.98	469.9	355.88	397.07	301.23
	333.5	340.19	442.92	469.67	354.57	390.14	297.22
	334	336.53	442.72	468.58	349.41	385.27	294.37
	334.5	335.17	442.03	465.77	347.37	381.2	290.44
	335	332.91	440.03	466.78	343.39	373.9	288.19
	335.5	332.81	438.83	465.24	341	368.18	286.04
	336	331.33	437.19	464.05	337.31	362.45	283.87
	336.5	328.15	434.65	463.84	334.76	357.59	282.75
	337	325.64	433.39	460.92	329.93	351.46	279.94
	337.5	323.42	434.24	458.59	323.26	344.3	277.35
	338	321.22	434.24	458.24	317.26	339.18	275.82
	338.5	322.55	432.61	457.04	313.38	332.32	273.99
	339	319.21	430.55	457.06	308.22	326.08	272.45
	339.5	318.5	426.79	456.8	304.61	321.23	269.12
	340	314.84	426.04	456.51	299.02	315.52	266.92
	340.5	313.3	426.79	454.18	296.14	309.74	264.2
	341	310.22	426.3	451.23	291.4	302.77	262.29
	341.5	307.12	423.3	449.43	289.01	298.94	260.65
	342	306.23	418.85	448.97	286.42	294.84	257.56
	342.5	305.77	416.04	445.86	283.42	289.9	256.02
	343	302.01	412.87	443.7	279.07	286.5	252.39
	343.5	300.4	410.93	440.88	277.1	282.5	249.97
	344	298.04	409.98	439.29	272.71	278.41	248.36
	344.5	296.64	407.79	437.81	271.3	275.19	246.64
	345	293.48	404.81	436.4	267.35	270.64	246.59
	345.5	292.4	400.62	434.58	261.83	268.92	246.59
	346	291.75	398.14	432.04	258.77	264.96	243.07
	346.5	289.59	398.75	429.49	256.91	261.46	242.09
	347	288.24	398.75	427.64	252.39	259.65	239.86
	347.5	286.09	399.01	424.45	248.58	254.72	238.22
	348	285.56	397.65	422.77	244.4	250.11	237.66
	348.5	281.85	397.53	419.89	242.81	245.91	235.93
	349	280.45	396.47	417.59	239.2	242.01	233.83
	349.5	279.28	395.26	417.54	236.34	239.76	229.97
	350	278.53	394.59	415.85	233.57	236.43	228.09
	350.5	276.83	394.11	416.4	230.64	234.83	227.07
	351	276.08	391.48	414.78	226.79	232.12	226.86
	351.5	272.75	388.96	412.99	224.57	227.18	224.58
	352	270.72	387.65	414.53	221.89	226.18	223.8
	352.5	268.51	387.78	412.21	218.4	224.63	222.01
	353	268.02	385.32	410.8	213	221.85	221.34
	353.5	265.49	382.41	408.52	211.7	220.31	219.72
	354	263.36	380.69	405.61	209.31	218.28	219.32
	354.5	260.04	378.81	402.52	207.91	215.4	217.6
	355	257.11	376.52	401.46	204.58	212.45	216.45
	355.5	253.97	374.57	399.18	202.77	211.12	215.15
	356	251.94	373.3	397.44	200.89	209.06	213.63
	356.5	251.03	371.22	392.78	200.25	207.08	212.08
	357	249.2	367.77	391.4	199.08	204.67	212.22
	357.5	248.06	365.86	388.95	197.9	204.13	209.22
	358	246.37	364.42	387.13	194.96	202.26	206.92
	358.5	244.58	362.52	385.08	194.78	200.22	206.38
	359	242.94	358.74	384.35	193.54	197.93	203.98
	359.5	241.1	357.19	381.92	192.9	195.74	203.42
	360	240.81	357.14	379.96	190.98	192.95	201.52
	360.5	238.89	353.31	377.8	188.88	193.24	201.82
	361	237.03	348.77	377.62	188.56	190.22	201.61
	361.5	233.93	349.19	376.45	186.74	189.81	198.66
	362	231.04	348.54	376.89	187.49	188.89	198.98
	362.5	229.33	346.74	374.3	185.49	188.05	198.87
	363	229.27	343.48	374.18	183.33	187.06	196.75
	363.5	228.12	341.67	372.94	181.94	186.09	195.38
	364	227.86	339.16	369.88	179.6	186.08	194.03
	364.5	225.4	336.15	368.4	177.93	185.75	193.67
	365	224.16	336.21	366.3	176.44	183.95	192.27
	365.5	221.65	336.34	365.54	173.61	184.95	190.68
	366	221.07	331.71	364.12	173.07	184.78	191
	366.5	220.38	328.49	360.3	171.37	183.3	190.41
	367	219.48	324.92	359.98	171.08	182.32	190.68
	367.5	217.41	323.84	356.17	169.49	182.05	189.65
	368	216.37	324.01	353.48	168.01	181.85	189.81
	368.5	214.31	321.37	351.37	167.01	181.08	189.18
	369	213.29	319.54	351.14	166.77	181.08	189.1
	369.5	211.55	316.33	348.89	166.49	180.68	188.03
	370	210.08	314.39	344.98	167.11	178.94	189.19
	370.5	209.58	310.47	344.39	166.08	178.37	188.64
	371	209.46	307.3	344.36	164.55	177.63	187.52
	371.5	207.72	306.62	342.79	162.27	176.35	187.09
	372	206.49	304.06	340.62	161.87	174.39	187.98
	372.5	206.21	301.86	338.44	161.87	174.04	187.96
	373	205.62	300.28	337.04	161.85	171.19	186.48
	373.5	205.04	297.14	333.02	160.81	169.64	184.52
	374	204.76	294.74	333.06	160.21	168.17	183.72
	374.5	204.9	292.45	332.46	158.87	168.89	182
	375	203.97	292.45	328.53	157.16	167.64	180.61
	375.5	202.93	291.92	324.52	156.05	166.18	180.54
	376	202.32	289.58	321.77	158.19	165.73	179.1
	376.5	201.23	286.84	320.38	157.87	166.13	177.68
	377	199.21	282.92	318.91	156.54	165.34	177.02
	377.5	198.62	280.73	317.08	156.67	165.71	177.92
	378	197.74	278.21	315.31	155.28	166.06	178.01
	378.5	196.42	275.52	312.24	155.41	164.88	178.47
	379	194.98	273.92	308.92	154.53	164.14	178.27
	379.5	194.37	269.66	307.56	155.39	163.82	178.26
	380	192.87	268.26	305.43	155.97	163.42	177.78
	380.5	192.67	266.11	303.69	153.93	163.34	178.42
	381	192.69	264.47	302.17	153.5	161.99	178.7
	381.5	192.98	262.44	301.08	153.62	161.18	177.22
	382	190.86	260.61	299.97	152.63	161.3	175.94
	382.5	189.72	259.32	300.1	152.59	160.7	175.48
	383	188.12	259.1	298.16	151.76	161.91	175.61
	383.5	187.64	255.18	295.11	150.81	160.54	174.17
	384	186.45	254.21	292.39	149.96	159.08	174.74
	384.5	185.52	250.68	290.27	149.35	158.67	174.51
	385	183.36	248.42	287.88	148.89	158.09	174.16
	385.5	182.11	245.87	285.42	147.78	158.38	173.84
	386	180.8	245.06	284.66	146.61	159.26	174.95
	386.5	179.75	243.52	281.96	146.83	158.37	175.33
	387	178.78	241.13	278.85	148.01	158.2	174.55
	387.5	178.14	237.99	276.63	147.45	158.01	173.44
	388	177.29	238.61	275.83	147.22	157.24	173.39
	388.5	176.99	238.61	273.31	146.72	157.08	172.41
	389	176.38	237.11	272.24	146.06	157.14	172.18
	389.5	176.66	235.14	270.81	146.69	157.38	171.37
	390	176.7	235.09	269.35	146.65	156.52	171.47
	390.5	176.1	233.36	266.51	146.61	155.52	170.66
	391	177.59	231.77	263.47	144.85	156.83	170.08
	391.5	176.98	229.38	261.2	143.96	156.63	170.07
	392	177.36	228.79	259.75	143.3	155.3	169.72
	392.5	176.71	225.3	258.97	143.69	155.16	170.36
	393	176.3	223.54	258.39	142.84	155.02	171.15
	393.5	175.37	221.84	255.52	142.21	155.32	171.12
	394	175.43	221.57	253.91	140.94	153.95	169.52
	394.5	173.04	220.96	250.94	141.07	153.18	167.88
	395	172.25	219.68	248.64	141.63	151.4	167.97
	395.5	170.13	219.62	248.4	142.77	149.22	165.9
	396	169.105	219.87	246.51	143.4	147.75	165.14
	396.5	168.792	216.8	245.38	142.85	148.48	165.59
	397	169.649	216.02	243.72	143.29	148.3	164.96
	397.5	167.557	212.62	242.57	143.28	148.41	163.02
	398	166.73	212.19	242.93	143.73	146.91	164.32
	398.5	165.906	210.06	240.14	143.35	147.38	164.65
	399	165.799	206.81	240.19	142.36	147.73	164.14
	399.5	165.508	205.83	238.82	140.83	147.57	162.01
	400	165.871	202.72	237.88	140.03	148.1	162.85
	400.5	166.678	200.87	237.52	137.45	148.44	162.48
	401	165.93	200.86	234.5	138.27	147.48	161.24
	401.5	165.097	199.86	233.18	136.5	148.03	160.49
	402	165.776	198.96	231.25	136.1	147.75	160.97
	402.5	166.274	198.06	228.43	135.16	148.82	157.87
	403	165.696	196.69	229.17	135.02	148.31	158.01
	403.5	165.838	196.42	227.53	134.31	148.05	157.94
	404	165.39	194.79	226.22	135.14	147.6	159.59
	404.5	165.009	193.92	223.6	134.55	149.25	159.13
	405	164.472	193.37	220.97	134.67	148.7	159.54
	405.5	165.155	192.47	221.18	133.33	149.96	160.39
	406	163.71	192.13	218.48	134.71	150.41	160.73
	406.5	164.002	192.12	216.95	134.2	149.34	160.63
	407	164.231	190.22	216.6	134.06	148.89	160.47
	407.5	164.079	189.69	213.62	134.96	149.6	158.73
	408	164.54	189.04	212.51	136.15	149.85	158.83
	408.5	165.154	188.32	211.94	135.77	151.64	157.8
	409	165.298	187.11	211.62	135.48	149.6	158.94
	409.5	165.439	185.83	211.48	136.68	150.29	158.61
	410	163.781	185.37	210.5	136.81	148.71	157.77
	410.5	165.548	182.78	209.56	135.05	148	157.5
	411	164.723	181.92	208.84	135.93	148.61	155.88
	411.5	162.595	181.34	207.02	135.83	147.1	156.15
	412	162.509	181.82	206.09	134.45	146.01	157.33
	412.5	162.219	180.64	204.01	134.28	145.09	156.62
	413	160.475	179.36	201.31	133.91	144.56	156.65
	413.5	159.609	178.86	199.24	134.04	144.96	155.71
	414	158.878	178.28	196.79	131.92	144.78	156.44
	414.5	159.751	177.25	194.21	131.75	144.76	155.41
	415	158.869	177.22	192.81	131.87	144.03	155.19
	415.5	158.156	175.56	190.84	131.21	144.39	156.73
	416	158.343	174.88	189.31	131.35	145.58	157.88
	416.5	157.893	173.01	189.71	131.04	144.6	157.75
	417	156.125	172.34	189.27	130.41	145.69	158.29
	417.5	156.595	171.95	188.77	129.79	146.06	159.34
	418	155.738	171.4	189.13	128.89	145.35	158.73
	418.5	155.949	171	187.62	129.99	145.55	158.36
	419	154.863	169.93	187.04	128.78	144.8	158.67
	419.5	153.578	168.64	187.26	129.01	145.17	157.06
	420	153.956	168.69	186.85	129.21	145.6	156.56
	420.5	154.513	167.59	187.55	129.16	145.55	154.8
	421	153.267	166.74	185.66	128.81	147.33	153.51
	421.5	153.366	166.46	185.01	129.13	146.24	153.22
	422	153.121	165.57	184.18	129.72	144.73	152.88
	422.5	154.08	164.6	182.97	129.38	145.78	154.81
	423	152.777	163.43	182.97	128.87	144.21	153.98
	423.5	152.448	163.55	182.58	130.1	144.69	156.49
	424	152.219	163.03	181.66	129.61	144.86	156.78
	424.5	152.168	162.81	180.28	128.5	143.93	155.18
	425	152.077	163.45	178.13	127.64	143.59	155.68
	425.5	152.648	162.77	177.82	127.85	143.57	156.63
	426	154.417	162.46	176.14	127.77	142.42	156.58
	426.5	153.468	162.58	176.04	127.19	144.84	154.83
	427	153.245	162.44	174.62	127.88	143.73	153.83
	427.5	153.225	161.66	174.62	127.5	144.66	153.74
	428	153.615	158.894	173.24	127.2	144.17	149.88
	428.5	154.274	158.025	171.5	127.11	143.85	150.76
	429	153.626	156.811	171.84	126.9	144.15	151.04
	429.5	153.877	155.394	171.28	127.86	143.97	150.31
	430	153.997	156.01	169.64	128.81	144.33	150.57
	430.5	151.85	155.598	169.9	128.31	145.66	150.51
	431	152.501	155.207	168.44	129.34	143.14	150.95
	431.5	151.467	155.161	167.84	129.05	142.69	149.89
	432	151.146	154.505	166.85	128.97	143.27	150.17
	432.5	150.425	155.118	165.84	128.53	142.74	151.37
	433	149.419	155.878	166.09	128.92	143	151.58
	433.5	149.329	156.661	165.63	128.72	141.11	151.97
	434	148.846	156.313	165.87	128.4	142.17	152.26
	434.5	148.449	155.509	166.64	127.62	140.13	151.58
	435	149.278	154.88	166.15	127.68	139.39	151.46
	435.5	149.892	154.455	165.52	126.46	141.12	151.19
	436	150.113	153.679	165.01	127.39	141.16	151.21
	436.5	150.28	153.75	163.94	127.3	139.96	151.99
	437	151.808	154.687	164.34	126.95	140.35	150.59
	437.5	152.962	155.247	163.24	125.41	139.89	149.86
	438	153.405	153.982	162.42	126.4	141.72	150.12
	438.5	152.752	154.382	161.16	126.36	140.49	150.53
	439	152.849	153.905	159.49	125.13	141.39	150.41
	439.5	151.838	153.602	158.32	123.76	142.55	150.52
	440	151.413	152.725	158.79	123.57	140.55	151.32
	440.5	151.459	152.004	157.86	122.87	140.57	150.31
	441	152.067	152.857	157.46	122.13	140.03	149.3
	441.5	151.253	151.717	156.46	122.24	141.05	149.97
	442	151.039	150.385	156.58	123.14	140.27	150.09
	442.5	150.081	150.02	155.41	123.6	139.36	149.53
	443	150.744	149.55	155.24	123.19	139.22	150.01
	443.5	149.837	149.734	154.56	123.31	138.14	149.88
	444	149.378	149.414	154.99	124.06	137.33	150.05
	444.5	148.954	149.516	154.52	123.78	138.87	149.07
	445	147.749	150.214	155.46	123.06	138.51	149.54
	445.5	147.407	148.811	155.32	124.5	138.55	149.01
	446	147	147.948	155.82	124.17	138.33	150.13
	446.5	147.085	147.012	155.27	124	139.66	149.62
	447	146.971	146.178	155.44	123.91	140.33	149.65
	447.5	146.181	145.227	154.56	123.12	141.82	148.52
	448	145.594	144.455	154.3	122.72	142.44	148.97
	448.5	145.65	144.392	154.65	121.85	142.64	148.81
	449	145.657	144.645	153.39	121.91	142.31	148.78
	449.5	146.564	143.677	152.43	121.11	142.19	147.92
	450	145.779	142.983	151.53	121.21	141.73	148.18
	450.5	145.552	143.301	149.318	122.27	141.7	146.35
	451	144.267	143.205	149.104	122.26	141.25	146.63
	451.5	144.436	144.567	148.124	120.73	140.92	146.79
	452	144.947	143.509	147.775	120.81	138.61	146.66
	452.5	145.559	143.371	148.1	122	138.77	146.17
	453	145.263	142.938	146.208	122.75	137.44	144.77
	453.5	144.786	141.338	145.961	122.71	137.39	143.37
	454	144.585	141.376	145.195	122.91	138.41	144.85
	454.5	145.315	141.741	145.399	122.84	139.64	144.22
	455	145.253	142.196	146.307	122.41	139.11	145.12
	455.5	145.553	142.628	145.715	121.94	138.72	145.11
	456	145.873	141.401	145.603	122.04	139.42	145.61
	456.5	145.023	142.518	145.394	121.76	140.73	145.11
	457	145.042	142.077	145.258	121.62	140.52	144.71
	457.5	146.128	141.791	145.664	122.31	141	145.45
	458	146.131	142.196	146.132	122.14	140.14	147.23
	458.5	145.637	142.261	146.637	122.86	140.01	146.73
	459	144.457	142.023	146.187	122.45	139.53	146.3
	459.5	143.917	140.628	145.117	122.58	140.97	146.62
	460	143.616	140.994	145.408	122.65	141.11	146.33
	460.5	143.039	140.752	145.451	121.95	139.68	146.12
	461	142.684	140.421	145.195	121.92	138.92	146.15
	461.5	142.9	139.273	145.323	122.82	138.95	145.47
	462	141.566	138.473	144.784	121.98	138.54	145.91
	462.5	141.2	138.711	144.895	121.94	139.38	146.04
	463	141.781	139.021	144.205	122.37	138.17	146.2
	463.5	142.103	138.981	144.498	120.89	137.54	147.39
	464	142.213	138.342	145.197	120.44	136.21	147.22
	464.5	142.618	138.032	144.339	120.02	136.45	147.65
	465	141.911	138.144	145.026	121.19	136.74	146.87
	465.5	141.787	137.666	145.018	121.54	136.38	147.41
	466	141.892	138.303	144.095	119.11	137.28	147.68
	466.5	142.92	138.816	143.669	119.09	137.43	147.29
	467	142.435	138.034	142.384	119.16	135.98	146.64
	467.5	143.261	136.756	141.483	118.06	135.86	147.17
	468	143.12	137.252	140.808	119.17	136.27	146.45
	468.5	143.285	137.646	139.439	120	135.06	145.98
	469	142.903	137.071	139.84	120.38	134.91	146.08
	469.5	143.451	136.591	137.473	120.55	135.31	145.95
	470	143.942	136.51	137.119	121.05	135.96	145.55
	470.5	143.842	136.961	136.375	122.12	134.52	145.84
	471	143.928	136.596	136.654	121.76	134.9	145.59
	471.5	144.197	137.38	136.508	122.49	135.93	144.82
	472	143.855	138.029	136.945	122.99	136.82	143.34
	472.5	144.565	136.763	137.044	122.7	136.48	143.76
	473	143.994	137.964	138.647	121.49	137.45	143.52
	473.5	143.574	137.964	138.168	121.81	136.52	142.76
	474	143.291	138.587	139.263	122.04	135.35	142.35
	474.5	142.825	138.727	139.728	121.37	135.23	142.31
	475	142.255	138.568	139.711	121.51	135.52	142
	475.5	141.441	138.339	138.247	122.21	135.97	142.68
	476	141.176	137.221	139.039	121.14	135.96	143.14
	476.5	140.103	137.161	138.552	120.67	135.74	143.56
	477	139.862	137.586	138.144	120.89	135.32	143.51
	477.5	140.477	136.17	136.722	121.3	135.1	143.65
	478	141.03	135.176	136.39	120.67	134.61	144.36
	478.5	140.781	134.065	136.38	120.3	136.24	143.78
	479	140.638	133.61	136.264	121.45	136	143.79
	479.5	140.79	132.926	136.121	121.63	136.06	143.73
	480	140.55	133.82	136.713	120.94	137.03	143.32
	480.5	141.454	134.003	135.581	120.93	136.01	143.4
	481	141.31	134.084	136.147	121.63	135.17	144.05
	481.5	140.427	133.694	136.595	120.63	135.07	143.73
	482	140.681	134.623	137.285	119.74	135.41	144.26
	482.5	140.963	135.141	138.399	118.56	136.89	143.62
	483	141.249	134.722	138.121	118.52	137.21	143.94
	483.5	142.044	135.505	137.761	116.14	137.8	143.22
	484	141.58	136.371	137.43	117.49	137.31	143.52
	484.5	142.142	135.502	137.018	117.4	135.8	143.14
	485	141.2	135.557	136.955	117.06	136.01	143.49
	485.5	141.8	134.816	136.254	116.66	136.24	142.99
	486	142.442	135.462	135.568	117.68	136.91	142.77
	486.5	141.793	134.499	134.669	118.45	136.91	142.75
	487	140.939	134.343	133.986	119.74	136.78	143.09
	487.5	141.065	134.889	133.498	119.35	135.3	144.48
	488	141.004	134.262	133.74	120.32	134.64	146.18
	488.5	141.448	132.682	133.871	118.85	133.9	146.36
	489	140.846	131.986	134.13	119.71	134.06	146.4
	489.5	140.818	132.851	134.291	119.34	134.76	146.56
	490	140.244	133.053	134.01	119.25	135.55	146.44
	490.5	140.555	132.523	133.289	118.86	135.43	145.17
	491	140.446	133.084	132.786	119.27	134.2	144.13
	491.5	140.859	132.665	132.185	118.89	134.5	143.88
	492	140.907	132.646	132.175	118.52	134.03	142.87
	492.5	140.131	133.222	131.766	119.12	135.01	141.69
	493	140.219	134.516	131.755	119.39	135.29	142.08
	493.5	139.934	134.455	132.29	119.4	135.97	142.73
	494	140.21	132.762	131.961	120.86	135.72	141.63
	494.5	139.835	132.472	131.84	120.91	134.21	142.52
	495	138.714	131.822	131.452	121.08	134.77	145.37
	495.5	138.798	131.393	132.11	120.05	135.25	144.87
	496	137.146	131.652	131.757	120.9	134.01	143.69
	496.5	136.627	132.302	132.286	121.55	134.49	144.15
	497	136.985	131.526	132.332	121.37	134.39	143.17
	497.5	136.57	130.888	132.096	120.98	135.42	142.19
	498	137.436	130.99	131.963	119.59	134.53	141.37
	498.5	137.672	131.464	131.304	117.89	134.96	142.28
	499	138.997	131.93	131.366	118.36	136.05	141.31
	499.5	140.127	132.029	131.801	117.82	136.58	139.43
	500	140.675	131.825	132.623	118.07	137.73	140.42
	500.5	142.568	132.189	133.025	117.67	137.94	141.61
	501	142.736	132.043	131.832	117.92	137.92	140.78
	501.5	142.048	131.686	131.104	118.07	136.56	140.29
	502	141.994	132.382	131.657	116.75	135.72	140.48
	502.5	142.606	133.075	130.51	117.43	136.1	140.82
	503	142.285	132.985	130.757	118.7	134.71	139.44
	503.5	141.645	132.543	130.968	117.07	134.83	140.06
	504	141.204	132.667	131.216	117.32	133.88	139.17
	504.5	139.888	133.736	130.967	117.06	134.03	138
	505	138.485	133.84	131.41	116.98	134.12	138.57
	505.5	139.467	133.127	131.414	116.35	134.53	138.75
	506	139.315	133.139	131.718	115.88	136.43	140.48
	506.5	139.019	131.825	130.404	116.29	136.2	141.44
	507	137.746	131.038	130.905	115.86	136.45	140.85
	507.5	138.22	131.242	131.596	115.91	138.39	140.67
	508	137.58	130.986	131.065	116.68	138.5	139.26
	508.5	137.218	130.27	131.053	116.85	137.83	140.84
	509	138.072	129.348	130.065	117.21	136.39	140.92
	509.5	138.821	127.931	129.823	116.79	136.34	139.76
	510	137.821	128.306	130.67	117.15	136.05	139.97
	510.5	138.739	128.799	130.863	118.03	135.32	139.6
	511	138.536	128.754	130.898	118.65	136.77	138.26
	511.5	138.713	128.798	131.11	118.4	136.86	138.28
	512	137.61	128.256	130.548	118.01	135.54	139.72
	512.5	137.746	127.674	131.997	117.1	134.96	140.89
	513	137.9	128.445	132.385	117.98	136.63	139.55
	513.5	137.636	128.236	132.377	118.47	136.72	140.19
	514	137.742	129.391	132.027	119.11	136.35	140.31
	514.5	137.537	128.531	132.163	119.25	137.12	140.27
	515	136.68	128.059	131.801	118.66	137.33	140.49
	515.5	136.801	128.211	132.704	117.8	136.57	140.85
	516	136.916	128.369	131.863	117.81	135.64	139.93
	516.5	137.843	128.92	131.891	118.18	136.42	139.13
	517	138.04	129.215	130.94	119.28	136.96	138.29
	517.5	138.123	128.107	130.66	118.29	136.33	138.07
	518	137.829	128.039	130.853	117.79	137.57	138.15
	518.5	137.815	127.437	130.159	116.74	137.83	137.72
	519	138.261	128.714	129.981	117.76	137.55	137.25
	519.5	138.762	128.993	129.129	117.72	136.24	136.72
	520	139.579	129.452	129.134	117.86	134.89	136.3
	520.5	139.707	128.336	129.79	118.3	135.99	136.91
	521	139.474	127.979	129.353	117.58	135.82	137.75
	521.5	139.815	127.548	128.452	116.93	136.36	137.72
	522	139.072	127.316	128.133	116.66	136.89	139.03
	522.5	139.979	127.362	128.147	116.75	135.72	138.85
	523	139.483	127.685	128.091	118.33	136.08	139.62
	523.5	138.778	126.877	127.08	116.62	136.24	139.16
	524	138.87	126.811	126.916	117.47	136.9	139.51
	524.5	138.474	126.253	126.832	119.08	138.12	140.22
	525	137.916	127.449	127.264	118.73	137.97	141.54
	525.5	137.297	127.052	127.758	118.7	138.3	141.2
	526	136.862	127.721	128.103	119.01	138.06	140.94
	526.5	136.87	128.381	127.91	119.95	136.96	140.73
	527	136.306	128.216	127.53	121.11	138.15	140.72
	527.5	136.528	127.804	128.211	120.85	137.99	139.64
	528	136.574	127.911	127.49	122.17	137.95	140.1
	528.5	135.973	127.869	128.027	121.23	138.06	139.58
	529	135.405	128.289	127.746	120.65	138.59	138.04
	529.5	135.551	127.808	127.746	121.88	139.1	136.31
	530	135.409	128.581	127.548	121.77	138.71	136.46
	530.5	135.653	128.034	127.597	121.35	137.96	136.78
	531	135.25	127.861	127.658	121.17	138.56	136.39
	531.5	135.803	127.717	127.07	119.76	137.37	136.29
	532	135.847	127.218	125.198	120.44	136.7	137.65
	532.5	135.582	127.162	126.889	119.38	136.43	138.57
	533	136.029	127.12	127.299	118.94	136.36	138.62
	533.5	136.445	126.663	126.966	118.46	135.92	140.29
	534	136.262	126.981	126.851	117.6	133.52	141.61
	534.5	136.172	125.569	126.909	117.33	134.97	141.02
	535	135.158	125.851	127.425	118.58	135.2	141.48
	535.5	135.615	126.069	127.717	118.48	134.78	140.65
	536	135.206	126.473	128.656	118.5	136.03	141.38
	536.5	134.504	126.821	130.539	116.71	136.69	140.59
	537	136.175	126.612	129.969	117.39	136.61	139.18
	537.5	135.957	126.069	130.041	116.63	137.03	139.86
	538	136.685	125.897	129.921	116.35	137.56	138.86
	538.5	137.158	126.027	128.861	116.07	138.42	138.01
	539	136.904	126.846	128.745	115.66	136.22	137.72
	539.5	137.283	126.231	128.114	114.78	136.57	137.05
	540	137.705	126.239	127.749	114.25	136.81	137.45
	540.5	137.387	126.211	127.669	113.87	135.65	137.11
	541	137.93	127.376	126.712	115.21	136.46	137.53
	541.5	136.969	126.865	125.78	113.89	136.17	137.34
	542	136.166	126.987	125.281	114.27	136.5	136.29
	542.5	134.092	127.5	125.177	113.94	134.68	137.29
	543	133.886	127.044	124.952	113.77	134.54	136.5
	543.5	134.355	127.668	124.529	114.3	134.11	136.71
	544	134.292	128.046	124.906	115.46	134.51	137.87
	544.5	134.528	127.911	124.742	115.14	134.93	137.55
	545	134.376	128.215	124.22	115.73	134.47	136.95
	545.5	135.067	127.755	124.284	114.12	133.72	137.27
	546	134.729	128.469	126.278	113.26	133.54	137.52
	546.5	135.945	127.553	125.603	114.22	132.34	138.41
	547	137.536	127.295	125.991	114.58	134.03	137.16
	547.5	137.347	126.838	126.36	114.55	133.83	137.9
	548	137.742	126.793	126.665	114.86	135.18	138.81
	548.5	138.246	127.011	126.061	114.31	134.21	137.69
	549	138.507	126.738	125.872	113.96	133.28	138.61
	549.5	138.243	126.993	125.372	114.13	134.54	139.07
	550	137.278	126.661	125.308	114.35	135.08	138.06
	550.5	137.757	126.556	124.215	115.18	135.57	138.15
	551	137.229	127.471	124.762	115.74	136.59	138.26
	551.5	136.958	128.162	124.513	116.49	136.56	139.17
	552	137.148	128.301	124.312	116.66	136.29	139.33
	552.5	137.16	127.744	123.702	116.39	135.97	137.79
	553	137.172	127.443	124.355	116.84	136.01	137.98
	553.5	135.814	127.801	124.744	117.22	136.09	137.61
	554	136.528	127.031	125.593	116.19	136.21	136.41
	554.5	137.107	126.513	125.893	117.35	135.9	136.41
	555	136.387	125.867	125.554	117.86	135.98	136.66
	555.5	136.143	124.939	126.24	117.54	135.8	135.68
	556	137.205	124.03	126.327	116.38	135.44	134.89
	556.5	136.285	124.257	125.907	116.61	136.92	134.75
	557	136.449	123.907	127.099	117	135.75	134.73
	557.5	136.643	123.438	127.043	117.09	135.82	135.61
	558	138.17	123.742	126.236	116.13	135.9	136.93
	558.5	138.176	123.836	125.585	116.5	134.21	137.61
	559	137.62	123.956	125.837	115.84	133.62	137.41
	559.5	137.984	124.505	125.709	116.44	133.57	137.77
	560	138.373	126.006	125.416	115.17	132.44	137.68
	560.5	137.404	126.729	125.816	116.01	132.33	138.04
	561	139.209	126.516	126.632	115.74	131.07	137.21
	561.5	138.636	126.957	126.056	117.07	131.04	136.44
	562	138.408	127.309	125.153	116.31	131.33	136.21
	562.5	137.665	127.025	125.896	117.27	132.57	135.54
	563	137.518	126.721	125.991	118.24	133.44	134.77
	563.5	137.96	126.963	126.023	117.23	133.72	134.75
	564	138.183	127.055	125.612	116.14	133.76	134.63
	564.5	138.07	126.483	125.621	116.7	134.04	134.82
	565	138.214	125.69	125.461	116.57	133.94	134.4
	565.5	137.701	126.165	125.442	115.87	134.38	136.14
	566	137.416	126.128	124.158	114.2	136.17	137.79
	566.5	137.371	127.049	124.212	114.02	136.21	136.62
	567	137.608	127.095	124.394	114.43	135.73	135.44
	567.5	136.655	127.421	124.461	113.98	136.1	135.73
	568	136.158	126.398	123.894	115.22	135.5	135.83
	568.5	135.391	125.806	124.85	116.9	135.73	136.62
	569	135.564	125.88	124.517	116.68	134.82	136.71
	569.5	135.317	126.752	124.117	116.21	136.02	137.23
	570	134.692	125.994	123.325	117.03	137.27	135.83
	570.5	134.39	125.34	124.914	117.63	136.2	135.93
	571	134.358	124.686	124.451	118.36	135.41	136.52
	571.5	133.081	124.527	124.551	117.83	136.48	137.45
	572	133.391	124.075	124.121	117.17	136.25	137.7
	572.5	133.343	124.438	123.786	116.78	136.12	139.05
	573	133.733	125.391	123.678	115.46	135.44	137.78
	573.5	133.621	125.408	123.044	116.48	136.75	138.08
	574	133.689	124.83	123.676	118.53	134.71	138.57
	574.5	133.682	125.598	124.242	117.81	133.71	138.84
	575	134.386	126.544	123.893	117.6	134.03	138.52
	575.5	134.488	126.664	125.377	116.43	135.15	138.49
	576	135.238	126.415	124.073	116.62	132.86	138.47
	576.5	135.594	126.416	124.799	116.22	132.96	137.56
	577	135.154	126.186	125.548	116.46	132.52	137.2
	577.5	134.79	125.266	125.155	116.94	132.11	137.97
	578	134.26	124.337	125.503	116.04	131.66	137.79
	578.5	133.647	123.203	125.349	113.44	133.66	138.1
	579	134.472	123.316	124.88	114.92	133.77	137.77
	579.5	134.564	122.828	124.218	115.56	134.2	137.6
	580	134.219	122.716	123.921	115.95	134.18	137.91
	580.5	135.409	122.203	124.677	116.17	135.5	138.35
	581	135.557	122.541	124.599	116.52	135.67	138.72
	581.5	136.989	123.151	124.522	117.2	137.29	137.67
	582	137.337	123.293	124.982	116.42	137.99	137.1
	582.5	137.318	123.942	124.541	116.04	138.19	137.51
	583	136.719	125.249	124.178	117.15	137.62	136.27
	583.5	136.061	124.744	125.28	116.79	137.66	136.21
	584	136.614	123.998	125.551	117.31	137.12	135.56
	584.5	136.231	123.296	125.22	117.53	136.26	135.09
	585	135.338	124.059	125.44	117.36	135.58	133.65
	585.5	135.541	123.899	124.327	118.06	135.38	133.9
	586	135.117	124.926	123.161	116.88	134.72	134.33
	586.5	134.508	124.903	122.539	117.99	135.18	134.04
	587	134.595	125.252	123.708	117.57	134.87	134.15
	587.5	135.672	125.195	122.849	117.01	133.7	133.94
	588	136.146	125.455	122.313	116.17	132.59	134.5
	588.5	135.355	125.817	122.006	114.5	133.23	135.25
	589	135.814	126.526	121.556	114.04	134.52	135.44
	589.5	135.523	126.549	121.261	113.75	134.29	135.6
	590	135.506	126.375	122.527	113.51	134.58	135.19
	590.5	134.227	125.855	123.262	113.06	135.25	134.87
	591	135.137	125.163	123.095	112.14	135.18	135.35
	591.5	135.637	124.843	122.894	113.11	135.76	134.44
	592	135.15	124.673	123.993	113.87	136.87	135.1
	592.5	134.866	124.413	125.16	114.92	138.21	134.46
	593	135.125	124.231	129.73	115.15	136.77	134.1
	593.5	134.959	124.201	131.801	114.86	135.79	134.78
	594	135.99	124.301	136.167	115.48	136.14	135.6
	594.5	135.409	124.179	140.552	114.45	135.16	136.91
	595	135.706	124.302	148.625	114.99	134.84	137.02
	595.5	135.128	125.169	159.77	115.39	133.89	136.78
	596	135.111	125.047	171.07	115.58	134.19	137.57
	596.5	135.673	125.509	187.64	115.37	134.71	137.97
	597	135.385	124.839	206.43	115.42	134.4	136.92
	597.5	135.828	124.847	222.15	115.86	135.86	136.74
	598	136.086	124.87	244.38	116.36	135.85	135.63
	598.5	135.239	125.125	266.19	116.58	135.17	134.18
	599	135.494	125.497	286.73	118.03	136.18	133.31
	599.5	136.094	124.845	305.34	118.91	135.38	133.98
	600	136.178	125.438	320.81	118.23	135.76	134.14
	600.5	136.074	125.86	336.56	118.57	135.02	133.78
	601	136.183	125.954	347.6	117.43	133.74	132.47
	601.5	137.483	132.191	356.22	115.64	133.48	134.6
	602	137.216	141.999	366.45	115.19	134.94	134.1
	602.5	139.164	152.401	375.96	116.08	142.59	134.33
	603	139.902	163.38	382.63	119.99	159.91	135.6
	603.5	140.124	177.92	394.08	137.28	186.84	146.25
	604	141.216	195.17	404.48	165.67	229.96	171.24
	604.5	144.738	213.34	417.44	203.21	275.65	203.6
	605	154.36	234.6	430.7	244.18	320.83	241.33
	605.5	166.405	256.95	441.54	289.26	367.78	283.65
	606	181.6	277.2	453.35	336.1	415.32	324.44
	606.5	200.24	295.34	462.83	383.27	457.62	365.05
	607	219.9	314.67	467.18	430.16	491.02	403.11
	607.5	243.22	335.37	475.94	474.3	514.87	442.69
	608	269.45	355.76	480.63	504.14	527.46	472.79
	608.5	296.02	374.88	482.78	521.17	527.06	488.01
	609	320.63	392.59	484.93	531.28	522.95	497.98
	609.5	340.99	408.86	483.69	535.76	520.43	501.09
	610	359.55	423.49	484.33	537.54	518.02	504.29
	610.5	373.56	434.68	482.83	536.69	516.23	506.34
	611	385.84	443.3	484.06	534.46	514.42	508.18
	611.5	395.71	450.77	485.05	529.18	515.36	513.24
	612	404.62	453.98	483.53	523.14	518.09	516.32
	612.5	410.34	456.2	480.92	517.86	522.72	517.57
	613	416.59	457.44	479.46	515.87	525.27	518.49
	613.5	422.09	458.11	479	510.87	530.9	516.51
	614	425.86	458.27	478.63	507.93	534.57	514.01
	614.5	428.89	458.22	477.04	503.31	539.59	511.23
	615	432.38	458.49	477.26	501.21	541.71	505.83
	615.5	433.51	462.94	476.28	498.41	547.13	504.87
	616	435.9	463	478.42	495.78	553.32	500.26
	616.5	434.31	465.91	478.15	496.19	556.12	497.72
	617	435.17	467.21	478.2	494.68	558.72	494.21
	617.5	435.02	466.87	479.56	488.85	559.53	489.78
	618	434.4	469.8	477.94	485.73	555.39	487.66
	618.5	433.16	469.85	478.87	481.82	555.42	487.82
	619	432.37	470.66	479.7	480.04	548.89	482.99
	619.5	430.78	471.01	479.19	476.44	545.54	482.65
	620	430.46	467.6	479.07	473.39	541.28	479.18
	620.5	429.03	467.99	477.9	471.61	533.5	474.81
	621	430.41	469.11	478.19	468.11	528.51	469.17
	621.5	428.68	468	476.39	466.13	523.71	465.19
	622	425.38	469.56	476.65	466.22	518.85	462.18
	622.5	423.27	468.11	477.42	463.42	515.51	458.63
	623	421.96	467.75	475.53	462.35	508.73	454.53
	623.5	420.44	466.5	473.12	457.91	504.12	450.96
	624	420.89	465.34	472.97	456.33	499.7	445.94
	624.5	419.86	467.39	471.72	453.07	493.42	440.18
	625	418.58	467.27	470.78	449.63	490.2	438.04
	625.5	418.6	465.79	467.93	445.94	484.02	435.04
	626	418.7	465.69	468.83	442.7	477.09	432.47
	626.5	418.03	462.92	468.13	438.29	470.7	427.81
	627	417.47	462.12	466.01	436.68	464.2	423.61
	627.5	415.1	459.86	466.85	433.21	459.7	419.03
	628	415.42	457.85	468.07	432.77	454.55	414.71
	628.5	414.4	458.1	468.06	430.36	447.62	413.44
	629	413.42	454.77	465.77	426.51	443.42	412.34
	629.5	413.29	454.19	464.86	425.26	437.48	408.71
	630	411.2	452.73	465.64	423.54	434.03	404.19
	630.5	408.9	452.52	466.27	419.65	429.86	400.82
	631	406.92	454.47	464.5	417.82	425.86	397.32
	631.5	407.48	451.38	464.28	413.64	423.2	392.52
	632	408.1	451.65	462.46	412.61	416.56	390.15
	632.5	404.91	453.1	461.83	409.31	411.2	388.23
	633	401.78	453.2	458.87	405.22	403.87	382.23
	633.5	401.9	452.09	458.62	404.51	399.01	378.13
	634	399.41	450.31	457.28	402.39	395.36	374.91
	634.5	397.89	450.34	455.33	396.7	388.61	374.39
	635	396.71	449	453.2	394.1	381.95	369.48
	635.5	396.09	448.92	453.41	391.76	374.67	366.68
	636	395.03	448.93	451.47	389.55	369.83	364.79
	636.5	392.82	446.95	449.28	385.06	365.44	359.95
	637	391.47	444.93	451.15	380.67	359.96	356.57
	637.5	390.05	441.7	450.09	374.97	356.73	353.64
	638	386.43	440.39	450.56	371.01	349.77	349.99
	638.5	384.25	438.08	449.47	364.95	342.84	346.9
	639	381.36	435.17	447.54	363.09	337.36	342.85
	639.5	382	434.6	446.22	359.92	333.53	339.8
	640	380.9	430.77	444.93	355.05	330.05	336.76
	640.5	378.99	429.98	445.44	351.74	323.82	332.31
	641	378.78	429.23	445.44	349.03	319.94	330.17
	641.5	376.97	428.12	441.63	345.98	317.78	325.52
	642	375.83	427.92	440.14	343.26	314.33	321.29
	642.5	376.02	425.95	437.24	340.01	310.52	317.94
	643	375.09	424.84	433.73	337.49	306.65	313.89
	643.5	375.39	424	433.56	331.46	304.15	312.02
	644	370.64	423.37	433.7	328.11	300.11	311.41
	644.5	370.11	421.34	433.33	323.31	295.95	308.47
	645	369.08	422.81	431.95	318.38	290.61	307.71
	645.5	367.33	422.22	430.47	313.29	285.71	304.15
	646	366.23	421.16	428.83	311.16	281.3	301.34
	646.5	364.46	417.61	429.31	307.65	275.9	299.74
	647	361.37	418.58	429.09	303.12	271.82	296.87
	647.5	360.09	419.71	430.35	299.68	267.9	293.25
	648	356.19	418.71	428.6	299.46	263.92	288.67
	648.5	356.39	414.15	426.33	295.87	259.61	284.9
	649	353.02	412.55	421.43	295.52	255.66	282.77
	649.5	351.22	407.97	418.06	292.95	253.13	277.95
	650	349.05	405.44	415.83	288.65	249.19	276.03
	650.5	348.11	403.21	413.1	282.35	245.35	274.37
	651	345.67	403.02	410.55	280.17	242.12	272.65
	651.5	344.5	401.39	408.28	275.68	237.81	269.13
	652	342.96	400.12	407.72	272.1	234.44	267.31
	652.5	342.37	398.65	405.39	267.14	229.83	262.27
	653	340.74	397.95	402.51	263.79	227.13	259.39
	653.5	341.55	397.46	404.15	259.11	225.99	255.92
	654	339.35	397.99	402.95	255.53	223.24	253.81
	654.5	337.01	397.82	402.58	254.46	220.8	249.95
	655	332.95	397.48	403.34	252.74	218.28	246.66
	655.5	332.56	396.52	401.68	248.84	217.3	243.21
	656	332.13	394.97	400.53	246.95	215.66	240.63
	656.5	329.77	391.6	399.28	244.67	213.92	238.89
	657	328.28	390.7	398.43	241.79	212.62	239.26
	657.5	325.9	389.42	398.02	237.65	211.58	237.52
	658	322.67	386.67	395.77	235.24	208.85	236.69
	658.5	319.38	383.12	395.92	232.87	206.9	236.46
	659	317.95	381.02	393.12	229.59	205.79	235.89
	659.5	319.68	381.02	390.29	228.4	203.97	234.29
	660	319.17	380.35	391.14	226.58	201.16	231.44
	660.5	314.79	377.78	389.12	224.21	199.46	229.65
	661	312.46	376.17	386.57	221.4	197.13	229.05
	661.5	309.82	374.29	384.97	218.8	196.24	227.53
	662	308.32	371.91	381.56	215.63	194.1	224.15
	662.5	306.75	373.17	379.87	213.55	191.8	222.39
	663	304.99	373.29	377.16	212.14	191.55	220.47
	663.5	302.48	373.09	376.72	209.98	188.92	216.93
	664	298.98	370.68	376.18	207.27	187.55	213.31
	664.5	295.66	368.3	374.02	204.25	186.62	213.19
	665	295.7	367.89	373.25	203.61	185.65	212.68
	665.5	296.01	366.76	371.61	200.51	185.52	209.39
	666	296.75	364.53	371.75	200	184.11	206.95
	666.5	296.04	365.07	372.5	200.61	183.5	207.46
	667	294.12	361.69	369.94	199.14	185.04	205.38
	667.5	293.53	360.87	368.46	197.06	183.23	202.06
	668	292.85	358.23	367.44	195.17	183.58	201.7
	668.5	291.41	356.24	366.28	192.74	182.57	202.03
	669	288.8	356.2	362.8	193.16	181.41	201.93
	669.5	287.23	355.2	361.59	191.83	181.21	200.43
	670	284.42	354.46	359.38	191.07	180.45	201
	670.5	281.23	353.83	357.77	188.26	181.23	200.4
	671	278.18	351.81	356.23	186.03	180.34	199.22
	671.5	276.38	350.45	356.14	184.63	176.99	198.32
	672	274.23	346.88	354.77	184.26	176.85	197.98
	672.5	273.69	346.02	352.26	182.56	175.06	198.42
	673	273.01	343.31	351.4	180.66	175.19	198.14
	673.5	271.92	341.38	351.57	178.72	174.11	195.05
	674	271.07	338.07	350.86	177.51	174.24	194.29
	674.5	270.27	335.13	350.1	177.34	173.46	193.03
	675	268.76	332.45	348.43	177.29	171.44	191.94
	675.5	267.9	330.6	347.78	177.76	170.94	190.95
	676	267.54	328.88	346.26	176.27	169.47	190.68
	676.5	266.93	327.46	345.29	174.68	167.57	190.2
	677	263.98	326.31	344.56	174.35	167.65	188.31
	677.5	262.98	326.1	342.59	174.34	165.78	186.29
	678	261.18	324.72	340.82	172.53	166.4	185.62
	678.5	258.75	324.21	337.18	170.95	165.5	184.71
	679	257.44	324.15	335.24	169.96	164.96	183.17
	679.5	254.94	322.4	333.75	168.66	165.52	183.45
	680	254.22	320.36	331.22	165.78	164.34	182.72
	680.5	253.71	318.63	330	164.13	166.15	181.72
	681	250.16	316.72	328.62	162.63	166.47	181.33
	681.5	248.86	314.77	325.32	160.37	164.82	181.81
	682	247.13	313.92	322.69	159.59	163.9	182.45
	682.5	246.92	311.21	320.84	159.47	161.79	182.49
	683	244.96	309.68	320	158.37	161.63	182.38
	683.5	243.2	307.49	317.68	157.19	160.75	182.01
	684	243.92	307.16	316.9	156.86	159.82	180.56
	684.5	241.33	306.65	315.41	158.68	159.22	179
	685	240.62	305.53	313.33	159.98	158.84	178.69
	685.5	241.46	304.24	311.65	160.21	159.66	179.24
	686	241.02	303.26	311.82	158.7	160.25	177.54
	686.5	238.17	300.08	310.09	158.43	161.5	176.51
	687	237.51	300.05	308.55	158.71	162.28	177.61
	687.5	237	298.8	307.83	158.25	161.65	177.48
	688	235.58	297.44	306.93	158.7	161.12	177.06
	688.5	232.69	295.63	304.17	158.2	161.87	175.81
	689	232.56	293.63	302.79	156.81	160.86	175.81
	689.5	230.55	292.54	301.51	154.55	160.12	174.95
	690	227.61	291.58	299.45	153.95	157.83	172.72
	690.5	225.89	288.12	298.07	154.4	158.1	172.05
	691	225.17	287.68	295.47	152.09	156.82	172.28
	691.5	224.03	283.62	293.72	150.43	156.45	170.28
	692	223.5	281.36	292.32	151.25	155.7	169.05
	692.5	222.42	281.23	290.98	151.56	156.62	168.86
	693	222.13	278.8	290.09	150.95	156.53	170.22
	693.5	220.98	276.64	288.2	149.37	156.03	171.31
	694	218.41	275.59	286.59	149	156.48	170.13
	694.5	218.92	274.82	283.85	148.38	156.2	170.34
	695	218.38	273.67	281.3	149.28	155.72	169.7
	695.5	218	271.65	281.6	150.83	155.98	170.01
	696	215.09	271.96	279.99	150.7	156.6	170.09
	696.5	213.56	271.99	277.86	148.95	156.7	170.62
	697	212.9	268.54	276.48	146.97	157.12	171.35
	697.5	211.9	267.58	274.22	145.88	155.01	170.56
	698	210.26	267.65	273.46	145.47	154.58	170.3
	698.5	209.46	266.84	271.12	144.94	153.64	171.15
	699	207.95	265.54	271.07	145.02	154.62	170.66
	699.5	207.39	265.53	271.44	143.97	154.82	172.33
	700	205.23	262.97	269.88	142.84	154.07	170.5
	700.5	205.35	262.41	268.89	141.36	153.03	170.86
	701	205.34	261.74	268.43	141.36	151.98	170.43
	701.5	204.86	261.46	268.64	140.7	150.2	168.87
	702	204.19	261.16	267.33	140.63	150.35	168.07
	702.5	203.44	258.86	263.91	141.2	151.08	166.33
	703	202.13	256.19	261.8	141.03	150.2	166.54
	703.5	202.56	253.62	261.09	140.55	150.49	167.03
	704	203.4	251.54	259.4	139.42	148.25	165.64
	704.5	203.25	251.76	258.67	140.72	148.41	164.31
	705	202.64	249.17	256.99	140.66	148.12	163.57
	705.5	201.18	247.53	253.97	139.43	147.87	164.03
	706	200.14	245.29	249.73	138.92	148.67	163.46
	706.5	199.95	242.83	246.94	139.03	148.19	162.69
	707	199.27	242.34	247.16	138.64	148.19	163.05
	707.5	199.65	241.33	247.13	138.74	148.99	162.71
	708	198.02	239.43	245.09	139.1	148.64	162.35
	708.5	194.95	239.16	243.09	138.65	149.73	162.53
	709	194.4	237.72	240.71	136.6	149.76	163.7
	709.5	194.63	238.06	238.47	136.48	149.56	162.91
	710	191.75	235.8	237	136.89	151.28	161.09
	710.5	190.54	233.51	236.92	136.74	150.73	161.91
	711	189.26	233.37	236.98	136.52	150.58	162.52
	711.5	188.25	230.43	235.12	135.52	150.71	162.37
	712	187.37	229.4	232.4	134.19	151.09	161.26
	712.5	186.71	228.51	231.39	131.95	151.27	160.9
	713	186.44	226.52	229.63	132.37	152.17	160.24
	713.5	185.47	224.58	227.87	131.04	153.33	161.29
	714	184.86	222.89	226.88	131.15	153.46	160.4
	714.5	185.55	222.22	226.85	130.84	153.25	159.86
	715	184.91	224.38	225.84	130.85	153.12	159.17
	715.5	184.2	223.05	226.18	129.56	153.44	159.12
	716	184.56	223.88	226.12	129.04	152.52	157.61
	716.5	183.33	223.31	225.11	128.94	151.92	157.41
	717	182.93	222.01	223.92	128.05	150.02	156.34
	717.5	182.71	220.39	222.55	129.26	148.38	157.18
	718	182.77	218.88	222	130.47	147.18	156.03
	718.5	180.5	216.4	220.91	129.46	147.1	155.74
	719	180.56	214.41	219.28	129.35	145.01	155.01
	719.5	180.49	211.62	217	131.07	144.47	155.06
	720	180.47	210.83	214.92	132.47	143.82	154.21
	720.5	180.26	208.96	213.63	132.46	144.63	153.99
	721	180.93	206.51	213.02	133.74	144.47	154.12
	721.5	179.34	206.94	211.31	135.74	144.81	154.07
	722	179.89	205.48	211.38	134.32	145.42	152.62
	722.5	178.03	204.74	209.98	133.83	145.14	152.9
	723	178.84	204.73	210.01	134.89	144.23	154.25
	723.5	178.91	203.84	209.94	135.76	145.01	155.55
	724	178.57	202.26	209.9	134.12	145.57	155.59
	724.5	177.23	200.47	208.54	132.63	146.06	155.1
	725	176.07	199.65	207.27	133.48	144.68	157.22
	725.5	174.15	199.49	207.15	132.3	144.46	156.35
	726	174.22	197.05	206.73	130.88	144.1	156.47
	726.5	172.36	198.54	206.47	130.71	143.09	156.62
	727	173.47	198.62	204.74	130.67	142.12	154.78
	727.5	171.81	197.37	204.23	130.36	142.52	153.62
	728	171.32	196.97	201.34	128.55	142.76	153.36
	728.5	170.28	196.75	200	127.66	141.29	152.89
	729	171	196.82	199.68	127.57	140.85	152.17
	729.5	170.46	195.77	198.96	127.33	141.92	151.08
	730	170.67	195.58	197.35	127.35	141.17	150.72
	730.5	170.97	195.02	197.47	128.39	140.82	150.93
	731	171.29	193.16	194.72	128.86	140.92	150.13
	731.5	170.53	192.11	194.49	128.85	141.75	151.27
	732	170.45	190.89	191.96	129.3	141.41	151.4
	732.5	169.216	190.5	192.24	130.06	140.53	152.04
	733	168.525	189.8	190.84	131.19	141.72	152.7
	733.5	166.984	188.92	189.39	132.24	142.15	154.44
	734	167.72	188.72	188.94	131.06	142.04	154.19
	734.5	167.302	188.06	189.02	132.33	141.2	154.17
	735	166.007	186.85	187.1	132.48	142.75	154.29
	735.5	164.793	185.26	186.98	132.11	143.12	154.76
	736	164.164	183.64	188.17	132.02	143.29	154.94
	736.5	164.276	183.55	189.35	131.02	144.38	153.9
	737	163.484	182.37	187.92	130.05	144.71	153.18
	737.5	163.491	181.68	189.21	129.18	145.12	151.74
	738	163.933	180.79	188.5	128.35	144.57	150.93
	738.5	161.917	180.56	188.15	129.15	143.8	150.19
	739	161.689	179.59	187.45	128.96	145.3	150.76
	739.5	161.353	179.3	187.03	128.04	144.78	149.7
	740	161.271	178.61	186.89	126.97	144.78	149.69
	740.5	161.763	178.97	184.31	127.52	144.3	149.44
	741	160.664	178.73	183.33	128.35	143.65	149.47
	741.5	160.759	177.67	184.15	129.87	143.43	149.02
	742	161.34	177.63	182.83	129.19	142.53	149.19
	742.5	161.853	178.4	182.16	129.46	141.76	148.02
	743	163.079	177.64	181.17	128.74	142.12	147.95
	743.5	163.999	177.3	180.22	126.57	141.11	147.04
	744	164.476	175.99	179.46	126.68	140.48	147.37
	744.5	163.879	175.17	178.32	127.68	140.79	147.41
	745	162.803	174.55	178.21	127.38	139.83	146.77
	745.5	163.529	173.6	177.07	126.75	139.69	146.9
	746	163.496	174.25	176.82	125.79	139.97	147.58
	746.5	162.777	173.8	176.09	125.44	140.02	146.88
	747	161.629	171.32	175.99	124.93	140.37	147.58
	747.5	161.127	171.35	174.11	124.41	141.31	148.38
	748	160.724	170.2	173.28	124.55	141.94	148.45
	748.5	160.807	170.49	172.54	122.98	141.4	148.37
	749	160.839	170.59	172.89	123.19	140.88	146.92
	749.5	160.76	170.56	172.46	123.66	141.74	146.97
	750	159.556	170.33	173.8	123.73	141.53	148.11
	750.5	160.667	169.32	172.73	124.5	141.72	147.26
	751	160.474	168.76	172.06	124.72	141.54	147.83
	751.5	160.799	168.82	171.32	125.69	141.99	147.99
	752	159.389	167.96	172.34	126.51	141.47	147.96
	752.5	158.114	168.33	173.07	127.4	141.99	149.36
	753	157.98	168.52	172.22	129.22	142.4	148.57
	753.5	157.898	168.54	171.54	128.38	142.94	149.34
	754	157.676	167.69	171.49	127.52	143.13	148.93
	754.5	157.756	166.08	168.58	127.54	142.55	147.45
	755	157.01	164.95	168.39	126.1	141.69	147.95
	755.5	156.257	163.72	167.92	126.54	142.21	147.29
	756	155.288	162.23	167.5	125.59	142.12	146.56
	756.5	155.944	161.7	166.18	125.15	141.13	145.39
	757	155.87	160.3	164.81	125.01	140.68	143.98
	757.5	155.159	159.989	165.74	124.67	140.81	145.19
	758	153.42	160.13	164.73	124.43	141.06	144.85
	758.5	153.964	159.549	164.57	123.89	141.61	144.94
	759	153.69	160.14	164.91	124.45	141.21	145.39
	759.5	152.707	160.44	164.72	124.48	141.2	144.22
	760	152.924	160.74	165.5	125.5	141.9	145.13
	760.5	153.693	161.57	165.63	125.23	141.47	145.74
	761	152.86	160.7	165.7	126.55	142.44	145.97
	761.5	152.633	160.7	166.3	126.06	142.01	145.04
	762	152.187	159.357	164.94	126.1	142.46	143.83
	762.5	153.724	159.361	165.4	126.57	140.87	144.85
	763	153.972	159.828	164.78	126.92	139.49	145.79
	763.5	153.903	158.876	164.29	125.59	140.28	146.2
	764	154.358	159.109	164.37	126.14	140.67	145.6
	764.5	154.277	159.253	163.1	125.44	139.89	145.35
	765	153.091	158.713	162.29	126.58	140.66	145.91
	765.5	154.006	158.887	161.39	125.4	140.16	144.97
	766	153.834	157.736	160.84	125.38	140.33	145.48
	766.5	153.66	158.093	160.18	125.56	139.36	146.26
	767	153.387	156.629	159.49	125.41	140.11	146.01
	767.5	152.406	154.839	158.48	125.78	140.33	144.04
	768	152.604	155.44	159.27	126.78	140.64	143.75
	768.5	151.325	154.781	158.28	126.78	141.93	144.7
	769	151.708	155.008	157.85	126.71	142.33	144.47
	769.5	152.766	153.928	158.09	125.14	141.88	143.31
	770	152.756	152.729	157.64	124.61	142.75	144.75
	770.5	152.762	152.64	156.97	124.43	143.2	144.93
	771	152.508	152.911	158.22	124.52	144.42	144.9
	771.5	152.456	153.059	157.49	124.3	144.76	143.96
	772	152.082	153.571	159.03	124.63	146.57	144.61
	772.5	151.942	153.425	158.58	123.85	146.6	143.74
	773	153.088	153.805	158.1	124.33	145.25	144.53
	773.5	152.55	152.184	158.3	123.61	144.5	143.82
	774	150.894	152.811	157.15	124.35	145.22	144.26
	774.5	150.535	153.882	158.39	124.59	143.35	144.41
	775	150.855	152.872	157.91	124.58	142.81	144.88
	775.5	150.624	152.474	157.2	125.15	142.25	144.38
	776	150.13	152.473	156.76	124.79	141.72	145.23
	776.5	150.032	151.962	154.45	123.7	140.47	144.8
	777	149.984	151.774	154.15	124.1	140.62	145.38
	777.5	149.506	150.534	153.5	122.72	140.08	144.01
	778	149.589	150.872	153.49	123.71	139.55	143.5
	778.5	150.443	150.83	154.02	124.04	138.75	144.16
	779	150.213	150.035	153.41	124.44	139.07	142.8
	779.5	148.857	150.801	154.22	124.81	139.86	142.14
	780	149.502	150.601	153.46	123.44	139.32	142.76
	780.5	149.209	149.277	154.55	123.53	139.55	141.11
	781	149.694	149.234	156.04	123.63	138.34	141.65
	781.5	149.634	148.147	155.07	122.67	138.1	142.05
	782	149.549	147.493	155.18	122.13	138.68	143.26
	782.5	149.16	147.211	153.5	120.54	139.16	143.96
	783	148.418	146.607	152.84	120.25	138.45	143.1
	783.5	148.632	145.872	152.04	119.14	138.95	144.08
	784	149.412	145.889	150.43	119.27	138.71	143.91
	784.5	148.153	146.739	150.43	119.98	139.02	141.99
	785	148.553	147.052	148.77	120.12	139.82	142.41
	785.5	147.452	147.003	147.849	120.55	141.05	143.05
	786	146.936	147.969	147.614	120.89	140.74	141.99
	786.5	146.483	148.293	146.543	121.99	140.35	141.34
	787	146.155	148.041	147.608	122.13	140.36	141.11
	787.5	146.228	148.365	148.503	121.47	141.39	140.02
	788	144.971	149.001	148.54	120.84	142.03	139.08
	788.5	144.944	148.418	149.184	121.42	140.63	139.52
	789	145.355	147.798	148.666	120.64	140.6	141.25
	789.5	145.215	148.081	148.815	120.07	140.01	140.95
	790	145.801	147.582	148.367	120.23	139.72	140.42
	790.5	146.664	146.397	148.331	120.11	140.42	140.69
	791	147.217	146.711	149.261	119.73	140.54	139.99
	791.5	147.91	146.452	149.453	120.74	139.91	140.43
	792	148.031	146.094	148.127	121.61	140.14	141.08
	792.5	147.946	145.205	147.399	123	139.88	141.97
	793	148.007	145.678	146.217	121.61	140.7	141.68
	793.5	148.246	144.21	146.556	122.46	141.05	140.01
	794	147.615	144.18	147.146	122.93	140.46	140.3
	794.5	147.939	145.286	146.333	122.68	139.76	140.42
	795	147.542	145.553	146.853	122.21	139.79	140.9
	795.5	146.418	144.6	146.637	123.03	139.74	140.68
	796	145.333	144.278	145.044	122.37	140.21	141.4
	796.5	145.884	144.126	145.486	121.24	140.58	141.58
	797	146.032	144.951	144.48	120.8	140.54	139.97
	797.5	145.262	144.706	144.131	121.6	140.94	140.23
	798	145.619	144.843	143.395	120.28	139.68	140.01
	798.5	146.299	144.65	143.31	120.12	139.77	139.99
	799	144.912	144.154	144.287	118.96	140.82	139.31
	799.5	144.689	144.092	144.085	119.67	140.19	138.38
	800	144.753	144.485	143.6	120.45	140.01	139.36
	800.5	144.943	144.073	144.223	120.65	140.65	139.13
	801	143.464	143.729	143.241	121.54	139.54	138.91
	801.5	143.235	142.269	144.026	121.56	139.82	140.32
	802	143.708	142.905	144.482	122.2	139.26	140.56
	802.5	143.559	143.479	144.431	122.5	140.15	141.03
	803	143.178	143.401	143.409	121.65	139.9	141.96
	803.5	144.007	142.68	142.721	121.11	138.78	142.4
	804	143.679	142.155	141.991	120.8	138.45	142.97
	804.5	144.62	142.47	140.892	120.07	138.73	143.05
	805	144.973	142.304	141.267	119.9	137.76	141.73
	805.5	145.456	142.618	141.886	120.08	138.32	142.2
	806	144.562	143.139	142.315	119.91	138.37	141.44
	806.5	144.12	142.709	142.883	119	139.33	140.95
	807	143.274	142.446	142.826	119.55	140.12	141.6
	807.5	143.537	142.298	143.177	120.21	140.74	140.99
	808	143.206	143.01	143.513	120.86	140.49	141.4
	808.5	143.14	142.431	144.106	120.9	140.78	141.44
	809	142.773	141.732	144.729	119.95	140.58	141.35
	809.5	141.54	142.248	144.458	119.7	141.02	142.3
	810	141.151	141.93	144.24	117.93	140.7	141.78
	810.5	142.119	141.57	142.708	118.91	141.05	142.69
	811	142.31	141.44	141.932	117.87	140.63	141.97
	811.5	142.357	141.866	142.616	118.47	140.27	141.15
	812	141.479	140.888	142.125	119.63	139.49	141.71
	812.5	141.022	140.275	141.652	120.18	140.32	140.9
	813	140.634	141.016	140.491	120.09	140.76	140.69
	813.5	139.48	140.279	140.4	120.4	141.06	139.71
	814	138.982	139.17	140.508	120.24	141.83	139.76
	814.5	138.921	139.108	139.809	120.73	142.07	139.1
	815	139.707	139.422	141.252	120.59	141.1	138.11
	815.5	139.105	138.004	141.063	121.77	140.64	139.1
	816	138.986	136.538	140.458	121.57	140.56	138.75
	816.5	139.655	137.053	141.208	119.98	141.28	139.31
	817	140.228	136.8	141.238	119.52	141.07	139.68
	817.5	140.974	136.307	141.87	119.95	141.98	138.93
	818	141.811	136.609	142.495	119.13	141.97	139.87
	818.5	143.54	137.421	141.142	119.79	142.1	139.15
	819	143.783	136.728	141.783	120.59	142.1	140.07
	819.5	143.369	136.195	140.77	119.75	143.34	141.15
	820	144.115	136.729	140.74	119.55	142.93	142.23
	820.5	144.643	136.953	140.462	118.26	142.86	143.79
	821	143.783	136.06	139.279	118.97	142.12	142.07
	821.5	143.795	136.19	138.462	118.57	143.33	141.73
	822	144.43	136.656	137.83	119.98	141.38	142.44
	822.5	144.336	136.663	137.205	121.09	141	142.82
	823	143.945	136.323	137.815	121.08	140.91	143.27
	823.5	143.247	136.708	137.415	120.39	141.48	142.03
	824	142.813	136.501	137.433	120.54	140.83	141.01
	824.5	142.753	137.685	137.684	119.4	141.78	139.62
	825	142.303	137.326	137.573	119.19	141.85	138.97
	825.5	143.532	137.682	138.144	119.56	142.7	139.18
	826	143.294	137.486	138.735	121.24	141.85	137.86
	826.5	142.209	137.138	139.17	119.71	142.16	137.51
	827	142.369	137.461	137.993	119.75	142.36	136.74
	827.5	142.271	138.389	138.067	119.08	141.6	135.92
	828	142.905	138.38	137.244	119.38	141.78	136.76
	828.5	143.116	138.123	138.264	120.08	140.87	136.79
	829	142.985	137.031	137.726	121.06	141.11	135.58
	829.5	142.518	137.609	138.25	122.17	142.93	136
	830	141.415	137.661	138.374	122.28	144.24	135.32
	830.5	141.249	136.722	137.942	120.96	143.55	135.47
	831	141.257	137.184	137.089	121.72	144.25	136.1
	831.5	141.064	136.504	138.355	121.97	144.13	135.92
	832	140.682	135.22	138.444	122.36	144.33	136.68
	832.5	139.658	134.492	139.599	122.98	143.9	136.76
	833	139.059	134.668	138.998	121.19	143.95	137.47
	833.5	138.732	134.949	138.958	121.02	143.14	138.75
	834	138.496	135.141	138.594	121.36	142.05	138.83
	834.5	138.074	134.619	138.454	120.84	140.53	140.09
	835	137.991	135.194	138.594	120.55	141.63	140.58
	835.5	137.776	133.947	139.053	118.93	141.38	140.76
	836	138.351	134.583	139.257	118.6	142.5	141.65
	836.5	137.672	134.799	138.401	119.24	142.98	141.41
	837	138.413	135.161	138.52	119.14	142.39	141.35
	837.5	138.74	134.325	137.815	121.14	142.53	141.11
	838	139.317	133.733	137.451	121.96	142.69	141.31
	838.5	139.348	132.939	137.041	121.37	142.44	141.41
	839	139.861	133.164	136.275	121.35	142.28	140.54
	839.5	138.661	133.545	135.678	122.22	141.19	140.76
	840	139.02	134.677	135.905	123.64	141.01	141.22
	840.5	138.396	134.608	135.233	123.04	141.22	139.93
	841	138.595	134.527	136.143	122.19	140.9	139.91
	841.5	139.263	134.589	135.569	122.18	141.1	140.29
	842	140.048	135.216	135.946	120.56	141.91	140.23
	842.5	139.623	134.636	136.103	120.62	140.91	139.58
	843	139.571	135.447	136.244	119.48	140.2	138.93
	843.5	139.443	134.932	136.475	120.19	139.69	139.14
	844	140.399	134.419	137.322	119.78	139.87	139.28
	844.5	139.42	133.922	137.233	119.93	140.35	138.45
	845	140.18	133.666	137.823	119.1	139.77	139.26
	845.5	140.127	133.682	137.554	118.76	138.9	138.78
	846	139.411	133.05	136.828	117.53	139.52	138.23
	846.5	138.61	133.426	136.463	118.96	138.68	137.58
	847	139.534	134.414	136.187	119.47	139.75	137.73
	847.5	140.375	133.053	136.514	120.71	139.6	137.85
	848	140.058	133.606	135.723	120.47	141.12	137.69
	848.5	140.369	133.224	135.353	121.17	141.77	137.81
	849	141.533	133.078	135.063	120.94	140.35	137.5
	849.5	140.829	132.958	134.911	122.69	140.58	137.07
	850	141.676	132.671	133.615	121.42	141.09	137.57
	850.5	141.168	133.255	134.061	122.68	141.55	138.88
	851	140.384	132.704	134.304	122.85	141.75	138.79
	851.5	140.299	132.714	135.164	122.25	142.25	138.59
	852	140.235	133.388	134.107	121.76	142.13	138.48
	852.5	140.677	133.045	134.755	121.76	141.71	138.47
	853	140.545	132.732	134.329	121.75	140.75	138.75
	853.5	139.852	132.775	134.481	121.28	143.41	139.21
	854	139.411	132.567	134.511	121.48	144.19	139.5
	854.5	139.059	132.032	135.258	124.47	145.31	138.93
	855	139.582	132.125	134.487	124.27	144.36	137.86
	855.5	140.245	132.219	134.697	123.54	144.42	137.33
	856	139.757	132.183	134.017	123.05	143.52	138.43
	856.5	139.455	132.407	133.922	123.56	143.32	139.49
	857	139.127	132.451	134.184	122.59	144.04	139.16
	857.5	139.429	132.881	134.457	122.31	145.07	139.05
	858	139.735	133.19	134.258	122.27	143.1	139.01
	858.5	139.946	132.38	132.695	122.2	141.13	138.3
	859	139.897	132.463	132.276	121.05	140.6	139.12
	859.5	140.077	132.97	133.459	121.63	141.26	139.4
	860	140.471	133.038	133.019	120.89	142.31	139.45
	860.5	139.886	132.524	133.295	121.77	142.16	138.61
	861	139.659	132.408	133.229	121.44	142.93	137.48
	861.5	140.387	132.96	132.864	122.68	143.44	138.18
	862	140.049	132.249	131.85	122.5	143.11	138.15
	862.5	140.242	131.894	131.207	123.36	142.88	137.86
	863	140.16	132.061	132.223	122.5	143.74	137.81
	863.5	140.807	132.163	132.574	123.73	144.5	138.05
	864	139.643	131.882	132.292	123.14	143.66	138.7
	864.5	139.383	131.759	132.512	124.04	142.64	140.96
	865	139.442	131.822	133.192	123.62	143.05	140.96
	865.5	139.581	132.046	134.63	124.65	143.17	140.21
	866	138.533	131.879	134.667	124.84	141.88	141.06
	866.5	138.8	132.567	134.921	125.64	142.19	141.96
	867	138.147	132.25	135.564	124.3	143.24	141.33
	867.5	138.099	132.068	134.756	124.78	142.81	142.34
	868	137.189	131.32	134.157	124.55	142.14	141.97
	868.5	137.846	131.47	133.751	124.44	142.48	139.88
	869	137.58	131.671	133.412	124.35	143.66	137.32
	869.5	137.436	131.28	131.658	124.2	143.38	138.58
	870	136.965	130.28	130.494	123.31	143.24	140.59
	870.5	137.117	129.359	130.409	123.16	142.96	139.8
	871	136.913	129.321	131.912	121.97	143.37	139.13
	871.5	136.437	129.393	132.16	123.59	142.89	140.33
	872	136.326	129.984	132.957	122.54	143.72	140.15
	872.5	136.602	130.587	133.925	121.52	142.65	140.27
	873	137.085	129.668	134.2	122.45	142.34	141.62
	873.5	136.927	129.588	134.11	122.61	140.79	142.72
	874	137.278	129.915	134.997	122.65	141.08	142.64
	874.5	138.288	130.591	134.799	122.59	140.99	142.41
	875	138.587	131.081	134.476	122.18	142.43	142.59
	875.5	138.872	131.281	132.741	123.61	142.1	142.23
	876	139.563	131.193	132.485	122.84	141.74	141.08
	876.5	139.548	131.11	132.896	123.92	141.65	141.12
	877	139.562	131.337	132.955	123.64	142.72	140.4
	877.5	139.396	131.787	131.692	122.2	143.37	139.38
	878	139.337	131.618	130.844	121.82	145.03	139.93
	878.5	139.25	131.568	130.754	121.65	144.68	139.6
	879	138.271	131.3	131.481	121.98	144.45	138.33
	879.5	138.888	131.138	131.804	121.81	144.48	139.47
	880	139.259	131.66	132.554	121.31	144.48	140.47
	880.5	138.876	131.68	132.85	122.27	144.86	140.82
	881	138.969	131.583	132.688	122.3	143.65	140.85
	881.5	138.513	130.957	131.93	123.17	143.57	141.83
	882	138.376	130.921	133.526	123.84	142.83	143.41
	882.5	138.114	130.253	135.535	123.4	141.41	143.04
	883	138.075	130.246	135.459	123.71	142.96	142.24
	883.5	138.744	130.216	135.409	123.32	142.82	143.14
	884	137.168	130.521	134.826	123.87	142.36	141.31
	884.5	136.532	130.313	135.511	124.08	142.3	140.68
	885	136.71	130.237	134.888	122.96	142.63	141.45
	885.5	137.166	130.88	134.724	122.41	143.8	140.92
	886	136.616	131.52	134.322	121.7	143.71	141.02
	886.5	136.599	130.762	133.949	121.32	144.11	140.9
	887	136.79	131.169	132.721	121.84	145.45	140.38
	887.5	136.961	130.831	133.407	121.65	144.35	141.16
	888	136.744	130.499	132.838	121.32	144.14	142.03
	888.5	137.828	129.897	133.459	119.56	143.87	142.26
	889	137.497	129.119	132.712	118.75	143.34	142.63
	889.5	137.027	128.78	132.409	118.53	143.42	141.47
	890	136.75	128.095	132.405	118.91	142.51	142.42
	890.5	137.141	127.433	132.691	118.74	142.32	141.87
	891	137.694	127.872	132.984	119.62	141.89	141.9
	891.5	137.442	128.363	132.901	118.88	140.97	141.7
	892	137.248	128.468	132.111	118.74	140.87	141.44
	892.5	137.015	128.167	132.026	120.09	141.84	140.69
	893	136.658	128.476	131.748	121.06	142.24	141.64
	893.5	136.44	128.323	131.707	121.24	143.03	140.86
	894	136.392	128.724	131.904	122.63	143.5	141.91
	894.5	136.488	128.973	131.297	122.61	144.15	142.12
	895	137.002	128.897	131.364	123.69	143.94	141.98
	895.5	137.257	128.489	131.126	122.25	144.64	142.09
	896	137.632	128.736	132.272	122.54	144.31	142.26
	896.5	137.113	129.322	132.571	122.71	144.23	142.49
	897	136.605	129.367	132.179	122.64	144.27	141.52
	897.5	137.055	129.519	132.03	123.86	143.5	140.38
	898	137.849	130.035	134.979	124.27	142.87	140.82
	898.5	138.105	129.387	136.575	121.66	141.54	140.81
	899	136.965	129.186	139.029	120.67	141.43	140.47
	899.5	136.828	130.208	144.616	119.55	143.06	141.16
	900	135.774	130.939	152.84	120.61	143.4	141.31
	900.5	135.877	131.09	161.9	121.09	143.76	142.18
	901	136.09	130.374	172.44	121.1	144.82	141.69
	901.5	136.899	134.841	184.61	120.38	144.02	142.5
	902	136.351	145.291	197.37	119.6	143.36	142.81
	902.5	137.861	159.551	208.21	119.76	143.51	142.83
	903	138.504	180	221.75	121.88	144.34	142.11
	903.5	145.394	202.4	235.4	123.14	144.56	141.13
	904	159.358	229.94	245.57	124.67	145.02	141.53
	904.5	178.02	257.58	255.07	129.25	154.14	141.05
	905	196.28	285.07	265.28	155.93	171.84	143.38
	905.5	215.82	313.94	277.76	204.08	199.81	152.12
	906	231.81	339.3	290.94	254.97	242.84	167.11
	906.5	247.65	360.17	304.04	303.04	292.83	190.04
	907	263.49	375.42	319.83	354.13	344.54	214.26
	907.5	283.99	386.39	335.93	400.91	394.9	240.78
	908	299.03	394.55	353.38	450.69	448.25	271.33
	908.5	305.66	396.68	371.28	500.62	496.78	304.05
	909	312.72	399.52	388.95	540.4	534.6	337.49
	909.5	321.37	402.47	406.38	559.27	567.18	371.29
	910	330.21	408.57	420.42	559.41	587.48	398.62
	910.5	343.18	412.38	434.58	557.46	592.25	418.82
	911	355.93	415.28	446.77	559.69	591.68	431.7
	911.5	366.84	419.04	457.89	556.53	586.58	443.82
	912	376.69	422.86	466.41	555.37	584.65	455.03
	912.5	388.54	428.07	472.4	551.81	578.38	462.75
	913	399.67	434.04	479.08	547.56	575.64	463.85
	913.5	409.04	438.91	485.72	548.98	574.96	465.26
	914	416.27	445.2	489.65	548.52	570.72	464.73
	914.5	423.54	445.26	492.04	543.71	567.66	465.97
	915	430.21	448.32	494.15	539.98	567.22	468.1
	915.5	437.18	451.01	496.47	533.87	564.48	469.02
	916	445.32	453.06	495.92	530.12	563.31	466.57
	916.5	453.33	454.2	498.14	527.71	561.21	465.29
	917	458.29	454.68	501.47	525.87	559.63	464.5
	917.5	464.26	456.33	500.83	522.33	555.9	464.54
	918	470.03	456.21	499.69	517.69	553.98	464.11
	918.5	474.97	453.59	498.6	515.2	553.33	461.91
	919	478.72	453.82	498.18	514.45	551.56	460.63
	919.5	481.38	453.4	496.42	511.69	548.02	458.58
	920	485.62	453.59	496.11	508.77	544.9	459.08
	920.5	489.39	454.79	496.79	506.14	543.07	459.56
	921	491.28	454.94	495.53	504.29	538.22	457.91
	921.5	492.93	455.34	493.21	500.78	532.93	454.55
	922	493.76	453.82	493.02	499.06	531.79	453.97
	922.5	492.07	452.34	491.3	499.08	529.15	453.44
	923	493.89	454.42	494.79	496.89	523.92	455.24
	923.5	493.19	453.41	495.47	491.32	521.24	455.28
	924	493.45	454.4	497.3	486.96	519.07	451.95
	924.5	492.38	451.46	497.79	484.97	516.21	448.58
	925	491.45	449.78	496.89	481.23	511.17	447.09
	925.5	489.64	448.97	495.94	480.56	507.51	446.63
	926	488.82	447.82	494.13	477.55	504.53	444.69
	926.5	489.94	446.35	497.23	474.86	498.87	442.52
	927	489.43	444.69	496.81	470.62	493.89	441.19
	927.5	485.94	443.02	492.06	467.36	490.13	437.71
	928	484.35	441.02	492.13	465.98	483.98	434.19
	928.5	484.49	438.69	491.5	462.7	479.21	435.36
	929	484.25	439.31	490.76	459.72	476.39	434.32
	929.5	481.88	436.82	492.49	456.75	470.66	433.02
	930	481.06	434.73	493.79	450.57	464.94	431.43
	930.5	479.43	432.44	495.75	448.66	460.92	431.17
	931	478.01	430.82	494.57	443.56	456.29	429.77
	931.5	476.02	431.47	495.47	440.21	451.75	425.74
	932	475.26	429.78	496.85	436.55	447.98	423.03
	932.5	476.06	430.75	499.53	433.57	446.22	422.05
	933	475.08	429.06	499.26	433.68	441.36	417.56
	933.5	473.08	426.53	499.63	431.9	436.1	413
	934	471.73	427.53	497.29	430.67	434.7	410.19
	934.5	469.57	427.86	498.3	429.05	430.6	406.97
	935	470.71	427.46	499.09	426.41	427.23	404.91
	935.5	471.66	425.47	500.6	425.08	424.12	403.83
	936	471.07	426.3	499.15	422.32	417.62	403.62
	936.5	472.62	423.82	497.89	419.49	411.52	401.29
	937	471.66	422.55	494.97	417.95	403.76	395
	937.5	469.05	421.51	495.04	413.31	399.15	393.71
	938	468.53	421.08	494.18	408.15	392.77	391.82
	938.5	470.04	421.42	494.13	404.41	386.03	388.66
	939	471.42	419.99	491.49	401.42	382.13	387.69
	939.5	469.26	417.83	489.2	396.97	377.44	384.26
	940	466.61	417.78	485.65	393.12	371.79	380.14
	940.5	467.27	416.81	485.62	391.15	370.22	377.02
	941	465.72	416.58	485.36	386.69	366.27	374.9
	941.5	463.44	415.14	483.46	384.05	363.1	375.1
	942	464.43	414.32	480.55	381.86	357.62	371.76
	942.5	462.94	414.12	480.4	378.1	352.54	370.68
	943	461.15	412.14	479.29	374.36	348.9	368.33
	943.5	458.45	411.12	476.53	372.1	345.04	365.14
	944	458.69	410.94	474.7	369.66	340.46	362.63
	944.5	458.28	411.07	472.55	367.11	335.04	362.08
	945	457.09	407.11	471.9	362.78	329.46	359.73
	945.5	453.92	407.23	470.44	361.69	323.91	358.66
	946	453.7	407.79	470.47	358.66	318.36	355.3
	946.5	451.35	406.9	470.79	355.85	312.29	353.9
	947	451.17	406.79	469.61	354.16	309.24	352.7
	947.5	449.42	405.59	467.67	352.3	304.69	351.15
	948	450.53	405.24	469.32	347.6	301.14	348.91
	948.5	449.38	404.26	469	344.34	296.89	346.18
	949	447.67	404.32	470.1	341.22	296.1	343.88
	949.5	445.02	404	468.81	339.99	291.7	343.32
	950	446.23	402.35	467.98	338.87	288.34	340.72
	950.5	445.17	401.48	467.38	334.44	285.01	340.13
	951	444.93	400.52	466.75	329.74	283.2	337.16
	951.5	444.17	398.78	466.17	327.07	278.18	334.11
	952	445.15	396.15	466.51	323.17	274.68	332.61
	952.5	442.9	396.06	466.21	320.07	271.25	330.28
	953	439.68	394.94	464.33	315.52	267.55	329.08
	953.5	439.53	392.77	463.92	312.38	262.24	325.36
	954	441.33	392.02	463.2	308.57	259.24	321.66
	954.5	440.71	390.98	461.62	304.68	258.77	319.35
	955	440.19	390.13	459.2	303.01	256.37	315.61
	955.5	440.14	389.11	458.24	302.02	254.24	314.34
	956	438.82	386.95	455.89	299.03	251.9	311.88
	956.5	436.22	385.86	456.72	297.06	248.57	310.48
	957	434.93	382.6	454.98	294.87	244.37	308.75
	957.5	434.76	383.02	455.21	292.82	242.23	308.43
	958	434.5	381.89	452.25	290.37	238.02	306.43
	958.5	431.61	381.22	451.23	287.69	236.32	305.58
	959	429.71	379.67	451.73	284.37	232.04	302.97
	959.5	428.75	376.51	452.57	281.78	228.71	302.09
	960	426.98	374.3	451.81	277.19	226.27	298.93
	960.5	426.16	373.26	449.48	274.35	224.35	297.21
	961	426.29	373.9	447.05	272.3	223.64	294.15
	961.5	425.43	373.98	445.66	267.69	221.68	291.46
	962	425.79	371.88	446.71	266.73	218.96	288.42
	962.5	422.07	370.88	445.61	265.4	219.74	287.15
	963	420.95	369.96	445.09	262.82	217.7	285.57
	963.5	418.92	369.54	443.89	260.04	216.44	284.48
	964	417.74	369.41	441.73	257.97	214.72	282.2
	964.5	417.95	369.61	440.11	256.5	212.54	280.49
	965	417.12	368.71	440.96	253.62	210.81	278.56
	965.5	415.99	367.14	439.35	250.47	208.54	275.77
	966	414.94	366.13	438.09	248.3	207.42	274.28
	966.5	412.5	365.08	435.47	244.34	205.31	272.07
	967	414.1	363.64	437.09	240.66	201.6	270.35
	967.5	412.9	362.08	436.06	239.89	199.39	267.29
	968	411.63	362.15	436.55	238.54	197.77	264.84
	968.5	411.5	362.23	434.72	233.26	196.52	264.67
	969	407.6	361.26	433.81	231.53	194.7	263.44
	969.5	404.37	360.05	432.98	230.31	193.93	261.55
	970	402.91	357.1	431.23	228.96	192.71	262.05
	970.5	403.09	355.89	430.41	227.64	192.35	260.82
	971	401.75	355.5	429.98	226.07	191.83	258.53
	971.5	398.24	354.38	426.47	225.24	192.91	256.36
	972	399.17	354.26	426.04	221.65	191.1	254.51
	972.5	399.1	353.75	422.45	219.08	189.14	252.57
	973	397.04	350.71	422.15	217.45	187.94	250.25
	973.5	396.12	346.66	421.81	214.33	188.24	249.22
	974	396.03	345.12	421.56	213.21	187.85	246.89
	974.5	394.49	345.32	422.93	209.71	187.7	244.1
	975	392.13	342.95	423.47	209.71	186.1	240.95
	975.5	391.59	340.91	422.35	209.56	185.42	240.5
	976	391.64	339.29	421.68	207.29	183.78	240.01
	976.5	389.11	338.67	421.05	205.7	184.64	239.43
	977	387.78	335.72	420.55	203.71	185.22	238.48
	977.5	385.64	335.68	420.21	202.93	184.97	237.36
	978	384.65	337.88	419.45	202.67	183.74	237.44
	978.5	384.49	338.21	419.55	200.86	181.68	238.36
	979	383.47	336.26	417.15	200.11	180.21	237.12
	979.5	383.08	335.66	415.08	197.99	179.06	237.52
	980	381.98	333.97	413.63	195.54	178.4	236.26
	980.5	379.25	333.47	412.64	193.15	179.23	234.42
	981	379.03	331	411.94	192.09	176.38	232.91
	981.5	376.81	330.21	412.06	191.05	175.8	232.15
	982	376.56	327.23	411.82	190.28	175.16	229.65
	982.5	375.87	326.53	409.91	189.53	174.36	226.98
	983	375.42	325.49	407.46	187.81	175.09	225.46
	983.5	374.68	325.43	406.95	186.96	174.35	222.58
	984	373.1	324.34	405.12	185.87	174.68	220.92
	984.5	371.47	324.04	402.36	185.07	173	220.2
	985	372.1	321.18	401.97	185.24	169.47	220.11
	985.5	368.65	320.81	399.58	185.67	170.71	218.66
	986	367.84	319.13	399.49	184.12	169.51	218.95
	986.5	367.34	321.26	398.51	184.42	168.38	219.19
	987	366.3	318.38	396.88	183.15	167.9	219.28
	987.5	365.14	318.14	395.56	180.92	166.55	217.42
	988	363.99	317.28	396.31	178.3	166.32	219.92
	988.5	363.11	317.15	394.87	178.09	165.15	219.63
	989	362.54	315.8	395.46	176.14	165.25	217.68
	989.5	361.36	317.17	394.55	174.04	165.21	217.15
	990	360.09	315.78	394.24	171.96	164.48	216.29
	990.5	358.77	314.88	393.4	172.71	162.99	214.43
	991	356.34	313.89	393.17	171.27	163.22	213.57
	991.5	355.97	314.17	392.47	170.14	160.88	213.5
	992	355.72	311.37	390.45	170.83	161.09	212.62
	992.5	353.26	310.2	387.18	170.44	160.28	210.13
	993	352.22	308.81	386.74	168.22	161.15	209.57
	993.5	349.32	307.36	385.27	166.95	160.75	209.7
	994	348.46	304.87	383.75	167.82	160.81	209.29
	994.5	346.95	305.87	382.92	166.21	160.48	208.84
	995	345.61	305.11	378.03	164.58	160.52	208.58
	995.5	346.6	302.3	374.2	164.42	161.32	206.8
	996	345.91	301.47	373.55	164.28	162.74	205.29
	996.5	343.9	300.65	373.63	163.87	161.8	204.43
	997	343.66	300.37	373.11	164.3	161.4	204.23
	997.5	342.48	298.86	372.34	164.3	159.66	203.92
	998	340.28	298.52	371.33	165.3	159.64	202.13
	998.5	338.25	298.46	369.95	163.93	158.94	200.62
	999	337.94	295.7	368.73	163.7	158.59	200.54
	999.5	336.45	293.76	368.31	163.47	158.78	199.43
[truncated: 4,001 more rows]

## Sheet: Figure EV5F
	Time [s]	TMBIM5KO#1 + CsA & CGP #1	TMBIM5KO#1 + CsA & CGP #2	TMBIM5KO#1 + CsA & CGP #3	TMBIM5KO#1 + CGP #1	TMBIM5KO#1 + CGP #2	TMBIM5KO#1 + CGP #3
	0.5	94.158	93.504	95.272	100.06	92.09	90.516
	1	93.498	93.117	95.65	98.759	93.64	89.889
	1.5	93.094	93.034	96.189	98.161	94.84	90.465
	2	93.046	93.254	97.857	97.365	97.19	89.492
	2.5	92.009	93.866	99.138	95.733	99.2	89.344
	3	92.109	94.123	98.973	95.108	99.12	89.747
	3.5	92.196	94.84	98.554	95.549	100.04	90.013
	4	91.441	94.945	98.084	95.912	98.93	91.173
	4.5	91.345	95.878	98.386	95.366	99.32	90.062
	5	91.642	96.428	99.046	95.77	99.49	90.255
	5.5	91.509	96.406	99.103	95.703	100.11	91.137
	6	92.075	96.955	100.054	95.259	101.02	90.146
	6.5	92.185	98.147	99.882	94.839	100.84	89.559
	7	92.459	98.261	100.286	94.732	100.38	90.087
	7.5	92.427	98.327	100.241	94.524	101.83	89.666
	8	93.298	97.652	100.762	94.654	101.15	89.425
	8.5	93.212	97.224	100.534	94.34	101.31	89.116
	9	93.273	96.942	100.221	94.381	101.2	90.223
	9.5	93.41	96.947	100.31	93.424	100.87	90.118
	10	94.166	97.07	100.815	93.809	100.68	88.803
	10.5	93.729	97.187	101.01	93.817	99.14	89.327
	11	94.071	96.101	101.62	94.026	98.32	90.498
	11.5	94.549	95.758	101.059	94.335	98.42	90.018
	12	94.502	95.228	102.023	94.756	97.1	90.182
	12.5	94.094	95.172	102.435	94.885	96.66	90.636
	13	93.528	95.372	102.887	95.048	96.78	91.018
	13.5	93.226	94.606	103.26	95.425	96	90.728
	14	93.455	94.161	103.083	96.501	96.7	90.451
	14.5	93.121	93.894	102.614	96.668	96.94	91.904
	15	93.237	93.418	101.797	96.75	98.39	92.574
	15.5	93.545	94.061	101.939	96.64	99.18	92.106
	16	92.741	94.204	101.906	96.21	99.24	91.786
	16.5	92.375	94.605	102.824	95.326	99.94	91.397
	17	92.185	94.182	102.092	95.407	99.6	90.705
	17.5	92.769	93.739	101.591	95.093	99.99	89.643
	18	92.684	93.973	101.756	94.936	100.48	88.97
	18.5	92.387	94.092	102.224	94.921	99.74	90.165
	19	91.949	94.391	102.937	93.751	99.15	88.903
	19.5	91.82	94.504	103.039	93.664	98.29	88.416
	20	91.455	93.891	103.709	92.932	98.48	88.137
	20.5	91.345	93.481	104.072	93.845	99.15	89.262
	21	91.953	93.349	103.733	94.162	99.79	89.825
	21.5	91.831	93.836	104.559	93.748	101.32	89.635
	22	91.771	94	104.86	93.745	101.81	90.267
	22.5	92.172	94.473	104.381	94.117	103.21	91.243
	23	92.115	94.86	103.548	94.028	104.33	91.133
	23.5	92.773	95.125	103.166	94.664	104.53	91.713
	24	93.16	95.053	103.781	94.289	105.66	91.581
	24.5	92.929	94.859	102.397	95.245	105.63	91.308
	25	93.747	95.423	102.308	93.976	104.98	90.272
	25.5	93.08	95.998	101.597	94.292	104.41	90.217
	26	93.08	96.096	101.342	94.722	103.06	90.799
	26.5	93.391	96.604	100.942	94.49	103.01	91.028
	27	93.38	96.708	100.615	94.053	102.81	91.462
	27.5	93.562	96.633	101.068	94.822	101.75	90.845
	28	92.771	96.824	100.761	94.62	103.26	90.984
	28.5	92.281	96.509	100.847	95.161	103.26	91.319
	29	92.316	96.831	101.596	94.6	103.6	92.812
	29.5	91.936	97.018	102.533	95.064	103.91	93.273
	30	92.093	96.664	102.892	93.975	104.29	93.832
	30.5	92.412	96.625	102.784	93.997	103.52	93.503
	31	91.678	96.071	103.565	95.117	102.47	92.714
	31.5	91.67	95.728	104.459	95.811	102.03	91.614
	32	91.275	96.423	104.613	94.785	102.35	91.975
	32.5	92.141	96.498	105.058	95.974	99.98	92.103
	33	92.923	96.676	105.038	95.959	100.58	91.515
	33.5	93.668	96.928	104.458	96.899	101.2	90.953
	34	93.81	96.701	104.103	97.412	101.18	89.84
	34.5	93.837	96.436	103.876	98.76	101.25	88.756
	35	93.289	96.485	103.458	98.146	102.03	89.471
	35.5	93.106	97.039	103.543	97.337	103	90.599
	36	92.844	96.868	103.229	97.703	102.34	90.475
	36.5	93.464	96.831	102.722	97.586	101.98	89.699
	37	92.739	96.935	103.624	97.343	103.19	89.752
	37.5	92.356	97.073	104.169	97.219	102.11	90.765
	38	91.789	97.001	105.056	95.911	101.39	90.106
	38.5	92.104	96.597	104.439	95.6	100.88	90.096
	39	92	97.176	104.901	95.466	100.03	90
	39.5	91.92	98.03	105.575	95.703	99.51	89.646
	40	92.923	97.684	105.97	96.548	99.35	88.697
	40.5	93.365	97.621	106.142	96.023	99.98	89.658
	41	93.949	97.112	107.02	96.745	100.29	91.211
	41.5	94.023	95.927	105.931	96.736	100.69	91.107
	42	93.975	95.514	105.267	96.933	99.93	90.485
	42.5	94.06	95.402	104.423	97.401	99.89	90.677
	43	93.929	95.365	105.913	97.842	100.66	91.845
	43.5	94.615	94.919	105.863	97.954	100.73	91.521
	44	94.976	93.69	105.389	97.831	101.18	91.516
	44.5	94.474	93.292	105.116	97.333	101.3	91.835
	45	93.714	93.088	105.116	97.658	100.87	91.575
	45.5	92.93	92.794	105.446	97.612	101.23	89.065
	46	93.195	93.741	105.747	96.257	100.16	88.162
	46.5	92.876	94.17	105.431	95.955	100.65	87.658
	47	93.2	94.162	105.819	96.314	100.81	87.794
	47.5	92.541	94.698	104.903	95.552	100.25	87.839
	48	92.308	94.742	104.804	95.947	101.14	89.356
	48.5	92.755	95.459	104.999	96.335	101.07	89.882
	49	93.272	96.029	104.467	96.838	100.47	90.062
	49.5	94.123	96.685	104.488	96.01	99.1	90.158
	50	94.063	96.799	103.92	95.714	99.07	92.105
	50.5	93.577	96.884	104.732	96.561	98.8	93.258
	51	93.416	97.085	104.144	96.694	98.45	93.894
	51.5	92.777	97.556	105.312	96.568	97.66	94.123
	52	93.102	97.324	104.945	96.903	97.8	94.307
	52.5	92.404	97.407	105.287	96.617	97.75	93.21
	53	92.242	96.643	106.139	96.139	96.88	92.363
	53.5	92.311	96.828	107.08	95.022	96.66	91.613
	54	92.397	96.578	109.298	94.967	97.04	91.044
	54.5	92.445	97.431	117.366	94.718	96.4	89.776
	55	93.1	96.408	130.009	96.663	97.33	90.629
	55.5	94.399	96.576	149.935	102.67	103.56	95.918
	56	96.712	96.966	170.13	113.13	121.02	109.8
	56.5	100.08	101.517	194.82	130.79	147	121.91
	57	108.283	115.018	225.07	152.22	180.21	139.34
	57.5	122.25	139.448	260.52	178.45	216.72	170
	58	144.756	167.56	297.4	208.26	255.14	207.67
	58.5	174.85	198.2	334.17	239.25	297.34	241.96
	59	209.4	226.96	364.1	270.2	342.47	276.94
	59.5	248.26	258.51	389.93	303.8	390.77	308.84
	60	286.29	291.3	410.78	338.35	434.14	335.54
	60.5	325.11	325.33	430.02	374.37	467.83	355.39
	61	364.45	355.16	444.42	401.75	491.26	376.4
	61.5	395.48	378.27	453.42	423.59	506.37	394.07
	62	421.12	389.87	456.68	441.68	518.96	398.3
	62.5	436.98	398.97	458.72	456.55	529.69	397.77
	63	445.8	406.44	460.36	469.57	536.94	399.8
	63.5	449.21	414.46	460.77	483.71	541.72	398.61
	64	448.09	421.69	461.74	490.04	540.66	399.99
	64.5	446.66	425.77	459.11	493.64	540.76	402.92
	65	444.29	428.26	456.82	491.62	537.08	404.31
	65.5	438.56	429.53	456.72	490.68	534.72	404.78
	66	436.96	429.92	455.84	491.22	533.74	404.94
	66.5	433.7	429.61	456.68	487.18	532.43	402.39
	67	431.68	430.33	454.36	483.98	531.76	398.69
	67.5	428.52	427.12	452.67	483.27	529.97	397.53
	68	426.16	426.58	450.9	480.62	526.5	398.44
	68.5	424.04	425.38	447.45	481.47	524.05	397.94
	69	422.17	423.43	447.78	476.98	520.71	396.37
	69.5	421.48	421.43	446.12	473.86	519.82	394.7
	70	421.43	422.3	444.46	469.61	517.46	394.19
	70.5	421.07	422.05	444.05	466.38	512.88	394.02
	71	420.78	423.23	440.94	466.31	510.4	394.01
	71.5	421.35	420.66	438.75	467.17	507.17	392.11
	72	418.8	421.09	434.67	464.45	504.44	390.04
	72.5	419.44	421	434.31	462.56	500.4	385.82
	73	417.53	418.69	432.39	459.03	497.07	382.79
	73.5	415.78	416.4	429.8	457.62	492.25	379.54
	74	412.15	417.33	427.26	454.49	487.57	376.55
	74.5	411.24	415.29	423.51	452.02	483.04	373.15
	75	407.25	411.75	419.61	448.04	478.45	365.77
	75.5	404.18	410.03	415.58	446.42	473.76	362.95
	76	400.99	407.67	415.23	443.12	469.45	360.18
	76.5	401.16	406.14	415.87	439.58	465.3	354.3
	77	397.92	401.65	413.61	434.72	460.84	352.82
	77.5	396.27	399.46	413.75	432.93	454.51	347.26
	78	393.88	397.99	411.45	429.95	448.5	344.29
	78.5	392.11	393.57	410.58	426.26	443.99	339.28
	79	388.82	392.25	410.97	425.6	437.15	334.23
	79.5	387.25	391.1	409.45	424.02	433.49	331.51
	80	385.12	387.33	408.69	420.4	427.07	326.99
	80.5	381.44	385.07	407.31	418.26	418.59	325.22
	81	378.8	382.94	402.64	415.71	411.9	322.55
	81.5	376.17	382.08	401.36	413.94	405.47	318.32
	82	373.49	380.01	396.66	409.78	403.23	316.94
	82.5	372.48	377.13	396.77	406.72	400.08	313.36
	83	368.27	374.49	395.44	404.54	394.52	312.06
	83.5	364.74	370.56	394	401.78	392.3	311.54
	84	362.35	366.65	391.05	399.84	387.08	308.71
	84.5	361.66	364.32	390.85	398.23	383.76	306.61
	85	360.23	360.24	388.18	395.99	380.7	301.26
	85.5	357.13	356.1	387.28	391.81	374.82	296.56
	86	354.31	351.04	383.14	388.64	371.61	293.54
	86.5	351.33	348.92	382.41	387.83	365.23	289.77
	87	348.36	346.13	378.48	387.25	362.27	286.75
	87.5	350.26	342.82	376.62	384.12	356.39	281.12
	88	349	339.49	372.23	380.56	351.68	275.31
	88.5	348.3	336.1	372.54	376.12	347.91	272.02
	89	342.38	331.33	368.79	372.59	342.66	268.3
	89.5	337.93	328.1	368.38	367.7	337.76	265.96
	90	335.55	323.32	364.83	366.62	334.31	264.8
	90.5	333.19	320.53	364.39	363.83	332.01	262.18
	91	331.57	316.25	360.07	360.08	327.66	260.99
	91.5	329.09	314.84	359.03	357.74	321.41	256.95
	92	323.65	311.84	355.28	354.9	317.57	255.18
	92.5	318.77	306.97	354.28	352.97	312.88	252.72
	93	315.02	303.8	351.3	350.6	307.33	249.81
	93.5	314.23	300.7	348.31	348.17	303.15	246.54
	94	313.03	297.36	344.17	344.83	298.66	243.55
	94.5	312	295.03	343.55	342.13	296.38	239.56
	95	310.61	290.89	340.43	339.6	289.99	235.96
	95.5	308.16	286.53	340.57	336.62	286.49	232.8
	96	305.52	280.6	335.57	332.31	282.83	229.98
	96.5	302.6	277.79	332.29	330.72	279.59	226.82
	97	301.69	274.33	328.18	325.84	277.78	225.15
	97.5	299.96	272.06	324.61	323.56	275	223.17
	98	297.99	269.33	323.1	319.93	271.93	221.71
	98.5	295.74	267.26	320.14	318.24	270.43	219.81
	99	292.06	264.36	317.97	314.96	266.66	220.12
	99.5	287.53	261.75	316.2	312.63	264.5	218.62
	100	285.76	258.57	313.65	308.91	262.05	216.2
	100.5	285.22	256.33	313.65	306.41	259.72	214.81
	101	283.66	251.96	312.73	302.72	257.84	213.8
	101.5	281.44	249.13	312.82	300.79	253.21	211.5
	102	277.44	245.79	310	297.09	251.16	209.23
	102.5	275.68	242.18	309.07	295.32	248.41	208.18
	103	272.38	237.94	307.59	290.7	245.28	207.99
	103.5	268.83	235.15	304.99	287.7	242.23	205.36
	104	266.86	231.81	302.78	285.41	238.75	203.07
	104.5	264.31	229.55	300.9	283.82	236.95	200.91
	105	259.88	227.22	298.05	281.85	234.99	199.68
	105.5	256.32	224.64	296.29	281.95	232.79	198.67
	106	254.03	221.65	294.08	280.94	230.54	195.67
	106.5	251.69	218.49	292.4	279.01	228.28	195.15
	107	248.5	215.49	288.43	275.56	228.69	192.36
	107.5	246.35	213.05	285.59	274.35	227.21	188.65
	108	245.79	209.49	283.15	272.7	226	187.73
	108.5	244.91	206.58	280.72	270.09	226.39	186.71
	109	241.32	203.55	277.21	267.3	223.55	185.56
	109.5	239.79	200.55	276.22	264.94	220.48	183.95
	110	238.13	198.84	272.98	260.69	217.32	183.2
	110.5	235.05	196.61	271.89	257.86	215.76	183.67
	111	233.77	193.81	270.37	256.61	213.93	181.33
	111.5	232.05	191.74	269.4	257.18	210.65	180.48
	112	231.96	188.69	267	256.13	208.89	179.17
	112.5	229.18	186.58	265.28	254.42	206.51	177.37
	113	225.84	186.14	262.98	251.23	204.29	175.97
	113.5	225.25	184.92	260.9	249.78	204.2	175.95
	114	222.68	183.63	258.92	249.12	202.79	174.56
	114.5	220.26	181.33	258.34	249.31	201.86	172.94
	115	219.27	179.72	254.69	246.71	201.94	171.87
	115.5	218.48	177.22	252.88	245.1	202.29	172.73
	116	215.78	175.88	248.72	242.11	200.65	172.25
	116.5	213.26	176.1	247.12	240.53	199.47	171.89
	117	210.64	175.28	244.58	239.48	197.33	171.13
	117.5	209.96	171.98	243.13	239.62	194.6	170.31
	118	207.35	169.72	241.38	238.9	191.65	168.59
	118.5	205.8	167.75	238.18	236.7	191.9	168.73
	119	204.92	165.99	233.82	232.98	189.21	167.85
	119.5	202.8	165.54	232.53	233.13	188.04	167.19
	120	199.55	164.65	230.91	232.77	185.33	166.19
	120.5	198.28	163.06	229.62	231.65	185.72	163.95
	121	195.43	161.57	228.43	230.21	184.5	164.52
	121.5	194.36	160.89	227.4	228.38	184.77	163.85
	122	192.7	160.77	225.71	227.04	183.43	163.55
	122.5	191.98	159.78	224.59	225.44	183.42	162.49
	123	190.97	159.11	222.85	223.56	182.73	160.57
	123.5	190.04	157.67	223.17	223.94	183.44	160.69
	124	188.85	157.72	220.46	221.01	182.77	159.15
	124.5	188.45	157.8	218.25	218.47	182.12	158.41
	125	186.83	156.87	217.05	215.98	181.45	158.21
	125.5	185.9	156.33	215.63	213.8	181.03	155.76
	126	184.69	154.634	214.08	212	180.03	154.57
	126.5	183.76	154.027	211.72	209.38	181.16	154.03
	127	181.84	153.289	208.91	206.37	181.25	153.64
	127.5	179.22	152.483	207.86	205.22	180.25	153.36
	128	178.25	152.064	205.99	202.96	179.5	151.56
	128.5	176.95	150.396	205.18	202.84	178.21	152.05
	129	175.06	148.949	203.06	201.68	177.84	151.28
	129.5	173.43	148.708	203.1	201.5	175.84	151.48
	130	172.64	147.157	201.63	201.34	175.62	152.55
	130.5	171.9	146.505	199.54	201.59	175.88	151.9
	131	170.12	146.312	199.04	200.49	174.13	151.56
	131.5	169.76	146.475	199.61	199.54	173.26	151.06
	132	169.79	143.928	197.93	198.13	171.83	151.27
	132.5	167.49	143.145	197.44	197.49	172.11	150.58
	133	166.93	142.869	195.66	196.46	170.77	150.53
	133.5	166.19	142.879	195.64	194.97	171.51	150.21
	134	166.07	141.63	193.85	193.54	173.15	149.84
	134.5	164.74	141.349	192.54	191.49	171.86	148.38
	135	164.32	140.546	191.34	189.67	170.63	149.61
	135.5	164.61	139.174	189.24	189.68	170.88	148.88
	136	164.07	137.466	187.16	190.22	168.73	148.29
	136.5	162.82	138.856	186.19	189.95	167.4	148.6
	137	162.45	138.783	184.8	187.84	167.1	148.67
	137.5	161.68	137.627	183.68	186.41	167.02	147.29
	138	161.41	137.863	181.7	186.22	166.84	147.15
	138.5	160.42	137.718	179.66	183.96	164.75	146.72
	139	159.06	137.18	178.69	183.51	164.31	146.93
	139.5	157.38	137.69	178.59	182.08	164.59	146.22
	140	156.59	136.953	177.52	182.4	163.06	146.35
	140.5	154.733	137.749	177.44	182.04	163.4	146.3
	141	155.18	138.443	176.66	180.47	163.71	144.98
	141.5	154.312	138.558	174.67	179.79	162.18	145.79
	142	153.706	137.986	173.57	178.93	162.54	145.43
	142.5	151.949	136.989	172.3	178.17	161.12	145.14
	143	151.02	137.704	172.24	178.32	160.89	144.93
	143.5	152.566	138.553	170.15	177.86	160.34	144.06
	144	151.269	138.071	168.67	177.78	159.31	143.02
	144.5	150.565	138.832	168.44	175.74	161.15	142.75
	145	150.888	138.487	166.54	173.55	162.23	143.03
	145.5	149.637	136.738	164.64	172.36	162.21	143.43
	146	148.907	136.968	164.01	172.23	162.56	142.18
	146.5	148.741	137.583	163.52	171.81	162.29	142.93
	147	148.494	136.533	162.43	171.08	162.27	142.05
	147.5	149.498	135.707	161.35	170.64	161.82	142.84
	148	148.52	134.719	161.47	169.78	161.4	142.36
	148.5	149.462	134.644	161.87	167.91	161.97	143.17
	149	147.976	133.903	161.99	167.47	160.42	141.78
	149.5	147.219	133.279	162.25	167.45	160.3	140.39
	150	146.635	133.344	162.05	168.77	159.46	139.16
	150.5	146.351	132.195	160.75	167.6	159.05	139.4
	151	144.638	132.03	160.06	166.88	158.75	138.77
	151.5	144.516	132.849	159.91	165.64	157.4	139.54
	152	142.732	133.301	159.69	165.06	158.02	137.83
	152.5	141.468	133.064	158.51	165.47	157.29	137.86
	153	140.957	133.254	156.37	165.53	155.71	137.38
	153.5	140.817	133.398	154.88	165.52	155.76	138.08
	154	140.436	133.893	154.11	166.45	154.13	140.64
	154.5	139.644	133.54	154.12	165.37	153.93	140.5
	155	139.67	134.108	155.74	165.98	153.98	139.35
	155.5	140.391	135.119	154.72	166.34	153.4	138.93
	156	140.071	134.867	154.35	167.24	153	138.12
	156.5	141.034	135.887	153.43	166.2	151.16	138.9
	157	140.447	135.48	153.34	164.47	151.88	139.22
	157.5	140.68	134.505	153.68	164.39	152.12	138.59
	158	139.951	134.624	153.21	163.99	151.24	138.01
	158.5	139.87	134.224	152.1	162.76	151.29	134.58
	159	139.383	134.002	151.62	160.81	151.83	135.01
	159.5	139.347	133.369	148.985	160.25	151.57	135.33
	160	138.071	131.848	148.497	159.29	150.13	134.51
	160.5	137.187	131.439	147.537	158.68	149.93	134.49
	161	137.122	130.179	146.61	159.2	150.1	134.58
	161.5	137.023	130.333	146.029	158.96	149.36	134.42
	162	136.821	131.001	145.037	159.74	149.43	133.95
	162.5	137.741	131.604	144.383	159.53	150.3	133.98
	163	137.794	130.933	143.826	158.42	150.68	134.76
	163.5	137.618	130.729	143.761	159.89	148.48	134.89
	164	137.011	129.711	143.844	159.73	147.32	134.76
	164.5	136.663	129.043	144.189	159.8	147.27	135.11
	165	137.112	128.594	144.327	159.72	147.49	134.29
	165.5	135.588	128.666	145.112	159.35	146.36	133.65
	166	135.683	128.194	145.174	160.75	146.28	134.08
	166.5	135.092	128.543	145.311	158.63	145.8	135.02
	167	134.785	128.473	145.345	157.44	144.86	134.06
	167.5	133.471	128.339	146.461	156.31	143.4	134.77
	168	133.808	127.825	145.576	154.18	145	134.86
	168.5	133.466	129.408	146.438	153.09	144.6	133.84
	169	134.408	129.824	145.837	151.57	144.36	133.36
	169.5	134.472	131.985	145.628	151.01	143.32	134.28
	170	135.315	134.108	143.756	150.31	143.11	133.93
	170.5	135.37	136.26	142.868	148.2	143.76	132.4
	171	134.429	137.877	142.116	148.77	143.32	131.68
	171.5	133.634	138.786	141.428	149.02	142.77	132.8
	172	133.292	140.046	139.721	150.16	141.59	132.19
	172.5	133.395	141.941	139.464	150.96	140.49	132.15
	173	133.838	141.947	139.243	151.74	140.64	132.49
	173.5	132.458	142.309	139.635	152.68	140.82	132.99
	174	131.31	141.33	140.213	152.61	140.86	131.46
	174.5	130.539	139.027	140.392	152.93	141.26	130.61
	175	129.793	137.877	140.273	153.22	139.16	130.79
	175.5	129.963	135.819	140.581	152.93	139.27	129.95
	176	128.841	134.138	140.343	152.13	138.35	129.22
	176.5	129.653	133.909	140.313	150.66	139.91	129.05
	177	128.252	133.744	139.616	150.68	141.28	128.59
	177.5	127.54	132.305	138.665	150.48	140.89	128.63
	178	129.348	132.747	137.645	149.62	141.05	127.7
	178.5	130.109	132.268	136.851	148.54	140.45	128.76
	179	129.924	131.666	136.801	147.71	140.36	129.54
	179.5	130.803	131.219	136.632	147.52	141.48	129.47
	180	130.665	131.106	136.715	147.25	141.12	130.25
	180.5	131.911	130.268	136.39	147.1	142.01	132.09
	181	131.874	128.73	136.589	148.01	142.58	131.43
	181.5	132.941	127.903	136.889	146.61	141.19	131.52
	182	132.423	129.05	137.417	146.59	142.22	131.81
	182.5	130.859	128.613	137.796	146.75	142.58	131.83
	183	130.627	128.235	137.12	146.6	143.1	129.98
	183.5	129.989	128.634	137.26	146.79	142.69	129.8
	184	128.938	128.916	137.27	146.69	142.38	129.76
	184.5	129.02	128.566	137.259	147.17	142.3	128.75
	185	128.805	129.253	138.318	146.99	142.1	126.18
	185.5	128.853	129.931	138.651	147.46	141.7	126.97
	186	129.105	129.868	138.73	148.3	141.77	126.08
	186.5	129.626	129.507	138.57	147.08	140.77	125.47
	187	129.648	129.199	138.261	146.6	139.47	125.35
	187.5	129.469	130.077	138.561	146.68	138.9	126.07
	188	129.698	130.244	138.155	146.58	138.21	125.35
	188.5	129.678	129.018	138.424	146.84	137.81	126.03
	189	129.618	128.328	137.514	145.83	137.38	126.14
	189.5	128.914	128.401	137.186	146.82	136.89	127.02
	190	128.65	128.112	137.304	146.21	135.59	125.85
	190.5	128.596	128.102	136.653	145.79	135.89	126.59
	191	128.15	127.762	135.708	145.71	135.96	126.67
	191.5	127.825	127.421	134.931	145.04	135.86	127.73
	192	127.651	126.976	135.157	144.59	136.25	128.83
	192.5	126.951	126.312	134.756	143.35	136.6	129.51
	193	127.519	126.68	134.596	143.72	136.6	129.17
	193.5	127.219	127.093	134.261	143.89	137.56	129.02
	194	127.841	126.568	133.972	142.4	137.63	128.4
	194.5	127.332	128.103	132.632	142.48	138.39	128.62
	195	126.821	127.999	133.623	141.14	138.42	128.21
	195.5	126.799	128.257	133.46	140.92	139.07	129.22
	196	126.733	128.603	134.547	141.41	140.84	128.67
	196.5	127.142	128.073	134.152	140.94	140.65	128.91
	197	127.733	128.895	134.412	141.54	141.66	128.53
	197.5	126.811	128.597	134.314	139.72	140.72	127.78
	198	127.126	128.567	133.93	139.86	140.02	128.02
	198.5	126.931	128.009	134.268	140.5	139.69	129.13
	199	126.395	126.773	134.492	139.05	139.43	129.42
	199.5	126.694	125.974	134.362	139.97	138.04	128.47
	200	126.643	125.825	133.373	139.92	137.02	126.55
	200.5	127.078	125.877	132.602	140.87	135.85	126.42
	201	126.071	126.457	132.27	140.67	135.72	125.54
	201.5	126.163	126.214	131.674	141.12	136.4	125
	202	126.517	125.683	130.801	142.5	137.21	125.92
	202.5	125.92	125.67	130.949	142.93	137.46	125.43
	203	126.068	126.53	130.315	142.22	138.28	125.29
	203.5	126.197	127.228	129.959	143.23	138.36	124.7
	204	125.046	128.229	128.862	142.99	139.09	125.26
	204.5	125.262	128.407	130.127	142.59	140.26	125.56
	205	124.836	128.669	129.374	140.54	141.16	125.19
	205.5	124.625	128.201	129.087	140.5	141.67	125.17
	206	123.541	127.974	129.698	139.64	140.03	124.84
	206.5	123.272	128.633	131.169	138.28	141.31	123.19
	207	123.9	128.571	130.906	137.74	142.32	122.68
	207.5	123.653	128.524	129.718	137.62	142.06	121.26
	208	124.023	128.175	130.739	137.05	141.77	121.91
	208.5	124.253	129.31	131.109	138.04	141.22	122.45
	209	124.119	129.4	130.352	138.41	141.39	122.86
	209.5	125.712	128.708	131.118	138.74	140.44	122.65
	210	125.984	128.924	132.062	139.05	139.11	122.02
	210.5	127.185	129.223	131.603	138.15	139.22	122.69
	211	127.679	129.677	130.45	138.43	137.92	122.96
	211.5	126.804	130.514	130.46	137.65	135.93	123.09
	212	126.493	130.717	131.888	137.95	135.64	123.96
	212.5	126.222	130.072	130.973	137.94	135.94	122.74
	213	126.105	128.219	130.606	137.27	136.59	122.8
	213.5	126.237	128.201	132.202	136.98	134.97	121.97
	214	125.136	127.939	131.505	136.9	135.51	123.05
	214.5	124.524	128.564	131.236	137.32	136.82	123.21
	215	123.935	128.277	131.33	138.42	135.86	123.47
	215.5	123.583	127.71	131.107	138.29	136.04	123.57
	216	124.269	128.054	132.351	137.87	136.74	123.51
	216.5	124.191	126.904	131.783	137.52	136.42	123.02
	217	124.178	126.399	131.994	137.04	135.68	123.23
	217.5	125.168	127.041	132.175	136	134.88	122.54
	218	125.585	127.444	130.845	136.29	135.57	123.52
	218.5	125.149	127.177	131.673	136.43	135.13	121.15
	219	126.49	126.374	130.726	135.35	136	120.65
	219.5	126.78	126.268	131.01	135.58	136.6	120.31
	220	127.616	127.294	131.046	136.18	136.69	121
	220.5	126.914	125.976	130.966	135.83	135.93	121.63
	221	127.286	126.927	131.203	135.94	136.54	120.98
	221.5	127.319	128.079	131.535	135.53	136.91	121.59
	222	126.256	128.195	131.112	136.01	136.59	122.15
	222.5	125.404	127.304	131.213	136.09	135.78	122.24
	223	125.224	127.516	129.828	136.18	134.57	123.03
	223.5	124.424	127.439	130.124	136.14	132.29	123.53
	224	124.987	127.546	128.603	135.03	132.47	123
	224.5	124.484	126.535	127.888	134.4	132.76	122.87
	225	125.736	126.364	126.577	135.05	132.75	123.22
	225.5	126.347	126.677	125.66	135.51	130.86	123.35
	226	126.886	126.22	125.2	136.2	130.32	122.56
	226.5	126.546	125.607	125.241	136.13	131.08	121.99
	227	126.864	125.687	125.011	135.64	131.21	120.87
	227.5	127.254	126.061	125.845	135.43	131.08	121.38
	228	126.039	126.74	125.812	136.51	131.46	121.94
	228.5	125.239	126.971	126.796	138.04	130.45	122.37
	229	124.398	127.874	126.832	138.78	129.6	121.99
	229.5	123.8	127.456	127.264	138.7	129.53	121.16
	230	122.281	126.69	127.486	138.51	130.61	121.13
	230.5	121.319	126.537	127.276	137.98	130.42	121.94
	231	122.051	126.763	126.484	139.04	130.37	121.81
	231.5	122.371	127.93	126.237	137.63	130.66	122.41
	232	122.735	128.081	126.274	136.71	132.24	122.53
	232.5	123.858	127.476	125.598	135.03	132.33	121.98
	233	123.27	126.716	125.948	134.65	132.88	121.91
	233.5	123.396	126.652	126.882	133.29	133.14	121.65
	234	122.863	128.353	127.487	133.16	133.3	122.18
	234.5	123.053	128.176	126.961	131.39	133.8	123.53
	235	123.15	128.536	126.609	131.8	135.02	123.24
	235.5	122.848	128.64	127.428	131.05	134.6	123.26
	236	122.93	128.104	128.146	132.08	134.72	122.76
	236.5	121.582	127.516	128.947	133.58	134.51	123.35
	237	122.434	127.886	130.264	134.9	133.71	123.63
	237.5	122.546	128.645	130.817	133.85	133.68	122.63
	238	122.897	128.452	130.83	133.64	134.13	122.51
	238.5	123.387	127.438	130.283	133.51	133.67	122.66
	239	123.788	128.168	130.528	134.58	133.11	121.64
	239.5	123.534	127.702	130.38	133.63	131.81	121.86
	240	124.004	127.386	130.564	132.35	132.88	122.39
	240.5	123.802	126.667	129.898	132.07	131.26	122.41
	241	124.164	127.926	128.89	131.56	130.28	122.24
	241.5	124.125	127.155	127.871	130.8	130.07	121.5
	242	123.995	127.791	127.293	130.13	130.84	122.61
	242.5	123.81	127.305	126.315	130.51	130.58	121.72
	243	123.791	127.617	126.465	130.79	131.77	120.95
	243.5	123.705	127.437	127.113	132.45	130.71	120.96
	244	124.207	127.411	127.963	132.14	131.75	120.94
	244.5	123.796	127.984	128.221	132.17	130.75	119.84
	245	123.626	127.643	128.306	132.2	132.66	119.88
	245.5	123.997	126.48	128.97	131.99	132.42	119.24
	246	123.324	126.799	128.704	132.42	134.14	119.51
	246.5	124.076	125.522	128.188	133.47	134.03	118.49
	247	124.182	126.064	128.8	132.78	132.12	120.4
	247.5	123.017	125.934	127.133	133.03	130.97	120.65
	248	123.387	125.899	126.366	130.82	131.19	119.97
	248.5	123.223	125.636	126.334	130.78	130.29	120.16
	249	123.447	124.429	125.481	131.35	129.85	121
	249.5	123.564	125.295	125.646	130.53	129.65	121.66
	250	123.98	125.683	124.375	130.25	131.54	121.04
	250.5	123.965	125.206	125.663	130.24	130.81	119.71
	251	123.928	126.09	125.122	130.95	130.69	120.63
	251.5	123.499	126.107	124.932	131.72	131.16	120.8
	252	124.139	126.598	126.579	131.01	130.96	120.6
	252.5	123.674	126.445	126.358	130.7	131.28	121.71
	253	124.588	127.728	125.816	130.85	131.63	121.31
	253.5	124.831	129.163	126.053	130.47	131.67	120.48
	254	125.067	128.624	125.608	131.67	131.26	119.95
	254.5	124.146	128.202	126.293	131.25	130.41	120.77
	255	124.087	129.084	125.677	129.56	130.3	121.55
	255.5	124.087	128.323	126.034	127.91	128.7	121.57
	256	124.154	128.357	125.809	127.84	129.43	120.51
	256.5	124.269	127.917	126.491	127.23	130.14	119.96
	257	123.784	127.701	126.468	128.12	130.61	119.2
	257.5	123.288	126.879	125.952	128.15	129.48	118.94
	258	122.783	125.875	126	128.69	129.77	118.51
	258.5	122.037	125.417	126.208	127.89	128.63	118.54
	259	121.977	125.979	126.033	128.01	127.64	118.49
	259.5	121.72	126.514	125.417	128.74	127.72	118.12
	260	120.634	127.435	124.976	130.12	128.75	118.3
	260.5	120.83	127.21	124.971	129.91	129.75	118.43
	261	121.107	127.352	123.548	129.7	129.57	118.57
	261.5	122.186	127.684	124.067	129.8	129.23	118.64
	262	121.907	127.414	124.223	131.5	128.67	118.86
	262.5	122.116	128.762	124.659	131.29	128.96	118.78
	263	121.98	129.221	125.29	131.64	130.89	119.43
	263.5	122.107	128.982	124.011	131.06	131.06	118.79
	264	122.236	127.966	124.771	132.09	131.16	118.73
	264.5	122.706	126.923	126.357	131.66	132.04	118.35
	265	122	126.703	126.956	131.8	130.96	118.25
	265.5	122.205	126.796	127.687	133.69	129.75	117.55
	266	121.674	126.965	128.129	132.75	129.27	117.1
	266.5	120.516	127.999	128.921	131.59	130.61	117.25
	267	119.362	126.577	128.278	131.05	129.96	118.21
	267.5	119.247	127.531	127.505	130.88	128.67	116.59
	268	119.427	127.733	129.17	130.67	128.72	117.5
	268.5	119.957	128.031	128.629	129.66	128.42	118.18
	269	120.45	129.837	128.016	129.82	128.64	118.42
	269.5	120.743	130.584	127.498	129.01	127.75	118.79
	270	120.161	131.204	126.261	128.13	128.59	119.55
	270.5	119.849	130.946	126.027	128.34	129.82	119.12
	271	120.657	130.457	125.407	127.63	129.74	118.73
	271.5	121.679	130.614	125.211	128.18	130.05	118.69
	272	122.742	129.666	125.254	129.47	130.13	118.93
	272.5	123.081	129.627	125.331	129.69	130.27	117.77
	273	122.753	129.796	125.827	129.33	130.46	117.57
	273.5	122.396	128.579	124.722	128.35	129.15	117.27
	274	122.896	127.907	124.815	128.45	130.13	116.57
	274.5	122.912	127.762	125.985	128.21	129.84	117.16
	275	123.222	127.697	126.077	128.05	129.23	117.6
	275.5	122.714	127.454	125.829	129.3	129.41	117.26
	276	122.58	127.886	126.213	128.87	130.62	117.52
	276.5	121.641	129.253	126.11	128.01	130.99	118.71
	277	121.436	129.861	125.788	128.11	131.16	118.76
	277.5	120.939	129.635	124.69	128.55	130.72	118.49
	278	120.79	129.997	125.274	129.02	130.3	118.53
	278.5	120.842	129.845	124.7	129.44	130.58	119.28
	279	120.387	128.851	124.84	129.42	130.05	118.51
	279.5	120.092	129.007	124.18	130.26	129.34	118.78
	280	120.366	129.098	124.611	128.26	128.79	119.37
	280.5	120.052	129.384	124.448	128.03	127.61	120.03
	281	120.278	128.621	124.461	127.2	126.7	118.57
	281.5	119.978	128.586	125.156	128.07	125.7	118.38
	282	120.153	128.83	125.242	129.01	126.79	119.05
	282.5	119.896	127.821	125.179	128.68	126.95	118.94
	283	118.911	128.335	125.895	128.03	127.02	118.06
	283.5	119.733	128.372	125.287	127.82	128.1	118.07
	284	119.524	129.319	125.414	127.3	127.75	117.83
	284.5	119.684	129.125	125.523	128.87	128.09	116.76
	285	119.811	128.752	126.107	129.11	129.96	115.62
	285.5	119.941	128.547	126.21	129.06	130.5	115.78
	286	120.442	128.038	125.703	127.93	130.84	116.09
	286.5	120.731	127.515	126.406	126.52	129.69	116.13
	287	121.475	129.038	126.83	126.86	130.03	116
	287.5	121.67	129.353	127.142	127.33	130.07	115.99
	288	121.242	129.316	127.685	127.64	130.03	116.53
	288.5	122.337	128.924	128.556	127.68	132.26	116.51
	289	122.609	129.949	128.751	126.84	132.39	116.91
	289.5	122.12	129.595	128.505	126.82	129.91	117.06
	290	122.019	129.68	127.656	127.31	129.75	117.54
	290.5	120.844	130.382	127.302	127.11	130.04	118.07
	291	121.397	130.948	127.543	127.87	129.92	117.47
	291.5	121.163	129.628	127.125	127.5	129.88	116.89
	292	121.932	128.794	126.804	126.89	129.02	116.59
	292.5	122.392	128.39	125.764	127.69	129.26	116.4
	293	121.574	128.457	125.258	127.56	127.91	116.72
	293.5	121.628	127.937	124.392	127.79	126.26	117.6
	294	123.148	129.564	124.662	128.24	125.26	116.38
	294.5	122.998	129.341	125.238	127.67	125.43	116.47
	295	123.358	129.033	125.301	128.15	125.56	115.36
	295.5	122.251	128.698	124.878	127.94	125.58	116.13
	296	121.935	128.96	124.742	127.99	125.64	116.89
	296.5	121.278	128.845	125.169	128.2	126.36	118.67
	297	119.931	129.925	125.469	127.43	125.42	118.31
	297.5	120.713	129.578	124.807	126.85	125.88	117.85
	298	121.037	129.367	124.926	128.14	127.04	117.07
	298.5	119.529	128.077	125.205	127.98	128.79	117.87
	299	119.558	128.741	125.647	127.74	129.89	117.33
	299.5	119.805	128.768	125.09	128.6	130.16	118.23
	300	120.191	128.99	126.104	127.93	129.96	117.43
	300.5	120.462	128.947	126.813	129.09	129.1	116.91
	301	120.446	128.873	126.602	129.45	128.76	116.33
	301.5	121.924	129.139	127.852	128.8	128.6	116.66
	302	120.97	128.512	129.126	129.48	126.92	116.45
	302.5	120.809	129.176	140.897	127.7	128.4	117.73
	303	121.414	130.246	163.78	127.26	129.51	119.5
	303.5	121.076	130.783	189.89	128.26	141.38	135.69
	304	122.703	136.429	220.03	126.43	161.73	158.45
	304.5	125.131	153.891	248.37	127.68	189.34	185.48
	305	125.835	177.82	280.92	129.79	222.49	215.74
	305.5	127.828	210.15	314.5	137.49	264.06	242.62
	306	130.6	242.93	351.7	153.14	314.02	276.41
	306.5	138.292	279.01	388.33	172.98	368.22	319.23
	307	150.425	315.47	410.51	198.99	424.16	361.22
	307.5	165.33	352.93	422.44	229.09	482.09	401.41
	308	183.85	389.22	432.22	262.79	530.03	423.17
	308.5	202.08	422.92	437.94	300.06	563.72	443.36
	309	220.61	444.86	444.96	336.91	592.27	459.27
	309.5	240.25	461.45	450.09	371.05	611.93	473.07
	310	260.5	468.56	450.95	402.92	623.09	489.56
	310.5	279.65	474.44	449.87	426.79	627.02	498.18
	311	296.62	480.8	448.41	446.08	627.27	496.91
	311.5	308.56	484.9	453.25	458.34	625.64	493.37
	312	320.81	486.94	454.16	465.14	620.62	490.91
	312.5	330.09	491.87	455.26	470.74	613.36	494.61
	313	340.42	493.43	455.73	474.07	613.08	493.76
	313.5	349.24	495.88	456.05	476.32	610.63	490.59
	314	358.91	494.75	454.64	476.78	609.75	487.14
	314.5	366.51	495.07	454.78	475.04	605.08	484.47
	315	375.08	495.34	455.07	474.13	601.77	480.44
	315.5	380.47	494.38	456.47	471.61	596.33	475.96
	316	387.44	493.88	456.2	472.28	587.81	475.89
	316.5	391.45	493.92	453.63	473.15	582.57	474.66
	317	395.02	491.57	451.25	471.5	578.08	470.88
	317.5	398.44	490.1	450.41	468.99	573.2	466.07
	318	400.1	487.02	449.46	464.83	568.39	462.98
	318.5	403.22	486.36	447.43	463.05	566.46	459.5
	319	407.03	484.21	446.72	460.38	565.14	452.49
	319.5	408.02	484.93	443.6	457.51	561.57	448.93
	320	410.66	484.67	440.5	455.63	557.58	446.97
	320.5	410.19	482.84	435.28	454.12	555.06	441.53
	321	410.82	481.51	435.95	452.06	549.85	438.8
	321.5	411.2	482.02	435.66	449.84	543.26	436.01
	322	410.31	481.98	435.54	446.32	538.43	432.97
	322.5	411.27	482.95	435.29	443.61	532.89	430.76
	323	412.4	480.81	433.38	442.11	526.67	427.57
	323.5	411.47	481.15	433.33	440.05	522.3	426.03
	324	414.15	479.32	433.92	438.13	518.39	424.93
	324.5	414.17	473.91	435.26	436.06	515.55	424.22
	325	418.8	473.38	439.06	432.5	510.31	422.57
	325.5	423.03	473.44	440.15	429.38	505.2	418.11
	326	429.2	470.23	440.36	426.56	499.55	415.35
	326.5	432.23	467.02	440.06	424.45	492.37	410.12
	327	434.26	465.72	439.26	423.68	488.34	407.18
	327.5	434.73	464.12	440.96	421.46	482.9	404.15
	328	438.77	462.31	440.62	420.33	478.48	401.6
	328.5	441.28	461.6	440.3	416.93	472.89	397.27
	329	442.18	461.68	438.6	414.29	467.36	392.07
	329.5	441.34	458.31	436.02	411.41	463.42	388
	330	440.99	453.86	434.55	407.51	458.21	385.86
	330.5	437.89	451.88	434.25	404.01	456.12	381.95
	331	436.95	449.61	433.14	401.1	450.54	379.08
	331.5	436.35	447.07	432.5	397.75	445.77	373.08
	332	433.79	448.19	431.63	393.09	440.58	369.72
	332.5	433.59	447.64	432	387.75	434.61	366.1
	333	434.04	443.6	430.63	384.71	430.18	360.75
	333.5	438.45	442.66	428.88	382.01	424.34	359.22
	334	439.39	443.88	426.77	378.8	420.26	355.95
	334.5	441.21	442.83	425.5	376.96	416.99	352.37
	335	443.23	441.19	424.78	373.69	411.98	349.47
	335.5	446.41	440.63	424.08	371.16	408.38	347.6
	336	447.4	437.42	422.32	366.31	401.73	345.2
	336.5	450.9	435.39	421.88	364.18	396.83	341.17
	337	449.7	432.41	420.15	363	392.27	336.97
	337.5	447.27	431.16	418.71	359.52	386.96	335.3
	338	443.92	429.18	420.71	356.7	382.8	331.45
	338.5	445.99	426.44	420.52	353.65	376.93	327.53
	339	444.84	424.9	419.58	353.02	370.75	324.06
	339.5	442.84	423.3	417.96	350	364.66	319.45
	340	438.96	422.57	417.8	346.93	362.13	315.24
	340.5	437.78	419.88	415.99	346.47	358.69	313.39
	341	434.87	417	414.28	343.49	354.36	311.02
	341.5	434.84	416.47	412.3	340.23	347.32	309.41
	342	436.24	414.85	410.46	338.72	342.17	305.57
	342.5	435.3	411.02	406.2	338.04	337.96	302.69
	343	430.61	408.04	405.52	334.69	333.08	299.83
	343.5	429.63	405.69	403.72	329.11	329.77	297.61
	344	429.11	404.42	401.41	327.07	326.49	294.43
	344.5	428.7	402.48	397.77	324.57	320.41	291.75
	345	428.81	401.18	397.79	322.5	315.25	287.83
	345.5	431.74	399.5	395.84	319.99	311.55	284.93
	346	432.2	396.55	393.98	316.87	310.63	281.59
	346.5	429.11	393.84	395.35	313.93	304.97	278.22
	347	429.59	393.26	394.44	309.07	302.5	274.25
	347.5	430.71	390.86	392.91	308	299.04	271.59
	348	428.53	389.36	392.22	306.29	297.04	267.48
	348.5	428.37	386.57	392.13	302.58	293.28	265.53
	349	430.05	383.54	390.43	300.37	290.69	263.75
	349.5	430.08	381.64	388.41	297.12	288.07	261.61
	350	427.91	378.79	387.38	294.35	283.97	257.86
	350.5	426.02	374.62	386.9	292.21	279.15	254.46
	351	427.84	374.15	382.75	290.51	276.28	252.85
	351.5	426.84	371.74	380.93	287.15	271.96	250.87
	352	426.52	368.73	378.52	285.33	269.12	248.69
	352.5	426.67	365.4	376.87	282	263.92	247.43
	353	424.69	362.84	373.61	280.98	259.91	244.53
	353.5	422.2	359.31	373.74	279.94	255.85	240.89
	354	422.14	357.3	371.7	276.87	252.4	238.38
	354.5	422.5	354.81	370.97	274.98	250.09	237.1
	355	419.87	354.53	370.97	271.58	247.26	235.56
	355.5	416.04	351.57	370.54	268.93	245.45	233.56
	356	414.04	350.02	370.21	270.72	242.32	230.82
	356.5	411.76	348.59	370.01	267.66	239.42	229.05
	357	409.57	347.04	368.53	266.88	236.93	226.27
	357.5	408.57	344.74	366.66	265.17	235.05	225.04
	358	405.94	344.67	365.16	262.91	231.81	224.17
	358.5	401.61	341.97	365.06	262.91	228.52	222.44
	359	397.84	341.28	364.1	260.54	226.13	220.96
	359.5	397.33	339.63	361.18	260.69	223.6	219.18
	360	397.27	335.24	358.47	259.68	222.55	217.51
	360.5	395.33	331.18	355.42	255.1	220.65	215.77
	361	394.31	327.92	352.82	252.71	218.49	214.23
	361.5	391.65	323.99	349.76	250.83	216.09	212.13
	362	392.77	320	349.68	249.89	213.32	210.82
	362.5	392.03	316.71	345.75	247.34	211.7	208.49
	363	392.53	314.58	342.95	244.5	209.18	207.09
	363.5	391.15	310.75	337.78	242.36	206.4	204.11
	364	390.77	307.68	335.22	240.48	204.61	201.19
	364.5	388.57	304.68	334.94	239.13	202.34	200.46
	365	389.45	303.72	333.08	236.85	200.6	198.74
	365.5	388.7	299.13	332.81	235.28	199.67	196.41
	366	389.3	297.48	333.24	234.37	199.15	196.98
	366.5	384.85	296.08	331.09	231.57	198.9	193.82
	367	384.22	291.69	331.69	229.15	200.55	192.28
	367.5	382.84	287.4	330.08	228.43	201.54	191.16
	368	382.29	284.32	330.46	227.4	200.65	190.68
	368.5	381.06	281.11	330.41	225.31	198.65	190.24
	369	379.46	279.74	328.4	222.66	198.27	189.01
	369.5	375.92	275.52	328.31	221.76	198.53	187.9
	370	374.39	275.04	324.39	219.81	197.13	187.3
	370.5	372.67	272.58	322.44	217.16	196.51	185.31
	371	374.24	269.81	320.65	215.29	195.51	185.27
	371.5	371.23	268.26	318.59	215.42	192.87	185.65
	372	369.02	265.57	317.52	213.4	191.44	183.48
	372.5	369.2	263.25	316.77	213.64	190.72	182.49
	373	366.27	259.75	312.15	214.09	190.89	181.44
	373.5	366.21	257.18	310.59	214.73	188.38	179.62
	374	366.09	255.9	308.77	215.5	185.99	178.8
	374.5	364.5	253.43	308.03	215.75	184.31	178.62
	375	362.43	251.07	306.71	216.91	181.2	176.02
	375.5	358.76	248.09	306.12	218.45	179.39	176.02
	376	358.55	244.77	304.46	217.26	177.41	174.05
	376.5	357.32	243.59	301.86	215.86	175.85	173.45
	377	354.51	241.85	300.34	214.77	174.1	172.36
	377.5	352.39	240.5	299.73	213.08	172.55	171.3
	378	350.64	239.74	297.75	211.87	171.58	171.18
	378.5	347.69	236.24	295.79	209.73	171.11	170.21
	379	344.88	233.84	293.75	207.4	170.77	169.01
	379.5	343.34	230.66	290.78	204.44	171.06	168.14
	380	341.63	228.74	287.62	200.72	170.99	166.94
	380.5	339.65	227.15	285.42	199.19	170.11	164.95
	381	338.55	225.11	284.98	197.97	170.06	164.84
	381.5	336.38	222.95	281.77	196.24	169.41	163.3
	382	337.58	219.97	279.92	195.4	168.93	162.7
	382.5	335.32	216.96	277.55	193.75	168.04	161.39
	383	335.49	215.84	276.67	192.22	166.42	160.38
	383.5	334.61	213.77	275.17	192.34	165.37	158.88
	384	333.41	212.79	272.57	191.72	165.72	159.06
	384.5	331.19	210.74	270.67	191.56	165.69	158
	385	329.5	208.63	268.82	191.44	165	158.98
	385.5	328.24	206.53	265.6	192.34	163.91	158.67
	386	326.85	204.58	264.1	191.48	164.13	158.45
	386.5	321.21	202.98	262.85	190.77	163.55	157.8
	387	317.45	200.62	261.34	189.9	163.21	157.4
	387.5	314.83	198.64	259.31	188.01	163.8	157.08
	388	311.84	197.7	256.39	188.59	163.75	156.77
	388.5	309.09	196.09	256.42	188.15	161.38	155.96
	389	309.51	194.08	254.43	187.1	160.16	156.15
	389.5	308.27	194.04	252.7	184.86	160.26	155.67
	390	305.25	192.46	250.19	182.9	160.53	153.93
	390.5	303.26	189.72	249.95	181.8	160.86	154.07
	391	304.54	188.75	247.92	180.77	161.37	152.87
	391.5	304.77	188.27	247.11	180.04	161.69	152.37
	392	304.8	187.37	243.99	180.51	161.68	152.21
	392.5	305	185.56	243.17	178.65	160.53	151.79
	393	302.76	183.29	239.95	178.84	159.71	151.44
	393.5	301.31	183.32	238.77	179.97	158.93	150.1
	394	299.75	179.95	237.13	180.56	157.52	149.96
	394.5	299	178.34	237.38	179.42	156.55	149.48
	395	296.09	177.24	234.82	178.74	154.72	148.68
	395.5	293.19	176.03	233.84	177.72	154.26	148.96
	396	289.8	173.44	231.85	177.15	152.81	148.3
	396.5	286.24	172.1	230.43	176.95	151.19	147.96
	397	283.12	171.11	229.77	176.48	151.61	147.98
	397.5	282.87	170.72	229.25	174.57	152.54	148.73
	398	278.07	169.12	226.94	172.49	151.83	148.73
	398.5	275.54	167.69	225.9	171.09	151.99	147.38
	399	273.59	167	224.15	170.44	151.29	147.67
	399.5	272.15	166.32	222.69	169.65	151.38	147.72
	400	269.45	165.38	221.45	169.8	150.56	147.99
	400.5	268.67	165.57	221.23	170.26	150.57	146.97
	401	265.88	163.93	220.05	169.83	150.13	146.2
	401.5	264.72	162.93	217.92	169.38	149.63	145.11
	402	264.05	161.37	216.8	169.12	149.26	144.15
	402.5	264.07	159.43	217.09	168.95	150.14	144.39
	403	262.65	159.14	216.15	168.1	149.95	144.03
	403.5	261.46	158.61	214.26	169.07	149.85	142.59
	404	260.33	158.17	212	170.48	148.97	142.75
	404.5	260.11	157.69	211.75	169.43	148.82	140.8
	405	260.47	156.7	208.56	168.58	148.48	141.23
	405.5	259.86	157.15	207.36	168.1	148.9	142.16
	406	258.25	156.43	206.1	167.51	147.67	142.23
	406.5	256.54	155.89	204.12	168.02	147.56	142.23
	407	255.02	155.71	202.22	168.32	146.59	141.54
	407.5	253.6	155.29	200.66	169.84	146.8	141.45
	408	250.72	154.347	200.47	169.06	147.37	141.69
	408.5	249.91	154.085	199.98	166.62	148.66	140.46
	409	248.21	153.745	198.13	165.81	149.05	141.34
	409.5	245.91	152.843	197.28	165.14	148.26	141.09
	410	245.76	151.988	196.46	164.12	147.81	140.54
	410.5	244.11	151.559	196.16	163.46	147.66	140.8
	411	241.75	151.611	195.12	161.39	147.32	139.26
	411.5	241.43	151.369	194.59	161.09	147.7	138.15
	412	241.02	150.447	193.59	160.35	147.73	137.62
	412.5	240.26	150.157	192.45	158.58	147.46	138.23
	413	239.38	148.411	191.52	159.17	146.04	137.45
	413.5	238.51	147.731	189.76	159.15	145.18	137.44
	414	236.19	147.114	188.94	158.35	145.4	137.36
	414.5	233.87	145.801	188.38	158.43	145	135.61
	415	232.92	145.358	186.79	158.02	145.68	135.55
	415.5	232.24	144.4	184.84	158.82	146.31	135.01
	416	230.83	144.014	183.03	157.3	145.24	135.72
	416.5	227.57	143.544	181.77	156.36	145.25	136.28
	417	226.6	142.919	180.26	156.67	144.85	135.4
	417.5	224.13	142.899	177.62	157.46	145.49	136.83
	418	221.98	142.245	176.91	158.02	145.08	136.07
	418.5	220.76	141.109	175.97	157.66	146.1	135.19
	419	220.53	141.018	173.81	157.39	146.29	136.2
	419.5	218.25	140.392	172.97	156.5	146.76	135.5
	420	217.51	140.221	173.14	156.45	146.43	137.06
	420.5	214.76	140.251	172.06	155.7	146.3	137.37
	421	214.32	140.443	172.1	156.1	146.56	137.14
	421.5	213.1	139.904	170.96	156.62	146.24	137.09
	422	213.37	140.043	170.77	154.69	145.81	136.12
	422.5	212.7	139.722	170.62	155.03	145.95	136.04
	423	212.1	141.246	170.33	154.94	144.15	136.34
	423.5	209.41	141.032	170.4	155.16	143.39	134.91
	424	208.55	140.095	170.15	155.37	141.35	134.23
	424.5	207.28	140.064	168.2	154.79	140.73	134.44
	425	207.36	140.034	167.69	155.62	142	133.59
	425.5	206.25	141.019	165.59	153.99	139.7	132.47
	426	205.19	140.87	165.45	153.22	139.77	132.02
	426.5	203.24	140.633	166.18	154.29	139.39	130.92
	427	201.47	140.549	165.17	152.98	140.26	131.3
	427.5	199.48	139.341	163.77	153.09	139.69	131.6
	428	198.61	138.997	162.1	152.16	140.12	133.29
	428.5	198.55	139.57	160.74	152.26	141.99	132.78
	429	197.16	138.379	161.69	152	141.26	131.42
	429.5	196.24	137.324	162.95	152.04	140.13	130.91
	430	196.59	135.288	163.38	152.19	141.41	130.96
	430.5	195.53	135.777	162.3	152.25	140.52	130.73
	431	194.92	135.229	161.12	152.02	139.95	130.72
	431.5	195.2	134.452	160.47	150.75	138.8	130.3
	432	195.24	134.146	160.11	149.51	140.58	129.68
	432.5	194.47	134.268	160.54	149.98	140.48	129
	433	192.43	134.066	159.93	150.29	139.43	129.41
	433.5	190.05	134.556	159.99	150.76	139.17	129.06
	434	188.38	134.663	158.74	150.42	139.16	129.21
	434.5	185.91	134.155	158.05	151.98	138.85	128.96
	435	185.29	133.179	158.13	151.86	138.45	128.67
	435.5	183.08	133.288	157.62	150.61	139.45	127.98
	436	180.81	134.166	157.31	151.86	139.43	128.46
	436.5	178.69	134.306	157.41	152	138.44	128.02
	437	177.3	133.975	157.3	150.71	138.43	126.81
	437.5	175.23	134.079	157.29	150.15	137.82	127.45
	438	175.58	133.67	155.83	150.14	138.3	126.99
	438.5	174.13	134.006	154.66	149.31	138.6	125.95
	439	173.32	134.829	154.47	148.64	138.64	126.28
	439.5	171.59	134.829	154.02	149.08	138.14	126.99
	440	171.92	133.772	153.23	150.06	136.54	127.3
	440.5	171.72	133.024	152.36	148.93	136.75	126.98
	441	173.34	132.845	151.36	150.24	135.83	126.77
	441.5	173.71	133.148	150.78	151.34	135.07	127.48
	442	174.69	132.383	150.24	150.56	135.89	125.95
	442.5	173.64	131.732	149.943	149.16	135.73	126.19
	443	173.74	131.258	150.09	150.39	134.66	125.36
	443.5	173.51	131.445	148.473	148.96	134.31	125.79
	444	173.23	131.732	148.669	147.95	135.12	124.77
	444.5	172.43	132.857	148.838	146.33	135.54	125.19
	445	171.99	133.369	148.623	145.87	135.15	124.33
	445.5	170.03	133.032	147.919	143.28	136.41	125
	446	168.81	132.8	147.418	143.19	136.68	124.88
	446.5	167.48	133.184	147.168	143.81	136.92	124.56
	447	166.34	133.498	147.541	143.4	136.93	124.86
	447.5	164.87	133.248	146.561	142.14	137.59	126.79
	448	164.96	133.378	146.768	142.48	136.77	125.37
	448.5	164.72	132.45	145.972	142.5	136.11	126.04
	449	163.95	131.503	144.965	142.92	136.41	125.82
	449.5	164.65	131.351	143.984	143.91	136.33	125.83
	450	163.41	132.37	144.664	144.44	136.78	124.34
	450.5	162.74	131.362	145.444	144.23	137.17	123.87
	451	163.69	131.32	145.176	143.79	135.91	124.54
	451.5	164.31	131.716	144.313	145.49	136.29	123.95
	452	164.62	132.56	144.315	144.8	135.41	122.49
	452.5	163.19	132.239	144.174	144.4	135.62	123.92
	453	162.37	132.763	144.223	144.16	137.15	123.83
	453.5	162.55	133.394	144.648	143.44	137.77	123.94
	454	161.09	132.96	145.666	141.89	137.07	124.29
	454.5	160.9	131.698	145.594	141.35	135.98	125.94
	455	160.76	132.522	144.429	140.28	136.91	125.49
	455.5	159.77	131.722	143.884	140.2	137.81	124.54
	456	158.7	130.627	143.336	137.76	138.25	124.95
	456.5	158.42	129.578	142.837	138.35	138.7	125.14
	457	159.16	129.167	142.786	138.21	139.16	124.83
	457.5	158.26	128.697	141.218	138.36	138.39	124.22
	458	157.33	127.583	139.769	138.52	137.12	123.8
	458.5	156.72	127.329	138.671	139.49	137.59	123.41
	459	157.19	127.687	138.363	139.88	136.72	122.85
	459.5	156.16	126.676	138.129	139.47	135.62	123.16
	460	156.91	127.382	137.609	139.89	134.9	123.68
	460.5	157.04	127.427	138.102	141.29	134.03	123.6
	461	155.63	127.213	138.822	141.43	134.04	123.52
	461.5	154.8	127.357	138.537	142	133.22	122.88
	462	154.263	127.63	138.928	143.16	132.62	124.11
	462.5	152.71	127.935	139.72	143.65	133.36	124.01
	463	152.778	128.62	139.501	143	133.12	124.3
	463.5	152.426	128.138	138.931	143.13	133.91	123.89
	464	153.337	129.319	138.643	142.88	133.95	123.28
	464.5	152.166	128.696	139.055	143.01	134.3	123.78
	465	151.415	129.555	138.184	142.32	133.26	123.63
	465.5	151.043	129.612	137.502	141.34	132.68	123.54
	466	150.036	129.837	137.632	140.82	132.76	123.82
	466.5	150.122	129.6	138.038	139.06	132.63	121.95
	467	151.049	129.536	137.214	139	132.12	122.45
	467.5	150.328	128.902	137.944	139.38	132.48	122.09
	468	148.919	129.619	137.134	139.8	132.19	122.27
	468.5	147.845	128.75	137.243	140.66	131.79	123.88
	469	146.773	129.427	135.772	139.81	131.98	124.02
	469.5	146.784	129.53	135.843	140.16	132.93	123.74
	470	147.379	129.637	135.392	141.51	132.49	123.69
	470.5	147.553	128.832	135.313	140.99	132.66	122.86
	471	148.018	129.009	134.796	141.04	133.55	123.23
	471.5	147.815	128.877	134.569	140.83	133.36	122.74
	472	147.776	127.381	134.814	141.18	133.29	121.71
	472.5	147.668	127.087	135.543	140.56	133.4	120.83
	473	147.52	127.02	135.664	140.72	133.86	119.57
	473.5	147.299	125.46	136.371	139.42	132.47	119.27
	474	145.6	125.468	136.58	138.4	132.33	119.42
	474.5	144.496	124.832	136.115	137.83	132.2	119.84
	475	143.653	124.889	135.757	138.62	132.01	121.1
	475.5	142.054	124.23	135.767	138.62	131.01	121.15
	476	140.478	125.105	136.569	138.44	130.88	120.81
	476.5	140.642	126.376	136.014	137.7	130.53	120.8
	477	140.485	125.617	136.676	137.95	130.4	120.12
	477.5	139.422	125.43	136.248	137.4	129.9	119.91
	478	140.505	125.556	136.259	138.68	130.52	119.53
	478.5	141.129	125.603	135.155	139.41	128.65	119.06
	479	141.479	125.837	135.098	139.11	129.91	118.41
	479.5	142.198	125.888	134.206	138.54	129.41	117.79
	480	142.605	126.144	133.963	138.31	128.33	118.53
	480.5	143.486	124.757	133.774	137.91	129.3	118.53
	481	142.873	124.27	133.144	137.69	128.11	120.03
	481.5	142.422	123.762	132.421	136.72	129.29	121.74
	482	141.489	123.836	131.715	136.68	129.75	123.04
	482.5	140.676	124.253	131.914	137.13	130.13	122.56
	483	140.914	123.131	131.467	136.74	132.02	123.14
	483.5	140.245	123.494	131.318	135.56	131.44	123.03
	484	140.123	122.932	132.618	135.83	131.53	123.07
	484.5	139.274	124.206	132.202	135	132.69	122.3
	485	138.554	125.004	131.804	135.53	131.83	121.95
	485.5	138.664	124.885	131.397	135.02	132.62	120.96
	486	138.373	125.248	130.758	135.19	132.56	120.11
	486.5	138.909	125.821	130.651	134.53	132.27	118.43
	487	137.876	126.373	129.809	134.31	131.9	119.41
	487.5	138.331	127.201	130.452	135.16	131.26	118.73
	488	138.687	127.371	130.706	135.04	132.09	118.98
	488.5	138.108	127.79	129.93	134.92	133.34	117.79
	489	139.222	126.157	130.56	135.3	133.84	117.68
	489.5	139.832	125.196	130.039	134.6	133.37	118.23
	490	139.041	125.305	130.717	135.73	133.31	118.56
	490.5	138.528	124.986	130.952	135.36	132.07	118.41
	491	139.049	124.995	131.053	135.92	131.16	119.03
	491.5	139.932	124.387	131.562	134.51	130.16	117.53
	492	138.807	124.511	131.396	133.83	130.53	118.04
	492.5	139.071	123.889	132.068	134.72	129.75	117.69
	493	139.041	123.442	132.07	134.48	127.49	118.36
	493.5	139.253	124.376	131.897	134.24	127.37	118.96
	494	137.335	125.142	132.205	133.72	128.22	118.85
	494.5	137.641	125.26	131.036	133.02	127.47	118.53
	495	137.5	125.178	129.559	132.63	126.56	119.13
	495.5	137.088	124.779	130.002	131.73	127.26	118.07
	496	137.282	125.374	130.44	131.98	128.02	118.18
	496.5	137.033	124.46	130.331	132.95	127.94	118.12
	497	135.828	125.64	129.746	132.27	126.78	118.63
	497.5	134.978	125.847	130.131	131.08	128.25	118.27
	498	133.266	124.897	129.33	131.7	126.92	117.14
	498.5	134.057	124.762	128.433	131.68	126.21	116.85
	499	133.19	124.804	128.84	131.12	128.04	116.81
	499.5	133.777	125.126	129.22	131.02	128.86	117.08
	500	135.164	124.922	128.706	131.86	127.07	117.8
	500.5	133.388	124.671	128.435	131.73	127.84	118.09
	501	132.778	124.898	128.233	130.3	127.41	117.29
	501.5	133.04	124.029	128.985	129.84	127.81	116.23
	502	133.382	124.27	127.962	131.1	127.85	116.73
	502.5	134.25	124.512	127.626	129.11	128.72	116.98
	503	134.316	124.403	129.306	130.97	128.97	116.96
	503.5	134.554	124.458	129.431	132.64	128.6	116.82
	504	135.273	124.735	129.075	133.7	129.83	116.28
	504.5	134.235	124.127	128.118	132.75	131.48	116.53
	505	134.274	124.364	127.588	133.45	131.06	115.8
	505.5	134.795	124.57	128.467	133.56	131.53	115.95
	506	135.437	124.54	126.558	133.97	131.98	116.9
	506.5	135	124.167	126.781	133.85	131.77	117.11
	507	134.615	123.55	126.553	134.74	132.22	117.57
	507.5	133.84	124.019	126.326	134.07	131	116.89
	508	133.621	124.667	125.858	132.27	130.2	117.28
	508.5	132.31	124.367	127.151	132.24	129.17	117.44
	509	131.844	124.923	127.783	132.74	128.37	117.11
	509.5	132.881	124.39	127.212	132.1	127.97	120
	510	132.251	124.37	126.36	131.28	127.17	120.47
	510.5	131.122	124.713	127.28	132.04	127.88	120.11
	511	131.359	125.167	126.398	132.47	127.84	119.25
	511.5	131.45	126.204	127.016	132.37	128.03	119.35
	512	132.669	127.063	126.446	131.1	128.85	120.31
	512.5	133.439	126.007	126.511	132.29	129.09	120.9
	513	133.626	125.911	125.39	131.47	129.82	120.69
	513.5	133.303	125.267	125.046	131.27	130.33	121.17
	514	132.334	125.53	125.795	131.23	129.62	120.76
	514.5	132.791	126.439	125.293	131.44	129.99	120.53
	515	134.097	125.686	125.431	130.92	129.26	121.17
	515.5	133.405	125.135	125.703	130.56	128.52	121.83
	516	133.065	124.537	126.288	132.05	128.68	121.4
	516.5	131.792	123.59	125.246	133.06	129.39	120.81
	517	130.75	124.26	125.55	132.27	128.52	119.87
	517.5	130.427	124.29	125.455	131.41	127.68	119.82
	518	130.598	125.055	126.406	131.61	127.3	119.24
	518.5	130.383	124.485	126.497	131.49	128.88	118.21
	519	131.426	124.048	127.929	131.01	129.22	117.42
	519.5	130.21	123.573	127.31	131.15	128.59	116.93
	520	130.535	123.156	127.789	130.66	129.3	116.15
	520.5	131.241	123.093	126.974	129.33	129.2	117.04
	521	132.014	123.155	127.818	128.66	129.54	116.12
	521.5	131.924	122.865	126.884	129.07	129.69	116.89
	522	132.756	123.662	127.066	130.84	129.92	117.11
	522.5	132.211	123.694	126.572	130.54	130.49	117.98
	523	132.906	124.756	126.321	131.31	129.28	117.19
	523.5	131.9	124.529	125.129	131.23	129.18	118.17
	524	132.205	126.21	125.591	131.39	129.2	117.4
	524.5	131.698	127.083	126.059	131.9	129.63	117.66
	525	131.408	128.373	126.152	132.08	129.22	116.99
	525.5	131.137	128.004	126.231	133.08	128.97	118.02
	526	131.099	127.55	126.862	133.19	128.82	116.57
	526.5	129.947	127.056	127.228	132.61	129.03	115.34
	527	131.13	127.248	127.449	132.65	128.9	114.67
	527.5	130.452	126.875	127.894	133.2	129.68	115.22
	528	130.021	126.041	127.608	134.19	129.67	115.25
	528.5	129.985	125.229	127.22	133.58	130.57	116.19
	529	130.139	124.385	126.589	133.09	130.43	116.22
	529.5	129.812	122.681	125.893	132.98	130.2	116.2
	530	129.407	122.246	125.306	131.48	129.52	115.45
	530.5	129.631	122.275	125.636	130.65	130.07	114.66
	531	129.969	123.049	125.676	130.7	129.36	115.13
	531.5	129.408	123.047	125.106	131.67	129.62	114.85
	532	128.743	123.308	124.708	130.65	128.76	116.12
	532.5	128.623	123.976	125.183	130.36	128.06	115.65
	533	127.888	123.792	124.847	130.42	128.02	115.1
	533.5	128.241	123.712	125.121	130.31	127.76	114.22
	534	127.249	123.952	125.75	130.81	129.13	113.95
	534.5	127.406	124.467	126.221	131.35	129.23	115.03
	535	126.966	124.249	125.084	131.95	128.37	117.14
	535.5	126.257	123.059	125.402	132.48	128.8	116.99
	536	126.279	123.046	126.286	131.44	128.86	116.91
	536.5	126.889	123.067	126.748	131.35	129.39	116.45
	537	126.821	123.2	126.548	131.7	129.39	115.99
	537.5	126.097	123.593	127.438	131.99	128.96	117.55
	538	125.364	124.158	126.885	132.19	128.01	119.41
	538.5	125.497	123.943	127.212	132.88	126.01	119.93
	539	126.216	123.616	126.699	133.06	126.77	119.02
	539.5	126.63	124.527	127.098	132.91	126.52	117.74
	540	127.656	124.832	126.698	132.14	127.5	118.19
	540.5	127.379	124.029	125.572	132.3	127.05	118.3
	541	126.842	123.948	124.916	132.49	126.69	116.34
	541.5	127.27	123.248	125.46	132.07	125.74	116.58
	542	128.183	122.189	124.502	132.51	126.68	114.15
	542.5	127.98	122.102	124.505	131.75	127.95	113.16
	543	128.572	122.825	124.026	131.98	129.53	112.28
	543.5	127.317	123.056	124.988	131.33	128.01	112.42
	544	126.878	122.736	124.336	131.89	128.14	113.27
	544.5	126.161	123.007	123.854	132.38	126.86	112.81
	545	126.561	124.042	124.719	132.76	126.92	113.16
	545.5	127.374	123.825	125.317	132.58	127.6	113.66
	546	127.716	123.286	124.593	132.89	130.59	113.73
	546.5	127.141	124.003	124.267	131.9	130.46	115.42
	547	127.764	124.62	124.711	131.68	130.52	114.38
	547.5	127.622	123.912	124.855	130.35	129.08	114.22
	548	127.894	123.64	123.893	130.98	129.14	115.1
	548.5	128.776	123.938	124.874	130.68	129.78	115.27
	549	129.42	123.316	124.984	130.64	130.05	115.53
	549.5	128.703	123.148	124.822	129.78	129.51	115.49
	550	129.043	122.904	123.899	129.23	128.43	115.2
	550.5	128.697	123.72	124.411	129.74	127.05	115.15
	551	128.801	123.915	125.624	130.32	125.57	114.88
	551.5	128.503	123.01	125.304	131.11	126.39	116.27
	552	127.97	124.139	124.201	131.62	126.22	116.44
	552.5	128.313	124.237	124.289	130.71	126.27	115.66
	553	126.972	123.441	123.956	130.36	126.81	115.95
	553.5	126.893	123.667	123.837	130.74	128.23	116.55
	554	126.978	122.957	123.422	132.84	128.55	115.69
	554.5	126.302	123.218	124.118	133.57	129.06	116.12
	555	125.914	123.439	123.758	132.75	129.47	115.96
	555.5	127.166	123.165	123.567	130.83	130.91	115.5
	556	127.345	123.864	122.894	131.21	129.2	114.11
	556.5	127.154	123.942	123.13	130.79	129.55	114.67
	557	127.636	123.577	122.797	131.38	129.56	114.87
	557.5	128.478	123.755	123.083	132.34	130.1	114.1
	558	127.657	124.15	123.035	131.08	128.24	113.2
	558.5	126.769	124.113	122.551	128.93	127.47	113.65
	559	127.173	123.934	121.221	128.64	126.9	113.86
	559.5	127.433	123.723	120.802	127.62	126.67	113.9
	560	125.927	124.828	120.678	129	125.78	113.93
	560.5	125.426	124.302	121.627	128.67	126.59	115.03
	561	125.705	124.003	122.421	129.01	125.81	115.41
	561.5	124.642	124.3	122.801	128.69	126.31	116.39
	562	124.469	124.093	122.861	128.39	126.09	116.05
	562.5	125.203	124.334	122.535	127.56	126.29	115.48
	563	125.386	124.141	122.609	127.94	127.69	116.27
	563.5	125.514	124.078	123.219	127.34	129.2	116.6
	564	125.301	124.781	123.517	128.68	129.86	116.4
	564.5	125.807	123.074	123.435	129.36	131.2	117.26
	565	126.017	123.486	122.877	129.48	129.78	116.99
	565.5	126.175	123.866	122.527	129.63	130.24	116.03
	566	126.989	124.495	123.363	130.13	131.42	115.36
	566.5	125.703	124.532	122.752	130.11	130.53	116.46
	567	123.85	123.673	123.387	131.27	132.3	116.83
	567.5	124.455	124.066	123.303	131.48	132.27	116.22
	568	123.933	124.18	123.255	132.84	130.79	115.61
	568.5	124.398	124.655	123.43	132.74	130.32	116.22
	569	123.884	126.156	123.396	132.9	129.75	114.91
	569.5	123.945	125.98	123.208	133.35	129.88	114.53
	570	123.825	125.281	122.976	133.01	129.78	114.16
	570.5	123.385	125.2	122.72	132.83	128.99	114
	571	124.75	126.029	123.199	132.65	128.86	113.07
	571.5	125.92	126.812	123.509	132.55	126.87	113.43
	572	125.978	127.02	124.103	131.86	127.44	113.17
	572.5	126.114	126.672	123.891	131.45	128.41	113.62
	573	124.825	126.354	124.04	131.43	127.61	113.95
	573.5	125.3	125.17	124.058	132.25	126.58	114.72
	574	124.934	125.484	124.882	130.73	127.23	115.09
	574.5	125.202	125.929	125.185	131.08	127.49	116.13
	575	125.026	125.694	124.976	131.32	125.85	116.45
	575.5	124.791	125.12	124.749	131.65	126.81	115.95
	576	124.988	124.624	124.313	132.49	127.29	115.85
	576.5	125.904	124.648	124.564	133.19	126.77	116.39
	577	125.538	123.948	125.313	133.76	125.27	116.43
	577.5	126.149	122.824	125.476	134.04	125.46	115.74
	578	126	124.028	124.996	132.3	126.17	115.19
	578.5	126.985	123.999	124.91	132.88	125.86	116.24
	579	128.369	123.789	124.928	132.41	126.48	116.61
	579.5	128.423	123.78	124.519	131.62	128.15	116.89
	580	128.751	123.681	124.506	130.85	127.99	117.06
	580.5	128.648	122.809	123.909	130.28	127.68	117.26
	581	127.885	122.161	123.412	130.49	127.04	116.6
	581.5	127.079	123.262	123.165	129.68	128.97	116.9
	582	127.629	124.064	122.907	129.02	129.2	116.59
	582.5	127.489	123.113	122.927	128.91	128.28	117.39
	583	127.3	123.711	123.314	128.34	129.26	116.25
	583.5	124.711	122.991	124.147	127.8	128.32	115.46
	584	124.921	122.845	124.397	128.41	128.28	115.3
	584.5	123.619	123.17	124.078	127.86	127.94	115.41
	585	124.26	124.914	124.044	127.68	128.49	115.31
	585.5	124.669	126.434	124.336	127.42	129.14	115.08
	586	125.453	126.23	123.514	127.26	128.79	114.58
	586.5	124.631	126.214	123.718	127.65	129.14	114.63
	587	124.535	126.775	125.137	128.71	129.85	114.04
	587.5	123.863	126.437	124.628	129.54	129.3	113.84
	588	124.237	127.089	123.817	129.81	129.17	113.79
	588.5	124.615	127.968	124.062	130.81	129.74	113.75
	589	125.285	128.052	124.316	131.02	129.92	112.65
	589.5	125.673	127.266	124.804	131.04	130.43	112.93
	590	125.501	126.323	125.071	130.91	130.59	113.66
	590.5	125.314	126.905	125.075	131.39	130.61	114.15
	591	125.813	126.488	124.382	131.18	129.76	114.81
	591.5	126.472	126.314	123.64	130.73	130.66	114.67
	592	126.692	125.534	123.849	130.08	131.05	114.92
	592.5	127.793	125.008	123.819	130.9	132.1	115.89
	593	126.814	124.337	123.557	130.65	130.39	115.09
	593.5	126.606	124.957	124.331	130.99	130.67	117.58
	594	125.439	125.483	124.766	131.08	129.8	118.72
	594.5	124.537	126.347	124.067	131.53	129.61	118.54
	595	124.45	126.372	124.298	131.48	129.63	119.06
	595.5	123.875	126.903	124.555	131.64	129.63	119.08
	596	123.367	126.982	125.099	131.81	129.78	118.85
	596.5	122.795	127.862	124.212	132.77	130.03	118.66
	597	121.926	127.571	124.35	132.85	129.47	117.22
	597.5	121.807	127.029	123.468	132.23	131.57	117.9
	598	121.231	126.42	122.864	131.5	130.91	117.05
	598.5	121.837	125.729	122.652	131.23	131.34	116.11
	599	122.013	124.979	123.173	130.72	131.14	115.86
	599.5	122.18	125.19	122.83	128.89	131.22	114.6
	600	122.487	130.985	123.108	128.7	132.46	114.68
	600.5	122.467	148.736	122.551	128.56	132.4	114.85
	601	123.466	169.56	123.516	129.24	130.9	114.82
	601.5	124.374	199.07	123.205	128.28	132.32	115.24
	602	129.16	237.15	126.289	128.46	131.97	114.2
	602.5	140.473	276.99	135.569	129.2	136.07	112.89
	603	154.569	320.26	149.347	129.16	171.86	113.07
	603.5	174.87	362.9	170.01	129.06	222.81	112.64
	604	199.16	403.31	196.89	130.74	266.53	113.03
	604.5	226.1	438.26	226.2	130.33	316.98	113.17
	605	252.71	460.48	259.55	131.93	377.82	113.74
	605.5	281.25	479.56	292.56	136.49	441.47	113.99
	606	309.92	490.88	329.49	150.73	499.77	114.39
	606.5	334.73	494.09	365.61	168.55	560.45	114.79
	607	352.37	495.49	393.36	191.03	615.32	116.53
	607.5	366	493.51	416.49	221.32	633.9	116.2
	608	374.56	494.3	431.48	256.83	636.57	116.66
	608.5	379	492.99	442.56	297.39	645.56	116.25
	609	381.66	492.06	449.89	339.89	645.51	115.26
	609.5	386.58	491.71	451.72	379.88	635.79	115.87
	610	388.79	492.85	454.4	415.77	623.34	116.17
	610.5	391.05	492.84	454.98	444.54	615.25	116.01
	611	395.87	493.45	453.57	466.99	603.25	116.28
	611.5	402.81	494.08	453.01	486.54	595.34	115.37
	612	410.48	495.34	453.35	500.67	590.27	116.15
	612.5	418.5	493.43	453.82	508.43	586.74	115.63
	613	428.29	493.47	453.3	510.35	582.92	115.64
	613.5	437.16	494.32	452.79	511.97	583.35	116.07
	614	447.13	495.64	454.33	511.97	581.36	114.99
	614.5	454.01	494.54	452.81	509.34	582.28	115.37
	615	462.24	496.83	452.88	508.1	577.14	120.91
	615.5	469.87	497.23	450.45	507.87	574.12	129.09
	616	473.75	497.92	450.27	504.64	571.22	153.09
	616.5	477.32	497.08	447.5	499.14	566.72	183.7
	617	481.28	497.38	446.54	494.15	562.4	207.67
	617.5	482.02	499.05	446.04	489.53	558.54	243.39
	618	483.11	498.79	445.32	483.52	553.81	283.68
	618.5	481	496.67	443.51	479.2	548.39	328.45
	619	482.24	496.59	442.52	479.97	541.51	363.48
	619.5	480.51	496.31	438.88	477.16	541.27	387.45
	620	479.39	494.94	438.58	474.38	540.74	410.99
	620.5	479.97	491.19	436.91	474.87	537.03	428.8
	621	481.01	490.31	436.72	473.89	536.08	441.92
	621.5	479.82	489.95	436.9	472.41	535.48	464.3
	622	479.82	488.45	434.43	470.62	533.41	474.98
	622.5	479.46	488.46	434.43	470.43	530.79	481.6
	623	475.74	489.27	433.36	468.94	530.17	481.53
	623.5	474.56	489.77	434.05	464.51	528.98	489.2
	624	475.64	487.15	434.48	461.45	524.61	503.01
	624.5	473.28	485.62	431.99	459.06	519.55	512.06
	625	472.52	487.09	431.42	454.25	515.22	509.6
	625.5	470.78	485.47	430.78	451.03	511.36	504.24
	626	468.9	483.05	428.06	449.1	505.32	499.05
	626.5	466.18	480.46	427.88	448.26	502.67	493.15
	627	465.24	479.39	426.05	445.53	497.66	488.52
	627.5	468.22	476.62	425.57	443.25	491.89	486.58
	628	467.28	473.64	423.48	441.49	487.27	484.01
	628.5	466.93	473.11	422.51	439.31	480.57	483.68
	629	466.39	474.68	423.04	436.97	475.41	485.03
	629.5	464.72	472.75	421.4	434.66	474.08	486.39
	630	464.72	472.53	419.16	432.92	469.89	487.09
	630.5	463.6	472.32	420.21	430.2	466.02	483.79
	631	463.28	472.27	419.12	425.32	463.55	482.75
	631.5	462.34	470.26	417.08	421.43	458.83	481.14
	632	459.21	470.22	415.58	419.61	455.55	479.28
	632.5	460.12	470.79	414.39	417.39	452.67	478.66
	633	455.53	470.78	412.73	414.05	451.4	474.37
	633.5	454.34	466.87	411.9	411.86	449.34	469.05
	634	454.51	466.18	410.3	410.82	444.47	464.84
	634.5	452.28	465.63	411.22	407.39	441.62	463.91
	635	452.47	462.86	410.26	404.19	440.42	464.91
	635.5	452.33	461.9	410.14	402.29	435.09	464.34
	636	449.95	459.73	409.52	398.97	431.94	460.7
	636.5	449.42	458.83	407.43	395.87	426.71	456.86
	637	446.49	457.02	408.37	392.67	419.68	453.51
	637.5	447.5	454.03	407.39	393.54	418.15	452.27
	638	443.17	452.14	406.35	390.93	415.18	452.72
	638.5	441.61	449.53	407.37	387.98	411.79	452.58
	639	441.04	446.01	405.1	387.06	406.6	447.92
	639.5	440.08	446.24	401.92	384.61	401.6	445.65
	640	438.93	445.86	399.47	383.5	396.64	443.83
	640.5	439.73	445.01	398.17	383.8	392.8	442.17
	641	439.65	444.43	397.54	381.62	387.99	440.42
	641.5	438.23	443.03	394.57	382.36	384.76	440.2
	642	438.46	441.53	392.87	376.5	380.47	437.16
	642.5	440.91	441.45	392.36	374.85	376.5	434.66
	643	440.13	441.85	388.48	372.6	371.63	431.92
	643.5	438.18	440.36	386.72	370.07	368.47	430.53
	644	437.69	438.17	385.87	370.65	364.54	428.14
	644.5	436.08	436.53	384.94	368.89	362.07	423.84
	645	432.54	435.69	383.98	365.92	360.01	422.05
	645.5	431.31	433.07	382.38	363.93	358.79	419.95
	646	430.94	432.56	381.64	360.68	357.44	415.74
	646.5	428.75	432.79	380.02	359.83	352.89	412.65
	647	426.97	431.28	377.69	358.98	348.06	409.48
	647.5	424.06	429.57	376.37	356.21	344.76	408.57
	648	420.9	428.62	375.47	354.54	341.09	404.3
	648.5	418.98	425.83	373.28	352.2	337.09	401.24
	649	419.59	423.39	371.08	352.14	332.71	400.11
	649.5	419.67	421.5	368.38	352.29	327.62	397.14
	650	418.81	421.84	366.72	352.12	324.63	391.85
	650.5	417.47	420.23	364.64	348.28	321.22	388.54
	651	416.62	416.48	364.12	347.62	317.29	386.34
	651.5	416.24	413.94	362.91	344.37	314.6	383.51
	652	415.96	409.86	363.64	343.6	311.88	380.3
	652.5	416.6	408.79	362.23	341.4	310.07	379.28
	653	415.65	408.71	362.48	338.4	306.55	378.59
	653.5	412.95	406.09	362.05	335.11	303.95	376.12
	654	411.7	404.26	362.3	332.15	301.09	373.57
	654.5	411.3	402.53	362.06	329.68	298.87	374.03
	655	411.17	399.83	361.24	328.58	295.59	370.55
	655.5	409.16	399.62	358.27	325.35	294.2	368.61
	656	410.01	398.73	356.79	324.56	291.16	366.77
	656.5	407.94	400.34	354.16	321.98	288.02	363.35
	657	406.78	398.24	352.93	320.77	283.89	361.13
	657.5	406.69	397.61	350.26	320.91	280.15	356.16
	658	405.45	396.53	348.01	318.13	278.06	353.35
	658.5	405.12	396.4	345.55	315.24	275.73	349.06
	659	403.17	393.91	343.74	312.44	272.01	345.35
	659.5	402.11	393.9	341.86	311.81	271.93	345.08
	660	401.3	391.48	342.45	310.74	268.84	343.14
	660.5	400.01	390.33	340.22	307.72	265.34	339.76
	661	400.81	384.9	339	306.76	263.07	337.59
	661.5	400.27	383.97	336.21	304.51	261.23	334.84
	662	397.08	380.69	336.09	302.1	260.04	333.8
	662.5	397.32	380.71	336.25	301.69	256.68	329.12
	663	395.64	377.92	334.48	302.95	253.6	328.68
	663.5	395.79	375.72	332.47	301.63	252.65	327.41
	664	394.14	370.78	332.28	299.8	248.17	324.79
	664.5	394.72	369.03	331.25	299.09	246.21	321.33
	665	392.09	365.99	331.1	298.34	246.1	320.58
	665.5	390.12	367.61	329.41	297.35	244.81	319.15
	666	389.69	365.63	329.17	296.29	242.59	318.08
	666.5	388.27	365.41	326.21	294.86	243.72	314.4
	667	387.3	362.28	323.71	291.92	242.16	314.2
	667.5	385.54	361.81	322.7	288.78	241.87	310.91
	668	382.66	360.04	321.48	287.59	239.55	307.66
	668.5	380.41	361.56	320.6	286.32	237.57	303.72
	669	379.96	359.53	318.39	285.09	235.15	302.53
	669.5	380.06	360.14	316.05	283.4	233.38	299.71
	670	379.87	358.12	315.75	280.99	232.73	296.9
	670.5	378.67	356.77	313.74	279.75	231.55	293.79
	671	379.04	354.65	313.05	278.36	227.62	293.14
	671.5	377.68	352.78	310.35	277.78	226.21	290.43
	672	377.25	349.93	310.11	276.16	223.98	289.21
	672.5	376.13	348.53	308.21	275.87	223.7	287.24
	673	375.95	344.76	306.73	274.17	221.59	286.28
	673.5	371.86	343.45	304.64	273.13	220.09	284.67
	674	369.61	340.99	303.83	272.08	220.85	282.24
	674.5	367.41	339.33	301.83	271.3	217.6	280.39
	675	366.98	337.59	302.22	269.27	215.12	278.68
	675.5	365.72	334.13	301.59	268.23	214.67	276.39
	676	363.12	332.21	301.6	266.67	212.83	273.91
	676.5	360.48	331.64	299.21	265.68	212.64	270.94
	677	362.49	329.95	298.33	263.39	210.21	269.87
	677.5	361.43	326.95	294.88	262.03	211.01	267.08
	678	361.48	324.14	294.33	259.65	209.59	263.89
	678.5	360.45	322.05	291.57	258	206.52	261.05
	679	359.81	319.9	290.36	256.87	206.21	259.14
	679.5	357.34	316.88	288.48	256.51	207.62	257.69
	680	354.93	316.56	285.6	255.14	205.58	253.5
	680.5	354.94	316.14	284.42	254.08	205.6	251.48
	681	354.13	314.01	283.59	252.81	204.82	250.62
	681.5	350.28	310.93	283.35	252.16	204.86	248.57
	682	348.18	309.69	281.78	250.55	202.63	247.64
	682.5	346.63	307.56	279.32	249.76	202.49	245.95
	683	344.91	305.3	279.13	249.2	201.48	245.39
	683.5	342.83	302.4	276.57	248.2	199.51	243.32
	684	340.81	300.49	273.55	248.04	198.73	241.47
	684.5	340.47	298.59	271.54	247.16	197.56	242.41
	685	339.54	295.49	268.03	246.2	197.06	241.08
	685.5	337.95	292.14	265.93	243.98	195	239.32
	686	337.5	291.02	262.39	242.36	192.86	237.52
	686.5	336.35	288.64	262	242.35	192.31	234.48
	687	333.4	286.45	261.19	241.32	192.44	232.18
	687.5	331.71	284.3	259.27	241.8	190.55	230.74
	688	331.37	282.19	257.4	240.11	190.94	229.58
	688.5	330.5	280.06	256.46	237.82	188.73	228.36
	689	328.72	275.58	254.54	235.53	189.06	226.77
	689.5	326.48	273.17	254.2	234.27	186.35	224.95
	690	326.73	271.32	253.01	234.95	185.81	223.19
	690.5	324.78	268.48	252.46	235.56	187.07	221.67
	691	322.35	267.04	249.85	235.48	186.83	221.26
	691.5	321.29	266.37	248.48	235.67	186.57	221
	692	319.71	263.84	246.83	233.16	187.23	218.74
	692.5	318.17	261.39	246.29	232.69	188.3	217.37
	693	316.68	259.53	245.6	232	188.33	216.81
	693.5	316.22	259.9	246.51	232.77	187.59	215.8
	694	313.49	259.09	244.82	232.14	187.87	215.85
	694.5	312.2	257.86	242.98	230.41	186.99	215.09
	695	309.97	256.77	241.61	228.74	185.09	213.85
	695.5	311.23	254.33	240.86	227.39	184.25	213.32
	696	311.87	250.5	239.01	226.63	182.07	211.37
	696.5	312.29	249.32	238.07	226.35	181.93	211.18
	697	311.3	246.63	235.32	225.48	179.84	209
	697.5	307.97	246.07	233.53	226.1	180.02	206.63
	698	306.64	243.29	232.2	225.59	180.55	204.07
	698.5	307.26	240.25	231.66	226.16	179.54	202.14
	699	305.55	236.79	231.74	226.1	178.82	200.48
	699.5	303.84	233.92	230.16	225.63	177.86	200.18
	700	302.52	233.18	230.47	225.81	176.21	199.24
	700.5	301.65	232.61	230.16	223.93	176.25	199.02
	701	299.13	229.17	229.14	222.88	175.03	198.36
[truncated: 4,598 more rows]

## Sheet: Figure EV5G
	Time [s]	TMBIM5WT #1	TMBIM5WT #2	TMBIM5WT #3	TMBIM5KO#1 -#1	TMBIM5KO#1 -#2	TMBIM5KO#1 -#3	TMBIM5KO#2 -#1	TMBIM5KO#2 -#2	TMBIM5KO#2 -#3
[truncated: 3,000 more rows]

[truncated: 1 more sheets: Figure EV5H]
