# Supplementary material for: TMBIM5 is the Ca2+/H+ antiporter of mammalian mitochondria
Source: EMBO Rep. 2022 Nov 2;23(12):e54978. doi: 10.15252/embr.202254978 (PMC9724676; doi:10.15252/embr.202254978)
Supplement: Supplementary file 6 — Source Data for Figure 2 [file EMBR-23-e54978-s003.zip › Figure 2_source numerical data.xlsx]

## Sheet: Figure 2B
Figure 2B source numerical data
		WT			TMBIM5 KO#1			TMBIM5 KO#2
	0h	300000	300000	300000	300000	300000	300000	300000	300000	300000
	24h	780504	688990	542566	634081	579172	469354	249719	359537	451051
	48h	2171528	1750561	1384502	1274684	1055049	853716	1329593	121472	1091654
	72h	5502664	5008485	4550911	4441093	4093338	3763884	3104978	2812131	2574193

## Sheet: Figure 2F
			WT					KO1					KO2
	LETM1		0.646811	0.631495	0.637227			0.424214	0.378468	0.373959			0.595571	0.348279	0.427861
			WT					KO1					KO2
	SIRT3		1.52537	1.36252	0.649026			0.794194	0.67923	0.588619			1.51553	1.63403	0.68594
			WT					KO1					KO2
	DRP1		0.258976	0.276813	0.117144			0.230148	0.260146	0.514674			0.250486	0.198691	1.2791
			WT					KO1					KO2
		a	0.090166	0.015076	0.020931			0.130528	0.105186	0.09673			0.110858	0.056016	0.09165
		b	0.23759	0.17621	0.145167			0.301006	0.204015	0.196086			0.339083	0.123141	0.213281
	OPA1	c	0.37574	0.285615	0.235081			0.633576	0.574391	0.435919			0.442609	0.29157	0.324031
		d	0.896631	0.663209	0.567783			0.877079	0.616837	0.451668			0.931039	0.555607	0.499207
		e	0.621945	0.544122	0.484509			0.792908	0.513607	0.452057			1.00846	0.634552	0.517452
			WT					KO1					KO2
	OMA1		0.332112	0.317834	0.353319			0.237171	0.219159	0.233418			0.28153	0.250889	0.21447
