# Supplementary material for: TMBIM5 is the Ca2+/H+ antiporter of mammalian mitochondria
Source: EMBO Rep. 2022 Nov 2;23(12):e54978. doi: 10.15252/embr.202254978 (PMC9724676; doi:10.15252/embr.202254978)
Supplement: Supplementary file 7 — Source Data for Figure 3 [file EMBR-23-e54978-s012.xlsx]

## Sheet: Figure 3A
	Time [s]	TMBIM5WT				TMBIM5KO#1					TMBIM5KO#1 + TMBIM5WT				TMBIM5WT + quinine				TMBIM5KO#1 + quinine				TMBIM5KO#1 + TMBIM5WT + quinine
	0	0.3173	0.3893	0.3696		0.1742	0.2006	0.165	0.235		0.3918	0.3266	0.2716		0.2231	0.2054	0.3075		0.178	0.2457	0.1157		0.2497	0.1895	0.2933
	1.33	0.3053	0.3542	0.3418		0.1609	0.1861	0.1554	0.226		0.3568	0.2947	0.2604		0.2153	0.2105	0.2929		0.1659	0.2441	0.1163		0.2483	0.1905	0.2857
	2.66	0.2932	0.3349	0.3303		0.1548	0.1846	0.1512	0.2203		0.3427	0.2787	0.2446		0.2189	0.2058	0.292		0.165	0.2324	0.1154		0.2443	0.1874	0.2775
	3.99	0.2828	0.3244	0.3235		0.1505	0.1842	0.1474	0.2134		0.3326	0.2688	0.2378		0.2165	0.199	0.2924		0.164	0.2267	0.1127		0.2465	0.1932	0.2754
	5.26	0.2751	0.3178	0.3163		0.1478	0.1806	0.1451	0.2082		0.326	0.2656	0.2333		0.2166	0.1961	0.2893		0.1637	0.2238	0.1129		0.2476	0.1977	0.2785
	6.59	0.2693	0.3134	0.3083		0.1462	0.1794	0.1432	0.2044		0.3212	0.262	0.2309		0.2163	0.2004	0.2919		0.1677	0.222	0.1132		0.2461	0.1945	0.2803
	7.92	0.2648	0.3102	0.303		0.1444	0.1783	0.1426	0.2015		0.3176	0.2592	0.2293		0.2166	0.2016	0.292		0.1709	0.2214	0.1137		0.2436	0.1832	0.2812
	9.24	0.2616	0.3076	0.2992		0.143	0.1773	0.1422	0.1994		0.3144	0.2578	0.2275		0.2114	0.2181	0.289		0.1681	0.2223	0.1141		0.2425	0.179	0.2896
	10.57	0.2595	0.305	0.2964		0.1421	0.1769	0.1421	0.1987		0.3107	0.2558	0.2266		0.2102	0.2137	0.2818		0.1663	0.2223	0.1127		0.2395	0.1787	0.2934
	11.89	0.258	0.3024	0.2947		0.1411	0.177	0.1427	0.1983		0.3074	0.2538	0.2255		0.2169	0.2128	0.2817		0.1645	0.2222	0.1113		0.2382	0.178	0.2738
	13.22	0.2568	0.3005	0.2939		0.1405	0.1768	0.1421	0.1987		0.305	0.2519	0.2251		0.2138	0.2103	0.2844		0.1662	0.2221	0.1098		0.2405	0.1772	0.2784
	14.55	0.2553	0.2987	0.2931		0.1403	0.176	0.1413	0.1987		0.3034	0.2506	0.2248		0.209	0.2098	0.2835		0.1674	0.2214	0.1101		0.2386	0.1763	0.2814
	15.87	0.2547	0.2972	0.2924		0.1399	0.175	0.1406	0.1975		0.3022	0.25	0.224		0.2103	0.2102	0.2843		0.1686	0.2208	0.1101		0.233	0.1754	0.2754
	17.2	0.2543	0.2963	0.2919		0.1395	0.1743	0.1406	0.1969		0.3017	0.2494	0.2231		0.2089	0.2128	0.2849		0.1688	0.2193	0.1099		0.2312	0.1746	0.2762
	18.53	0.2543	0.2949	0.2911		0.1393	0.1735	0.1404	0.196		0.2988	0.249	0.2225		0.2034	0.2155	0.2839		0.1684	0.2189	0.1099		0.23	0.1741	0.2748
	19.86	0.2548	0.2939	0.2902		0.1388	0.1728	0.141	0.1942		0.2982	0.2482	0.2221		0.2016	0.217	0.2836		0.1651	0.2184	0.1117		0.2306	0.1741	0.271
	21.18	0.2545	0.2929	0.2882		0.1385	0.1732	0.141	0.1936		0.2978	0.2472	0.222		0.2005	0.2189	0.2816		0.1637	0.2184	0.1125		0.2302	0.1744	0.2706
	22.51	0.2542	0.2918	0.2872		0.1382	0.1729	0.1405	0.1932		0.2971	0.2462	0.2215		0.1975	0.2197	0.2806		0.1634	0.2176	0.1123		0.2293	0.1737	0.2701
	23.83	0.2538	0.2912	0.2865		0.1381	0.1721	0.1401	0.1924		0.2968	0.2452	0.2205		0.1974	0.2195	0.2811		0.1666	0.2173	0.1121		0.2296	0.1729	0.2717
	25.16	0.2536	0.2904	0.2858		0.1378	0.1712	0.1399	0.1915		0.2963	0.2446	0.219		0.1964	0.2254	0.2814		0.169	0.2175	0.1127		0.2304	0.1729	0.2817
	26.49	0.2538	0.2899	0.285		0.1375	0.1693	0.1397	0.1907		0.2952	0.2442	0.218		0.1974	0.2289	0.2815		0.1702	0.2182	0.1117		0.2318	0.1733	0.2728
	27.81	0.2533	0.2891	0.2841		0.137	0.1684	0.1399	0.1897		0.2936	0.2438	0.2169		0.1993	0.2171	0.2808		0.172	0.2183	0.1119		0.2304	0.1736	0.274
	29.14	0.2529	0.2887	0.2831		0.137	0.1667	0.1414	0.189		0.2922	0.2434	0.216		0.1969	0.2176	0.2802		0.1723	0.2181	0.1125		0.2279	0.1745	0.274
	30.47	0.2521	0.2883	0.2824		0.1367	0.1661	0.139	0.1886		0.2914	0.243	0.2147		0.1979	0.2187	0.2803		0.1733	0.2171	0.1133		0.2283	0.1755	0.2743
	31.79	0.2508	0.2874	0.2818		0.1366	0.1653	0.1387	0.188		0.2911	0.2428	0.214		0.1993	0.2189	0.28		0.1744	0.216	0.1132		0.2289	0.1761	0.277
	33.11	0.2505	0.2868	0.2814		0.1366	0.1645	0.1383	0.1875		0.2908	0.2428	0.2134		0.1988	0.2186	0.2797		0.1737	0.2155	0.1121		0.2297	0.1753	0.2766
	34.44	0.2499	0.2863	0.2811		0.1363	0.1657	0.1377	0.1868		0.2907	0.2423	0.2125		0.2027	0.2179	0.2794		0.1716	0.215	0.1128		0.231	0.1748	0.2781
	35.77	0.2492	0.2859	0.2812		0.1362	0.1653	0.1373	0.1864		0.2903	0.2418	0.2115		0.203	0.2167	0.2802		0.1728	0.2143	0.1114		0.2324	0.174	0.2829
	37.09	0.2492	0.2854	0.2813		0.1358	0.1648	0.1377	0.186		0.2902	0.2413	0.211		0.1957	0.2158	0.281		0.1754	0.214	0.111		0.2337	0.1746	0.2888
	38.41	0.2486	0.2849	0.2813		0.1357	0.164	0.1391	0.1856		0.2899	0.2414	0.2106		0.1958	0.2163	0.2816		0.1793	0.2136	0.1103		0.234	0.1758	0.2864
	39.74	0.2483	0.2845	0.2811		0.1355	0.1622	0.1393	0.1853		0.2893	0.241	0.2103		0.1963	0.2164	0.2815		0.1837	0.2139	0.1097		0.2334	0.1752	0.2863
	41.07	0.2477	0.284	0.281		0.1353	0.1616	0.1367	0.1851		0.2886	0.2405	0.2103		0.1963	0.217	0.2809		0.188	0.214	0.1089		0.2329	0.1738	0.2849
	42.39	0.2473	0.2836	0.2814		0.1353	0.1621	0.1365	0.1847		0.2882	0.2401	0.2094		0.1989	0.2173	0.2802		0.19	0.2144	0.11		0.2326	0.1727	0.2846
	43.72	0.2475	0.2833	0.2814		0.135	0.1634	0.1366	0.1845		0.2876	0.2399	0.2094		0.1993	0.2157	0.2807		0.1922	0.2138	0.1091		0.2319	0.1727	0.2866
	45.05	0.2473	0.2828	0.2818		0.1348	0.1601	0.1362	0.1842		0.2873	0.2399	0.2094		0.1986	0.2145	0.28		0.1919	0.213	0.1091		0.2327	0.1733	0.2896
	46.37	0.2469	0.2825	0.282		0.1345	0.1604	0.1362	0.1841		0.2869	0.2397	0.2093		0.1971	0.2152	0.2795		0.1924	0.2122	0.1095		0.2339	0.1734	0.2848
	47.7	0.2472	0.282	0.2822		0.1342	0.1604	0.1362	0.1839		0.2871	0.2393	0.2089		0.1974	0.2126	0.2791		0.1933	0.212	0.1096		0.2341	0.1713	0.2849
	49.03	0.2472	0.2817	0.282		0.1339	0.1607	0.1376	0.1835		0.287	0.239	0.2085		0.1989	0.2113	0.2787		0.1961	0.2123	0.1096		0.235	0.1717	0.2852
	50.36	0.2469	0.2814	0.2816		0.1336	0.16	0.138	0.183		0.2866	0.2389	0.2085		0.2004	0.2117	0.279		0.1983	0.212	0.1099		0.2371	0.1722	0.2748
	51.68	0.2463	0.2811	0.2813		0.1335	0.1593	0.1379	0.1828		0.2866	0.239	0.2079		0.2009	0.2138	0.2799		0.1995	0.2118	0.1096		0.2376	0.1728	0.272
	53.01	0.2463	0.2809	0.2809		0.1335	0.1598	0.1382	0.1827		0.2862	0.2387	0.2081		0.2018	0.214	0.2802		0.1965	0.2113	0.1089		0.2353	0.1723	0.2704
	54.33	0.2459	0.2805	0.2806		0.1332	0.1595	0.1379	0.1826		0.2856	0.2386	0.2079		0.2006	0.2128	0.2817		0.1963	0.211	0.1092		0.233	0.1721	0.2712
	55.66	0.2458	0.2803	0.2802		0.133	0.1596	0.1353	0.1827		0.2854	0.2385	0.2077		0.2005	0.213	0.2822		0.1948	0.2106	0.1092		0.2318	0.1724	0.2708
	56.99	0.2454	0.2799	0.28		0.1328	0.1595	0.1354	0.1827		0.2852	0.2384	0.2074		0.1997	0.2139	0.2816		0.1946	0.2108	0.1089		0.2308	0.1731	0.2702
	58.31	0.2454	0.2797	0.2796		0.1328	0.1595	0.1356	0.1827		0.2853	0.2381	0.2072		0.1993	0.2144	0.2814		0.1943	0.2104	0.1099		0.2302	0.1727	0.2737
	59.64	0.2454	0.2795	0.2793		0.133	0.1584	0.1353	0.1827		0.2849	0.2379	0.207		0.1994	0.2138	0.2805		0.1936	0.2102	0.1106		0.2297	0.1726	0.2756
	60.96	0.2454	0.2792	0.2792		0.1329	0.1583	0.1354	0.1826		0.2848	0.238	0.207		0.1991	0.2129	0.2778		0.1934	0.21	0.1107		0.2315	0.1731	0.2709
	62.28	0.2453	0.279	0.2788		0.1325	0.1585	0.1351	0.1825		0.2844	0.2379	0.207		0.2001	0.2116	0.2776		0.1924	0.2101	0.1109		0.2332	0.1734	0.2717
	63.61	0.2454	0.2786	0.2783		0.1325	0.1576	0.1349	0.1822		0.2844	0.2384	0.2068		0.1996	0.2119	0.2766		0.192	0.2105	0.11		0.2347	0.173	0.2763
	64.93	0.2448	0.2785	0.278		0.1326	0.1574	0.135	0.1822		0.2847	0.2389	0.2068		0.2004	0.2117	0.276		0.1921	0.211	0.1088		0.2339	0.1726	0.2751
	66.26	0.2446	0.2783	0.2778		0.1323	0.1573	0.1358	0.182		0.2845	0.2388	0.2066		0.2049	0.2114	0.2766		0.1909	0.2113	0.1078		0.2341	0.1725	0.2752
	67.59	0.2445	0.2781	0.2774		0.1321	0.1575	0.1376	0.1816		0.2847	0.2386	0.2065		0.2115	0.2114	0.2767		0.1891	0.2122	0.1085		0.2311	0.1718	0.2733
	68.91	0.2441	0.2778	0.2774		0.1321	0.1572	0.1374	0.1815		0.2844	0.2378	0.2065		0.2128	0.2108	0.2762		0.1889	0.2126	0.1092		0.2266	0.1723	0.2737
	70.23	0.2441	0.2776	0.2772		0.132	0.1567	0.1376	0.1812		0.2844	0.2374	0.2063		0.2128	0.2108	0.2752		0.1906	0.2119	0.1093		0.2269	0.1714	0.2758
	71.56	0.2441	0.2776	0.2769		0.1319	0.1563	0.1373	0.1811		0.2841	0.2373	0.2062		0.213	0.2103	0.2746		0.1914	0.211	0.1099		0.2284	0.1713	0.2762
	72.89	0.2439	0.2773	0.2769		0.1318	0.1566	0.1374	0.1808		0.2839	0.2373	0.206		0.2129	0.2107	0.2747		0.1915	0.2104	0.1095		0.2317	0.1717	0.2791
	74.21	0.2437	0.2771	0.2769		0.1317	0.1568	0.1371	0.1807		0.2838	0.237	0.2057		0.2084	0.2109	0.2744		0.1915	0.2104	0.1093		0.227	0.1713	0.2841
	75.54	0.2438	0.277	0.2771		0.1317	0.1563	0.1364	0.1804		0.2838	0.2368	0.2058		0.2047	0.211	0.2745		0.1911	0.2104	0.1096		0.2282	0.1714	0.2859
	76.86	0.2433	0.2766	0.2774		0.1316	0.1562	0.1358	0.1795		0.2837	0.2367	0.2064		0.2047	0.2117	0.2743		0.1918	0.2102	0.1105		0.2284	0.1712	0.2887
	78.19	0.2436	0.2766	0.2774		0.1315	0.1569	0.1357	0.1793		0.2833	0.2367	0.2074		0.2033	0.2107	0.2744		0.1927	0.2106	0.1098		0.2291	0.1718	0.289
	79.52	0.2429	0.2764	0.2772		0.1313	0.157	0.1354	0.1794		0.2831	0.2364	0.2051		0.2036	0.2094	0.2744		0.1931	0.2108	0.1105		0.229	0.1718	0.2894

## Sheet: Figure 3B
	TMBIM5WT					TMBIM5KO#1					TMBIM5KO#1+TMBIM5WT					TMBIM5WT +Q			TMBIM5KO#1 +Q			TMBIM5KO#1+TMBIM5WT +Q
	65.899	100	81.8423	61.8246	53.6758	37.9982	38.6182	49.2471	48.8928	53.6758	79.8937	67.7591	79.8937	58.9017		17.2719	29.318	-3.54296	4.60585	-13.3747	30.9123	3.45438	18.3348	15.6776

## Sheet: Figure 3C
	Time [s]	TMBIM5WT				TMBIM5KO								TMBIM5WT + quinine		TMBIM5KO + quinine
	0	0.4052	0.4421	0.3739		0.2847	0.2702	0.2496	0.2483	0.2506	0.2687	0.2557		0.2852		0.2243	0.1921
	1	0.3708	0.4034	0.3483		0.2549	0.2427	0.2332	0.2338	0.2321	0.2514	0.2365		0.2693		0.2186	0.1843
	2	0.3576	0.3875	0.3366		0.2452	0.2317	0.2265	0.2256	0.2224	0.2394	0.2296		0.2646		0.2122	0.1803
	3	0.35	0.3787	0.3286		0.2396	0.226	0.2225	0.2207	0.2166	0.2338	0.2247		0.2616		0.2091	0.178
	4	0.345	0.3727	0.3232		0.2362	0.2225	0.2198	0.2175	0.2128	0.2302	0.2214		0.2595		0.2074	0.1762
	5	0.3414	0.3687	0.3196		0.2338	0.2202	0.2179	0.2153	0.2106	0.2275	0.2191		0.2574		0.2066	0.175
	6	0.3388	0.3656	0.3169		0.2321	0.2183	0.2163	0.2137	0.2089	0.2256	0.2174		0.2561		0.2059	0.174
	7	0.3367	0.3634	0.3152		0.231	0.2169	0.2151	0.2124	0.2076	0.224	0.2161		0.2552		0.2054	0.1733
	8	0.3349	0.3616	0.3139		0.2302	0.2156	0.2142	0.2115	0.2066	0.2225	0.2149		0.2543		0.205	0.1727
	9	0.3336	0.3601	0.3126		0.2294	0.2146	0.2132	0.2107	0.2056	0.2214	0.2138		0.2535		0.2043	0.1722
	10	0.3326	0.3588	0.3116		0.2286	0.2137	0.2125	0.21	0.2049	0.2203	0.2127		0.2529		0.2037	0.1717
	11	0.3317	0.3578	0.3104		0.2281	0.2128	0.212	0.2093	0.2042	0.2197	0.2117		0.2514		0.203	0.1712
	12	0.3307	0.3569	0.3096		0.2275	0.2123	0.2111	0.2087	0.2037	0.219	0.2111		0.2506		0.2023	0.1708
	13	0.33	0.3562	0.3088		0.2267	0.2116	0.2105	0.2081	0.2032	0.2183	0.2105		0.2499		0.2018	0.1706
	14	0.3295	0.3556	0.3081		0.2262	0.2111	0.2098	0.2076	0.2028	0.2176	0.2098		0.2495		0.2012	0.1703
	15	0.3288	0.3549	0.3074		0.2254	0.2107	0.2092	0.2071	0.2024	0.2171	0.2095		0.2489		0.2006	0.17
	16	0.3284	0.3543	0.3066		0.2249	0.2102	0.2086	0.2067	0.202	0.2166	0.209		0.2483		0.2	0.1698
	17	0.3278	0.3538	0.3057		0.2244	0.2098	0.2081	0.2062	0.2017	0.2162	0.2086		0.2478		0.1993	0.1695
	18	0.3272	0.3532	0.3048		0.224	0.2095	0.2077	0.206	0.2016	0.2157	0.2083		0.2475		0.1987	0.1692
	19	0.3267	0.3527	0.304		0.2237	0.2091	0.2075	0.2057	0.2013	0.2154	0.208		0.247		0.1981	0.169
	20	0.3261	0.3522	0.303		0.2234	0.2085	0.2071	0.2053	0.2011	0.215	0.2075		0.2467		0.1975	0.1688
	21	0.3257	0.3519	0.3023		0.2231	0.2083	0.2068	0.205	0.2008	0.2146	0.2073		0.2461		0.1969	0.1686
	22	0.3253	0.3514	0.3016		0.2227	0.2079	0.2064	0.2048	0.2007	0.2143	0.2072		0.2458		0.1965	0.1684
	23	0.3248	0.3511	0.3009		0.2226	0.2077	0.2062	0.2046	0.2006	0.2139	0.2068		0.2455		0.196	0.1683
	24	0.3244	0.3508	0.3004		0.2223	0.2074	0.2059	0.2042	0.2005	0.2137	0.2067		0.2452		0.1956	0.1682
	25	0.324	0.3504	0.2999		0.2221	0.2071	0.2056	0.204	0.2003	0.2136	0.2064		0.2448		0.1951	0.1681
	26	0.3235	0.35	0.2995		0.2218	0.2067	0.2055	0.2037	0.2001	0.2132	0.2061		0.2445		0.1947	0.1681
	27	0.3231	0.3497	0.299		0.2216	0.2065	0.2053	0.2035	0.2001	0.2131	0.2059		0.2442		0.1943	0.1679
	28	0.3226	0.3493	0.2985		0.2214	0.2062	0.205	0.2032	0.1999	0.2128	0.2056		0.244		0.1942	0.1678
	29	0.3222	0.349	0.2982		0.2212	0.2058	0.2048	0.203	0.1998	0.2126	0.2055		0.2437		0.1938	0.1677
	30	0.3216	0.3488	0.2978		0.2211	0.2056	0.2045	0.2028	0.1997	0.2125	0.2053		0.2435		0.1936	0.1678
	31	0.3212	0.3486	0.2975		0.2209	0.2053	0.2044	0.2026	0.1996	0.2122	0.2052		0.2433		0.1933	0.1677
	32	0.3206	0.3483	0.2973		0.2207	0.2051	0.2041	0.2023	0.1994	0.2122	0.2049		0.243		0.1931	0.1676
	33	0.3202	0.3482	0.297		0.2206	0.205	0.2039	0.2021	0.1994	0.212	0.2047		0.2428		0.193	0.1673
	34	0.3198	0.3479	0.2968		0.2205	0.205	0.2036	0.2019	0.1992	0.2118	0.2045		0.2427		0.1928	0.1674
	35	0.3194	0.3476	0.2966		0.2204	0.2046	0.2034	0.2016	0.1991	0.2115	0.2043		0.2424		0.1926	0.1673
	36	0.3191	0.3474	0.2965		0.2202	0.2045	0.2033	0.2013	0.199	0.2114	0.2041		0.2422		0.1924	0.1673
	37	0.3187	0.3472	0.2964		0.22	0.2044	0.203	0.2013	0.1988	0.2112	0.204		0.2421		0.1922	0.1672
	38	0.3182	0.3471	0.2961		0.22	0.2042	0.2028	0.201	0.1986	0.2112	0.2037		0.242		0.192	0.1671
	39	0.3181	0.3468	0.296		0.2199	0.204	0.2027	0.2008	0.1986	0.211	0.2037		0.2419		0.1919	0.167
	40	0.3177	0.3465	0.2957		0.2197	0.2039	0.2025	0.2007	0.1984	0.2108	0.2037		0.2417		0.1918	0.1669
	41	0.3174	0.3463	0.2956		0.2196	0.2037	0.2023	0.2005	0.1983	0.2106	0.2037		0.2416		0.1916	0.167
	42	0.3172	0.3461	0.2953		0.2194	0.2036	0.2021	0.2003	0.1981	0.2106	0.2035		0.2416		0.1915	0.1667
	43	0.317	0.3459	0.2951		0.2193	0.2035	0.2021	0.2	0.198	0.2105	0.2033		0.2415		0.1914	0.1667
	44	0.3167	0.3457	0.2949		0.2191	0.2034	0.2019	0.1999	0.1978	0.2103	0.2033		0.2412		0.1914	0.1666
	45	0.3166	0.3454	0.2945		0.219	0.2032	0.2018	0.1997	0.1978	0.2102	0.203		0.2411		0.1912	0.1665
	46	0.3162	0.3453	0.2944		0.219	0.203	0.2017	0.1997	0.1975	0.2101	0.203		0.2411		0.1912	0.1664
	47	0.3162	0.345	0.2941		0.2188	0.2031	0.2015	0.1995	0.1973	0.21	0.2029		0.241		0.1909	0.1663
	48	0.3158	0.3448	0.2939		0.2185	0.2028	0.2016	0.1994	0.1973	0.2099	0.2028		0.241		0.1909	0.1663
	49	0.3157	0.3445	0.2937		0.2184	0.2029	0.2013	0.1993	0.1972	0.2099	0.2026		0.2408		0.191	0.1662
	50	0.3155	0.3444	0.2934		0.2185	0.2027	0.2011	0.1992	0.197	0.2097	0.2026		0.2409		0.1907	0.1661
	51	0.3153	0.3442	0.2933		0.2183	0.2026	0.2011	0.199	0.1969	0.2095	0.2025		0.2408		0.1907	0.166
	52	0.3151	0.3439	0.2931		0.2181	0.2024	0.201	0.1989	0.1968	0.2094	0.2024		0.2407		0.1904	0.166
	53	0.3149	0.3439	0.2928		0.2181	0.2023	0.2007	0.1988	0.1967	0.2093	0.2022		0.2405		0.1904	0.1658
	54	0.3147	0.3436	0.2927		0.218	0.2022	0.2007	0.1987	0.1965	0.2092	0.2023		0.2405		0.1904	0.1658
	55	0.3145	0.3435	0.2925		0.2178	0.2022	0.2006	0.1986	0.1965	0.2092	0.202		0.2404		0.1903	0.1656
	56	0.3144	0.3433	0.2923		0.2177	0.202	0.2005	0.1984	0.1964	0.2092	0.2019		0.2403		0.1901	0.1657
	57	0.3142	0.3431	0.2922		0.2175	0.2018	0.2004	0.1984	0.1964	0.209	0.2018		0.2403		0.1899	0.1656
	58	0.3141	0.3429	0.292		0.2173	0.2018	0.2003	0.1984	0.1963	0.2088	0.2017		0.2403		0.19	0.1656
	59	0.314	0.3428	0.2918		0.2173	0.2017	0.2001	0.1982	0.1962	0.2087	0.2018		0.2402		0.1899	0.1653

## Sheet: Figure 3D
	TMBIM5WT			TMBIM5WT+Q			TMBIM5KO			TMBIM5KO+Q
	91.8429	100	82.6788	45.3172			54.7835	60.423	54.28	34.6425	26.9889

## Sheet: Figure 3E
		Time [s]	LETM1scr	LETM1KD
		0	0.3305	0.2584
		1	0.2737	0.2388
		2	0.2625	0.2289
		3	0.256	0.2226
		4	0.2525	0.2186
		5	0.2499	0.2156
		6	0.2477	0.2129
		7	0.2459	0.2112
		8	0.2441	0.2101
		9	0.2424	0.209
		10	0.2409	0.2081
		11	0.2394	0.207
		12	0.2384	0.2061
		13	0.2375	0.2055
		14	0.2367	0.205
		15	0.2361	0.2046
		16	0.2355	0.2042
		17	0.2349	0.2037
		18	0.2344	0.2033
		19	0.234	0.2029
		20	0.2337	0.2025
		21	0.2335	0.202
		22	0.2334	0.2017
		23	0.2331	0.2014
		24	0.2328	0.2011
		25	0.2327	0.2009
		26	0.2324	0.2005
		27	0.232	0.2002
		28	0.2319	0.2
		29	0.2317	0.1996
		30	0.2314	0.1992
		31	0.2313	0.1992
		32	0.2309	0.1988
		33	0.2305	0.1986
		34	0.2303	0.1984
		35	0.23	0.1981
		36	0.2298	0.1978
		37	0.2296	0.1974
		38	0.2293	0.1974
		39	0.229	0.1972
		40	0.2287	0.1969
		41	0.2285	0.1968
		42	0.2283	0.1966
		43	0.2279	0.1964
		44	0.2277	0.1962
		45	0.2275	0.196
		46	0.2274	0.1959
		47	0.2273	0.1955
		48	0.2269	0.1954
		49	0.2268	0.1952
		50	0.2266	0.1951
		51	0.2264	0.1949
		52	0.2262	0.1948
		53	0.2259	0.1947
		54	0.2257	0.1944
		55	0.2256	0.1942
		56	0.2254	0.1943
		57	0.2252	0.194
		58	0.2251	0.1939
		59	0.2249	0.1937

## Sheet: Figure 3F
	LETM1scr	LETM1KD
	100	61.27
