# Supplementary material for: TMBIM5 is the Ca2+/H+ antiporter of mammalian mitochondria
Source: EMBO Rep. 2022 Nov 2;23(12):e54978. doi: 10.15252/embr.202254978 (PMC9724676; doi:10.15252/embr.202254978)
Supplement: Supplementary file 8 — Source Data for Figure 4 [file EMBR-23-e54978-s007.xlsx]

## Sheet: Figure 4A
	Time [s]	TMBIM5WT #1	TMBIM5WT #2	TMBIM5WT #3	TMBIM5KO#1 -#1	TMBIM5KO#1 -#2	TMBIM5KO#1 -#3	TMBIM5KO#2 -#1	TMBIM5KO#2 -#2	TMBIM5KO#2 -#3	TMBIM5KO#1 + TMBIM5WT -#1	TMBIM5KO#1 + TMBIM5WT -#2	TMBIM5KO#1 + TMBIM5WT -#3
	0.5	84.464	30.688	90.53	4.901	26.416	29.014	97.54	51.12	67.651	66.49	38.142	50.487
	1	84.139	31.015	90.11	5.97	27.027	29.489	96.77	48.451	68.681	64.924	37.799	49.516
	1.5	85.106	31.055	91.24	5.82	28.332	30.25	96.91	46.555	70.36	63.672	38.199	48.337
	2	84.973	31.498	91.4	6.486	28.701	31.292	96.64	45.217	70.71	62.874	37.727	48.567
	2.5	84.796	31.529	92.43	6.79	28.554	31.7	97.92	42.3	71.77	61.479	37.747	46.683
	3	84.559	31.528	92.71	6.788	29.187	31.83	98.07	41.126	72.34	61.367	37.726	45.785
	3.5	85.264	32.146	93.92	5.964	29.052	31.743	96.87	41.846	71.68	61.916	37.519	47.042
	4	86.205	31.914	93.36	5.419	29.17	32.063	96.48	41.066	71.58	61.773	37.955	46.716
	4.5	85.661	31.725	93.1	5.625	28.317	32.477	95.89	41.364	70.57	60.915	37.42	47.135
	5	85.284	31.964	93.86	5.148	28.187	32.442	97.1	41.231	69.769	62.121	36.894	46.694
	5.5	85.553	31.524	93.9	4.975	28.254	32.303	96.78	41.617	69.808	62.649	37.306	46.74
	6	86.822	31.278	93.26	4.864	27.563	32.229	95.82	40.647	69.968	63.636	37.005	47.086
	6.5	86.572	31.504	94.14	4.853	27.9	31.788	95.18	40.008	71.99	62.751	36.989	46.182
	7	86.657	30.979	93.35	5.467	28.421	32.041	94.43	40.837	72.05	64.277	38.13	44.875
	7.5	87.58	30.763	92.85	5.914	28.248	32.071	94.15	41.13	72.74	63.989	37.973	45.561
	8	87.006	30.75	91.08	6.836	28.23	31.617	94.31	40.503	72.89	63.479	38.433	46.135
	8.5	86.604	30.85	90.99	6.661	28.23	30.939	95.1	41.241	72.34	64.106	38.876	45.249
	9	86.922	31.381	90.51	7.299	28.487	30.594	95.78	41.082	72.5	64.668	39.261	46.053
	9.5	87.598	31.567	90.74	6.813	28.782	30.643	94.62	41.087	73.11	64.383	39.844	46.655
	10	88.083	31.756	90.29	6.844	28.906	30.27	95.2	40.777	73.33	65.08	39.677	47.216
	10.5	87.337	32.226	91.12	6.75	29.624	29.793	96.47	42.261	73.97	66.32	39.787	47.851
	11	88.09	32.379	91.4	6.39	29.467	29.827	97.5	42.496	73.27	67.59	39.609	48.646
	11.5	88.271	32.484	91.47	6.181	29.018	29.845	97.24	41.875	74.12	66.48	38.645	50.031
	12	87.829	32.437	92.1	5.906	28.915	29.899	95.95	41.649	74.07	66.92	39.724	49.063
	12.5	88.808	32.351	93.08	5.443	29.136	29.908	95.97	41.421	74.36	66.71	39.681	47.842
	13	89.034	32.066	93.47	5.856	28.615	29.549	95.69	41.132	74.91	66.88	38.909	48.349
	13.5	88.687	31.804	94.7	5.5	28.721	29.194	95.42	41.668	75	67.51	38.951	47.523
	14	88.49	31.907	94.84	6.558	28.416	29.462	95.26	41.961	74.22	68.13	38.614	46.593
	14.5	87.959	32.06	95.59	5.847	28.23	29.696	94.7	42.558	74.56	67.25	38.966	46.075
	15	86.753	32.165	95.18	5.733	27.969	29.757	93.48	41.436	74.32	66.85	39.333	45.618
	15.5	86.797	32.423	94.38	5.703	28.276	29.46	93.13	41.411	74.86	66.92	39.671	45.385
	16	86.838	33.07	93.65	5.667	28.778	29.529	92.46	42.618	74.23	66.93	39.304	45.847
	16.5	87.742	33.781	92.79	5.98	29.104	29.062	94.16	42.881	73.54	66.6	39.374	46.267
	17	87.197	33.88	92.71	5.668	28.957	29.314	95.16	43.183	73.95	67.39	38.533	46.192
	17.5	87.546	33.988	92.31	5.273	29.281	29.56	95.34	43.569	74.21	67.65	39.48	46.196
	18	88.002	34.467	92.32	5.25	29.347	29.544	95.98	43.823	74.59	66.45	39.653	46.271
	18.5	89.133	33.943	92.38	4.547	29.597	28.799	95.21	44.311	75.79	65.87	39.676	47.061
	19	89.253	34.045	92.34	5.086	29.703	28.785	96.05	44.376	76.67	66.3	39.383	46.575
	19.5	89.929	33.333	91.55	5.336	29.766	29.374	96.66	45.049	77.2	66.9	39.633	46.535
	20	89.722	32.609	91.41	5.301	29.666	29.754	96.07	44.434	76.02	66.59	39.325	46.714
	20.5	89.813	32.611	91.96	5.367	30.014	29.376	96.72	44.465	77.07	67.23	40.191	46.484
	21	88.731	32.2	92.15	5.083	29.677	29.631	95.67	44.624	76.57	67.99	39.341	47.483
	21.5	88.495	32.173	91.92	5.116	30.263	29.94	95.29	45.264	76.33	67.4	40.334	48.416
	22	88.301	32.399	91.99	5.7	30.262	30.21	94.71	45.704	75.97	67.4	39.319	48.556
	22.5	87.364	32.92	92.47	5.409	30.151	30.107	93.51	45.678	75.53	68.23	38.445	49.239
	23	87.749	32.806	92.4	6.06	30.216	30.605	94.82	44.868	75.15	68.83	37.986	49.926
	23.5	87.32	32.497	92.41	6.06	29.848	30.59	94.25	44.032	75.21	68.6	38.347	50.675
	24	87.084	32.327	93.17	5.814	29.137	29.799	94.67	43.406	74.31	66.64	38.283	50.697
	24.5	87.213	32.092	93.06	6.161	29.105	29.226	93.82	44.546	75.61	67.48	38.711	51.356
	25	86.082	31.979	93.52	6.598	28.929	28.979	93.35	44.081	74.52	67.81	38.676	51.615
	25.5	86.507	31.951	93.62	6.223	29.019	28.736	93.83	44.131	76.2	66.98	37.931	51.15
	26	87.505	32.676	93.62	6.165	28.762	28.269	93.51	43.478	76.5	67.03	37.258	51.35
	26.5	86.665	32.758	93.68	5.24	28.382	27.953	93.42	42.592	76.34	66.79	37.651	52.638
	27	87.551	31.628	92.56	5.4	28.327	27.746	94.37	41.632	76.15	67.04	37.968	51.386
	27.5	86.045	31.96	93.56	4.265	28.229	26.731	93.98	41.743	77.23	66.74	37.926	50.936
	28	86.504	32.766	93.92	3.739	28.446	27.353	94.2	42.43	76.19	66.86	37.772	50.848
	28.5	87.497	33.431	94.18	4.014	29.3	27.655	93.65	42.251	76.46	68.42	38.193	50.789
	29	88.412	33.818	95.69	3.779	29.011	28.017	94.03	41.498	75.71	68.53	37.787	50.658
	29.5	88.426	33.426	95.83	3.611	29.122	28.68	93.89	41.66	76.35	68.1	37.546	50.766
	30	87.689	33.689	97.01	4.145	29.021	28.655	93.54	41.447	76.08	68.6	38.838	50.268
	30.5	86.83	32.909	97.57	4.298	29.01	29.301	93.2	39.952	76.35	68.49	39.335	49.507
	31	85.826	32.75	98.81	5.31	29.254	29.566	92.82	40.073	76.37	68.13	39.673	47.782
	31.5	85.574	32.614	99.85	5.097	29.654	30.217	91.53	39.934	77.99	67.73	40.198	47.742
	32	86.151	31.922	99.63	5.997	28.895	30.928	91.28	40.073	76.84	68.04	40.951	48.353
	32.5	86.323	32.301	100.39	5.946	28.834	30.474	90.15	40.194	77.3	68.1	41.619	48.47
	33	85.844	32.882	100.58	6.084	28.986	29.921	90.34	39.811	77.26	67.82	40.77	48.415
	33.5	85.09	32.98	100.64	6.129	28.781	30.29	90.33	39.197	78.41	66.45	41.064	47.701
	34	86.033	33.841	101.48	5.92	28.094	30.083	90.41	38.573	76.76	66.42	41.966	47.726
	34.5	86.11	33.67	100.8	5.813	28.044	30.016	90.2	38.161	76.71	67	40.772	47.863
	35	86.341	34.075	101.14	6.128	27.632	29.707	91.4	39.588	76.54	67.35	40.094	48.289
	35.5	87.359	34.107	100.02	5.496	26.898	29.502	91.09	39.85	75.8	67.85	39.649	49.506
	36	86.294	34.666	98.59	5.603	26.37	29.05	91.26	40.99	74.99	68.02	38.687	49.819
	36.5	86.146	35.561	97.75	5.152	27.333	29.03	91.21	40.478	75.89	67.46	38.35	48.629
	37	85.786	34.897	96	5.671	27.204	29.212	92.48	40.499	75.44	66.84	37.239	48.846
	37.5	85.153	34.308	93.97	5.402	26.631	29.41	91.94	41.722	76.74	66.58	37.273	48.607
	38	84.252	34.686	92.88	5.77	27.144	29.043	91.9	42.985	76.34	66.64	36.775	48.817
	38.5	84.233	34.192	91.49	5.852	27.723	28.962	92.06	43.751	77.97	66.39	35.627	48.637
	39	84.184	34.147	91.69	5.768	27.64	29.033	91.63	43.838	78	65.47	36.499	49.462
	39.5	84.347	33.97	91.43	5.593	28.145	28.374	90.29	43.943	78.21	66.21	37.069	50.056
	40	84.232	34.139	91.21	5.766	28.908	28.982	90.49	43.797	79.65	66.18	37.116	49.865
	40.5	85.659	34.647	91.85	6.173	28.423	29.165	90.47	42.913	80.53	65.22	37.262	50.584
	41	84.471	34.678	91.63	6.105	27.836	28.817	90.98	43.97	79.78	65.49	37.533	51.879
	41.5	84.901	34.523	92.56	6.494	28.068	28.282	89.35	43.956	80.95	67.52	37.804	51.5
	42	84.761	34.7	93.84	6.395	29.025	28.715	88.93	43.977	80.04	68	38.067	51.45
	42.5	84.474	34.247	94.65	6.151	29.09	28.411	89.58	43.485	80.58	69.49	38.452	51.353
	43	84.513	33.967	94.86	5.736	29.254	28.473	89.52	43.642	81.55	71.61	38.534	52.414
	43.5	84.881	34.498	95.35	4.994	29.104	29.043	90.03	43.83	80.8	72.55	37.317	52.309
	44	85.325	34.916	94.53	5.254	28.635	29.928	89.58	44.08	80.8	71.55	36.518	53.477
	44.5	85.574	34.856	94.88	6.162	28.186	29.663	90.5	44.63	79.76	72.09	35.849	53.869
	45	84.909	34.729	95.8	5.835	28.949	29.471	90.41	44.63	79.37	72.8	36.201	53.5
	45.5	86.506	34.88	96.68	6.01	29.192	30.227	90.55	45.229	79.51	72.78	36.351	54.057
	46	86.094	35.279	97.76	5.424	28.814	30.843	91.26	45.058	78.72	72.14	36.223	54.399
	46.5	86.063	35.246	98.4	5.28	28.178	30.289	91.69	44.313	79.11	72.12	36.255	55.01
	47	86.941	36.21	97.32	5.005	28.301	30.474	91.68	44.102	78.02	70.63	36.331	55.724
	47.5	87.223	36.458	97.17	4.965	27.902	29.938	91.9	43.995	77.44	69.37	37.424	54.51
	48	87.045	37.021	96.57	5.922	27.954	29.788	92.3	44.866	77.76	69.54	38.448	54.547
	48.5	86.682	36.483	97.02	5.81	27.878	29.054	92.57	44.29	77.34	70.03	39.794	53.904
	49	85.668	37.208	96.79	4.757	27.794	29.101	92.43	44.24	78.09	69.87	41.253	53.129
	49.5	86.366	36.712	95.31	5.142	27.832	29.272	92.73	44.51	78.62	70.61	41.165	53.537
	50	86.061	36.408	94.88	5.046	27.556	28.483	92.36	42.875	78.83	70.93	41.535	52.185
	50.5	86.383	36.67	94.6	4.749	27.617	28.466	92.43	43.19	79.01	70.36	41.986	51.72
	51	85.857	36.775	94.33	4.75	27.879	29.078	92.76	43.53	77.7	70.76	41.821	51.133
	51.5	85.65	35.966	94.02	5.24	27.131	28.799	91.63	43.53	78.72	71.53	42.111	50.818
	52	84.889	35.062	94.99	5.624	27.303	29.133	90.99	43.274	78.28	72.21	41.711	51.261
	52.5	85.011	34.509	95.47	5.635	27.648	29.024	90.38	42.21	78.61	72.82	42.262	50.722
	53	85.149	33.632	94.85	4.995	27.852	28.512	89.77	41.999	78.88	73.53	41.462	50.065
	53.5	86.003	31.852	94.98	4.435	27.325	28.287	89.86	41.393	79.5	73.88	40.863	50.523
	54	85.062	32.07	95.28	3.912	26.038	28.476	89.08	40.938	78.28	73.36	40.628	50.428
	54.5	86.163	32.285	94.67	3.235	25.491	28.992	87.76	40.421	77.44	74.47	40.377	50.764
	55	89.175	32.829	94.12	2.673	24.223	28.113	86.36	40.858	77.18	74.79	41.187	52.285
	55.5	98.15	40.052	94.78	1.736	21.644	28.284	91.86	47.201	76.48	74.4	42.087	54.173
	56	109.03	45.678	98.05	8.385	25.054	32.283	100.31	60.61	77.62	73.79	42.618	57.352
	56.5	123.14	58.242	108.06	26.52	27.8	37.339	108.75	76.065	80.91	73.05	42.853	62.383
	57	141.38	77.618	132.27	45.494	32.625	46.964	120.04	95.35	87.62	76.22	44.788	73.89
	57.5	161	103.67	160.19	72.34	42.785	64.271	134.25	118.58	100	81.32	47.001	88.68
	58	184.65	134.49	187.16	102.72	62.772	85.709	148.81	143.64	119	92.5	51.4	105.42
	58.5	210.43	165.86	216.36	134.44	82.478	108.74	167.37	172.47	142.68	105.81	56.208	126.42
	59	234.06	199.87	246.81	169.02	106.33	133.47	190.13	206.92	168.55	124.08	59.516	152.6
	59.5	258.05	232.02	275.75	206.52	137.73	159.1	216.19	239.1	194.7	147.14	62.034	179.84
	60	277.56	255.66	308.47	246.27	173.45	182.34	237.82	265.49	223.02	170.52	64.492	207.91
	60.5	294.72	279.7	335.79	279.39	207.16	199.38	259.12	286.5	249.79	193.26	66.429	234.25
	61	309.97	301.66	353.16	298.77	241.05	214.94	278.57	306.33	276.16	215.66	68.733	260.17
	61.5	321.05	316.77	359.65	315.56	272.58	226.81	297.46	318.34	301.03	236.08	68.634	281.29
	62	331	326.95	365.29	327.53	297.68	235.3	313.37	328.48	319.93	261.75	70.716	300.85
	62.5	336.06	334.41	373.22	336.75	315.13	238.79	328.15	336.7	334.08	286.96	70.712	321.18
	63	337.48	343.98	380.86	344.52	333.91	244.12	340.47	341.01	343.9	310.27	69.762	336.86
	63.5	341.05	350.96	389.93	349.89	346.07	249.45	349.36	341.29	351.67	329.23	70.783	350.14
	64	343.26	356.87	400.82	350.87	353.02	255.64	357.05	338.73	360.37	343.68	71.101	361.76
	64.5	345.12	365.43	411.04	353.48	353.7	262.67	360.09	340.66	366.43	359.07	71.795	372.61
	65	345.28	377.62	423.33	352.39	352.27	273.85	363.9	339.57	371.46	373.17	73.14	385.25
	65.5	345.43	384.23	437.94	352.96	349.64	284.87	367.21	335.83	376.02	391.15	72.16	398.2
	66	344.07	389.4	450.81	354.39	349.83	296.56	369.08	339.02	379.17	407.77	73.74	406.79
	66.5	342.39	395.97	460.51	353.46	349.21	304.85	370.25	339.52	381.55	416.74	73.53	414.72
	67	341.48	399	466.32	352.7	347.01	312.33	372.94	338.36	380.01	420.06	73.08	420.83
	67.5	341.64	399.58	474.17	350.09	345.18	318.34	373.26	339.6	379.1	424.68	72.97	428.47
	68	342.27	399.2	478.14	348.91	344.81	321.8	371.85	339.79	379.29	424.78	72.47	436.42
	68.5	339	402.87	480.32	348.23	344.69	326.95	371.48	341.8	378.91	425.85	72.44	442.44
	69	336.52	404.19	479.37	343.66	346.82	328.77	373.3	339.27	378.67	428.56	72.2	447.49
	69.5	337.03	403.14	481.05	340.17	347.82	329.74	371.65	338.67	378.24	429.78	71.147	452.56
	70	335.68	403.34	480.1	338.26	350.09	332.34	371.85	339.17	377.09	428.14	72.25	454.87
	70.5	333.88	403.93	478.55	334.91	347.08	333.57	371.47	337.61	374.66	428.6	71.331	462.35
	71	330.97	404.74	478.91	333.91	346.08	333.67	372.36	336.28	374.71	427.46	71.291	466.02
	71.5	330.88	405.79	479.62	329.99	346.82	336.33	370.21	338.49	375.52	426.34	70.383	467.99
	72	330.99	404.26	477.45	327.65	345.9	333.83	372.13	338.71	375.22	424.03	70.508	467.55
	72.5	326.43	403.24	474.59	324.38	344.12	333.03	372.66	338.29	374.84	425.52	70.632	464.6
	73	325.69	401.8	473.74	320.78	338.1	329.59	372.2	338.13	373.92	426.69	71.385	463.76
	73.5	325.94	400.32	474.93	318.4	334.12	329.6	370.66	338.06	374.09	424.11	71.426	461.29
	74	325.11	400.26	473.12	316.46	329.74	330.28	370.87	339.78	372.95	427.76	72.01	458.3
	74.5	322.72	400.6	471.62	315.65	325.15	328.22	369.5	341.72	373.5	428.75	72.49	455.37
	75	322.93	399.64	471.26	313.93	324.28	324.89	369.58	341.15	373.95	426.24	74.65	447.85
	75.5	323.92	396.02	469.35	311.21	324.71	324.61	369.16	340.29	373.55	426.88	74.85	446.63
	76	319.33	393.99	469.9	310.25	321.24	321.73	370.75	339.22	373.08	428.04	86.16	444.5
	76.5	316.56	391.23	469.61	308.09	317.83	322.54	369.23	336.59	374.5	428.85	107.19	445
	77	317.27	390.1	470.96	306.16	315.15	319.36	370.21	335.12	373.84	427.96	128.73	444.47
	77.5	316.15	386.59	469	303.69	316.1	316.05	369.15	334.63	372.01	427.51	153.1	441.65
	78	313.66	386.45	463.66	301.16	314.55	313.98	368.25	335.53	371.45	426.41	176.49	441.26
	78.5	310.16	385.31	461.82	300.51	312.14	310.89	365.99	333.09	372.94	424.95	202.85	440.35
	79	308.46	382.78	462.13	295.17	310.64	307.91	365.79	330.47	372.75	424.27	229.23	435.89
	79.5	304.73	381.47	460.59	295.98	306.61	304.94	364.12	329.37	370.22	424.04	252.7	435.22
	80	302.07	380.52	459.45	294.22	301.49	301.39	361.19	328.83	366.99	422.42	279.38	427.96
	80.5	301.38	377.06	457.98	293.06	299.72	298.18	359.72	327.56	364.05	420.81	293.22	423.13
	81	299.49	376.93	452.56	292.41	297.48	293.13	357.04	326.17	361.3	417.19	296.14	414.24
	81.5	296.44	376.11	450.83	290.49	294.52	291.02	355.49	326.79	359.92	416.07	299.69	407.53
	82	293.57	375.19	450.85	290.45	292.25	290.21	354.02	326.03	360.02	413.58	300.34	401.42
	82.5	291.52	373.18	448.4	289.72	289.62	286.56	353.19	323.24	359.24	413.35	301.95	394.91
	83	291.84	369.9	446.73	286.78	288.44	284.2	352.86	322.7	356.35	411.42	301.62	385.23
	83.5	290.67	365.68	443.6	287.11	283.87	283.28	351.67	321.78	352.55	409.97	301.94	378.59
	84	289.32	364.09	440.48	282.49	280.54	283.27	352.18	321.45	353.29	406.45	304.74	370.4
	84.5	289.04	362.71	435.9	281.32	279.51	281.78	351.89	321.06	353.9	405.93	306.24	364.72
	85	289.14	362.95	434.48	279.3	275.06	281.09	352.34	318.58	353.87	405.63	311.23	358.96
	85.5	290.05	361.83	434.03	277.1	270.36	280.31	353.09	318.57	352.13	406.89	316.8	357.47
	86	288.14	358.44	429.15	276.27	268.12	280.83	351.8	316.4	351.52	403.89	321.7	352.58
	86.5	288.46	356.15	425.17	274.04	263.87	277.85	352.03	316.16	348.14	401.02	326.54	351.06
	87	287.84	354.46	424.98	272.06	260.07	279.22	351.71	314.75	346.47	399.65	333.22	350.67
	87.5	284.91	352.09	423.31	271.33	256.61	277.18	351.96	313.6	344.23	399.35	338.08	350.32
	88	283.04	353.9	422.14	270.38	254.75	275.59	352.36	312.33	343.6	396.37	341.34	351.59
	88.5	281.61	351.24	420.95	270.31	253.19	273.45	350.26	312.26	343.06	394.68	343.34	354.4
	89	279.76	349.68	421.24	265.52	248.65	269.85	352.01	311.41	340.76	391.23	341.59	357.97
	89.5	277.8	346.76	414.81	263.5	247	268.25	350.97	311.71	340.1	387.63	338.36	358.26
	90	274.69	345.1	412.13	260.82	245.37	265.84	350.84	312.07	338.31	385.89	337.42	359.12
	90.5	274.74	343.88	411.1	259.59	241.47	262.66	350.86	310.64	337.75	385.8	335.29	363.1
	91	272.51	342.32	409.83	257.55	238.26	261.71	349.23	309.13	337.6	385.95	332.88	362.66
	91.5	269.54	338.38	405.67	255.28	235.21	257.64	349.02	308.13	337.15	384.56	328.07	360.25
	92	265.42	337.33	400.09	252.2	231.11	255.11	347.61	307.64	337.45	382.19	326.1	361.99
	92.5	263.89	334.2	395.07	248.69	226.97	250.8	346.78	308	337.02	381.68	323.13	361.84
	93	261.28	333.02	387.99	247.47	223.26	248.03	348.73	305.92	334.61	382.45	320.95	360.71
	93.5	257.73	329.06	383.11	247.79	219.85	246.99	346.39	306.29	332.83	383.01	320.36	358.13
	94	255.23	326.75	382.74	246.03	215.72	242.5	344.22	305.33	332.22	382.04	320.24	360.22
	94.5	251.71	322.86	378.04	247.15	213.03	242.03	342.69	303.07	332.39	379.19	318.87	360.72
	95	248.45	320.97	373.59	244.88	210.37	239.29	342.54	302.09	330.78	378.25	316.59	358.77
	95.5	247.33	319.05	366.99	243.45	207.52	238.53	344.85	302.06	330.71	377	314.52	361.13
	96	246.01	317.62	361.77	242.09	204.43	236.54	344.13	304.16	328.35	374.76	313.39	363.14
	96.5	245.67	315.82	358.55	240.22	202.17	234.98	343	303.12	326.45	373.18	307.31	361.94
	97	241.7	313.83	354.97	238.52	199.52	234.45	343.13	302.92	324.86	370.65	305.95	362.04
	97.5	240.86	310.52	350.89	236.5	197.77	233.49	341.43	302.3	324.05	368.9	303.52	362.43
	98	237.63	308.23	344.39	234.42	194.37	230.99	341.62	300.58	325.86	365.69	300.4	363.78
	98.5	235.7	307.99	336.19	232.99	191.92	229.45	342.08	300.08	324.68	366.04	301.31	359.97
	99	234.57	306.16	332.24	229.81	188.08	227.4	341.5	299.59	325.29	364.45	300.87	357.21
	99.5	231.08	303.82	326.59	226.41	184.83	224.06	340.16	300.2	324.13	361.85	299.26	355.52
	100	227.28	300.47	319.23	224.32	181.37	221.46	336.84	298.18	323.17	359.05	298.3	351.54
	100.5	223.95	298.8	314.2	220.51	177.83	219.6	334.63	297.56	321.83	359.08	295.35	347.58
	101	220.02	294.87	308.54	218.07	175.92	219.01	334.9	296.11	322.21	355.75	296.81	345.23
	101.5	218.97	292.44	302.96	214.92	174.59	215.3	335.39	295.73	321.29	353.64	294.37	344.37
	102	215.87	290.23	298.41	211.91	171.09	212.78	333.44	296.53	321.53	350.87	293.93	341.29
	102.5	214.79	287.53	295.46	209.92	169.55	211.38	333.1	296.78	318.06	348.55	295.13	339.03
	103	211.81	282.42	291.27	205.81	166.19	209.32	331.12	295.62	315.78	345.23	293.44	338.53
	103.5	208.5	277.69	284.64	204.26	163.86	205.49	331.48	295.04	311.88	343.5	289.56	336.47
	104	208.14	273.48	279.9	203.27	161.36	204.29	330.47	293.9	310.96	340.9	287.83	333.61
	104.5	205.4	273.04	278.12	201.35	159.81	200.8	330.22	293.56	309.85	338.73	285.43	330.53
	105	203.74	270.72	271.89	200.32	158.18	198.17	331.64	292.42	309.23	335.03	284.83	328.82
	105.5	202.48	266.91	265.01	197.49	156.2	193.58	331.1	291.66	305.87	333.88	283.85	327.23
	106	199.52	262.54	257.21	196.61	153.71	192.98	329.12	291.08	305.78	330.93	282.32	324.81
	106.5	197.69	257.29	251.86	194.19	151.8	189.26	328.2	289.33	304.51	327.26	279.8	322.72
	107	195.49	255.29	244.4	191.99	149.6	186.08	325.39	287.29	303.51	324.82	274.8	318.1
	107.5	191.89	252.56	237.9	191.51	148.48	183.32	323.78	286.53	302.42	320.56	268.79	314.49
	108	189.09	251.68	231.02	188.17	148.26	180.89	323.21	284.93	301.91	315.11	265.86	311.99
	108.5	185.7	250.13	224.69	185.2	147.69	180.87	322.03	284.05	300.16	310.03	262.22	309.95
	109	183.55	245.36	216.65	184.09	146.51	179.37	321.48	284.52	297.49	306.82	259.11	306.86
	109.5	180.7	242.62	212.62	182.38	145.54	178.51	319.89	282.45	297.5	301.97	256.67	304.15
	110	176.88	241.33	207.78	182.29	142.29	178.85	317.23	281.78	297.41	297.92	252.37	301.8
	110.5	173.64	238.22	202.89	180.26	140.54	177.38	315.12	278.69	293.31	294.42	248.91	297.33
	111	171.3	238.87	197.23	179.02	139.75	176.1	312.92	277.19	289.73	292.64	245.81	293.24
	111.5	167.17	234.7	191.69	178.21	138.5	175.22	309.37	276.08	288.88	289.68	244.06	291.72
	112	164.95	231.99	186.92	176.58	136.83	175.07	306.37	276.91	287.37	286.07	241.05	287.8
	112.5	162.03	229.06	183.36	174.98	133.12	173.55	300.15	276.38	286.35	283.31	239.13	285.97
	113	160	225.68	177.54	174.67	131.43	170.8	299.36	274.33	283.99	283.91	236.79	281.73
	113.5	156.76	222.12	174.29	172.59	130.57	168.96	296.32	273.53	281.4	282.34	232.48	279.17
	114	153.18	217.54	169.9	170.35	129.32	165.53	294.2	271.92	278.66	281.91	227.35	275.5
	114.5	152.29	214.19	164.61	167.26	129.17	161.8	292.47	269.83	277.79	278.02	224.14	272.1
	115	151.33	212.04	159.2	166.86	127.95	160.19	290.29	269.12	279.9	278.46	219.75	267.84
	115.5	148.44	207.99	154.64	165.67	125.9	159.05	289.33	269.02	278.3	275.77	215.47	265.1
	116	147.08	206.35	149.66	162.1	125.04	156.55	290.81	268.62	275.59	272.82	212.06	262.51
	116.5	145.14	202.56	146.53	158.93	124.25	154.03	291.38	265.67	274.38	272.46	209.52	261.57
	117	144.21	200.34	142.59	157.01	125.02	152.41	291.17	264.81	272.67	271.13	206.73	256.98
	117.5	141.85	197.37	137.51	153.52	124.55	151.18	290.01	265.01	272.4	268.12	204.65	254.62
	118	139.8	196.08	133.69	152.05	121.79	149.42	286.98	262.95	272.27	265.68	203.6	251.19
	118.5	138.64	193.78	129.95	152.02	120.17	149.72	286.34	264.59	271.03	262.48	202.06	248.36
	119	135.92	192.23	127.48	151.08	118.23	148.99	285.38	265.25	269.05	261.45	199.3	243.9
	119.5	133.77	189.75	126.18	148.56	116.97	146.44	284.86	264.26	265.93	259.3	199.17	241.44
	120	131.88	187.51	123.14	146.4	116.67	145.18	284.51	260.99	262.94	257.7	198.34	239.4
	120.5	129.54	184.1	122.63	146.16	114.59	144.87	284.93	260.07	262.64	255.25	197.43	234.52
	121	128.71	183.04	119.19	146.72	115.01	144.14	284.4	258.44	259.66	253.42	197.5	230.99
	121.5	127.44	180.29	118.52	145.13	111.85	144.17	285.01	257.7	257.76	254.3	195.74	228.11
	122	125.97	178.12	117.3	145.44	110.13	141.81	282.03	256	256.26	252.18	194.03	226.25
	122.5	124.34	175.25	114.39	143.77	109.04	139.68	283.11	253.85	253.04	248.83	191.57	224.61
	123	122.93	173.12	112.32	141.61	107.43	137.81	281.11	251.51	250.16	247.13	190.53	222.01
	123.5	121.15	170	110.79	140.58	107.13	138.25	282.26	250.8	248.34	245.25	189.79	220.6
	124	118.29	168.02	108.58	139.22	105.99	137.31	282.75	250.49	245.19	241.49	188.77	219.08
	124.5	117.67	164.22	107.4	137.98	103.56	137.38	283.53	250.84	245.98	239.83	185.71	216.21
	125	116.85	161.79	104.72	135.68	103.03	136.49	281.95	248.35	241.68	239.74	184.35	213.78
	125.5	115.12	160.37	103.59	133.82	100.82	135.04	282.12	248.3	241.34	235	182.3	211.87
	126	113.52	158.35	100.59	133.07	101.75	132.71	281.03	246.11	240.7	230.11	180.65	208.47
	126.5	112.19	155.5	99.4	132.35	101.06	133	280.48	244.95	238.76	227.89	178.1	204.84
	127	112.02	152.52	98.02	132.48	101.48	132.17	280.21	244.86	238.93	227.18	176.45	201.33
	127.5	110.65	149.51	96.89	131.15	100.87	131.48	279.97	242.63	237.85	226.98	174.39	198.38
	128	110.53	147.56	95.77	130.4	99.39	129.3	278.45	241.32	234.16	223.79	172.84	195.34
	128.5	110.24	144.88	94.71	128.83	98.3	129.14	276.19	239.58	234.78	223.56	170.9	191.95
	129	108.13	144.29	93.36	128.32	97.63	126.51	273.03	240.3	231.86	220.72	169.54	189.42
	129.5	106.54	144.17	91.95	127.86	96.45	125.21	272.7	240	231.69	217.6	166.39	188.18
	130	106.36	141.68	91.3	127.53	94.19	124.6	270.58	240.34	229.82	216.68	164.81	185.71
	130.5	105.29	139.59	89.82	127.02	93.12	125.02	270.18	240.13	226.42	215.58	163.64	184.28
	131	104.54	138.37	89.65	124.26	92.31	122.95	270.34	239.05	223.98	213.52	164.3	181.02
	131.5	102.99	136.97	89.62	122.04	91.41	122.47	269.09	238.68	222.45	210.15	163.2	179.07
	132	102.33	136.16	86.99	121.46	91.26	121.12	268.6	238.1	221.1	205.65	163.25	178.56
	132.5	102.38	134.72	85.39	120.97	90.63	120.42	265.34	237.59	221.23	205.28	163.61	176.88
	133	103.26	133.33	84.47	120.91	90.88	118.31	263.88	237.12	217.37	201.17	162.49	175.35
	133.5	102.98	131.28	83.93	120.28	91.47	117.26	262.71	233.68	214.17	198.17	161.63	172.95
	134	103.62	128.59	83.49	119.99	90.93	115.97	260.37	232.69	213.95	194.88	161.41	171.37
	134.5	103.27	126.98	82.23	118.35	90.63	115.1	258.52	228.07	211.78	192.61	159.82	169.01
	135	102.64	126.19	82.49	117.59	90.14	114.05	256.53	226.19	211.49	190.57	158.13	167.08
	135.5	101.31	125.82	81.27	116.71	89.981	113.84	254.04	225.88	210.94	188.48	157.19	167.05
	136	101.26	124.69	80.96	116.53	89.224	112.81	252.24	223.26	208.6	187.91	156.41	164.49
	136.5	101.39	122.27	82.67	116.09	89.33	112.01	249.38	221.65	207.39	185.85	155.29	161.4
	137	100.31	120.34	82.48	114.46	89.817	109.81	249.76	218.36	204.96	182.27	153	158.64
	137.5	97.46	119.5	81.59	114.59	89.327	109.62	248.58	216.93	205.4	180.52	152.39	156.39
	138	97	118.16	81.34	113.54	88.909	110.27	247	217.1	206.04	178.76	152.73	154.34
	138.5	96.478	117.07	81.55	112.23	89.092	110.27	243.36	216.45	203.38	179.72	153.09	152.01
	139	95.378	116.14	81.03	112.32	89.798	109.57	243.44	217.28	203.01	177.53	153.46	150.12
	139.5	94.764	114	80.32	111.41	90.31	108.26	241.75	217.8	202.05	174.77	152.87	148.84
	140	94.166	112.84	80.89	112.2	89.604	107.06	241.11	216.82	199.74	172.28	150.29	146.24
	140.5	93.771	111.89	80.43	111.31	90.01	106.24	239.81	216.31	199.2	167.8	148.74	145.72
	141	92.416	111.65	79.49	109.45	89.562	105.02	238.27	214.31	196.48	166.62	147.84	145.4
	141.5	91.562	111.4	79.09	109.85	89.75	105.65	237.73	215.14	196.3	165.23	147.38	144.63
	142	92.255	109.69	79.88	108.1	89.295	105.18	237.08	213.01	192.58	164.12	145.83	142.93
	142.5	92.042	109.44	79.61	106.89	88.45	104.26	236.65	209.69	190.94	162.78	144.05	142.85
	143	91.629	109.98	79.21	105.34	88.039	103.72	238.19	208.2	189.26	158.85	142.82	141.98
	143.5	90.943	110.14	78.9	103.39	86.391	102.9	236.68	207.47	187.17	158.74	141.37	140.66
	144	90.505	110.25	78.8	103.07	84.71	102.74	237.12	204.16	185.61	158.21	140.63	140.01
	144.5	91.031	108.42	78.8	102.08	85.038	102.38	236.43	203.65	183.3	157.6	139.55	137.86
	145	90.917	107.85	78.72	100.57	85.249	101.61	235.02	201.08	181.5	159.04	139.34	135.25
	145.5	90.676	107.51	78.9	101.14	83.948	101	235	202.08	179.96	156.96	137.79	133.59
	146	90.171	106.64	79.29	99.31	81.851	99.69	233.06	199.11	177.76	155.68	136.56	132.22
	146.5	90.238	105.79	79.09	99.34	81.565	99.33	230.44	198.27	177.82	152.82	135.42	131.57
	147	89.622	105.38	79.1	99.33	81.582	98.15	228.45	198.66	175.98	151.03	134.11	130.28
	147.5	88.717	104.86	79.14	99.36	81.209	97.69	225.41	197.47	175.86	150.94	132.74	128.73
	148	88.79	102.57	79.73	99.62	82.33	97.17	222.3	196.05	174.02	148.08	131.64	129.21
	148.5	89.248	101.85	79.84	97.98	83.426	95.8	218.89	195.84	171.88	146.02	129.05	126.72
	149	88.95	102.08	78.68	97.22	82.43	95.89	216.81	195.16	170.54	144.05	129.11	126.64
	149.5	89.287	101.49	77.83	97.28	81.709	96.52	214.28	195.33	169.36	140.14	129.9	126.7
	150	88.846	100.97	78.06	96.19	82.709	95.93	213.31	194.16	167.73	138.91	130.01	124.71
	150.5	89.025	101.07	77.29	96.44	83.343	95.38	210.64	194.17	166.47	138.31	130.05	123.65
	151	89.269	101.47	76.91	95.71	83.86	95.28	208.76	192.73	163.98	138.94	128.91	123.64
	151.5	89.342	101.02	77.11	94.56	82.503	95.36	206.94	190.99	162.74	137.93	129.1	121.84
	152	89.374	98.97	77.01	94.86	82.847	93.81	206.41	192.36	161.09	135.23	128.99	120.8
	152.5	89.012	99.27	77.07	94.34	82.285	93.88	205.82	191.42	159	134.71	127.61	119.08
	153	87.897	98.63	76.37	93.94	80.939	93.54	205.69	190.86	156.87	133.77	127.18	119.08
	153.5	87.262	97.91	77.29	93.03	81.825	91.991	205.66	189.01	155.36	131.97	125.87	117.78
	154	86.855	97.63	77.62	92.67	80.603	91.378	204.8	188.58	153.14	132.06	124.02	116.85
	154.5	86.708	97.84	77.2	91.78	80.282	92.19	201.04	185.16	151.72	131.04	123.11	115.8
	155	86.159	97.08	77.39	91.26	80.173	93.27	199.32	184.71	150.24	128.61	121.06	114.31
	155.5	85.445	96.15	77.57	91.21	79.504	92.23	198.49	184.31	149.17	126.66	120.68	112.5
	156	85.397	95.12	77.33	91.21	80.021	90.7	197.2	183.43	146.87	126.11	120.59	112.63
	156.5	85.222	94.79	77.53	90.72	80.095	90.898	194.54	180.42	144.71	125.52	119.79	111.05
	157	83.832	94.66	77.21	89.71	79.874	90.254	194.54	180.77	145.4	124.18	119.29	110.48
	157.5	83.764	93.88	76.75	90.7	81.084	90.479	192.73	179.17	144.83	122.84	118.54	109.08
	158	83.194	94.18	76.36	91.07	80.678	91.138	190.51	176.3	144.23	121.32	119.27	109.69
	158.5	82.052	93.5	76.14	91.22	81.321	90.342	189.68	174.75	143.19	121.19	118.86	109.22
	159	82.526	92.65	75.59	91.98	81.896	89.607	189.32	175.04	141.71	120.05	117.46	108.99
	159.5	82.498	91.21	75.89	92.85	82.18	88.72	188.11	173.97	141.58	120.89	117.76	108.54
	160	82.35	91.79	75.97	92.3	81.891	89.321	187.98	173.07	139.89	119.69	117.43	108.68
	160.5	82.499	91.48	75.59	91.96	82.291	89.88	186.74	172.35	139.98	117.83	115.15	109.08
	161	82.355	91.62	75.04	91.8	82.388	89.509	186.56	170.69	138.77	117.04	115.19	109.52
	161.5	83.183	90.86	74.538	91.06	83.768	89.264	183.32	167.47	137.36	116.38	115.73	108
	162	83.529	90.73	74.51	90.01	81.813	88.382	182.73	165.79	134.96	116.92	117.31	108.25
	162.5	83.429	90.49	74.574	89.38	81.275	87.794	181.25	165.72	133.03	116.11	116.42	107.11
	163	83.263	91.01	74.389	88.45	81.575	88.871	180.63	164.54	131.98	114.49	115.73	106.09
	163.5	82.983	90.16	73.807	88.19	81.033	89.075	179.28	163.64	131.42	113.38	116.53	106.43
	164	82.378	91.03	74.257	86.78	81.091	88.428	179.36	162.33	128.12	111.66	115.34	106.51
	164.5	81.671	90.05	73.312	86.1	81.921	88.261	175.97	161.44	127.72	111.23	114.56	105.35
	165	80.39	89.77	73.371	85.89	81.903	88.247	172.93	159.79	125.21	111.42	115.69	103.73
	165.5	80.318	89.57	74.389	85.77	81.226	88.206	170.86	158.69	123.3	110.69	114.37	102.9
	166	80.138	90.22	73.766	86.74	80.822	87.884	169.98	156.65	121.83	109.55	114.39	102.91
	166.5	80.356	89.85	74.108	87.4	81.328	88.529	168.96	156.78	122.09	107.6	113.25	101.94
	167	81.279	89.01	74.13	86.04	82.137	89.474	167.42	155.98	121.48	108.31	112	101.57
	167.5	80.493	87.795	75.05	86.07	80.805	88.26	165.78	154.4	120.02	107.82	112.13	102.32
	168	79.85	88.64	75.83	84.96	80.304	86.836	166.3	153.32	119.57	107.92	111.64	102.02
	168.5	79.692	88.92	75.61	84.95	80.446	86.103	164.53	152.11	119.47	106.65	111.91	101.94
	169	81.021	87.559	75.84	84.1	79.993	85.046	164.39	150.28	118.69	105.21	111.66	101.8
	169.5	82.164	87.861	76.24	83.36	80.623	85.373	164.31	150.43	119.39	103.35	110.93	100.21
	170	81.739	87.044	75.12	82.47	80.584	85.194	163.13	150.25	119.02	102.49	111.36	100.01
	170.5	81.715	86.439	75.4	80.69	79.752	84.308	162.08	150.36	117.54	101.19	111.18	99.4
	171	81.472	87.18	75.93	80.01	81.123	84.039	159.78	149.87	117.07	100.68	111.78	99.25
	171.5	79.954	86.503	75.86	80.76	81.223	83.037	158.55	149.57	117.09	99.01	111.53	97.84
	172	81.397	87.399	75.28	79.34	81.138	83.529	157.02	149.62	116.64	98	110.63	95.83
	172.5	81.714	86.658	76.66	79.78	82.126	84.058	154.66	148.93	115.74	96.79	110.24	94.46
	173	82.044	85.791	75.91	80.65	81.761	84.848	153.77	147.87	114.72	96.72	109.79	93.3
	173.5	81.085	86.57	77.37	81.92	82.118	84.971	152.01	147.76	112.93	97.29	110.66	93.76
	174	80.804	85.858	77.13	81.79	81.237	84.237	151.15	145.37	111.63	98.3	110.69	94.01
	174.5	80.408	85.889	77.44	82.14	81.848	83.986	150.53	145.25	111.04	98.82	108.74	94.01
	175	79.955	85.876	77.51	82.3	82.144	84.33	149.55	144.97	110.21	99.74	107.08	93.27
	175.5	80.169	85.383	77.95	81.12	81.867	84.091	148.38	143.16	109.08	100.06	105.06	93.04
	176	80.846	86.787	77.78	80.45	81.864	83.807	148.45	141.57	107.04	100.21	105.87	93.04
	176.5	80.339	85.453	77.92	82.11	82.349	82.244	147.34	140.56	107.19	99.86	106.44	94.57
	177	80.268	84.946	76.59	82.72	81.569	82.924	145.85	138.98	106.24	99.47	105.51	94.16
	177.5	80.102	85.057	78.38	81.53	80.981	82.491	144.03	137.5	105.82	97.75	106.09	94.51
	178	79.78	85.445	78.02	81.61	81.006	82.324	144.4	135.9	105.7	96.51	103.99	92.48
	178.5	78.765	84.905	79.23	82.8	81.176	82.192	143.06	136.55	105	95.06	102.93	92.52
	179	78.629	85.277	80.24	83.02	80.923	81.997	143.43	135.25	104.34	94.67	103.79	91.16
	179.5	79.006	84.694	80.9	84.36	80.627	81.903	142.17	134.73	104.02	93.2	104.38	91.66
	180	78.4	83.986	81.37	85.54	79.313	81.231	141.48	134.31	102.59	91.69	105.13	90.95
	180.5	78.41	82.808	82.43	85.39	78.484	80.398	141.18	134.14	103.35	91.06	104.13	92
	181	78.813	84.055	82.9	84.91	77.857	80.645	140.66	133.42	101.95	89.93	103.52	90.48
	181.5	78.927	84.526	83.61	83.97	78.404	79.753	139.49	133.78	102.46	89.19	103.96	89.9
	182	79.209	84.158	82.76	84.89	78.616	79.73	137.39	132.81	101.96	91.01	103.24	88.54
	182.5	78.587	83.91	82.43	83.75	77.48	79.959	136.79	133.75	100.16	91.08	104.72	88.75
	183	79.576	84.769	80.96	83.49	77.57	79.911	136.62	133.72	99.19	92.04	106.22	88.98
	183.5	79.216	83.547	80.37	83.61	77.269	79.377	135.52	131.79	98.76	91.65	106.22	89.2
	184	79.405	84.152	80.2	82.94	77.899	79.421	134.67	130.16	97.15	91.57	104.99	89.15
	184.5	79.674	84.899	80.75	83.16	78.819	79.786	134.33	129.63	98.21	91.58	104.8	88.99
	185	79.136	85.193	80.35	84.9	79.589	80.359	132.41	128	96.63	91.11	104.67	88.94
	185.5	78.488	83.503	80.55	84.91	80.631	80.726	131.42	127.23	95.45	92.15	103.95	88.77
	186	78.594	82.584	79.88	85.22	80.259	81.072	131.72	125.64	93.82	91.9	103.95	90.11
	186.5	78.244	82.077	79.05	84.8	80.766	81.436	132.35	125.92	93.03	90.55	103.09	92.34
	187	78.938	82.882	78.6	84.73	81.742	80.987	129.7	124.29	93.78	90.1	101.96	92.27
	187.5	78.176	82.466	78.7	84.59	81.388	80.354	128.27	121.73	94.81	88.64	101.13	91.66
	188	79.156	83.896	78.78	83.76	81.495	81.117	127.13	121.17	93.84	88.18	101.59	92.11
	188.5	78.934	84.093	79.15	84.41	81.019	81.787	126.3	121.04	94.7	87.4	102.35	91.5
	189	78.113	83.831	78.35	83.11	80.728	81.796	124.56	119.33	93.01	87.67	102.61	91.52
	189.5	78.862	83.359	78.06	82.49	80.923	81.117	124.78	118.24	92.98	87.81	101.13	92.32
	190	80.234	83.725	78.84	80.9	81.078	81.499	124.25	117.94	93.72	87.78	101.59	91.78
	190.5	80.297	84.417	79.02	80.03	81.03	80.299	122.34	118.92	93.48	88.24	100.41	90.05
	191	80.334	85.09	81.53	79.52	81.481	80.368	121.88	118.88	92.85	87.75	99.63	88.48
	191.5	79.717	83.56	82.48	80	80.88	80.292	122.64	118.4	91.55	86.94	99.78	87.95
	192	79.237	83.503	82.3	79.77	80.957	81.056	122.41	119.05	90.07	86.14	98.14	88.31
	192.5	78.844	82.645	82.04	79.37	80.984	81.6	122.69	118.86	90.19	84.95	95.91	87.68
	193	78.647	82.221	81.68	79.12	80.474	81.577	122.28	117.38	89.85	85.86	95.06	87.81
	193.5	78.741	81.657	81.16	79.86	81.597	80.968	122.5	117.85	88.63	85.27	94.07	87.74
	194	78.628	81.748	80.73	79.22	80.679	81.617	121.9	117.29	88.14	85.01	96.03	86.63
	194.5	76.853	83.09	79.14	79.31	80.073	81.14	121.52	115.56	87.09	83.56	95.86	86.4
	195	76.957	82.956	79.66	79.41	80.856	82.127	121.74	114.06	86.18	83.8	95.25	87.7
	195.5	76.362	82.928	78.21	79.31	79.849	80.108	121.01	112.26	85.25	84	96.24	86.66
	196	76.426	83.382	78.03	79.86	80.667	79.545	119.5	111.81	85.7	84.59	95.97	87.53
	196.5	77.299	83.675	78.79	80.01	81.158	78.999	119.82	112.5	85.03	85.8	96.59	87.62
	197	77.049	83.103	78.77	80.9	81.608	77.698	117.68	111.21	84.33	85.94	97.91	87.52
	197.5	77.156	82.456	78.4	80.95	81.808	76.796	118.03	112.24	83.91	85.71	98.47	86.92
	198	77.437	83.247	79.33	80.34	80.833	77.859	117.35	111.77	84.78	86.03	99.58	86.28
	198.5	77.569	83.456	79.43	81.18	81.137	77.197	115.51	112.34	84.93	86.44	98.64	85.67
	199	77.8	82.098	80.09	81.55	81.852	77.593	114.05	113.66	84	87.79	97.94	86.62
	199.5	77.051	83.119	80.2	81.58	80.943	78.111	113.28	112.52	82.83	86.67	99.27	85.87
	200	77.218	83.631	79.44	81.67	81.509	79.766	113.6	113.01	82.9	87.48	98.61	85.58
	200.5	77.208	83.484	79.89	81.01	81.502	80.104	113.23	111.63	83.62	87.58	99.12	85.21
	201	76.865	83.732	79.66	80.49	80.529	80.292	111.29	110.16	83.69	87.93	98.13	84.56
	201.5	77.854	85.061	79.83	79.47	80.454	80.017	110.95	110.18	83.31	87.87	97.63	84.69
	202	78.451	85.591	81.73	79.17	81.218	80.293	109.3	109.14	82.89	87.1	96.83	85.26
	202.5	78.57	85.466	81.91	78.56	81.754	78.676	109.1	109.42	81.31	86.57	96.01	85.49
	203	78.06	85.59	81.79	77.89	81.049	78.554	108.93	108.18	80.03	86.17	95.92	85.14
	203.5	78.089	86.293	81.64	78.94	80.91	78.04	108.33	106.6	80.16	84.92	96.14	85.37
	204	77.676	84.799	81.32	79.55	80.966	76.719	107.54	107.06	81.03	85.41	95.13	85.85
	204.5	77.99	83.409	81.9	79.83	80.401	75.654	105.17	105.39	80.93	84.33	94.75	86.9
	205	78.329	83.196	81.46	79.57	79.838	75.725	105.32	105.9	79.12	83.95	94.63	86.97
	205.5	78.727	83.557	82.48	79.22	80.579	75.579	105.35	104.8	77.59	81.94	95.82	87.07
	206	77.953	83.126	83.27	80.38	80.765	76.68	105.46	103.73	78.13	81.4	96.28	85.91
	206.5	76.374	82.082	82.17	80.88	80.524	76.567	104.18	102.93	78.56	82.7	96.32	85.43
	207	76.406	81.696	81.17	81.5	80.975	77.383	103.22	101.26	79.15	82.63	95.99	86.04
	207.5	75.982	80.389	82.53	80.99	81.033	78.063	102.4	101.41	79.39	81.85	96.62	86.77
	208	75.461	78.607	83.12	81.01	80.322	78.113	102.49	101.53	78.63	81.9	97.17	85.52
	208.5	76.886	79.308	83.79	80.39	81.29	78.678	101.87	101.48	78.54	81.14	96.8	85.68
	209	77.75	80.094	83.52	80.53	81.631	78.723	102.91	102.07	78.51	81.24	96.98	85.57
	209.5	77.715	81.023	84.08	81.24	81.874	78.752	101.95	101.46	78.38	81.08	96.86	85.88
	210	77.437	79.429	83.99	80.93	82.152	78.62	101.68	101.91	79.07	81.94	96.59	86.06
	210.5	77.977	79.223	84.15	80.96	82.143	77.651	100.63	102.08	78.27	83.06	96.04	86.67
	211	78.781	79.204	83.51	81.24	82.054	77.812	101	101.98	77.05	81.79	95.46	86.35
	211.5	78.945	78.046	84.95	80.88	81.302	78.11	100.98	101.71	76.64	81.7	95.22	85.5
	212	79.825	79.791	84.93	81.72	81.682	77.812	99.91	101.52	77.4	82.48	93.41	85.59
	212.5	80.87	81.17	84.14	82.01	82.993	76.922	99.48	100.78	78.17	83.57	92.53	86.07
	213	79.825	80.374	83.54	82.45	82.393	77.783	99.58	99.28	78.67	84.26	93.3	84.52
	213.5	78.906	80.059	83.3	82.5	82.832	78.646	98.49	98.49	79.07	84.5	92.84	84.02
	214	78.838	78.258	83.08	81.54	82.698	78.256	97.09	97.62	80.47	84.27	92.01	84.15
	214.5	78.977	78.758	82.58	82.08	82.498	78.105	96.76	96.29	81.01	83.74	91.87	83.77
	215	78.046	78.22	81.31	81.86	82.118	77.666	96.21	96.9	82	83.48	92.12	83.63
	215.5	78.395	79.52	82.64	79.89	82.275	77.78	96.25	96.81	82.39	84.15	92.47	84.05
	216	77.909	80.485	81.95	79.97	81.403	77.434	97.09	96.15	82.47	84.45	92.96	83.58
	216.5	78.151	79.825	81.55	79.88	81.597	77.368	97.46	96.43	81.29	84.02	92.82	82.65
	217	78.156	80.382	82.33	78.83	80.701	78.878	96.62	94.86	81.93	83.02	92.69	83.21
	217.5	78.704	80.867	82.97	78.23	80.568	78.239	96.36	94.48	82.15	82.48	92.59	85.03
	218	78.46	80.94	84.38	77.52	80.303	77.694	96.67	95.43	81.62	82.09	92.67	85.82
	218.5	78.524	82.075	85.03	77.82	80.012	78.076	97.06	94.89	80.3	82.66	92.38	85.07
	219	78.145	83.154	84.92	77.94	80.187	79.114	96.99	95.51	80.36	83.01	92.01	85.3
	219.5	79.3	84.345	86.65	78.72	80.139	80.442	97.3	95.75	79.26	82.82	92.6	85.97
	220	78.671	83.991	87.49	79.95	79.327	79.82	97.46	95.43	78.93	82.66	91.61	85.92
	220.5	78.556	84.274	87.1	79.25	79.733	79.178	95.14	96.25	79.73	82.06	91.05	86.33
	221	78.19	84.013	87.94	78.25	80.355	79.091	94.48	95.04	79.26	81.56	91.78	87
	221.5	76.949	83.094	87.09	78.73	80.954	77.64	94.76	96.1	78.22	82.71	91.61	86.91
	222	76.408	83.875	85.85	79.31	80.814	77.086	94.95	95.16	76.18	81.86	91.75	85.57
	222.5	75.842	83.984	85.58	80.43	80.365	77.164	94.67	92.8	75.85	82.12	92.23	84.42
	223	76.297	84.236	85.76	79.95	80.557	77.405	94.6	92.7	74.99	81.11	94.16	84.47
	223.5	76.461	83.692	85.97	79.85	80.447	76.825	94.3	92.8	73.42	80.6	94.29	84.76
	224	75.556	83.253	85.77	78.3	80.314	76.614	94.02	91.83	72.94	80.41	93.14	85.44
	224.5	75.925	83.934	84.36	78.19	81.604	76.827	93.52	91.41	72.92	79.68	94.48	85.02
	225	76.15	84.404	84.8	79.87	82.421	77.322	93.61	91.76	72.3	79.59	94.37	86.23
	225.5	76.114	84.488	84.08	81.37	81.862	78.167	93.81	91.47	73.52	80.47	94.4	86.45
	226	76.553	85.852	84.5	80.44	81.761	79.519	93.6	90.47	72.88	79.36	95.73	85.49
	226.5	76.112	85.035	85.58	80.37	81.488	79.955	92.12	91.08	73.99	80.14	96.06	86.38
	227	77.502	84.219	86.65	79.89	83.41	80.203	92.03	91.39	73.78	80.09	95.37	87.29
	227.5	77.304	84.2	86.19	81.23	83.247	79.972	92.31	91.39	73.82	81.05	94.53	87.53
	228	77.516	83.719	86.35	81.45	83.625	79.751	93.3	90.53	74.59	81.23	94.77	86.64
	228.5	77.559	84.303	86.14	83.18	83.647	78.951	92.99	90.55	75.86	80.43	94.02	85.48
	229	78.039	83.528	87.06	82.73	83.348	79.301	90.67	90.02	76.16	81.13	93.84	85.67
	229.5	78.275	82.996	87.17	83.19	83.6	80.138	91.4	88.55	76.61	81.58	94.06	85.69
	230	78.638	83.345	87.5	83.57	83.674	79.386	91.45	88.13	75.71	81.2	93.93	85.19
	230.5	79.46	82.55	88.75	85.06	83.674	79.471	91.21	87.73	76.31	81.4	93.76	85.56
	231	79.264	83.503	89.47	85.12	84.115	79.755	91.29	87.22	75.88	81.31	93.11	85.1
	231.5	78.994	84.939	88.32	85.06	82.499	79.746	92.14	88.57	76.27	81.21	93.21	85.07
	232	79.408	84.784	87.85	83.37	83.474	80.842	91.81	88.85	76.59	80.79	92.14	83.95
	232.5	79.229	84.88	88.4	83.15	83.935	81.034	89.98	87.68	76.88	80.64	92.01	83.93
	233	79.415	84.769	88.26	82.91	84.008	81.778	89.49	87.47	77.24	82.51	91.82	84.51
	233.5	78.549	84.128	87.22	84.31	83.945	81.979	91.85	86.92	77.35	82.41	91.79	85.18
	234	78.328	83.79	87.53	83.79	83.203	81.645	90.32	87.08	77.23	82.3	91.04	83.65
	234.5	78.412	82.006	88.5	82.98	82.729	82.775	90.94	87.76	77.63	81.42	91.55	83.45
	235	77.92	81.997	87.13	83.37	82.084	82.017	91.16	89.17	78.19	81.41	90.26	83.82
	235.5	78.903	80.783	86.84	83.9	81.727	81.551	90.87	89.98	77.7	81.45	89.4	82.44
	236	77.409	80.37	87.57	83.52	81.979	81.162	88.79	88.75	78.79	81.72	90.28	82.38
	236.5	76.774	79.867	87.64	83.88	81.013	79.854	87.83	88.92	79.33	82.56	90.91	84.15
	237	77.616	81.014	86.79	83.9	81.167	79.608	88.07	90.21	78.29	83.25	90.96	84.75
	237.5	77.49	81.431	87.47	83.21	82.243	80.278	88.14	89.26	77.49	83.39	91.39	85.93
	238	78.245	82.005	87.72	83.1	81.578	79.096	87.13	90.38	76.46	82.37	91.86	85.71
	238.5	78.463	82.73	86.47	83.1	81.37	79.049	88.78	91.26	75.57	82.98	92.7	85.95
	239	78.452	84.348	84.83	82.74	81.928	78.74	88.41	91.24	76.53	85.06	91.22	86.81
	239.5	79.29	84.203	84.58	82.07	82.35	78.876	87.14	91.02	74.31	85.05	90.35	86.95
	240	78.99	84.535	84.07	81.64	82.284	78.482	87.94	89.96	74.84	85.88	89.78	88.16
	240.5	81.148	83.75	83.55	81.62	82.513	79.466	88.17	89.69	73.9	85.32	88.99	86.57
	241	81.134	83.807	83.42	82.45	82.789	78.961	87.97	89.39	73.6	83.83	89.78	85.71
	241.5	80.594	83.6	83.47	82.99	82.158	80.26	87.03	88.58	74.33	83.51	87.99	86.04
	242	80.729	82.486	82.91	84.04	82.291	78.933	87.13	88.33	74.07	82.55	88.72	84.59
	242.5	80.477	81.635	83.67	83.13	82.472	79.278	87.71	88.32	74.56	83.96	88.46	84.19
	243	80.025	81.374	85.17	82.48	82.536	79.268	86.34	86.61	74.5	84.81	88.13	85.55
	243.5	79.818	80.009	86.1	83.25	82.131	79.252	86.03	85.26	72.67	84.03	88.62	85.63
	244	80.092	79.118	86.83	82.68	81.201	79.216	86.15	84.59	74.37	84.49	89.7	85.29
	244.5	80.699	79.979	87.81	82.94	81.648	78.922	85.68	85.47	75.36	84.56	90.35	85.23
	245	79.474	80.467	87.71	83.26	80.968	77.557	86.31	86.08	75.21	85.11	89.99	86.06
	245.5	79.446	80.38	87.74	83.14	80.056	78.533	88.09	86.71	75.39	86.4	88.02	86.48
	246	78.855	79.936	88.06	83.31	79.395	78.02	88.62	86.53	75.72	86.55	89.7	85.86
	246.5	78.832	80.049	88.89	82.13	79.029	77.547	87.96	87.14	75.58	86.41	89.68	85.04
	247	78.768	82.036	88.67	82.04	79.763	77.554	87.28	86.94	75.43	86.18	89.39	85.44
	247.5	79.324	81.427	88.27	83.12	80.369	78.033	87.94	86.77	75.34	85.04	88.55	84.83
	248	78.241	83.011	87.98	82.92	81.281	77.182	87.14	87.49	75.95	84.2	89.03	84.64
	248.5	77.816	83.79	87.56	83.36	82.404	76.991	88.44	86.63	74.97	83.81	89.12	85.29
	249	77.545	83.405	86.91	82.94	82.765	77.071	88.56	86.18	74.79	84.01	90.02	85.32
	249.5	77.779	83.09	87.97	82.78	83.443	77.522	89.26	85	75.13	83.78	89.78	86.15
	250	78.085	83.929	88.84	82.71	84.299	77.852	87.97	83.35	75.71	83.26	90.72	85.46
	250.5	78.491	83.557	88.26	81.43	83.602	77.359	87.68	82.67	75.95	83.8	89.06	85.75
	251	78.585	83.92	87.87	81.44	83.893	79.293	87.4	82.39	76.15	83.57	87.83	86.48
	251.5	78.861	83.35	87.93	80.76	83.093	79.687	87.88	81.52	76.7	83.68	87.55	87.78
	252	78.527	83.584	87.98	81.34	82.805	79.349	87.21	81.68	77.65	82.75	87.82	87.67
	252.5	79.711	84.216	88.32	81.31	82.541	80.07	87.05	80.51	77.48	83.27	87.55	88.21
	253	79.297	83.295	89.42	81.06	82.106	80.29	86.82	80.52	77.83	83.21	85.75	88.3
	253.5	78.676	83.163	89.82	81.19	82.224	81.425	86.68	80.16	77.09	83.16	85.04	88.74
	254	79.007	83.416	90.99	81.37	81.743	81.436	85.05	79.913	77.36	83.23	85.97	88.68
	254.5	78.549	83.666	90.56	81.97	82.57	80.773	85.52	80.07	76.58	84.11	85.85	89.28
	255	79.17	83.644	91.67	83.74	84.162	80.906	85.52	80.48	76.53	84.08	86.31	89.19
	255.5	79.729	82.842	90.69	84.08	84.114	80.66	85.57	80.39	76.41	84.65	87.46	89.62
	256	80.292	81.925	90.69	84.67	84.858	80.363	84.82	81.26	75.78	83.86	86.86	88.94
	256.5	79.512	82.399	90.92	83.85	84.585	79.993	83.92	81.3	74.84	85.26	86.82	88.67
	257	79.618	80.77	90.95	83.87	83.803	79.293	84.17	81.67	75.4	84.6	87.3	87.38
	257.5	80.806	81.299	89.73	84.3	84.463	79.505	82.8	81.89	75.89	84.39	88.62	87.29
	258	81.075	81.237	89.66	84.12	85.051	79.056	82.24	82.57	75.97	83.8	87.6	86.94
	258.5	80.226	81.156	88.19	84.1	86.56	79.958	82.91	82.16	75.75	84.46	88.36	87.35
	259	80.027	81.188	89.24	83.71	86.69	80.943	82.82	81.6	75.02	82.56	87.48	87.66
	259.5	79.038	81.625	89.31	83.44	86.329	80.896	82.66	81.42	74.89	82.6	88.31	86.91
	260	77.933	81.443	90.17	83.43	86.228	80.303	82.09	80.2	75.21	82.88	87.28	87.58
	260.5	77.783	82.458	90.77	84.55	86.524	80.692	81.922	80.04	75.26	83.66	87.82	86.45
	261	78.944	82.425	91.36	84.52	86.246	81.214	83.41	79.686	76.49	84.56	88.85	86.23
	261.5	79.24	82.938	91.06	84.39	87.157	81.92	83.32	79.286	75.68	85.75	88.09	86.71
	262	77.523	83.543	92.01	83.99	87.214	81.843	83.9	79.692	75	85.78	87.69	86.94
	262.5	77.902	83.044	91.63	84.56	86.278	81.692	84.5	79.356	75.25	86.98	89.34	87.54
	263	78.804	83.193	91.31	84.59	85.917	81.32	84.39	79.969	75.04	87.37	88.27	88.14
	263.5	79.044	83.025	90.42	84.59	85.834	80.69	83.65	80.18	77.26	88.58	87.97	88.6
	264	79.412	82.768	90.52	84.72	86.488	81.095	84.63	80.86	77.02	89.14	87.6	88.31
	264.5	80.573	83.876	90.3	84.5	86.064	81.669	86.55	81.19	76.48	88.39	87.73	88.18
	265	80.761	82.171	88.63	84.23	86.343	81.164	86.95	79.071	76.7	89.03	88	88.7
	265.5	80.563	82.597	88.39	84.2	86.022	80.985	87.95	79.679	76.85	87.83	87.5	88.74
	266	79.69	83.099	89.17	83.78	86.112	80.844	87.78	79.568	77.63	88.28	86.74	89.56
	266.5	80.653	83.46	89.09	84.25	85.803	81.016	87.64	79.404	77.9	89.52	87.56	89.15
	267	80.36	83.8	90.01	82.68	86.419	80.868	86.77	79.234	77.68	88.74	85.86	89.19
	267.5	81.252	84.157	91.12	82.87	86.111	80.093	86.19	78.959	78.24	87.45	85.31	87.81
	268	81.548	84.467	91.91	83.06	86.043	79.814	86.96	77.999	76.6	87.39	86.83	87.27
	268.5	81.681	85.262	92.1	81.74	85.663	79.475	86.28	77.569	75.66	87.02	87.35	89.58
	269	81.615	84.762	92.6	81.54	85.863	79.884	85.59	77.47	75.65	87.37	87.85	88.32
	269.5	81.304	86.865	94.36	80.81	85.978	79.593	85.07	78.556	75.87	87.6	86.95	88.85
	270	80.973	86.745	94.07	81.49	87.096	79.23	82.76	77.289	75.64	87.34	87.21	90.01
	270.5	80.315	86.791	94.21	81.53	86.613	79.116	82.34	77.937	75.06	87.09	87.97	89.49
	271	79.782	86.22	94.75	81.38	86.588	79.341	82.91	77.927	76.27	86.53	86.19	89.42
	271.5	80.041	86.445	94.29	82.42	86.509	79.928	83.93	77.255	76.22	86.88	87.2	89.09
	272	78.972	86.616	94.95	81.85	87.247	80.017	84.07	77.534	76.04	87.28	87.83	89.67
	272.5	79.007	85.895	94.79	82.01	86.219	80.505	82.94	78.647	75.82	87.71	88.24	89.55
	273	79.458	85.471	93.88	83.22	85.394	80.391	83.33	78.499	77.7	87.41	88.09	88.73
	273.5	78.373	84.968	93.19	83.69	86.033	79.629	83.07	78.296	78.23	88.52	87.4	89.46
	274	78.441	83.282	93.23	84.03	85.369	80.101	83.2	79.289	77.38	87.95	87.84	88.99
	274.5	79.043	82.342	92.61	83.87	85.65	80.455	84.53	79.299	76.87	88.94	87.66	88.22
	275	80.461	81.858	92.15	84.83	86.025	80.532	85.22	79.825	78.39	89.16	88.01	87.75
	275.5	81.022	81.645	92.79	85.06	86.059	79.867	84.8	79.102	77.19	88.54	88.88	87.14
	276	80.988	82.269	93.65	85.9	86.704	79.864	84.47	79.053	77.6	87.9	89.23	87.55
	276.5	81.789	82.549	91.37	86.79	85.721	79.827	84.09	78.735	77.6	88.23	88.52	87.85
	277	82.228	81.796	90.5	86.65	86.479	79.845	84.69	78.622	78.7	87.75	87.66	88.05
	277.5	81.81	81.654	91.8	86.36	87.059	79.523	84.31	77.954	78.98	89.48	87.63	88.33
	278	82.867	83.59	91.02	86.56	86.901	79.311	84.47	78.275	78.24	88.43	87.73	88.33
	278.5	82.183	84.498	90.73	87.13	87.427	79.503	83.81	76.897	79.27	87.73	87.4	88.97
	279	82.414	84.834	91.97	86.75	87.116	79.541	83.84	77.943	80.66	87.22	86.18	88.91
	279.5	81.289	84.95	92.44	87	86.764	80.42	83.58	76.964	79.5	86.38	86.12	88.54
	280	81.457	85.838	92.01	86.57	86.717	80.627	83.95	77.183	80.06	86.74	86.74	90.02
	280.5	81.622	84.904	90.74	86.9	87.037	80.552	83.5	77.463	80.47	86.85	86.86	89.82
	281	80.996	84.419	90.99	86.78	87.535	80.851	84.71	77.709	80.67	87.41	86.68	89.72
	281.5	80.195	85.337	91.23	86.96	87.574	80.132	84.51	77.307	80	88.25	85.93	89.01
	282	80.484	85.271	90.63	87.27	87.539	80.311	84.15	77.588	79.23	86.44	85.46	88.25
	282.5	79.596	84.019	90.65	87.53	86.655	81.376	85.1	77.72	79.76	88.29	85.74	89.8
	283	80.224	84.388	90.74	86.72	86.605	81.309	85.24	77.402	80.26	88.53	85.36	89.24
	283.5	80.658	84.487	90.12	86.85	87.247	81.213	84.45	76.901	78.04	88.69	86.51	89.67
	284	81.651	84.515	89.28	87.07	87.149	80.086	85.08	77.067	78.03	90.4	86.13	90.77
	284.5	81.027	84.067	88.19	86.7	88.204	80.641	84.83	76.953	77.67	90.88	85.57	90.28
	285	80.487	84.264	89.08	87.31	87.613	81.029	86.12	76.621	76.25	90.89	86.05	89.94
	285.5	80.531	83.705	89.03	86.94	87.895	82.097	85.68	76.593	75.6	91.04	86.22	90.32
	286	81.294	83.691	89.78	86.48	88.292	82.062	86.04	76.635	76.51	91.75	87.91	91.2
	286.5	82.498	83.315	88.95	85.9	88.241	82.662	86.43	76.597	76.14	92.87	88.32	91.65
	287	82.855	83.432	90.15	85.24	88.72	81.801	85.31	77.414	76.88	91.21	88.55	91.42
	287.5	82.855	83.28	90.47	86.07	89.085	81.641	85.33	79.06	76.57	91.4	89	91.77
	288	82.486	83.678	90.69	86.21	88.21	82.249	85.31	78.96	77.43	91.02	88.08	91.29
	288.5	81.489	83.956	90.77	85.4	89.445	83.492	85.06	78.861	78.15	90.74	89.18	91.43
	289	81.528	83.296	91.57	86.21	88.744	83.64	84.61	78.918	78.52	89.98	89.7	91.53
	289.5	81.958	84.188	91.55	85.94	88.152	83.968	83.91	79.47	78.72	90	88.22	91.58
	290	82.144	83.864	92.78	86.88	87.534	82.132	83.69	80.18	78.88	90.26	88.01	91.11
	290.5	81.986	84.586	92.75	87.43	87.727	82.051	82.52	80.3	78.5	89.41	87.11	90.88
	291	79.789	84.996	94.28	88.42	88.554	81.451	82.8	80.66	79.22	87.92	87.56	91.74
	291.5	78.735	85.246	94.29	88.51	88.426	81.218	83.55	80.26	78.71	87.94	87.44	90.54
	292	78.949	85.097	93.87	87.64	87.923	81.793	84	80.53	78.09	87.65	87.95	91.05
	292.5	78.764	84.432	94.42	87.18	88.756	80.954	83.93	80.89	77.26	88.48	89.19	90.97
	293	79.221	84.507	95.5	87.77	88.124	80.054	83.93	80.44	76.89	87.49	87.97	90.58
	293.5	79.691	85.147	95.52	87.88	87.672	80.604	84.19	80.19	77.75	88.38	86.79	90.81
	294	80.027	84.118	95.14	86.98	87.425	79.66	84.31	80.72	77.36	89.13	87.07	90.64
	294.5	79.567	84.324	93.74	86.37	87.789	81.291	84.19	80.22	78.42	89.23	86.76	91.59
	295	79.894	83.646	93.26	86.1	87.934	81.925	84.63	79.876	78.73	89.9	86.73	91.67
	295.5	80.942	82.736	92.35	84.89	87.996	82.307	84.33	79.97	77.06	90.62	85.95	91.76
	296	82.48	82.267	92.54	85.27	87.795	83.059	83.46	79.47	76.27	91.69	85.8	92.38
	296.5	82.113	82.264	92.82	85.53	88.628	82.989	82.84	77.992	76.74	92.73	86.38	92.23
	297	82.374	84.358	92.2	86.01	88.082	83.908	82.21	77.738	78.29	93.11	85.65	92.67
	297.5	82.378	84.316	92.42	85.57	88.246	83.803	81.396	78.487	78.2	94.05	86.3	92.53
	298	82.312	83.627	91.58	84.87	88.918	82.783	82.1	78.358	77.76	94.93	87.66	92.77
	298.5	81.892	83.689	91.9	86.01	89.193	82.961	81.604	78.61	79.68	95.52	88.62	94.19
	299	82.118	82.858	92.69	86.38	89.068	82.55	82.45	78.54	77.58	94.63	88.46	93.11
	299.5	81.892	83.401	92.74	86.06	88.467	82.915	82.79	78.993	77.58	94.69	88.06	94.34
	300	81.766	83.068	92.88	87.35	87.542	82.171	82.66	78.972	78.36	95.99	88.18	94.04
	300.5	80.87	83.082	93.32	86.52	87.589	81.765	83.17	78.731	79.15	96.34	88.54	93.95
	301	81.43	82.65	93.35	86.48	85.695	81.688	83.28	78.526	79.7	97.23	88.31	93.33
	301.5	81.133	80.274	93.85	86.72	86.547	81.612	83.86	78.608	80.21	97.26	88.54	93.35
	302	81.031	80.927	92.61	86.3	86.43	82.556	84.87	78.619	81.63	96.22	88.99	94.2
	302.5	81.566	82.155	93.3	86.26	85.835	83.291	84.02	79.165	80.78	96.22	88.48	94.24
	303	81.53	82.354	93.65	85.93	85.112	82.611	83.83	77.288	79.41	96.25	86.62	94.01
	303.5	82.125	83.885	93.43	84.9	85.27	83.11	82.57	75.944	80.95	96.1	87.49	94.02
	304	80.993	82.827	92.88	84.5	84.973	82.631	80.698	75.535	80.38	95.73	88.01	92.81
	304.5	82.575	83.257	93.17	83.05	84.741	82.49	79.239	74.418	81.43	95.71	87.5	92.23
	305	89.118	83.277	92.97	82.75	85.041	81.218	78.942	75.198	81.88	95.71	86.93	91.67
	305.5	89.655	83.709	92.32	83.97	85.424	80.757	79.473	74.005	80.79	94.25	86.26	91.95
	306	89.348	84.423	92.4	82.78	84.834	79.942	78.886	73.594	80.16	93.92	85.91	93.08
	306.5	90.48	84.6	92.29	82.77	83.579	77.484	78.078	73.086	79.8	95.31	85.57	92.33
	307	89.469	86.153	92.87	83.32	83.464	76.558	78.229	72.245	80.38	94.2	87.01	92
	307.5	89.953	86.977	91.82	83.09	83.81	77.883	78.141	74.091	80.72	94.18	88.49	91.65
	308	90.324	88.14	92.12	83.48	83.26	76.358	78.551	75.152	80.14	94.62	90.36	92.11
	308.5	91.503	89.42	92.78	85.15	84.011	75.364	80.861	75.467	79.46	94.95	90.23	91.91
	309	90.447	89.79	93.17	86.17	84.191	76.125	82.76	76.316	78.39	94.6	90.4	91.68
	309.5	84.65	90.86	92.31	86.82	84.021	76.869	82.9	75.69	77.9	94.23	91.09	92.24
	310	84.135	91.08	91.67	87.06	84.653	77.186	83.45	77.297	78.64	95.82	91.83	92.55
	310.5	84.749	91.17	91.24	88.35	83.912	77.199	84.97	78.525	78.15	95.97	92.97	91.77
	311	84.5	90.53	91.96	89.49	84.457	78.647	84.78	78.997	77.51	95.76	92.78	91.92
	311.5	84.796	88.29	92.22	90.76	84.711	78.214	85.09	79.481	77.82	95.43	90.74	91.21
	312	85.383	87.95	92.4	90.09	84.741	77.353	85.43	77.654	79.46	94.24	91.08	91.6
	312.5	84.456	86.933	92.84	90.63	85.04	78.76	84.69	77.142	78.84	94.65	88.98	91.66
	313	85.138	86.453	94.15	90.91	84.788	78.717	84.76	76.522	78.92	95.53	88.73	91.57
	313.5	85.316	87.722	94.09	90.85	85.989	78.803	84.43	75.12	80.47	94.98	89.02	91.53
	314	85.551	87.096	94.49	91.94	86.461	79.51	84.28	75.963	81.67	94.92	89.57	92.69
	314.5	85.214	86.97	95.86	90.89	87.155	78.957	83.51	76.065	83.23	94.79	89.73	93.01
	315	85.621	86.571	95.52	90.58	88.234	79.616	82.72	75.303	83.4	96	89.59	93.31
	315.5	85.243	87.358	95.35	90.66	89.514	78.763	84.53	74.639	83.64	95.88	89.39	94.28
	316	85.699	87.78	95.38	89.91	89.716	80.399	84.49	75.877	84.52	96.21	89.96	95.01
	316.5	85.851	87.854	95.33	90.42	91	81.057	84.78	76.874	83.46	98.02	89.44	94.01
	317	87.058	88.21	94.6	89.89	90.75	81.556	85.34	77.47	83.83	98.21	91.14	95.5
	317.5	86.796	89.19	94.94	88.23	91.25	83.119	85.06	78.356	85.29	97.35	91.54	96.91
	318	86.579	89.05	94.45	88.76	90.37	82.22	84.65	78.997	84.5	97.83	92.53	97.55
	318.5	86.523	89.95	94.18	87.91	89.77	82.053	84.72	78.209	83.47	98.01	92.12	96.21
	319	87.079	90.98	94.37	89.58	89.478	83.218	84.31	77.992	81.88	97.58	92.13	95.82
	319.5	87.038	91.26	95.46	88.93	89.286	83.036	84.54	79.193	82.55	96.07	91.76	96.22
	320	87.852	91.03	95.32	87.88	89.024	83.831	83.46	79.957	82.31	97.09	91.74	95.12
	320.5	87.54	91.72	95.66	88	88.83	82.58	83.59	78.294	81.29	97.45	92.23	95.02
	321	86.914	91.31	97.12	87.06	88.286	82.327	83.29	78.635	82.21	96.91	92.19	96.27
	321.5	86.867	91.06	96.89	87.24	88.57	81.776	83.25	78.741	84.21	95.75	91.82	95.97
	322	86.7	91.06	96.12	87.8	87.746	81.192	84.11	78.593	84.26	97.19	92.54	94.78
	322.5	86.279	90.46	97.18	87.91	88.196	82.433	84.27	79.068	84.92	97.22	91.94	93.86
	323	87.243	89.77	98.03	88	89.373	82.271	84.12	78.567	84.95	96.38	92.02	94.26
	323.5	86.78	89.06	98.98	86.91	89.045	82.726	84.9	79.212	84.17	96.1	91.7	95.23
	324	87.065	90.46	99.11	87.93	88.117	81.699	83.99	77.512	84.28	96.27	92.24	94.83
	324.5	87.869	90.4	100.1	87.62	87.076	82.281	84.32	77.993	84.41	96.35	93.18	96.61
	325	88.633	90.26	100.05	87.37	88.323	82.809	84.25	78.738	83.61	97.23	94.25	99.25
	325.5	90.082	90.12	100.5	87.78	88.521	83.281	84.15	77.897	82.47	97.09	95.58	99.87
	326	90.384	91.08	102.33	87.71	89.092	81.986	84.13	77.339	82.09	98.69	96.47	100.66
	326.5	90.469	90.68	103.84	87.4	89.238	82.596	83.3	78.356	82.67	98.35	96.14	101.4
	327	90.939	91.54	103.53	86.62	89.772	82.091	83.64	78.817	81.69	99.24	97.5	103.08
	327.5	90.099	91.08	104.11	87.32	88.771	81.934	83.74	79.275	82.19	100.02	99.11	104.02
	328	91.969	92.68	103.62	86.51	88.725	81.687	84.05	79.676	82.11	100.08	100.07	103.67
	328.5	92.454	92.6	105.07	86.44	89.731	83.158	84.36	80.28	82.84	99.97	102.09	104.75
	329	91.719	92.86	105.09	86.36	90.93	82.613	84.45	80.59	83.01	99.53	103.2	104.01
	329.5	91.132	92.67	104.95	86.57	90.13	83.161	84.52	80.68	84.34	99.08	102.81	102.12
	330	90.942	93.34	105.02	87.34	90.25	82.61	85.08	81	84.47	99.46	102.65	101.88
	330.5	89.165	92.56	105.05	87.34	89.872	83.509	86.11	80.93	83.46	99	101.6	100.04
	331	89.886	93.83	105.17	89.13	90.64	83.137	86.52	80.19	82.65	98.46	102.53	100.49
	331.5	91.148	94.7	106.24	90.11	89.667	84.197	86.68	80.35	83.52	97.86	102.99	101.05
	332	90.819	96.3	106.44	89.73	89.765	84.697	86.9	80.08	83.21	97.91	103.06	100.86
	332.5	90.943	94.26	107.78	89.96	89.97	84.147	86.52	78.778	85.37	98.06	102.89	100.99
	333	90.025	93.29	107.34	89.24	90.03	83.62	86.96	78.847	84.68	98.2	101.74	101
	333.5	90.501	93.28	109.93	89.47	89.86	84.416	86.5	77.852	83.72	97.97	101.77	101.26
	334	91.17	93.31	110.78	89.73	89.653	84.773	86.18	77.16	83.76	97.95	101.83	100.92
	334.5	89.649	93.73	110.87	89.49	90.49	84.627	85.52	77.647	84.93	98.57	102	101.18
	335	90.492	93.68	111.08	90.69	90.81	85.058	85.16	78.581	85.77	97.9	101.5	102.22
	335.5	91.029	92.59	110.71	89.47	90.81	85.445	84.55	78.402	85.88	97.4	101.8	101.79
	336	90.074	92.79	111.31	89.37	91.01	85.258	84.94	77.013	85.56	97.87	102.2	101.19
	336.5	90.72	92.46	112.12	89.83	90.87	86.277	84.81	77.911	85.41	97.44	101.12	100.84
	337	88.585	93.82	112.16	90.17	90.59	85.986	84.59	77.994	84.54	97.29	100.73	100.59
	337.5	88.827	94.43	112.11	90.64	89.255	86.496	84.69	77.472	84.71	97.52	98.77	100.47
	338	88.268	94.19	110.61	92.17	89.408	85.555	85.57	77.272	85.59	98.14	98.06	100.06
	338.5	88.565	94.25	110.45	91.9	89.099	85.353	85.8	77.069	85.65	97.76	97.86	101.48
	339	90.464	94.2	110.82	91.93	87.418	85.757	85.84	76.617	85.28	96.96	97.25	100.28
	339.5	91.57	95.01	112.15	90.73	87.819	85.634	85.87	77.119	84.51	96.72	97.73	100.52
	340	90.522	95.85	112.1	91.17	87.417	85.39	86.09	76.907	85.49	96.56	97.58	101.33
	340.5	90.741	95.17	112.25	90.49	88.011	85.498	86.29	77.894	85.23	95.77	96.37	101.37
	341	91.569	95.54	111.91	91.04	89.375	83.688	86.15	77.402	85.22	96.69	96.03	101.14
	341.5	92.308	95.71	110.61	91.78	89.635	83.992	86.49	77.288	85.16	96.63	94.99	101.95
	342	92.566	96.31	111.23	91.22	91.23	83.674	86.24	77.582	83.82	96.37	95.45	101.13
	342.5	93.829	97.12	112.07	90.15	91.19	84.239	85.91	78.271	84.01	95.07	95.05	101.69
	343	93.912	97.68	113.92	90.3	91.43	84.117	85.68	79.646	83.37	96.45	95.82	100.34
	343.5	92.988	96.71	113.6	91.49	92.06	84.988	85.83	79.728	83.42	96.04	96.37	102.03
	344	92.347	97.34	113.22	91.75	90.5	84.911	85.22	79.621	84.33	96.62	97.09	101.17
	344.5	91.034	96.89	113.47	91.25	90.52	85.287	85.47	80.21	83.91	98.23	96.06	100.29
	345	91.572	97.25	113.09	90.34	90.05	84.886	84.31	80.16	84.05	98.61	96.67	99.5
	345.5	91.004	97.62	113.9	89.18	89.202	85.195	84.74	79.862	85.14	99.21	97.93	100.05
	346	91.678	97.55	115.57	89.51	89.477	86.531	84.58	79.966	85.14	98.95	99.47	98.76
	346.5	91.706	98.24	114.95	90.56	89.618	86.239	85.94	79.573	86.62	100.57	101.44	99.66
	347	91.695	97.01	114.29	90.35	89.702	86.407	86.41	79.778	85.22	101.3	102.63	99.6
	347.5	92.215	97.55	113.35	89.93	90.01	85.692	86.58	79.038	85.82	100.94	102.5	99.78
	348	93.087	98.29	114.68	89.03	89.981	84.401	86.73	78.855	84.29	100.61	102.56	98.33
	348.5	93.543	98.75	113.99	89.48	90.72	84.537	87.02	79.092	84.33	101.45	102.53	98.29
	349	95.424	98.95	113.63	90.22	90.85	84.075	87.35	78.469	83.82	100.77	105.45	98.68
	349.5	95.073	98.45	112.85	90.91	90.09	84.225	87.81	79.025	83.73	100.41	105.66	99.95
	350	95.38	97.9	113.11	92.81	90.37	84.073	88.24	78.886	83.01	100.48	105.61	99.78
	350.5	95.621	98.07	113.22	92.22	89.864	82.513	88.45	80.08	82.85	100.86	105.95	99.93
	351	95.743	97.8	113.8	91.4	89.355	82.816	87.98	80.93	82.4	99.66	105.41	98.08
	351.5	95.66	99.72	113.39	91.21	89.637	83.184	87.33	80.87	84	100.18	104.85	99.08
	352	96.22	99.01	113.82	91.07	89.803	82.811	87.9	82.14	83.88	100.63	105.06	98.82
	352.5	96.047	99.28	112.83	91.85	89.689	83.178	87.95	82.27	85.9	101.77	104.45	98.26
	353	96.879	98.23	113.61	93.12	89.675	83.124	88.18	81.82	84.82	101.25	105.05	99.43
	353.5	96.072	98.48	113.54	92.69	89.42	83.192	87.38	82.22	84.53	100.99	102.61	99.5
	354	95.582	98.61	114.21	93.37	91.37	82.861	87.99	82.55	84.67	101.73	103.56	98.9
	354.5	95.526	99.36	113.73	91.89	91.4	83.607	87.85	83.38	85.44	100.42	103.28	99.05
	355	94.935	99.7	112.76	92.22	91.51	84.62	88.51	82.31	85.75	100.27	103.15	99.67
	355.5	95.431	99.47	113.22	92.27	91.14	84.868	87.61	81.96	85.24	99.76	103.7	99.85
	356	94.86	98.98	114.94	91.63	90.14	84.304	87.99	81.25	85.51	99.61	104.53	99.09
	356.5	93.277	99.25	114.89	91.65	89.893	85.235	86.42	80.81	86.16	100.51	105.49	100.28
	357	92.444	99.95	115.62	89.96	90.32	85.686	86.05	81.41	85.23	99.7	107.07	101.52
	357.5	92.136	100.63	115.18	87.79	90.56	86.431	85.41	81.08	86	99.39	108.57	100.96
	358	93.584	101.91	116.31	87.41	91.48	86.476	86.97	80.19	86.63	100.05	109.08	101.14
	358.5	94.422	102.55	117.41	87.41	90.35	86.737	86.95	79.29	86.55	99.75	107.7	102.46
	359	94.516	101.95	117.56	87.75	90.25	86.808	86.9	79.377	86.78	100.5	108.02	102.9
	359.5	94.923	101.55	118.28	87.27	91	85.652	87.18	79.382	86.87	101.31	108.61	102.64
	360	94.791	101.43	118.07	88.28	91.7	84.64	87.43	79.094	86.75	103.1	107.78	103.68
	360.5	94.893	100.24	117.52	90.97	91.89	85.738	87.12	79.539	86.57	104.07	107.37	103.98
	361	96.12	101.09	117.33	92.57	93.1	86.698	87.99	79.482	85.96	103.09	106.74	103.39
	361.5	97.27	100.68	117.93	92.62	92.88	86.88	89.33	79.123	85.41	104.07	106.28	103.61
	362	97.29	100.37	117.74	93.55	92.47	86.431	90.05	79.054	85.53	105.55	104.82	104.72
	362.5	96.87	99.49	118.39	93.73	91.69	87.443	88.59	80.21	85.34	105.22	105.3	105.41
	363	96.962	98.47	118.26	93.49	92.16	87.44	88.41	80.41	85.55	106.45	105.86	104.64
	363.5	98.35	98.2	118.06	93.77	91.78	87.608	88.29	80.6	84.62	106.06	105.4	103.65
	364	98.19	98.52	116.87	93.05	92.1	88.218	87.84	80.81	84.53	106.18	104.64	103.74
	364.5	98.53	99.22	116.8	92.14	92.12	89.863	87.66	81.23	85.3	105.01	105.49	105.07
	365	99	100.5	118.03	91.71	93.25	90.415	87.76	80.63	85.43	103.92	104.81	104.8
	365.5	98.4	101.26	118.41	90.39	92.06	89.65	87.03	80	85.67	103.12	104.73	104.35
	366	98.43	102.09	118.15	91.23	92.49	88.496	85.28	80.45	86.85	102.7	105.31	104.48
	366.5	98.74	102.28	121.11	91.29	92.98	89.368	85.09	80.39	86.83	102.26	104.35	102.42
	367	99.25	101.65	120.83	91.78	93.27	88.841	85.31	80.34	88.29	101.86	105.2	102.01
	367.5	98.8	102.15	122.1	92.08	92.81	88.55	85.19	80.46	87.91	100.44	104.94	101.77
	368	98.7	103.08	122.63	91.93	92.9	89.175	85.81	80.43	88.31	100.91	105.02	104.11
	368.5	98.52	103.15	124.62	92.48	92.9	89.095	85.87	81.36	88.76	100.63	105.68	104.76
	369	99.41	104.01	126.89	92.95	92.58	88.382	85.57	81.07	88.49	100.85	104.97	103.97
	369.5	98.96	103.16	126.29	92.31	91.59	86.613	86.59	81.26	88.51	101.22	106.43	103.39
	370	99.5	102.45	126.23	92.77	92.35	86.64	87.11	82.09	88.38	101.24	107.35	103.6
	370.5	99.32	101.87	126.67	93.21	93.14	88.276	89.02	82.37	88.24	102.3	106.95	103.63
	371	99.55	102.74	124.71	92.82	92.46	86.082	88.95	82.84	87.67	102.12	108.1	105.02
	371.5	99.78	103.52	124.46	93.07	91.94	85.452	88.14	82.47	87.03	102.19	106.73	105.33
	372	100.41	103.92	123.43	93.1	91.97	85.492	87.22	82.38	88.55	101.89	106.33	106.91
	372.5	99.35	103.66	124.05	92.3	91.82	84.467	87.01	82.67	89.03	102.32	105.53	105.72
	373	100.83	103.95	123.28	92.32	90.62	85.313	86.48	81.65	89.11	102.85	105.65	106.1
	373.5	100.35	102.27	122.46	92.44	90.7	86.02	87.25	82.78	90.35	102.66	106.5	106.56
	374	101.69	102.35	122.53	91.61	90.92	86.423	86.3	82.34	89.04	103.74	105.11	107.15
	374.5	100.91	102.16	122.82	91.53	90.98	86.753	87.49	81.02	89.6	105.16	103.67	107.6
	375	101.05	102.96	123.19	92.18	90.2	85.155	87.75	80.86	88.75	105.13	102.99	107.62
	375.5	99.74	102.5	124.72	92	90.07	86.382	88.61	79.914	88.69	105.55	102.07	108.02
	376	100.19	102.82	125.21	91.84	90.44	87.124	89.65	79.63	89.19	106.53	101.11	107.38
	376.5	99.94	102.4	125.82	91.67	91.4	87.531	91	79.684	89.61	107.39	101.98	106.39
	377	100.44	103.42	126.23	92.77	91.67	88.408	90.87	79.231	89.39	108.04	102.38	105.7
	377.5	99.98	103.73	127.8	92.99	92.95	87.446	91.74	80.3	89.05	107.89	101.23	104.55
	378	99.35	103.99	127.09	94.06	93.08	86.84	92.26	79.358	88.62	108.26	100.44	103.88
	378.5	99.15	105.18	127.44	94.49	93.55	86.696	91.93	80.78	88.91	108.54	102.27	104.09
	379	100.24	105.08	127.69	95.04	92.84	85.888	91.27	81.92	88.43	107.55	102.7	103.62
	379.5	101	105.68	127.1	94.83	92.79	86.022	90.75	81.25	89.42	107.2	102.85	103.68
	380	102.56	106.23	126.12	95.9	92.33	85.918	90.96	82.49	90.55	107.7	103.54	102.44
	380.5	102.08	105.88	126.68	95.74	92.01	86.178	90.77	83.08	89.17	108.3	105.09	101.81
	381	102.59	105.64	126.41	96.8	91.62	85.703	90.04	83.57	87.41	109.06	105.2	101.12
	381.5	102.9	105.55	127.63	96.06	91.56	84.912	89.69	83.13	87.88	109.04	106.78	101.48
	382	102.36	104.91	126.47	96.46	91.19	85.587	89.14	82.83	87.01	108.96	106.82	102.49
	382.5	102.23	105.46	126.33	95.23	91.03	84.893	89.21	83.24	86.66	110.15	107.19	103.04
	383	101.54	105.85	126	95.5	91.49	84.444	89.49	82.7	87	108.73	106.98	103.76
	383.5	101.39	105.8	126.08	95.08	91.91	85.284	89.38	82.29	87.66	109.95	107.56	103.24
	384	101.41	104.55	126.46	94.35	91.5	86.189	89.37	82.85	87.33	110.54	108.55	103.01
	384.5	101.81	104.9	126.63	94.76	93.73	86.579	88.64	82.61	87.09	109.78	108.04	103.45
	385	102.77	106.13	126.27	94.59	94.05	86.724	89.32	83.06	87.92	108.53	108.15	104.86
	385.5	103.48	107.56	125.46	93.35	94.25	86.938	89.66	82.78	89.54	107.69	108.05	105.02
	386	103.76	106.55	124	93.68	94.66	87.068	89.51	83.27	88.37	107	106.47	105.3
	386.5	104.58	106.54	124.67	93.59	95.03	87.386	88.84	82.45	89.5	107.63	107.9	104.93
	387	105.83	107.71	125.36	94.92	96.39	87.648	88.19	82.12	89.51	107.98	107.87	103.88
	387.5	107.19	107.42	125.54	94.53	95.65	87.379	88.56	82.38	89.95	107.74	106.81	102.43
	388	106.85	108.38	126.8	93.82	96.7	86.853	88.89	82.41	89.12	107.48	106.32	102.78
	388.5	107.96	108.5	126.65	93.09	97.18	86.881	88.97	82.18	88.74	106.71	106.64	103.05
	389	107.8	108.72	126.12	92.27	96.01	86.603	88.05	82.06	88.71	106.94	107.85	103.71
	389.5	107.25	107.23	126.44	92.3	96.17	85.713	87.53	81.19	88.49	107.5	107.41	104.2
	390	107.27	106.31	128.14	92.78	96	86.602	88.09	81.38	86.12	107.48	106.54	104.42
	390.5	106.88	107.88	128.34	93.25	96.12	87.143	88.07	82.03	86.35	108.59	107.9	104.24
	391	106.19	107.65	128.85	92.51	95.55	86.439	89.51	82.33	86.8	110.32	107.07	104.15
	391.5	106.31	106.64	129.13	89.77	94.46	87.991	89.67	81.74	86.4	109.95	106.24	105.33
	392	105.26	106.47	129.41	89.37	93.77	88.543	89.82	81.43	86.56	110.54	106.07	105.95
	392.5	106.21	105.61	128.5	90.19	93.14	89.017	89.61	81.6	87.11	109.79	106.04	105.61
	393	104.58	106	129.03	90.97	92.81	88.96	88.44	80.64	86.68	110.29	105.74	105.99
	393.5	104.07	104.21	128.96	91.99	92.65	88.62	89.59	81.45	85.66	110.29	104.97	105.97
	394	104.39	105.14	128.77	91.8	92.52	88.379	89.49	82.59	85.81	110.13	104.64	105.83
	394.5	104.14	106	128.58	91.68	92.11	87.493	88.13	81.76	86.52	112.01	104.61	106.25
	395	104.68	106.03	130.15	90.63	91.95	87.31	88.89	80.32	86.5	112.33	105.55	106.41
	395.5	104.1	107.12	130.28	91.94	92.37	87.199	88.48	80.96	86.13	111	105.89	106.63
	396	103.51	107.25	130.89	93.06	91.87	85.357	88.25	81.46	86.31	111.12	107.27	106.64
	396.5	103.6	107.17	131.87	94.06	91.95	85.281	89.09	81.69	85.93	110.85	108.61	106.49
	397	103.82	108.28	131.12	93.61	91.61	84.17	89.46	81.83	86.1	110.31	109.35	107.98
	397.5	105.18	109.09	131.91	93.65	90.84	83.695	89.4	83.08	88.75	110.32	109.07	106.63
	398	106.48	110.83	131.73	92.3	90.73	84.111	90.6	82.79	89.77	111.11	109.18	106.92
	398.5	107.62	111.24	131.79	92.74	90.63	83.89	91.14	82.36	88.93	109.49	110.37	106
	399	108.26	110.74	133.56	92.42	91.28	84.876	91.92	82.4	90.06	107.67	111.86	106.15
	399.5	108.26	110.72	131.32	91.66	90.67	85.256	91.59	82.81	90.33	106.73	111	105.53
	400	110.69	110.28	131.64	90.6	90.21	85.704	91.5	82.32	91.32	106.08	111.18	105.77
	400.5	111.02	111.08	131.77	90.78	91.41	86.938	91.77	81.52	91.46	105.83	110.27	105.6
	401	110.94	111.71	130.25	90.68	93.68	87.002	90.71	81.33	93.05	107.06	110.81	106.31
	401.5	110.29	111.53	129.64	90.84	94.41	88.192	91.55	81.43	93.45	108.96	110.34	105.69
	402	110.17	111.95	129.3	90.78	94.5	89.311	92.03	81.93	92.51	109.2	109.97	105.98
	402.5	109.26	112.01	130.83	90.85	95.64	89.742	90.24	81.27	91.6	109.68	111.23	105.33
	403	108.2	111.66	131.68	91.39	95.83	90.489	90.41	81.08	90.95	111.93	110.68	104.98
	403.5	108.06	111.96	129.14	92.09	95.96	89.476	90.13	81.07	90.73	113.51	109.32	104.21
	404	108.29	111.38	130.18	94.13	96.11	88.584	90.66	81.25	90.74	113.89	108.83	104.84
	404.5	106.79	111.33	129.9	94.61	95.84	88.041	89.51	81.48	89.42	112.85	108.99	105.48
	405	108.91	110.32	128.18	94.36	94.86	88.084	90.02	82.89	90.06	113.57	110.28	103.53
	405.5	109.05	110.32	128.11	94.28	93.63	88.43	89.75	82.39	89.63	113.95	109.75	102.11
	406	109.49	110.32	128.82	94.71	92.91	87.756	89.28	81.87	89.21	114.32	110.61	102.88
	406.5	109.21	109.29	127.18	94.11	93.12	86.294	90.03	81.92	88.91	114.42	111.24	104.06
	407	109.84	108.81	127.1	94.34	92.68	86.385	90.53	82.97	89.54	113.73	112.5	105.17
	407.5	110.23	108.74	127.54	94.14	92.08	86.477	90.74	82.63	90.71	113.96	112.05	105.95
	408	109.26	109.55	128.35	93.75	91.76	86.19	91.17	83.29	89.63	114.09	112.76	106.27
	408.5	109.87	110.76	128.87	92.86	92.5	86.668	91.12	83.69	89.56	114.22	112.11	104.86
	409	110.17	111.35	128.39	92.72	92.9	88.209	92.55	82.94	89.2	117.06	112.18	104.6
	409.5	107.91	112.35	129.63	93.42	93.33	88.252	91.85	82.62	88.45	117.79	112.14	106.13
	410	107.27	112.42	129.35	93.58	93.64	88.102	91.99	83.09	89.04	116.7	112.12	107.11
	410.5	108.35	112.77	129.8	93.48	94.28	88.016	92.01	83.96	88.15	115.68	111.44	106.71
	411	108.03	113.25	130.66	94.49	95.21	88.182	92.15	84	87.72	115.9	111.35	105.55
	411.5	107.82	113.98	130.25	95.11	94.99	87.105	92.59	83.45	88.17	115.86	108.7	104.68
	412	108.44	114.09	129.07	95.41	94.9	86.619	92.16	83.78	88.4	116.83	109.79	103.72
	412.5	110.19	114.5	128.99	95.34	94.53	87.375	93.15	83.61	88.23	116.84	109.77	103.68
	413	110.16	113.01	129.08	94.7	94.12	86.337	93.47	83.05	88.77	116.87	111.6	104.8
	413.5	111.47	112.9	129.56	93.28	94.21	85.156	92.61	84.13	89.4	115.84	112.81	104.5
	414	112.21	112.63	130.04	92.82	94.13	85.321	92.24	84.27	90.11	113.87	112.74	104.01
	414.5	112.97	113.26	131.32	93.73	92.98	84.765	91.92	83.95	89.43	115.29	113.7	103.44
	415	113.05	112.98	131.97	93.51	91.64	85.249	91.39	83.04	90.61	116.83	115.94	104.86
	415.5	114.38	113.06	131.45	93.6	90.92	85.864	90.78	81.62	89.75	116.17	116.86	106.02
	416	115.57	112.66	130.96	92.68	91.2	86.811	90.82	80.71	89.81	116.99	118.18	105.13
	416.5	114.35	112.14	132.74	91.24	92.2	87.101	91.47	80.44	90.36	115.94	118.73	107.23
	417	113.97	112.03	132.78	91.03	92.28	86.92	90.17	80.58	91.24	116.61	119.46	107.1
	417.5	114.01	111.85	131.81	92.19	91.9	86.882	89.6	80.12	90.65	116.04	119.04	107.28
	418	113.48	112.56	131.67	93.76	92.12	86.736	90.93	79.762	90.11	116.28	118.57	108.25
	418.5	113.09	113.06	131.43	93.19	92.41	86.014	91.8	79.59	89.77	118.55	119.24	109.91
	419	113.38	112.48	132.02	93.03	94.16	86.657	91.96	80.2	88.8	118.96	118.91	111.07
	419.5	113.16	112.53	132.86	93.6	95.03	86.405	92.28	80.09	88.78	118.29	118.03	109.84
	420	112.38	113.29	133.98	93.54	95.93	86.05	92.61	81.46	89.36	118.47	118.77	109.93
	420.5	111.56	112.55	134.51	94	94.9	85.612	91.58	82.53	88.8	120.02	120.14	111.23
	421	111.64	113.42	133.91	95.27	95.13	86.398	90.83	82.96	88.21	119.94	120.44	109.47
	421.5	111.38	113.48	132.93	95.91	95.53	86.607	90.6	82.88	89.02	118.63	122.07	109.2
	422	111.44	113.75	132.67	95.3	95.56	86.943	90.51	84.12	89.82	119.15	122.58	108.46
	422.5	111.03	114.38	131.67	94.55	95.72	87.528	90	84.05	90.66	118.89	122.87	107.6
	423	112.01	115.05	132.81	95.54	96.19	87.756	89.69	83.82	90.15	117.2	123.46	106.96
	423.5	111.94	115.46	131.89	95.08	94.73	88.139	90.28	84.16	90.37	114.92	123.83	105.75
	424	112.05	115.25	130.78	94.8	94.17	88.284	90.49	85.01	90.75	115.19	123.71	105.43
	424.5	111.76	114.98	130.99	94.51	93.72	87.798	91.25	84.61	91.34	116.76	123.42	105.64
	425	112.52	116.52	131.71	94.17	94.38	87.897	92.56	84.23	91.7	115.48	123.3	105.08
	425.5	114.1	116.38	130.66	93.22	94.29	87.231	93.2	83.97	91.4	116.06	123.73	104.67
	426	114.63	116.38	130.8	91.83	94.19	87.468	93.62	85.12	91.89	116.99	122.9	105.29
	426.5	113.86	117.12	132.57	91.61	95.51	87.763	94.02	85.27	91.69	116.7	123.43	105.86
	427	114.07	116.44	133.34	92.6	95.31	87.257	93.63	85.36	91.63	118.33	123.78	105.6
	427.5	114.06	115.09	131.98	92.55	95.05	87.042	93.89	85.99	92.32	118.48	124.92	105.33
	428	115.6	114.99	131.37	92.39	95.25	86.26	93.71	85.66	91.99	119.36	124.31	105.31
	428.5	115.03	115.86	131.91	92.14	95.05	85.208	93.37	84.56	90.79	119	125.72	105.19
	429	115.25	116.37	132.09	92.35	94.19	85.407	93.02	83.78	90.73	118.64	125.55	105.12
	429.5	114.6	115.78	131.95	92.89	93.38	85.057	91.86	83.42	90.77	117.82	125.68	104.57
	430	113.16	115.64	132.41	94.33	92.46	85.172	91.27	83.06	90.3	117.38	126.75	105.88
	430.5	112.03	115.59	133.4	94.92	92.95	84.671	92.07	81.77	89.65	117.96	127.1	105.46
	431	113.49	115.53	132.71	95.28	92.1	85.369	91.71	80.66	88.87	118.22	127.67	105.94
	431.5	113.65	115.19	132.79	94.8	92.73	84.796	91.9	79.589	89.04	117.36	128.61	105.75
	432	113.4	115.04	132.99	93.9	91.8	85.124	92.45	79.044	88.8	117.35	129.05	106.48
	432.5	112.49	114.26	134.19	95.04	91.31	86.133	92.09	78.346	89.52	117.84	128.93	106.39
	433	112.61	114.87	134.15	94.35	92.51	86.324	91.6	79.329	91.34	118.44	128.12	107.12
	433.5	112.95	114.26	133.95	93.4	92.51	87.074	92.08	79.615	90.85	118.71	129.35	107.43
	434	113.62	114.71	132.75	93.21	94.14	87.265	92.68	80.34	90.58	120.06	130.32	107.72
	434.5	113.31	115.61	131.64	93.21	94.74	87.153	93.15	80.51	90.55	121.37	130.49	107.74
	435	114.29	115.04	131.29	94.08	93.81	87.198	92.87	80.62	91.19	119.91	130.78	108.04
	435.5	113.19	115.95	132.58	94.27	93.26	86.946	93.52	82.18	92.18	120.35	131.54	108.29
	436	113.55	116.06	132.84	94.7	92.59	86.295	93.78	83.67	92.11	121.26	131.11	108.56
	436.5	113.55	116.87	133.65	95.82	94.12	86.225	92.71	85.03	91.7	123.28	131.16	107.29
	437	113.66	118.51	133.77	94.51	94.51	85.834	93.44	86.3	90.89	123.39	133.82	109.24
	437.5	114.66	117.58	134.98	95.05	94.62	85.786	93.05	86.07	88.51	123.08	134	109
	438	114.87	118.17	134.85	95.2	95.74	85.927	91.97	86.26	87.83	122.18	134.23	107.64
	438.5	114.83	117.37	136.2	95.19	95.21	85.872	92.2	86.37	87.91	121.6	133.64	107.96
	439	115.62	118.15	138.2	94.96	95.94	85.829	91.94	85.73	88.77	121.07	132.78	107.24
	439.5	115.29	119.1	138.97	94.24	95.86	85.192	92.05	86.32	88.29	121.92	131.86	107.29
	440	116.27	118.4	137.72	94.27	96.48	84.885	92.08	86.07	88.42	123.04	130.8	107.62
	440.5	116.6	118.37	137.26	93.35	96.15	85.918	91.89	86.62	88.25	123.12	131.16	107.79
	441	116.32	119.59	136.57	93.33	94.76	85.236	93.86	85.9	89.3	122.23	131.34	109.02
	441.5	117.3	119.28	137.04	93.34	94.1	84.297	93.43	84.55	89.81	122.01	129.59	108.41
	442	117.37	120.34	136.4	93.43	93.29	85.61	94.15	83.93	90.54	122.19	129.3	109.07
	442.5	116.8	120.18	137.08	93.82	93.45	85.264	93.95	83.21	91.62	121.81	128.27	110.02
	443	116.38	121.59	136.94	93.92	93.09	86.032	93.81	82.82	91.29	121.67	128.16	110.54
	443.5	116.67	121.08	136.37	92.35	92.92	86.416	93.52	83.65	91.93	121.92	127.2	111.73
	444	116.93	122.01	136.78	92.14	93.82	86.8	92.8	82.63	91.45	120.64	127.5	112.36
	444.5	116.14	122.32	137.06	91.57	93.79	87.089	92.29	81.23	90.51	119.31	127.91	112.22
	445	115.71	122.92	137.41	92.23	94.01	87.365	92.97	80.05	91.06	119.2	126.9	111.73
	445.5	116.29	121.41	136.62	92.58	94.69	87.901	92.44	79.644	91.07	118.77	124.91	111.46
	446	115.76	121.73	135.05	92.72	95.76	89.028	92.83	81.31	91.26	119.17	125.13	112.18
	446.5	115.96	122.09	135.84	92.9	95.14	89.079	93.4	81.12	91.66	119.82	126.22	111.86
	447	116.61	122.8	135.74	93.3	94.72	88.631	93.65	82.35	90.74	120.6	126.46	111.33
	447.5	116.91	122.51	136.62	93.73	95.36	87.573	93.09	82.09	92.33	119.92	126.09	110.39
	448	117.16	121.75	136.8	94.67	95.51	87.588	94.09	82.46	91.82	119.29	127.34	111.39
	448.5	117.45	120.66	136.08	94.47	95.74	87.613	94.1	82.45	90.96	120.49	127.64	111.14
	449	117.55	120.09	137.59	95.04	96.28	86.833	94.54	83.58	91.01	122.54	127.06	111.06
	449.5	118.24	120.27	137.6	94.94	96.24	87.8	95.01	84.01	91.32	120.87	128.1	111.35
	450	119.05	121.02	138.36	94.31	96.37	86.742	94.08	83.84	91.54	121.45	128.42	111.64
	450.5	119.01	121.35	139.18	93.66	96.62	86.426	94.13	83.13	92.1	122.24	128.01	111.37
	451	118.27	120.17	137.63	93.54	96.72	86.476	93.81	83.41	92.16	120.39	126.8	111.92
	451.5	119.02	120.57	136.88	93.46	96.96	86.001	93.48	83.41	94.45	120.13	126.83	111.51
	452	118.98	120.12	136.58	93.11	96.69	86.583	93.89	83.67	94.25	120.78	126.47	112.75
	452.5	118.2	121.18	135.9	93.06	95.42	85.924	93.28	84.39	93.01	121.48	125.82	111.92
	453	118.41	121.35	136.33	93.62	95.35	86.832	93.58	85.08	93.83	122.66	125.84	112.12
	453.5	119.41	121.95	135.12	93.24	93.86	86.629	92.69	84.79	93.93	121.39	126.56	111.6
	454	119.16	122.71	135.54	92.77	94.49	85.522	91.88	83.87	93.53	122.46	125.11	111.97
	454.5	119.05	123.84	135.5	93.24	93.79	85.827	91.71	84.85	94.2	121.65	124.71	111.8
	455	119.42	124.53	134.79	94.32	93.16	86.552	91.59	84.25	94.31	120.45	124.58	110.56
	455.5	120	125.53	135.38	94.94	93.05	85.48	90.93	85.27	93.97	120.97	124.85	110.63
	456	121.27	125.35	136.04	94.38	93.25	87.305	91.66	85.48	92.3	121.11	124.71	112.6
	456.5	120.9	126.51	135.43	93.86	93.64	87.4	91.28	84.94	90.63	121.29	125.39	111.76
	457	122.23	126.99	136.76	93.96	94.23	87.533	91.27	84.03	92.45	121.67	125.77	110.91
	457.5	121.54	127.32	137.34	92.89	93.94	86.731	91.82	84.22	92.04	120.88	126.79	110.23
	458	120.21	127.45	136.71	92.92	94.65	87.267	92.21	84.56	92.34	120.61	126.02	110.98
	458.5	120.63	127.89	136.48	93.43	94.52	87.534	92.04	85.07	92.59	121.28	128.08	110.84
	459	120.61	127.03	137.81	93.85	95.24	88.673	91.63	85.21	91.43	121.42	128.77	110.54
	459.5	121.34	125.44	139.5	92.44	95.75	88.536	91.65	86.68	89.01	121.91	129.29	111.44
	460	122.01	125.31	139.11	92.46	97.01	89.637	92.4	86.86	89.97	122.93	129.43	110.97
	460.5	120.44	124.95	138.11	92.74	97.14	88.849	92.08	86.48	90.04	123.05	129.65	110.02
	461	120.77	123.96	137.88	93.86	96.38	89.166	92.76	88.42	91.07	123.44	129.16	110.5
	461.5	120.99	123.12	137.22	93.75	96.02	89.157	93.06	88.71	89.8	124.9	130.38	110.85
	462	121.88	123	136.37	94.98	96.19	89.108	92.86	89.21	90.2	124.38	130.23	111.04
	462.5	123.24	122.96	137.43	95.24	96.47	89.497	93.16	88.72	89.85	123.31	130.86	110.91
	463	123.5	121.34	138.15	95.84	96.34	89.438	92.8	89.39	90.27	123.15	129.93	110.15
	463.5	124.48	121.68	137.58	94.97	96.91	88.627	93.78	88.18	90.15	123.06	131.15	111.73
	464	124.36	122.22	137.66	96.1	97.24	87.465	94.45	86.87	90.64	122.9	132.47	110.73
	464.5	123.65	122.31	137.37	95.24	97.21	87.397	94.49	85.94	89.28	121.53	133.76	110.54
	465	124.48	121.12	138.14	95.27	96.1	87.849	94.52	85.79	89.57	121.95	134.11	110.9
	465.5	124.08	121.36	140.21	94.93	96.76	87.915	95.64	84.61	89.81	121.94	135.03	110.49
	466	124.14	120.29	140.99	94.76	97.62	87.746	95.63	83.68	90.05	119.89	133.39	110.87
	466.5	123.8	120.51	140.51	94.35	97.16	88.197	94.77	83.89	89.49	119.76	133.18	111.15
	467	124.23	121.37	139.89	94.76	96.01	87.503	94.71	84.22	88.82	121.02	134.22	111.28
	467.5	124.32	122.29	140.54	93.9	95.68	87.419	95.1	83.74	87.29	121.22	136.01	112.29
	468	123.71	122.57	140.54	93.86	94.82	88.965	94.91	84.31	87.6	121.71	134.87	109.97
	468.5	122.89	123.49	139.7	94.07	94.82	89.236	94.38	84.34	88.24	122.12	134.21	110.68
	469	122.67	123.47	139.71	94.36	94.33	88.763	94.98	84.61	89.39	123.63	134.26	110.64
	469.5	122.03	124.32	139.72	93.58	94.74	88.404	95.28	84.41	90.56	122.54	134.56	109.69
	470	123.41	124.56	138.54	93.49	95.41	87.476	93.48	85.16	90.63	122.23	134.86	108.83
	470.5	123.38	125.85	138.06	93.42	95.31	87.965	92.78	85.99	90.83	121.5	135.92	108.09
	471	123.55	126.46	137.69	93.71	94.94	88.135	93.75	84.85	91.36	121.61	136.72	108.61
	471.5	122.56	125.58	137.7	92.61	96.33	89.412	94.21	84.77	92.57	121.9	136.81	107.94
	472	122.71	125.76	137.39	92.35	96.49	89.984	94.57	85.4	93.45	121.38	135.39	107.9
	472.5	121.98	125.31	136.89	93.28	96.74	88.918	95.48	85.58	94.06	122.84	136.22	110.04
	473	122.99	124.38	137.06	92.92	96.06	88.835	94.66	85.88	95.28	123.09	136.12	109.72
	473.5	124.5	123.93	137.81	92.68	95.94	88.848	94.23	85.59	94.59	123.76	135.71	110.49
	474	124.73	125.04	137.01	93.04	95.99	88.764	93.37	85.42	93.23	124.96	135.16	110.64
	474.5	123.28	125.47	137.25	92.76	95.31	89.089	93.36	84.86	93.46	124.66	134.39	112.47
	475	123.52	126.64	137.11	93.8	95.18	89.684	93.64	84.23	93.78	125.42	133.24	112.05
	475.5	124.15	126.55	138.37	94.49	95.73	90.032	93.63	85.09	94.48	127.11	133.12	112.04
	476	125.05	127.14	138.48	94.69	95.31	89.567	93.6	85.82	94.92	126.59	132.24	111.67
	476.5	125.27	126.85	138.73	96.22	95.67	88.837	93.22	85.82	95.27	127.16	133.29	111.18
	477	126.28	127.83	138.83	95.08	95.68	88.683	92.48	86.35	93.58	126.69	131.99	110.33
	477.5	125.97	128.06	138.44	95.04	95.71	89.246	93.32	86.76	93.15	125.4	131.97	110.95
	478	125.68	128.04	139.02	95.39	96.35	89.147	93.21	86.75	93.42	123.9	131.75	110.75
	478.5	125.66	129.23	140.65	96.07	96.42	89.005	94.06	88.21	93.55	123.84	132.47	111.96
	479	128.09	130.22	140.77	96.49	96.24	89.211	94.23	87.66	92.82	124.73	131.95	111.73
	479.5	127.01	130.24	140.77	96.62	95.89	88.993	94.88	88.29	92.95	125.89	131.69	111.69
	480	126.94	130.55	140.72	96.29	94.93	88.699	94.65	88.42	91	124.63	131.21	111.15
	480.5	127.71	131.38	140.32	97.02	95.36	89.067	94.44	87.87	91.66	125.78	130.94	112.73
	481	127.54	132.23	139.9	96.65	94.59	89.588	94.23	87.26	90.59	125.16	129.11	113.43
	481.5	126.76	131.69	140.33	96.8	94.43	90.328	93.94	86.37	91.14	125.14	130.49	113.31
	482	127.21	132.45	140.47	96.93	94.74	91.043	92.96	85.15	91.24	127.21	131.18	112.37
	482.5	127.62	132.58	139.35	96.97	94.03	91.268	92.81	85.38	91.21	127.59	130.99	111.65
	483	128.35	131.78	139.87	96.34	93.88	91.869	92.74	84.34	91.52	127.61	130.16	110.69
	483.5	127.6	131.07	141.54	96.38	93.47	91.715	92.23	85.46	91.26	127.93	130.79	110.66
	484	128.65	130.09	140.52	95.35	94	91.074	92.08	85.04	90.95	127.29	132.28	111.85
	484.5	129.39	130.06	140.49	95.57	95.24	90.998	93.42	83.86	93.07	126.78	132.25	112.18
	485	128.41	128.91	141.72	94.88	94.91	90.457	93.25	83.06	92.69	125.81	133	112.69
	485.5	127.51	128.38	141	93.92	95.12	90.126	93.62	82.89	92.83	126.22	133.83	112.76
	486	129.05	128.52	139.85	94.37	95.42	89.002	94.25	83.03	93.05	125.9	133.19	113.35
	486.5	129.11	127.46	140.79	94.21	95.58	89.784	94.22	83.55	93.78	125.35	132.28	113.5
	487	128.96	127.56	141.29	93.95	96.52	88.84	93.74	83.59	93	125.92	132.12	113.71
	487.5	127.92	127.5	139.67	94.68	96.84	88.597	93.33	83.54	93.2	125.45	132.12	114.14
	488	127.62	126.62	135.97	94.64	98.03	89.276	93.88	83.22	93.91	124.34	131.7	113.35
	488.5	127.04	126.9	137.67	94.18	97.81	90.192	93.31	84.66	93.74	123.69	131.88	112.63
	489	126.76	126.42	138.51	94.59	97.63	90.22	92.21	85.42	94.06	124.89	132.6	112.15
	489.5	128.41	126.99	137.16	95.02	98.52	91.166	91.28	86.16	93.72	125.11	131.21	112.22
	490	129.94	126.54	137.31	96.18	98.96	91.443	91.59	85.8	94.3	125.53	132.01	112.66
	490.5	129.65	126.63	138.58	96.01	98.73	92.82	90.61	85.48	94.64	125.1	132.46	111.82
	491	129.05	127.25	137.47	96.19	98.68	91.646	92.53	86.52	93.93	124.98	132.84	112.59
	491.5	128.68	128.62	137.84	95.83	98.43	93.25	92.99	87.88	94.72	126.66	133.87	112.32
	492	128.62	127.01	139.59	95.8	99.33	92.64	93.39	88.55	95.47	127.56	133.3	112.37
	492.5	128.38	127.51	141.79	95.59	98.97	91.083	94.11	88.92	94.54	129.33	132.62	113.23
	493	128.5	127.81	141.76	96.02	99.63	90.982	94.87	87.43	95.07	130.07	131.64	113.58
	493.5	128.7	127.96	140.37	95.7	99.56	90.814	94.87	87.48	94.26	129.29	130.76	114.92
	494	126.71	128.19	141.86	96.58	98.48	91.295	96.07	87.68	93.5	129.39	131.35	113.08
	494.5	126.03	128.84	142.98	95.36	98.33	92.32	95.82	89.01	93.67	129.48	130.15	113.71
	495	124.72	128.19	141.57	95.1	98.47	91.882	96.49	89.55	94.28	130.61	130.56	115.07
	495.5	125.5	128.42	142.01	95.96	98.74	91.667	95.83	88.42	93.19	131.42	131.19	115.56
	496	125.81	128.42	140.8	96.13	99.39	90.945	96.08	87.41	94.07	129.61	130.38	115.74
	496.5	126.93	129.93	140.1	95.92	98.37	91.024	95.83	87.01	93.84	128.88	130.67	115.2
	497	126.5	130.1	139.01	96.07	98.75	92.89	95.65	86.18	94.7	128.93	130.93	115.18
	497.5	127.33	130.93	137.96	96.5	98.49	92.31	94.65	86.7	95.3	129.54	132.2	115.7
	498	127.25	131.47	138.88	96.66	98.2	91.866	94.91	86.65	96.58	129.32	132.54	115.63
	498.5	127.43	131.55	138.36	95.52	99.05	91.069	94.74	86.91	96.06	129.36	132.77	116.88
	499	128	130.81	137.94	95.69	98.63	89.474	94.94	86.07	96.34	130.6	133.1	115.55
	499.5	129.47	131.57	139.86	96.16	97.72	89.282	95.36	85.99	95.81	129.71	131.73	114.7
	500	129.9	132.35	140.15	95.96	97.29	89.254	94.23	85.96	96.92	129.44	130.62	113.69
	500.5	129.46	132.46	141.14	96.16	96.45	89.915	95.17	85.38	95.67	130.56	130.99	112.54
	501	129.33	131.22	140.49	96.81	96.51	89.974	95.65	86.01	94.45	132.3	131.14	113.9
	501.5	131.28	132.38	141.03	96.17	95.44	89.33	96.05	86.07	93.29	131.51	131.79	113.08
	502	130.67	131.24	140.81	96.18	95.12	88.672	97.34	86.06	91.87	131.04	131.27	112.56
	502.5	131.38	131.54	141	96.05	95.79	88.6	96.41	85.37	89.13	132.24	131.23	111.8
	503	132.13	130.85	140.96	96.53	94.9	87.406	97.22	85.3	89.79	132.17	130.36	111.34
	503.5	130.75	131.62	141.14	96.44	95.24	88.167	98.16	85.95	88.08	131.21	131.32	112.2
	504	129.31	131.56	140.62	97.05	96.38	88.228	97.6	87.07	86.98	131.63	132.66	112.25
	504.5	129.59	130.99	140.66	96.18	96.85	88.49	98.21	87.19	87.28	131.4	133.73	114.16
	505	128.93	130.68	140.56	96.61	97.07	87.582	97.1	87.94	86.5	130.79	134.28	115.02
	505.5	128.09	132.31	142.06	96.14	97.46	87.981	97.57	86.98	86.94	129.9	134.56	114.28
	506	127.31	131.49	141.75	96.31	98.2	88.317	96.83	87.84	87.78	129.71	135.61	114.49
	506.5	128.46	132.08	142.64	96.31	98.25	89.848	96.58	88.18	89.37	129.94	135.24	114.18
	507	128.7	132.46	142.9	95.41	97.59	90.043	97.35	88.47	92.5	129.35	134.46	113.56
	507.5	129.41	133.49	142.24	95.72	98.15	90.48	95.87	88.64	92.19	130.22	135.54	113.94
	508	130.91	134.12	142.54	97.48	98.52	90.679	94.6	88.34	92.87	128.82	135.15	112.52
	508.5	132.56	135.08	141.12	95.72	97.83	90.587	95.88	87.62	94.26	128.95	135.36	112.8
	509	131.6	135.8	140.44	96.64	97.26	90.042	95.19	88.47	93.78	128.24	133.94	111.61
	509.5	133.09	135.55	139.68	96.78	97.57	91.046	95.37	88.18	95.42	127.96	132.2	112.25
	510	133.58	135.26	138.39	96.84	97.4	91.521	94.04	89.2	97.2	127.61	131.78	113.23
	510.5	132.03	135.37	138.01	98.06	96.84	91.165	93.94	87.89	98.28	128.97	131.42	114.49
	511	131.72	135.55	138.18	98.03	95.71	90.563	92.54	86.94	96.71	128.18	132.51	114.91
	511.5	131.96	134.67	137.52	97.9	96.24	90.401	93.53	87.29	95.12	129.16	133.07	115.21
	512	131.77	135.29	137.46	98.31	96.42	89.991	94.1	87.22	96.19	128.87	132.65	113.52
	512.5	131.61	135.66	137.61	96.66	95.96	89.827	93.84	87.29	96.29	129.76	132.42	113.77
	513	130.97	134.66	139.67	98.56	96.39	89.855	93.33	87.11	95.87	128.89	132.08	114.11
	513.5	131.22	135.86	140.19	98.11	97.12	90.487	94.18	86.69	96.58	131.54	131.92	112.93
	514	130.84	136.64	142.59	97.84	97.21	90.79	94.48	86.64	96.79	132.85	133.23	113.99
	514.5	131.41	137.5	142.55	98	97.78	90.463	95.42	85.6	94.69	133.84	134.43	112.74
	515	133.66	137.71	143.55	97.17	97.81	90.175	95.24	85.41	93.21	132.04	135.36	111.86
	515.5	133.44	138.03	143.31	96.92	99.65	90.349	96.44	86.43	93.26	131.27	134.35	112.37
	516	132.89	139.24	143.22	98.71	99.53	91.208	94.63	86.64	93.17	129.72	133.33	112.89
	516.5	132.94	138.24	142.72	97.57	99.6	92.85	95.4	86.49	93.69	129.15	133.77	113.89
	517	133.45	136.73	141.95	97.62	100.07	91.632	96.41	86.93	93.71	128.54	133.21	114.82
	517.5	133.71	137.09	141.96	96.26	99.26	91.664	96.93	86.26	92.84	129.82	133.94	113.87
	518	134.16	134.29	143.68	95.96	98.8	92.08	96.71	86.6	92.3	127.82	135.22	115.25
	518.5	134.18	133.63	142.52	95.76	97.02	92.43	96.33	86.42	91.13	126.93	135.39	113.53
	519	133.61	131.92	142.37	95.95	96.72	92.66	95.67	86.75	90.65	125.65	135.63	113.63
	519.5	132.62	131.44	142.51	94.89	96.54	92.91	96.29	87.61	90.39	126.84	134.21	113.6
	520	132.86	131.29	142.73	95.73	94.8	92.28	96.43	86.71	91.47	127.48	135.43	112.81
	520.5	132.57	130.02	142.87	94.75	94.82	92.2	96.69	86.57	91.19	129.05	135.53	113.2
	521	132.08	130.16	144.84	95.15	94.79	91.765	95.65	86.25	89.87	129.84	135.88	114.58
	521.5	132.72	130.9	144.74	95.35	94.44	92.29	95.82	85.49	90.71	130.24	136.37	115.35
	522	132.57	130.22	144.16	96.33	95.41	91.73	94.11	85.5	91.52	130.25	134.4	116.29
	522.5	131.7	131.68	143.09	96.33	94.94	90.667	95.19	85.08	91.68	130.39	135.12	115.91
	523	131.28	131.85	142.35	96.81	95.43	89.411	96.38	85.58	92.3	131.03	134.24	116.29
	523.5	131.52	132.99	142.49	97.35	95.27	89.594	96.93	85.52	93.3	131.14	132.72	117.36
	524	132.27	134.41	143.2	98.54	95.67	88.874	97.23	85.57	93.76	130.88	131.82	118.48
	524.5	132.37	133.15	144.1	98.67	97.58	88.913	98.5	85.24	93.64	131.1	131.32	118.1
	525	133.36	133.43	143.94	99.55	97.16	88.635	99.6	85.38	93.84	130.81	131.74	117.72
	525.5	133.76	133.42	142.35	99.52	97.61	87.809	100.98	86.04	94.98	131.18	130.11	117.9
	526	132.76	133.8	143.95	100.16	98.12	88.108	100.28	85.91	94.38	131.66	129.36	116.45
	526.5	133.93	134.95	144.7	100.46	98.06	88.437	100.98	87.18	95.01	131.49	131.51	115.87
	527	134.74	135.3	143.61	100.42	98.27	88.795	100.06	87.15	94.63	130.92	129.68	117.32
	527.5	136.32	135.81	144.07	99.49	98.71	88.91	99.69	86.51	94.71	130.3	129.89	118.22
	528	136.36	136.22	143.77	98.68	98.87	88.771	100.17	85.95	93.72	132.04	131.4	118.44
	528.5	137.21	134.71	143.59	99.2	98.85	89.614	100.94	85.79	94.99	132.52	131.95	117.79
	529	137.61	135.6	142.76	99.51	97.52	90.547	98.9	86.98	94.93	134.97	131.74	118.4
	529.5	136.81	135.84	142	98.45	97.53	91.091	98.52	86.19	95.74	134.69	132.21	117.62
	530	136.28	136.17	142.95	98.84	96.64	92.29	97.54	85.9	94.65	134.57	133.85	115.43
	530.5	136.84	136.54	142.57	99.88	96.19	92.47	96.68	85.65	94.41	135.86	134.19	116.54
	531	136.1	135.46	142.17	99.47	96.05	92.82	97.55	84.82	93.68	136.08	132.38	118.18
	531.5	135.87	135.67	142.56	100.33	95.98	93.27	97.09	84.66	93.19	137.69	134.47	117.03
	532	135.28	135.81	142.84	101.77	95.42	92.81	96.37	85.85	92.73	138.61	134.71	116.88
	532.5	135.51	136.06	143.47	101.09	95.09	92.82	95.57	87.26	94.04	138.4	134.35	116.3
	533	134.78	137.37	142.28	99.82	95.05	93.12	94.37	87.47	92.61	137.53	135.44	116.66
	533.5	134.17	137.57	142.43	98.91	95.65	92.14	94.03	86.92	92.04	135.68	135.53	117.67
	534	134.53	137.58	143.32	99.34	95.59	92.59	93.92	88.19	91.79	136.07	135.07	118.02
	534.5	133.77	137.7	143.47	98.84	95.99	92.34	94.11	87.7	92.16	135.36	133.81	119.92
	535	132.79	138.84	141.85	97.71	96.06	91.798	95.15	88.7	93.09	134.46	134.83	119.31
	535.5	132.88	140.76	141.28	98.15	96.33	91.102	94.92	88.61	92.42	133.84	134.55	118.39
	536	132.37	140.1	140.93	97.83	97.45	91.422	95.86	88.08	93.3	134.12	134.03	119.33
	536.5	132.23	139.45	139.56	98.57	98.32	91.827	96.47	87.34	94.08	133.64	134.32	119.29
	537	133.15	138.74	138.89	98.74	98.85	91.333	96.9	85.87	94.27	131.75	133.34	117.96
	537.5	133.59	138.68	139.26	98.62	98.08	90.442	96.14	85.69	94.86	132.19	134.38	117.91
	538	134.6	138.68	139.25	97.82	97.95	90.783	96.22	86.02	95.87	133.14	133.73	116.38
	538.5	133.67	139.5	139.06	96.88	99.45	89.972	95.87	84.71	95.37	131.91	134.23	116.64
	539	135.09	140.28	138.49	96.93	99.37	88.872	95.75	85.8	94.77	133.61	135.68	117.24
	539.5	136.4	138.82	139.91	97.01	99.01	89.171	95.45	85.06	93.99	133.6	135.86	118.5
	540	136.7	137.91	140.33	95.68	98.74	89.512	94.91	84.68	95.8	134.46	136.74	118.23
	540.5	138.04	139.17	141.59	96.15	98.03	88.618	94.57	85.7	95.8	134.32	135.09	116.8
	541	137.49	139.68	142.01	95.01	97.99	88.964	93.33	85.27	95.38	135.56	134.86	116.08
	541.5	137.25	140.04	142.24	96.51	97.66	89.122	93.9	86.11	95.18	138.24	135.94	117.73
	542	137.24	139.81	140.98	97.68	98.11	89.698	95.57	86.58	95.27	138.93	135.34	117.19
	542.5	136.76	139.4	139.11	97.87	97.97	90.343	96.41	87.28	94.59	138.41	135.76	117.5
	543	137.54	139.31	138.89	98.88	96.72	89.661	96.85	88.14	95.09	141.39	136.71	117.72
	543.5	138.45	139.66	138.27	99.24	96.85	90.654	97.05	87.13	95.87	140.63	136.53	116.24
	544	137.75	140.26	137.92	98.3	96.94	91.656	97.73	87.43	96.3	139.65	135.99	114.6
	544.5	137.07	140.24	137.32	98.06	96.46	91.524	97.83	88.57	95.2	139.24	137.02	114.28
	545	136.43	139.47	136.26	97.95	97	92.01	97.48	88.88	94.83	138.22	139.56	114.67
	545.5	136.05	140.08	136.24	98.32	96.51	91.389	98.78	89.81	94.92	136.97	140.62	116.12
	546	136.05	140.96	137.43	96.51	96.57	90.806	98.72	89.87	94.19	135.81	141.05	115.13
	546.5	136.94	141.98	138.5	96.38	96.84	90.733	98.27	90.14	93.22	135.79	140.91	114.71
	547	136.68	143.62	140.04	98.07	97.2	90.934	97.76	88.74	92.27	136.25	142.33	114.6
	547.5	135.77	142.87	140.1	97.81	98.12	91.098	97.82	89.11	91.56	134.8	141.13	114.75
	548	135.32	141.63	140.18	98.26	98.87	91.246	97.56	88.45	91.74	134.52	141.77	115.2
	548.5	135.47	142.53	139.93	98.9	99.07	91.747	96.13	89.04	90.39	136.03	141.31	116.44
	549	134.65	143.06	140.71	99.02	99.55	91.058	95.79	89.55	90.81	137.1	140.4	116.73
	549.5	135.33	143.46	140.78	99.36	98.35	91.199	96.07	89.42	90.35	138.46	139.33	116.12
	550	137.57	142.5	142.08	99.52	98.64	91.102	95.91	88.58	89.47	137.92	139.28	114.93
	550.5	137.65	140.93	141.6	101.17	99.05	91.639	95.15	88.15	90.21	137.81	138.35	115.89
	551	135.57	140.59	141.4	101.41	99.44	91.838	95.28	88.2	90.67	137.22	138.45	117.18
	551.5	136.59	141.56	141.16	99.89	98.78	91.038	96.52	88.54	91.06	136.3	138.64	117.5
	552	137.63	141.55	141.87	99.89	98.31	91.549	96.36	88.81	91.19	136.78	140.23	118.11
	552.5	137.51	142.68	142.94	98.69	98.43	91.473	95.45	89.48	90.95	136.77	140.66	117.16
	553	137.08	141.98	143.4	99.23	99.02	89.898	95.9	89.55	92.32	136.82	141.48	115.35
	553.5	138.84	140.58	141.53	99.71	99.6	90.756	96.23	89.13	92.98	135.98	140.85	115.1
	554	138.03	140.66	141.88	99.22	100.39	89.449	96.21	87.32	93.73	135.02	140.52	115.63
	554.5	138.04	141.61	141.53	98.42	101.49	90.12	96.57	87.56	94.47	134.89	140.88	117
	555	138.37	142.7	141.38	96.9	102.24	90.049	97.43	88.61	94.11	135.62	142.1	116.31
	555.5	139.39	141.75	141.11	96.36	101.86	90.288	96.98	88.14	94.59	135.03	142.32	115.5
	556	139	140.18	141.45	96.56	102.21	90.158	96.18	89.23	95.64	136.2	141.47	115.64
	556.5	139.4	140.73	139.84	96.81	102.61	90.326	96.04	88.54	95.43	135.95	140.33	115.42
	557	140.39	140.55	140.66	98.17	101.13	90.013	98.1	89.05	95.46	137.12	139.39	115.79
	557.5	141.59	140.54	141.57	98.23	100.8	89.948	98.38	88.1	95.37	136.85	138.92	117.59
	558	142.27	141.82	141.74	99.21	100.5	90.503	98.83	88.19	93.43	136.67	140.92	118.37
	558.5	143.37	140.95	141.73	99.74	101.52	91.235	98.07	89.9	93.61	136.39	140.66	119.12
	559	142.48	141.17	141.41	100.18	100.78	91.514	96.72	89.54	93.44	136.71	140.27	117.25
	559.5	142.67	139.96	141.11	101.55	100.11	91.377	96.71	88.37	93.22	136.23	140.72	117.7
	560	143.17	141.53	141.64	102.77	100.28	91.742	97.32	88.64	93.14	136.41	140.42	118.61
	560.5	143.3	141.82	142.32	102.98	100.54	92.28	97.51	88.12	92.52	137.43	140.27	120.82
	561	142.84	142.01	142.83	103.12	99.2	92	97.2	88.51	93.89	136.79	140.54	119.06
	561.5	141.57	142.41	141.1	102.66	100.17	91.617	96.73	88.62	92.52	136.93	140.04	119.15
	562	140.54	141.08	138.79	103.23	101.07	91.813	96.26	90.1	93.17	138.55	141.17	118.34
	562.5	138.99	141.38	140.15	102.33	101.35	91.815	96.7	89.79	94.3	137.96	141.05	118.78
	563	137.84	142.27	140.31	100.19	99.94	91.929	97.92	89.7	93.96	139.18	142.54	118.68
	563.5	137.24	141.96	139.99	99.87	100.65	91.505	98.01	89.85	93.75	139.22	142.15	120.18
	564	137.39	142.92	140.9	99.86	99.9	91.494	97.05	90.69	94.15	139.92	141.36	120.04
	564.5	137.17	142.42	141.1	98	99.07	90.22	95.88	91.56	94.99	140.02	140.8	119.99
	565	137.35	141.76	140.91	98.02	99.82	90.117	96.97	91.55	94.41	138.43	140.49	119.01
	565.5	139.68	142.14	142.32	97.03	100.2	89.794	97.1	91.87	94.18	139.37	140.71	120.62
	566	140.43	141.43	142.15	96.13	98.68	90.903	96.88	91.27	94.88	137.98	141.66	120.74
	566.5	140.36	142.95	143.31	95.92	97.5	91.523	97.43	90.52	93.27	136.52	140.74	121.91
	567	141.34	141.97	143.35	95.99	96.63	91.887	96.54	90.82	93.15	137.69	140.78	120.52
	567.5	142.33	141.05	142.23	97.19	96.58	92.87	96.78	90.83	93.4	136.86	139.47	120.33
	568	141.42	141.68	143.2	97.14	96.46	93.78	97.76	90.86	93.89	137.24	139.84	120.14
	568.5	142.24	142	141.85	97.24	97.44	95.3	98.65	90.62	94.17	137.61	138.73	119.93
	569	142.49	142.71	141.38	98.22	97.21	96.28	98.88	89.03	92.32	138.42	138.83	119.86
	569.5	141.62	142.9	141.13	99.69	96.8	96.06	97.57	89.53	93.5	138.37	138.11	118.8
	570	140.46	142.84	140.2	100.34	97.24	96.79	97.74	89.63	93.34	137.06	136.96	119.08
	570.5	140.48	143.34	140.77	100.86	97.58	95.7	97.32	89.98	95.07	138.49	135.26	120.38
	571	141.16	143.59	140.38	101.08	96.99	94.9	97.96	89.62	96.44	138.88	135.53	120.42
	571.5	139.69	144.88	140.33	101.38	96.89	94.1	98.21	89.11	97.07	138.76	134.84	120.55
	572	140.02	145.17	141.67	100.66	97.66	92.64	97.84	90.38	96.23	138.77	135.02	120.51
	572.5	140.64	144.29	140.85	100.43	95.89	91.288	96.82	91.27	97.39	138.99	134.09	120.76
	573	139.41	143.91	140.64	99.72	95.53	89.749	97.26	91.5	96.01	138.43	135.43	121.32
	573.5	137.89	142.67	141.37	99.09	96.63	90.254	98.43	91.54	97.08	139.37	135.81	120.17
	574	138.45	143.82	141.33	97.5	95.94	89.422	99.06	91.62	96.18	140.03	137.05	121.82
	574.5	138.19	143.94	141.77	97.18	96.24	89.267	98.75	91.04	95.11	142.2	139.25	121.22
	575	137.81	144.42	141.94	96.83	97	89.187	99.29	90.79	94.12	140.03	141.18	121.31
	575.5	137.79	144.38	140.89	95.13	97.39	90.215	99.38	90.88	93.51	139.67	140.84	119.77
	576	139.1	143.93	140.53	94.74	98.56	90.423	99.29	91.38	93	139.28	139.56	119.87
	576.5	139.51	145.42	140.15	95.31	98.25	91.718	99.05	90.52	94.13	140.38	140.47	119.81
	577	140.02	144.91	140.45	95.79	98.67	92.98	99.43	90.76	92.89	141.51	140.51	119.99
	577.5	139.57	145.03	142.27	96.3	98.43	93.42	99.04	91.38	94.34	141.03	140.94	119.82
	578	141.54	144.93	141.66	96.65	98.52	92.25	98.77	91.44	94.32	140.6	139.24	122.21
	578.5	140.5	144.29	140.87	96.46	98.92	93.52	98.07	90.34	94.78	141.15	139.47	120.79
	579	139.93	144.76	141.97	97.27	98.63	93.75	98.41	89.82	95.38	139.12	138.56	121.5
	579.5	140.13	144.78	142.6	97.97	98.53	94.34	98.41	90.35	95.75	141.71	137.68	120.22
	580	140.52	144.99	144.1	98.33	99.05	93.99	96.58	90.71	95.2	141.38	137.12	121.45
	580.5	139.55	146.56	144.28	98.57	97.58	94.01	96.06	89.62	94.69	142.29	138.28	120.73
	581	139.07	145.94	144.17	99.42	96.93	93.53	96.59	88.81	93.94	142.28	137.51	121.22
	581.5	139.52	147.19	145.05	99.72	98.4	93.77	96.63	88.69	93.25	140.19	137.99	120.42
	582	140.1	147.74	143.68	98.99	98.57	93.52	96.05	88.23	93.3	140.64	137.01	120.8
	582.5	138.76	148.39	142.47	99.06	98.07	93.8	95.5	89.44	94.42	140.8	138.6	119.31
	583	140.48	148.55	143.2	100.65	98.45	93.97	95.61	90.35	93.77	140.99	136.48	120.68
	583.5	140.52	147.7	140.5	100.6	98.67	94.22	96.02	90.77	93.93	142.41	135.35	119.98
	584	140.86	147.07	139.33	101.03	98.84	93.6	95.22	89.29	93.86	141.02	135.15	120.82
	584.5	140.82	145.91	138.28	101.94	98.63	94.07	97.2	90	95.24	140.66	136.47	119.61
	585	141.65	143.8	138.2	101.62	98.83	94.55	98.67	90.94	96.94	141.22	136.31	120.4
	585.5	141.9	144.14	139.59	101.34	98.62	93.93	98.18	91.36	97.2	140.1	136.35	119.67
	586	143.08	142.8	139.45	100.31	98.56	92.69	97.46	92.62	98.5	140.86	136.45	120.12
	586.5	143.27	141.74	139.72	101.01	98.83	92.82	97.87	92.36	97.6	140.98	136.64	119.09
	587	143.6	141.63	141.19	101.48	100.08	92.1	97.69	92.26	96.89	141.82	136.49	119.36
	587.5	142.59	141.5	141.43	100.77	100.42	91.435	97.76	92.22	97.85	140.8	137.07	117.47
	588	143.66	141.46	144.28	100.86	99.96	92.24	97.45	93.39	97.74	139.39	136.83	117.98
	588.5	144.78	141.69	146.04	101.59	99.55	93.21	98.05	94.85	96.65	139.13	136.72	118
	589	144.55	142.12	146.26	100.89	100.63	92.09	97.17	93.9	95.49	140.06	136.15	120.27
	589.5	144.33	142.82	146.57	101.05	101.53	92.92	95.33	92.54	94.56	138.32	136.57	119.34
	590	143.98	142.35	145.7	100.44	102.28	92.94	95.33	93.27	94.67	139.67	136.56	121.1
	590.5	142.8	144.3	145.43	100.58	102.37	93.38	96.17	92.21	93.95	139.56	136.75	121.58
	591	143.19	144.76	146.65	100.65	101.16	93.75	95.3	91.35	95.35	139.06	136.14	122.38
	591.5	144.89	145.04	146.47	100.56	100.44	94.41	96.11	91.07	95.23	138.4	135.34	122.73
	592	145.8	144.52	146.56	100.23	100.06	94.95	96.25	91.02	95.61	138.76	136.51	123.62
	592.5	144.8	145.51	145.53	99.71	100.43	93.32	95.66	88.41	96.09	140.06	137.36	124.96
	593	142.9	146.37	145.63	97.97	101.09	92.37	95.37	88.27	97.31	142.13	138.57	124.75
	593.5	142.58	147.99	147.28	98.57	99.77	92.74	95.02	87.75	97.82	141.43	137.45	123.75
	594	143.96	148.57	147.1	97.48	98.59	91.042	96.52	88.52	98.39	142.93	137.14	124.86
	594.5	143.75	148.35	145.5	97.46	98.99	92.08	96.71	87.88	97.55	142.56	137.06	123.9
	595	143.37	147.74	146.9	97.43	98.77	91.366	96.48	87.16	97.74	142.78	137.29	123.09
	595.5	143.04	148.95	146.77	97.9	98.84	90.995	96.89	88.27	96.46	142.54	138.39	122.85
	596	142.02	148.3	147.07	97.84	99.33	90.157	96.18	87.41	95.96	142.71	139.78	122.75
	596.5	142.27	149.47	148.3	97.64	99.64	89.504	96.6	86.78	96.02	142.63	139.89	123.44
	597	141.84	149.05	148.11	96.88	100.73	88.668	97.63	87.48	94.94	142.15	140.26	122.47
	597.5	143.06	148.74	147.82	97.02	100.42	88.213	97.4	87.9	94.37	141.74	139.59	122.83
	598	144.43	148.01	146.98	96.76	101.16	88.872	98.68	89.06	94.18	142.98	140.27	122.52
	598.5	143.89	147.04	146.85	98.95	102.47	89.516	97.75	89.45	94.18	143.57	139.8	122.78
	599	145.02	149.11	148.38	98.34	102.3	89.011	97.83	89.13	95.37	143.26	140.81	123.18
	599.5	145.67	149.02	146.73	98.9	101.62	89.939	98.33	89.4	95.12	143.28	140.37	123.99
	600	145.3	149.34	146.23	99.25	102.11	89.747	98.19	88.89	96.66	144.7	139.9	124.89
	600.5	145.79	150.24	146.83	98.44	101.7	90.949	98.36	89.03	97.74	143.87	139.17	124.56
	601	147.03	150.2	144.06	99.55	102.32	90.956	98.22	89.54	97.07	145.39	138.27	125.39
	601.5	147.91	150.43	144.29	100.59	100.09	92.04	97.17	89.89	98.46	145.61	138.69	125.44
	602	147.97	150.06	144	100.34	101.15	93.09	97.65	89.66	98.85	145.14	138.09	125
	602.5	147.97	150.24	143.9	101.08	101.14	92.6	97	89.13	99.52	145.8	137.89	125.16
	603	147.78	152.64	145.08	100.81	100.88	92.2	97.78	88.58	98.59	147.04	138.21	125.78
	603.5	146.56	151.77	144.24	102.19	100.88	92.37	97.62	89	99.36	147.66	138.72	124.58
	604	146.04	151.36	144.54	102.4	101.3	91.624	98.03	89.3	100.87	148.91	139.4	124.91
	604.5	145.7	150.79	144.83	101.41	101.02	92.01	98.81	88.53	98.49	148.71	138.1	125
	605	144.34	149.95	144.26	103.26	100.88	91.779	98.8	88.95	97.26	148.99	138.49	125.21
	605.5	143.34	149.11	147.08	102.77	99.68	91.321	98.91	89.03	97.16	148.3	138.75	124.44
	606	142.41	148.97	145.76	102.41	100.43	91.667	100.07	89.9	96.96	149.53	138.03	123
	606.5	141.45	149.09	145.76	102.95	98.72	91.756	100.05	89.23	97.47	150.4	138.42	123.39
	607	141.38	148.43	145.21	103.06	98.58	91.635	100.64	89.9	97.03	148.99	139.28	124.35
	607.5	142.11	148.3	144.46	102.77	97.44	91.714	99.57	90.08	96.62	146.28	139.36	123.36
	608	142.9	148.2	143.57	101.92	97.58	91.09	100.03	89.75	96.15	146	138.18	123.08
	608.5	143.91	148.24	145.07	101.89	96.75	91.324	100.46	89.89	94.39	144.31	137.9	122.95
	609	145.53	147.44	145.48	101.49	97.66	91.42	100.27	90.54	95.28	144.09	138.73	122.15
	609.5	146.44	147.83	145.27	100.08	97	91.275	100.42	89.94	96.77	144.32	138.54	121.41
	610	145.76	148.98	144.49	100.34	97.2	91.942	99.67	89.49	96.53	144.69	140.23	120.62
	610.5	147.68	149.91	145.8	99.9	97.35	91.638	99.72	89.36	96.04	143.59	140.89	120.54
	611	147.42	150.27	144.45	100.08	98.84	91.463	99.68	89.44	94.85	142.2	140.38	120.64
	611.5	146.86	151.17	145.73	99.88	99.07	91.823	98.96	88.93	94.31	143.13	141.29	120.73
	612	146.22	148.7	145.37	99.71	99.85	92.79	99.52	89.76	93.81	144.92	142.29	121.13
	612.5	146.12	149.06	147.72	99.59	99.17	92.49	98.46	89.87	93.74	145.16	142.74	122.01
	613	146.12	149.67	146.25	99.28	100.08	92.68	97.62	90.46	94.25	146.51	142.01	121.91
	613.5	144.86	151.29	146.46	99.85	99.62	91.91	97.54	90.2	94.58	145.99	142.74	122.65
	614	145.17	150.61	145.83	99.88	100.38	91.427	97.47	91.24	93.9	146.59	142.05	124.44
	614.5	145.64	150.11	144.24	99.55	100.13	90.285	97.74	91.63	94.85	146.58	140.95	124.73
	615	144.5	149.16	145.01	100.53	100.52	89.53	97.38	91.86	95.44	146.76	140.95	124.8
	615.5	146.13	149.06	146.14	100.88	99.2	89.175	97.34	92.21	95.8	147.18	142.44	124.82
	616	145.77	149.62	145.24	100.7	98.26	89.684	97.81	92.5	96.79	146.47	142.03	123.57
	616.5	145.82	151.7	144.92	100.95	98.45	89.009	96.98	91.62	97.69	145.14	140.76	123.7
	617	146.3	151.38	144	100.12	98.76	89.116	98.47	92.26	97.94	144.66	140.75	124.77
	617.5	146.35	151.88	143.53	99.82	98.03	89.405	98.19	91.41	97.15	144.14	140.92	124.51
	618	146.85	150.71	142.51	98.83	98.38	89.965	98.98	92.27	97.06	144.49	141.06	123.52
	618.5	147.01	152	144.2	99.25	98.51	90.835	100.35	90.5	97.41	145.43	141.71	122.95
	619	146.72	152.43	145.62	99.74	98.75	93.33	101.6	89.38	97.57	144.98	141.89	123.18
	619.5	146.33	152.38	146.4	99.97	97.58	94.31	100.35	89.03	97.74	146.02	141.79	124.47
	620	145.55	152.64	146.49	100.05	98.25	94.39	100.11	89.38	99.11	145.97	141.62	123.32
	620.5	146.08	152.87	147.09	99.41	98.12	93.4	99.69	88.64	99.48	145.88	141.61	124.45
	621	146.45	153.4	148.23	99.01	98.62	94.28	100.64	89	99.77	146.13	141.38	125.43
	621.5	147.01	152.48	148.1	100.82	98.52	95.07	98.91	89.4	99.63	145.7	141.44	125.06
	622	146.52	152.5	148.02	101.23	98.92	95.39	99.28	89.51	100.7	146.2	141.79	125.23
	622.5	147.42	153.8	147.44	101.24	99	95.36	99.22	89.7	101.35	145.8	142.52	126.25
	623	148.51	153.87	147.13	100.71	99.81	95.47	98.47	90.96	101.1	144.51	143.14	125.73
	623.5	148.61	154.67	147.17	100.5	99.43	94.13	97.46	92.21	100.59	144.77	144.3	125.36
	624	148.64	155.82	145.83	100.41	99.96	94.11	98.44	92.18	100.01	144.84	143.66	125.48
	624.5	149.14	156.42	146.25	100.95	99.92	94.78	98.82	91.86	98.79	145.62	142.76	126.96
	625	150.65	155.59	144.8	100.85	100.67	94.75	99.27	91.3	98.24	145.67	144.05	126.98
	625.5	149.69	154.32	143.58	101.68	101	93.59	99.14	92.6	98.46	145.52	145.81	126.56
	626	149.71	154.1	142.87	102.27	101.26	94.07	100.91	91.42	97.36	147.66	145.87	126.73
	626.5	150.07	152.64	143.77	102.73	101.25	93.35	101.38	91.39	98.14	148.28	145.32	126.69
	627	148.9	152.45	145.89	103.71	101.23	93.48	100.86	90.53	97.96	148.4	144.06	127.56
	627.5	147.7	152.44	145.8	103.88	99.71	93.05	101.05	90.69	97.32	148.17	143.87	129.31
	628	149.01	151.26	144.83	102.75	99.82	93.25	100.58	90.72	96.79	148.12	143.13	128.75
	628.5	150.39	151.11	144.4	102.5	100.33	93.3	100.71	91.11	98.11	147.5	143.43	128.86
	629	149.87	149.96	143.96	100.93	100.96	91.91	100.44	91.14	99.06	146.36	143.12	129.06
	629.5	149.18	149.45	144.99	101	100.72	92.82	99.52	92.85	98.16	147.81	141.9	129.49
	630	149.97	149.58	145.45	100.9	99.61	92.88	99.55	92.13	97.27	148.87	141.29	129.1
	630.5	148.58	150.7	145.94	99.55	99.24	92.29	98.16	92.48	98.25	147.81	140.65	129.14
	631	149	151.74	146.34	98.81	99.78	92.18	97.82	93.01	97.49	147.21	141.58	129.7
	631.5	150.42	151.14	145.28	97.43	98.88	92.89	97.64	94.13	98.23	147.06	142.58	129.7
	632	150.15	151.31	144.59	96.76	98.99	92.74	96.54	94.29	98.3	147.21	142.35	128.94
	632.5	149.23	150.9	144.21	98.59	99.02	92.7	96.92	94.25	99.04	147.21	142.68	130.29
	633	148.87	149.39	145.65	98.43	98.37	91.596	97.42	93.46	98.25	147.72	143.45	128.81
	633.5	149.35	149.74	145.92	98.99	98.38	92.47	98.65	93.61	97.48	147.41	142.81	128.38
	634	149.61	150.6	146.21	98.56	99.36	92.03	98.79	93.13	98.27	145.44	140.83	127.6
	634.5	150.19	151.49	145.65	98.91	99.68	91.961	99.2	92.5	98.37	146.46	140.35	128.27
	635	151.2	150.21	146	99.36	100.25	91.773	100.42	92.16	97.98	145.39	140.13	129.3
	635.5	150.82	149.47	145.87	98.71	100.27	91.879	99.77	91.39	98.8	145.32	140.08	130.16
	636	151	151	145.96	100.11	100.02	91.543	99.53	90.05	98.26	146.55	138.87	128.06
	636.5	150.42	151.1	147.36	100.73	100.71	91.67	100.73	90.32	99	145.97	139.75	126.99
	637	150.29	151.54	148.12	99.66	101	90.788	100.11	90.6	99.23	145.31	138.08	126.24
	637.5	150.57	152.56	146.82	100.02	102	91.552	99.6	90.63	97.91	144.37	138.1	126.6
	638	150.87	152.22	147.5	100.01	102.23	91.766	99.35	90.01	98.7	144.72	139.28	125.99
	638.5	150.97	152.44	148.13	100.63	101.89	91.611	99.6	90.73	98.63	146.58	141.07	126.58
	639	151.87	151.47	149.07	99.87	102.31	92.06	99.32	91.14	99.22	144.46	140.47	125.87
	639.5	151.4	152.04	148.37	100.68	101.7	91.756	98.4	91.47	99.25	145.67	141.46	123.72
	640	152.85	152.89	148.07	102.59	101.84	91.467	99.35	91.45	99.43	147.02	141.65	121.28
	640.5	151.7	151.66	146.94	101.93	102.51	91.297	99.6	92.14	98.47	147	141.69	121.39
	641	153.5	151.21	145.99	101.99	102.48	91.182	98.54	91.93	98.69	148.31	141.17	121.94
	641.5	152.5	151.68	145.36	102.25	103.32	92.82	99.09	90.54	98.56	149.41	141.6	122.5
	642	152.87	150.78	145.95	102.03	102.28	93.91	99.77	91.18	99.23	150.01	141.2	122.06
	642.5	151.83	150.11	144.54	102.71	100.99	94.58	99.47	91.52	99.1	150.58	141.92	122.11
	643	151.65	148.66	144.61	102.63	101.36	95.01	100.19	91.46	99	150.2	141.38	122.07
	643.5	150.4	148.15	144.41	103.75	100.53	95.15	100.04	92.23	100.11	151.26	141.77	121.09
	644	150	148.63	145.12	103.68	100.27	96.34	101.36	91.81	99.79	149.62	142.27	122.31
	644.5	148.4	148.35	144.51	103.48	99.74	96.77	101.16	92.69	99.4	148.79	141.05	124.55
	645	149.57	148.22	145.41	104.27	99.69	96.07	101.26	92.3	99.52	148.69	141.83	125.97
	645.5	149.56	148.81	145.64	104.86	100.07	97.01	102.85	91.6	98.64	148.42	141.65	126.68
	646	152.16	148.81	145.82	105.45	99.51	96	103.43	91.93	99.47	148.34	141.88	126.41
	646.5	152.61	150.35	145.59	105.41	100.53	94.85	102.71	91.72	101.08	149.98	141.04	128.02
	647	154.16	151.53	144.9	104.66	100.41	95.16	102.91	92.17	99.47	150.95	141.78	129.57
	647.5	155.06	153.21	143.78	104.46	99.37	95.13	103.06	91.67	100.47	150.34	142.22	129.34
	648	155.97	155.1	144.29	104	99.71	94.59	103.55	90.41	99.34	149	142.17	130.79
	648.5	156.27	156.28	144.79	102.66	100.81	94.06	102.84	91.52	99.91	150.74	140.68	131.15
	649	156.35	156.22	146.06	102.4	100.73	94.46	102.99	90.7	98.1	149.52	141.85	129.93
	649.5	155.74	155.39	145.49	102.17	101.26	95.77	102.8	90.71	98.43	149.8	141.91	130.5
	650	155.77	154.7	145.43	101.2	101.16	95.47	102.56	90.74	98.64	150.56	141.78	131.04
	650.5	155.01	154.56	146.17	100.21	101	96.52	101.51	92.59	97.57	149.96	142.07	132.14
	651	153.95	154.31	146.6	100.02	100.46	96.52	102.33	92.86	97.94	147.69	142.05	133.76
	651.5	153.01	155.16	147.47	100.04	101.18	95.68	101.19	92.73	99.05	147.24	142.36	132.19
	652	150.56	154.28	146.97	100.21	101.86	95	100.2	92.68	98.51	148.04	142.89	131.94
	652.5	151.02	152.7	147.48	99.56	101.46	94.75	100.15	92.9	98.69	150.43	144.2	131.27
	653	151.43	152.14	147.93	99.81	100.71	94.11	100.44	91.34	99.35	150.13	143.68	130.13
	653.5	151.54	153.06	145.67	99.02	100.84	93.18	100.06	90.81	100.08	151.69	143.41	129.97
	654	151.95	154.27	146.42	98.52	100.54	92.38	99.53	91.34	99.73	150.85	142.2	129.43
	654.5	151.54	154.87	147	99.37	99.48	91.48	99.01	91.49	99.82	149.55	141.96	128.87
	655	149.83	155.71	146.43	100.17	98.97	89.836	100.19	90.85	100.08	148.84	142.03	127.63
	655.5	150.6	155.24	145.85	99.69	100.05	89.699	98.73	90.4	98.88	149.51	143.39	127.34
	656	150.72	155.28	146.52	100.57	100.31	89.482	99.44	90.66	100.18	148.73	141.29	128.38
	656.5	152.06	155.51	145.76	100.07	99.61	90.65	99.6	91.1	100.51	148.21	141.21	128.64
	657	151.4	154.75	144.62	99.86	100.24	91.011	99.23	91.51	99.47	147.95	140.05	128.43
	657.5	151.65	154.72	143.78	99.83	100.99	90.986	98.07	92.28	99.05	148.03	141.63	128.55
	658	150.21	154.21	144.65	100.28	101.74	91.27	98.24	92.73	99.55	148.35	142.9	129.98
	658.5	150.07	154.53	145.29	99.45	102.11	91.027	98.6	92.41	101.04	149.16	144.5	129.11
	659	150.84	153.62	145.45	98.45	102.34	91.304	98.69	92.79	101.53	149.7	145.36	128.09
	659.5	152.84	152.77	145	97.68	103.53	91.94	98.7	93.54	100.99	150.02	143.15	128.43
	660	152.81	152.96	145.89	98.89	101.64	93.32	100.13	92.77	100.46	149.55	142.98	126.95
	660.5	153	152.78	145.41	98.05	100.23	93.17	99.91	92.58	99.29	149.63	143.55	125.01
	661	152.42	152.13	146.72	99.21	101.16	93.46	99.93	91.93	98.55	151.07	142.84	125.28
	661.5	151.82	152.46	147.59	98.23	101.71	93.21	99.69	91.78	100.23	149.67	142.28	125.47
	662	152.03	152.45	148.17	98.84	101.18	93.68	100.81	91.59	100.38	149.22	141.87	126.38
	662.5	153.23	152.71	149.29	99.13	100.63	93.68	100.66	91.76	101.1	148.34	140.51	125.63
	663	153.52	152.77	148.38	99.24	100.77	94.61	100.82	92.19	101	146.97	139.95	125.51
	663.5	153.15	153.61	148.01	99.37	101.7	95.44	101.41	92.03	101.2	147.41	139.73	126.78
	664	152.95	153.9	148.87	99.15	100.91	95.26	101.58	90.58	101.67	147.91	141.85	127.13
	664.5	152.68	154.64	147.65	99.37	102.25	94.35	101.21	91.57	101.05	148.87	142.22	127.52
	665	152.26	153.48	149.24	99.06	102.87	94.44	101.09	91.7	101.16	149.3	141.32	128.95
	665.5	153.87	153.52	149.48	99.38	102.5	93.47	100.7	92.2	102.66	147.62	141.72	128.31
	666	154.78	155.52	150.28	100.67	102.13	93.32	101.48	92.25	101.34	147.52	142.66	128.67
	666.5	154.42	156.17	149.95	101.28	102.72	93.29	101.27	91.83	101.81	147.53	141.98	127.99
	667	154.43	155.51	150.51	101.37	103.01	93.58	102.05	91.41	101.54	148.35	142.28	128.42
	667.5	154.02	153.68	151.72	102.37	102.16	92.56	102.13	92.17	101.5	149.94	142.46	128.93
	668	153.78	154.04	151.25	103.12	102.51	91.697	101.08	92.21	101.36	149.53	142.44	127.9
	668.5	153.31	154.29	152.12	103.81	102.31	92.56	99.95	92.92	102.43	148.99	142.12	128
	669	152.74	153.56	152.28	103.73	101.81	91.961	99.72	92.83	103.87	148.22	140.81	127.91
	669.5	152.96	155.16	151.68	104.96	102.28	92.82	100.45	92.8	102.94	148.52	141.73	128.62
	670	151.71	156.84	152.3	105.6	102.22	92.08	100.31	92.88	101.43	147.98	141.68	128.79
	670.5	150.92	155.55	151.87	105.35	102.87	92.91	100.5	93.09	103.35	149.12	142.64	128.3
	671	151.3	154.77	152.39	104.21	102.12	93.53	100.66	94.69	102.46	149.77	143.11	129.99
	671.5	152.19	155.64	151.96	104.64	102.58	93.57	100.73	95.02	102.02	149.1	142.87	130.47
	672	151.71	156.51	150.84	104.44	103.32	94.4	100.93	94	102.28	148.31	141.94	131.38
	672.5	152.28	157.06	151.37	104.11	103.37	94.05	100.72	93.67	101.76	149.54	143.1	131.96
	673	152.64	156.43	149.65	103.4	103.62	93.19	100.08	93.17	101.93	150.73	141.41	132.66
	673.5	152.39	156.95	149.92	103.48	104.84	94.52	100.18	93.77	101.55	151.73	141.46	133.35
	674	152.35	156.67	149.53	102.39	105.32	93.28	98.86	93.63	102.35	151.33	141.9	133.12
	674.5	152.53	156.11	149.43	100.78	104.95	94.27	100.06	94.37	103.45	153.55	141.83	133.66
	675	152.54	156.76	150.18	101.11	103.76	94.9	100.11	94.02	103.37	153.28	140.54	134.14
	675.5	151.97	156.61	149.32	102.22	104	94.46	100.37	92.29	103.84	153.71	140.11	133.07
	676	151.81	156.89	148.39	101.39	102.78	94.3	99.07	92.49	104.64	152.91	139.52	132.45
	676.5	153.32	156.43	149.41	101.66	103.12	94.19	98.56	92.79	104.7	154.34	140.54	131.54
	677	152.68	156.22	148.37	101.72	101.99	95.92	99.51	92.7	104.5	154.33	139.01	132.35
	677.5	152.32	156.99	150.08	102.25	101.95	96.09	100.77	93.39	104.41	153.68	140.38	132.18
	678	153.93	156.14	150.73	101.42	102.22	94.91	101.37	92.95	104.64	153.89	140.27	130.9
	678.5	155.11	156	150.71	101.98	101.89	95.4	103.49	92.98	105.08	153.32	141.04	131
	679	155.69	156.24	149.66	101.9	102.14	95.23	102.84	91.57	105.23	152.88	140.85	130.97
	679.5	156.65	157.34	148.08	102.07	102.67	94.38	101.99	91.99	105.12	152.33	140.36	132.36
	680	157.23	157.6	148.74	101.74	102.33	94.81	101	92.52	105.07	152.92	140.63	133.34
	680.5	158.24	157.35	149.55	101.78	103.43	95.14	102.23	92.68	104.63	154.44	140.68	133.13
	681	158.71	158.88	148.39	102.47	103.24	95.12	103.05	91.76	104.05	154.42	139.6	134.32
	681.5	159.6	159.3	150.28	102.08	103.73	94.64	103.31	92.6	106.24	153.73	138.53	132.9
	682	159.74	159.6	149.16	101.83	103.26	94.92	103.32	92.28	104.7	154.1	138.28	132.46
	682.5	158.16	161.99	148.57	102.46	102.1	95.36	102.71	92.69	105.19	153.53	137.76	133.65
	683	157.28	161.77	148.2	102.86	101.59	95.18	101.71	92.72	103.48	153.52	136.04	133.02
	683.5	157.68	161.51	150.54	103.3	101.18	95.69	102.28	92.76	103.35	151.58	135.71	133.5
	684	155.71	160.12	151.27	102.64	100.02	94.57	102.96	92.67	103.35	152.52	137.2	132.55
	684.5	156.02	160.29	150.54	102.85	100.04	94.33	104.21	93.28	102.33	151.37	136.59	131
	685	155.25	160.93	150.01	102.6	99.57	93.97	103.61	92.66	102.47	152.54	136.17	130.88
	685.5	153.24	161.39	151.59	102.4	98.8	94.27	103.1	93.24	102.35	151.76	136.45	130.74
	686	151.69	160.95	151.36	103.45	98.2	93.31	102.55	93.56	100.89	152.08	137.6	130.9
	686.5	150.53	160.17	151.71	103.06	99.01	92.83	102.22	92.93	100.63	151.9	138.54	131
	687	151.53	158.23	151.72	103.01	99.29	92.35	102.84	92.86	99.74	153.36	138.97	130.91
	687.5	152.21	157.93	152.54	103.03	100.43	91.862	103.69	92.64	100.93	153.6	139.72	132.79
	688	151.81	157.77	151.25	103.6	100.8	90.916	103.18	92.27	100.81	155.08	140.58	133.04
	688.5	153.06	158.5	151.26	104	102.65	92.71	102.87	91.45	99.18	154.47	139	134.01
	689	153.35	158.46	152.09	102.71	103.29	92.36	102.15	90.92	100.06	154.88	139.73	135.39
	689.5	153.53	157.86	152.39	102.66	103.73	91.816	101.75	91.65	100.39	154.24	139.91	136.62
	690	155.09	156.93	151.18	102.84	104.32	90.399	102.8	91.58	101.4	154.92	140.09	136.85
	690.5	156.67	155.94	150.5	102.43	105.49	90.772	102.02	90.63	102.29	154.9	141.36	137.65
	691	157.95	157.65	151.49	104.2	105.54	91.468	102.59	90.38	103.89	153.91	140.18	138.04
	691.5	158.34	158.54	151.58	104.58	105.32	91.511	101.31	88.97	103.35	151.68	141.22	138.35
	692	158.9	158.96	151.14	105.56	104.29	92.18	100.49	88.39	103.69	151.72	140.31	137.98
	692.5	159.28	158.93	151.47	105.49	104.06	91.837	100.65	89.99	103.3	151.58	139.85	137.25
	693	159.08	158.14	151.9	105.24	103.19	90.902	101.41	90.2	104.4	151.99	141.43	135.57
	693.5	158.24	158.6	151.41	106.59	102.24	91.377	102.52	91.33	104.52	150.37	141.99	135.36
	694	158.04	158.89	152.75	107.46	101.44	92.44	102.85	91.25	105.18	149.73	142.94	134.18
	694.5	157.95	158.51	152.99	108.08	99.97	92.42	101.44	91.67	104.79	149.94	143.67	132.24
	695	157.05	160.37	152.78	107.19	98.56	92.08	102	91.55	104.18	148.9	143.26	132.41
	695.5	156.27	159.35	152.72	106.98	99.07	91.871	101.48	91.38	103.44	151.06	143.06	131.59
	696	156.08	159.39	152.01	107.11	99.5	92.6	102.65	92.49	103.87	153.86	142.9	130.66
	696.5	155.75	160.26	151.29	106.84	100.01	93.54	101.69	92.88	104.4	154.74	143.66	130.92
	697	155.37	161.67	151.27	106.12	100.4	94.32	101.46	91.41	104.28	154.18	144.12	130.45
	697.5	156.83	161.95	150.63	107.94	100.42	94.62	100.35	92.52	104.15	154.21	143.88	130.5
	698	157.59	163.22	151.19	106.69	101.17	94.7	99.59	92.44	104.16	155.65	143.77	130.36
	698.5	157.82	163.52	150.41	105.92	101.38	94.02	100.15	91.44	103.95	154.74	144.09	130.8
	699	156.4	163.85	150.49	106.18	102.89	95.05	100.73	91.1	103.87	154.07	144.28	131.97
	699.5	157.38	162.56	150.29	108.22	103.89	94.9	100.23	92.22	103.68	153.96	143.21	133.26
	700	157.59	161.17	149.97	107.26	102.57	94.76	100.36	93.59	103.91	152.76	145.32	134.92
	700.5	156.62	161.41	150.94	106.91	102.55	95.1	100.05	93.85	104.54	151.32	146.13	135.95
	701	156.12	161.2	150.54	106.34	102.3	94.69	100.65	94.76	104.72	151.76	145.75	134.7
	701.5	155.51	159.57	150.69	107.23	101.94	94.81	101.91	95.34	106.2	152.03	145.75	135.79
	702	155.46	159.39	151.26	105.6	102.66	94.56	102	94.57	106.18	151.92	144.48	137.06
	702.5	154.04	157.19	151.72	106.89	102.32	94.27	102.53	92.96	106.44	152.37	143.99	137.14
	703	154.35	157.11	151.76	107.87	103.15	95.07	102.38	93.87	105.51	153.6	144.24	138.1
	703.5	155.75	156.6	150.63	106.7	102.28	94.5	101.06	94.06	106.03	153.57	143.51	139
	704	156.07	158.07	151.12	103.95	101.54	95.29	101.03	93.28	105.68	154.23	142.65	137.35
	704.5	157.13	160.67	150.65	103.8	102.96	94.67	101.03	93.45	106.02	154.62	140.77	135.65
	705	158.62	160.06	151.64	103.45	102.71	94.26	101.12	93.61	105.9	154	140.04	134.11
	705.5	159.47	159.34	152.63	102.57	102.78	93.64	100.64	93.75	104.51	153.53	140.54	134.23
	706	159.74	160.62	152.19	102.28	102.76	93.7	99.97	94.03	103.15	154.5	140.86	133.84
	706.5	159.59	161.48	151.47	102.25	102.43	95.22	100.31	94.23	103.75	154.82	141.95	132.98
	707	159.48	162.28	151.99	101.06	102.48	94.87	98.85	95.51	103.54	154.46	142.74	132.13
	707.5	157.93	161.78	151.31	100.67	101.19	94.12	98.34	94.8	104.23	154.6	141.96	132.11
	708	157.28	162.38	152.15	100.6	102.27	94.67	99	94.04	103.11	154.49	141.66	132.09
	708.5	157.78	160.73	152.08	102.07	103.08	94.04	100.29	94.85	103.14	155.33	142.78	132.21
	709	156.77	158.53	153.73	102.61	102.02	94.36	100.48	94.69	101.59	155.84	143.54	133.71
	709.5	156	159.26	153.47	102.79	102.17	94.16	100.61	94.65	101.39	156.78	143.8	136.32
	710	156.82	159.62	154.62	103.61	102.89	94.96	101.28	94.26	102.85	157.53	143.22	136.4
	710.5	156.84	157.98	153.8	103.19	103.16	94.63	101.85	93.55	103.44	156.38	143.87	135.88
	711	156.13	157.53	153.67	103.77	102.77	93.27	101.22	93.25	103.61	155.86	142.82	136.13
	711.5	158.9	158.63	152.21	104.31	102.93	92.6	100.6	92.65	103.58	156.05	142.75	137.12
	712	160.65	159.34	153.37	103.94	103.85	92.16	100.1	92.54	102.78	156.01	143.03	135.81
	712.5	161.35	160.67	152.98	103.22	102.01	92.37	100.4	93.31	102.72	156.84	144.09	134.69
	713	159.89	161.11	153.53	104.17	100.85	92.57	100.62	93.05	103.05	155.75	145.71	133.64
	713.5	160.84	162.8	152.03	104	101.45	93.28	100.94	92.88	104.37	154.86	145.97	132.08
	714	160.87	163.34	152.87	104.51	102.5	93.3	100.45	92.98	105.08	154.89	146.68	130.06
	714.5	159.43	163.05	152.89	103.57	101.61	93.2	99.83	92.07	103.46	153.65	147.84	130.57
	715	158.71	163.62	152.96	102.98	102.73	93.8	99.83	92.07	103.17	156.13	146.11	132.01
	715.5	160.15	163.78	153.2	102.57	103.9	93.97	100.34	92.07	103.04	156.64	146.1	132.74
	716	157.62	163.27	154.38	103.08	105.29	95.42	100.64	92.62	103.07	157.58	146.14	131.79
	716.5	156.72	163.28	154.69	102.35	104.65	95.5	100.49	93.61	104.06	158.09	145.37	132.32
	717	156.17	163.57	154.32	103.93	106.17	95.86	100.95	93.66	103.91	157.89	143.83	133.84
	717.5	157.02	164.59	154.03	103.98	107.23	96.9	99.76	93.67	104.74	158.74	143.39	134.11
	718	156.03	163.08	152.94	104.35	106.58	97.36	99.52	93.33	105.6	158.92	143.8	136.62
	718.5	155.03	162.15	151.55	104.28	104.69	96.82	100.14	94.25	104.82	158.16	142.48	138.17
	719	155.65	162.04	150.99	105.43	104.76	96.02	100.27	95.22	105.5	159.77	141.95	137.75
	719.5	156.39	162.22	151.37	106.71	104.44	95.3	99.56	95.52	105.05	157.52	141.7	136.67
	720	155.02	162.06	151.38	107.35	103.13	95.02	99.47	95.26	104.95	157.17	142.36	137.66
	720.5	156.42	161.27	150.67	107.76	103.28	94.45	101.33	94.52	105.28	157.41	141.7	138.53
	721	156.33	161.93	149.43	108.46	103.32	94.91	102.56	94.06	104.9	156.57	142.83	138.13
	721.5	156.67	159.72	149.96	107.5	103.4	94.31	103.11	94.44	105.71	156.89	144.38	137.64
	722	155.03	160.72	149.46	107.22	104.34	93.62	102.97	94.54	105.59	156.99	143.35	138.94
	722.5	154.27	161.26	151.4	106.59	104.75	93.11	102.6	94.77	104.17	157.89	144.01	137.7
	723	154.49	162.64	151.63	106.72	105.07	92.92	102.72	92.85	104.61	157.73	144.71	137.82
	723.5	154.48	162.29	151.33	106.02	105.39	92.84	102.81	92.38	104.52	156.42	144.57	138.42
	724	155.07	162.71	152.73	104.92	104.31	93.43	103.62	92.77	104.94	157.35	145.91	138.03
	724.5	155.52	163.6	153.46	105.06	104.11	93.35	103.91	93.86	105.14	158.09	146.81	137.17
	725	155.65	164.71	153.02	104.91	102.7	93.28	103.21	94.15	104.74	156.89	148.32	136.01
	725.5	156.41	163.34	153.12	104.29	102.02	93.71	102.76	94.05	103.68	157.42	148.92	136.3
	726	155.38	165.25	153.59	104.49	102.15	94.12	101.37	93.86	103.12	156.84	147.81	135.97
	726.5	156.56	164.03	153.88	103.87	101.08	94.44	103.18	92.91	102.94	156.12	146.75	136.02
	727	157.84	164.49	153.06	104.64	101.5	94.41	103.82	92.14	104.15	154.94	144.87	135.41
	727.5	159.01	162.64	153.02	103.43	100.93	94.53	103.8	92.33	105.09	156.57	145.77	134.6
	728	159.09	165.04	153.5	104.68	100.88	95.41	105.13	93.15	105.42	157.71	146.35	134.12
	728.5	159.55	165.16	153.62	104.92	101.07	94.2	104.78	92.34	106.57	157.21	145.28	134.41
	729	159.7	164.69	152.83	104.35	100.8	95.29	104.13	91.57	106.36	157.43	144.87	135.04
	729.5	160.11	164.48	152.37	105.35	100.8	95.58	103.52	92.66	107.46	158.12	142.55	137.08
	730	159.42	164.36	152.61	106	101.3	95.28	102.56	92.31	108.88	157.73	141.29	137.41
	730.5	160.75	164.06	152.66	106.88	101.43	94.35	103.15	92.35	109.07	157.69	141.52	137.54
	731	160.3	164.64	153.1	106.7	101.69	93.71	101.83	93.46	108.76	158.89	142.37	137.5
	731.5	160.99	165.65	154.25	106.44	101	94.61	101.39	93.94	108.94	159.71	143.1	139.6
	732	161.71	165.89	153.74	106.77	101.99	95.06	100.93	94.09	107.69	158.85	142.16	140.68
	732.5	161.6	165.08	153.94	106.27	101.59	94.97	99.93	93.5	108.47	159.62	142.87	141.97
	733	160	165.43	152.31	107.04	101.58	96.63	99.86	93.72	107.16	161.41	143.31	141.48
	733.5	160.3	164.77	154.39	107.13	102.25	96.92	100.22	94.74	107.04	160.2	144.04	140.65
	734	159.3	164.28	156.49	106.56	102.64	95.68	101.11	92.62	106.26	159.54	145.26	139.22
	734.5	160.19	165.55	156.59	106.82	102.98	95.24	103.14	93.21	107.11	159.53	146.51	139.76
	735	160.19	165.46	156.94	106.1	102.29	96.1	103.18	92.65	108.37	161.33	147.29	139.6
	735.5	160.95	165.57	156.53	106.38	101.81	96.57	103.25	92.49	107.59	160.79	148.52	139.22
	736	160.17	165.15	156.54	107.5	102.64	95.36	103.59	92.21	106.88	160.78	149.04	136.58
	736.5	160.48	165.35	157.12	106.94	102.13	95.51	103.73	91.98	107.32	160.56	148.52	135.88
	737	160.55	164.99	156.1	105.94	101.06	95.4	104.12	91.86	106.13	159.72	147.75	134.68
	737.5	161.85	165.41	156.85	104.02	100.75	95.01	103.86	92.23	105.77	159.11	148.15	135.5
	738	161.64	165.1	155.72	104.17	100.33	93.44	104.73	91.07	105.6	159.74	148.22	135.25
	738.5	162.81	164.47	154.13	102.53	100.97	93.43	104.01	92.45	105.78	159.57	149.22	135.27
	739	162.62	165.15	153.03	103.04	100.87	94.22	104.12	91.74	103.39	160.55	148.15	134.63
	739.5	162.25	165.17	152.31	103.29	101.11	93.92	103.47	92.35	102.15	158.69	147.23	133.87
	740	162.27	164.43	152.21	103.59	102.15	93.22	103.41	91.55	102.93	158.44	146.98	135.73
	740.5	163.12	164.29	152.72	101.91	101.58	94.11	103.38	91.05	102.82	158.93	147.04	136.9
	741	161.69	165.08	152.59	102.83	102.31	94.19	104.25	92.06	102.69	159.6	147.64	138
	741.5	161.9	165.33	153.95	103.46	103.87	93.09	104.83	92.65	103.6	158	148.25	138.76
	742	161.2	165.17	154.48	105.12	103.8	91.715	104.4	93.44	104.05	157.48	148.39	138.03
	742.5	160.95	165.6	154.65	103.73	103.98	92.15	104.3	93.99	104.33	157.92	147.46	139.56
	743	159.85	166.22	155.28	103.78	102.79	94.14	104.46	94.87	105.4	158.47	146.07	140.56
	743.5	159.5	165.81	156	103.64	103.54	94.15	103.29	96.41	106.88	156.98	146.91	139.38
	744	159.53	165.64	156.5	103.14	102.46	93.94	104.59	96.29	106.93	157.4	147.33	139.65
	744.5	160.14	165.8	157.06	103.56	101.95	94.9	105.25	94.89	107.24	158.42	147.69	137.41
	745	160.33	166	156.21	103.5	101.65	93.94	104.15	96.49	107.43	159.28	148.14	137.8
	745.5	161.78	165.01	155.66	103.69	102.18	95.67	104.3	95.79	108.16	158.43	148.12	136.17
	746	160.62	165.08	155.75	103.81	102.89	96.37	103.55	95.5	108.45	159.96	147.03	136.1
	746.5	160.64	164.92	156.19	103.25	104.03	97.31	104.07	94.42	108.73	159.8	147.37	135.84
	747	160.39	164.11	156.56	104.86	103.68	97.44	103.49	94	108.24	159.19	147.96	135.42
	747.5	160.52	164.67	156.92	106.51	103.18	97.01	103.42	92.73	107.58	158.62	149.47	134.54
	748	161.28	163.97	159.42	106.07	102.41	96.26	104.14	92.08	108.18	160.04	148.77	135.96
	748.5	161.73	164	160.23	105.63	103.7	95.92	103.57	91.36	108.56	161.42	150.49	137.86
	749	161.13	164.06	160.26	104.42	103.18	95.03	103.63	93.04	109.53	159.9	150.3	138.46
	749.5	160.3	165.09	159.9	105.35	103.7	95.19	103.26	92.49	109.64	158.74	151.54	137.16
	750	159.15	166.06	160.88	105.75	102.71	92.37	102.04	92.72	108.85	159.96	151.63	137.54
	750.5	159.58	164.42	160.03	107	100.82	92.22	101.68	92.63	108.73	158.91	152.91	137.47
	751	160.38	164.46	158.01	107.76	100.78	91.985	101.24	92.49	110.11	159.51	154.9	139.17
	751.5	160.94	166.16	158.15	106.88	102.17	92.22	101.64	92.5	111.12	159.83	156.26	137.88
	752	160.41	167.05	157.1	107.12	102.92	92.02	102.74	93.06	111.2	160.79	155.46	138.72
	752.5	159.62	167.28	155.19	107.53	103.04	92.97	103.07	92.68	110.43	160.24	157.08	139.51
	753	158.64	167.58	154.1	108.02	102.93	92.98	103.35	93.35	110.08	159.32	156.38	136.68
	753.5	157.02	167.85	155.93	109.48	102.76	93.07	103.64	93.95	108.55	161.11	156.71	136.53
	754	157.1	166.86	155.76	109.05	102.7	93.55	105.51	93.88	109.09	160.62	155.49	137.51
	754.5	157.41	167.03	155.72	107.61	102.17	93.88	105.89	94.89	109.57	161.06	156.5	137.25
	755	158.44	168.8	156.34	105.84	103	94.34	105.73	95.19	110.63	162.07	156.35	137.59
	755.5	159.15	170.03	157.59	104.9	101.8	94.38	105.7	96.26	109.87	160.54	154.53	136.4
	756	160.1	169.96	156.8	105.49	101.85	93.42	105.39	96.49	110.12	161	153.46	137.07
	756.5	161.87	169.6	157.77	103.86	101.8	93.63	103.81	96.69	110.26	161.43	153.21	135.67
	757	162.47	170.09	158.51	104.26	102.32	93.11	103.15	97.92	111.37	161.09	152.56	135.97
	757.5	163.23	170.77	160.61	104.37	102.01	93.61	102.42	98.51	110.74	160.41	151.8	138.43
	758	164.54	171.61	159.93	103.35	102.02	93.5	100.5	98.69	111.69	160.77	151.38	138.78
	758.5	164.74	171.38	161.33	103.6	100.94	93.17	99.76	98.61	112.41	161.36	151.37	138.55
	759	165.1	171.3	161.94	104.92	100.76	94.07	99.75	97.54	113.28	159.31	151.07	138.87
	759.5	163.6	170.63	161.73	105.73	101.69	93.74	101.9	97.21	112.8	158.63	151.52	138.03
	760	163.33	168.96	161.5	106.99	102.61	93.57	101.39	96.87	113.66	160.3	152.28	138.52
	760.5	162.54	168.54	161.39	108.33	102.72	93.64	100.76	96.3	112.27	160.39	153.76	138.19
	761	163.03	167.9	160.99	109.31	103.37	93.64	100.56	96.36	111.64	160.68	153.52	139.52
	761.5	163.37	167.32	161.34	108.62	103.3	92.92	101.45	95.54	110.39	161.68	152.64	138.87
	762	162.3	166.37	159.41	109.67	103.32	93.24	101.65	95.33	112.16	161.94	153.19	138.32
	762.5	162.43	165.71	158.69	109.43	103.37	94.64	103.39	94.35	112.22	160.64	153.7	137.63
	763	163.58	166.09	158.54	108.47	104.52	94.93	102.64	93.7	110.64	160.12	152.85	137.8
	763.5	162.37	165.07	158.1	108.19	106.11	94.7	102.3	95.44	110.13	162.7	152.28	138.13
	764	162.75	166.46	159.27	107.82	105.7	94.02	101.35	95.93	109.45	163.75	151.55	139.31
	764.5	162.53	167.22	159.88	107.2	105.85	93.97	102.63	95.01	108.04	162.81	151.96	139.32
	765	161.67	166.29	159.87	106.13	105.58	93.94	102.27	95.35	109.67	163.94	149.16	140.68
	765.5	160.42	166.75	160.46	105.77	105.92	93.54	104.16	94.16	110.18	162.87	149.58	140.27
	766	159.35	167.98	159.73	105.68	104.48	94.9	103.67	93.92	110.51	163.5	150.57	141.02
	766.5	161.31	167.53	159.16	104.18	105.68	94.96	104.4	94.08	111.67	164.65	151.06	141.41
	767	160.89	167.05	158.88	104.38	105.79	94.15	103.37	93.92	109.84	164.98	150.01	142.81
	767.5	160.25	166.98	159.01	105.34	106.22	93.75	104.03	94.6	110.29	165.7	151.79	143.68
	768	161.19	167.44	159.24	105.41	105.33	94.38	104.89	93.1	111.53	164.82	152.63	143.9
	768.5	161.45	167.42	156.35	106.8	104.54	95.2	104.01	92.37	112.02	164.68	151.84	142.8
	769	162.68	167.35	155.92	107.41	105.4	95.75	103.78	94.58	112.48	165.24	151.17	142.9
	769.5	162.65	169.34	156.54	106.52	105.22	96.14	105.41	95.06	111.93	163.5	151.63	143.04
	770	162.31	169.25	155.58	107.15	104.2	97.5	105.67	96.6	111.32	162.85	151.45	144.7
	770.5	162.67	167.44	155.25	107.29	104.88	97.08	105.46	97.79	110.84	161.84	152.21	143.16
	771	161.32	167.54	156.25	108	103.38	96.44	105.67	97.13	108.1	160.09	152.38	141.97
	771.5	161.74	166.29	156.77	109.17	103.81	96.57	105.56	98.25	109.12	160.65	153.05	142.35
	772	161.7	166.62	156.51	109.14	103.63	95.78	105.86	97.99	109.27	160.1	153.15	142.68
	772.5	161.8	167.01	155.97	109.26	104.16	95.77	106.17	97.85	107.74	159.58	153.69	143.04
	773	162.67	165.14	157.87	108.23	104.5	95.49	106.1	97.88	107.52	158.32	155.03	142.92
	773.5	161.65	166.12	157.06	108.55	103.03	94.84	106.01	95.92	107.2	159.31	154.62	144.71
	774	161.42	166	156.74	109.52	102.22	95.35	104.75	95.92	108.05	159.81	155.92	144.47
	774.5	163.23	166.05	158.49	108.94	102.99	93.73	103.92	95.18	108.85	161.22	156.48	143.03
	775	164.48	166.78	158.85	110.01	103.31	93.82	103.08	93.6	109.47	161.08	156.82	144.6
	775.5	165.23	168.05	158.84	111.07	104.39	93.7	102.16	93.39	111.26	161.3	157.29	144.62
	776	165.93	169.25	159.47	109.93	103.33	93.16	103.74	93.27	111.84	160.92	158.26	142.84
	776.5	166.58	170.37	157.45	109.29	102.89	94.42	104.16	94.17	112.52	161.58	159.22	141.98
	777	166.59	170.63	157.27	107.67	102.79	93.62	103.43	93.69	111.99	161.41	157.3	141.87
	777.5	164.91	172.61	156.94	106.97	102.72	94.29	103.82	94.94	111.97	163.73	155.84	141.39
	778	163.97	171.5	157.78	107.24	103.95	94.9	103.85	95.76	111.27	163.88	156.76	140.2
	778.5	165.2	171.16	157.93	107.01	105.18	94.61	105.89	95.71	110.47	163.91	156.89	138.59
	779	163.73	171.52	156.8	106.42	104.68	95.44	106.42	96.1	110	163.76	157.53	139.14
	779.5	162.92	171.12	156.67	105.27	104	95.1	106.89	96.51	110.41	164.51	156.05	138.18
	780	163.14	171.27	156.41	103.59	103.99	95.53	107.68	97.56	109.88	165.46	156.56	140.35
	780.5	162.98	171.78	155.58	104.29	105.9	95.85	106.61	96.89	110.21	164.55	155.92	141.56
	781	162.39	171.08	156.47	105.26	105.94	95.73	105.54	96.66	108.6	164.98	155.25	141.55
	781.5	161.82	170.69	156.38	106.7	106.45	96.69	105.77	98.02	108.98	165.27	156.35	142.51
	782	163.49	169.97	155.8	106.35	107.31	96.55	106.1	97.81	108.52	166.18	158.42	143.98
	782.5	164.38	170.12	156.02	106.26	106.47	96.05	106.9	97.31	110.19	164.31	158.37	143.04
	783	164.82	170.9	155.83	107.38	106.78	95.97	104.69	97.16	110.01	164.28	157.56	143.78
	783.5	165.48	171.72	157.16	107.99	107.39	96.14	102.89	97.15	109.3	163.69	156.84	143.46
	784	165.91	172.22	156.68	108.29	108.46	95.71	102.72	97.98	109.24	163.16	157.09	143.95
	784.5	165.4	173.69	156.63	109.16	108.43	95.5	103.45	97.15	108.71	162.7	157.39	142.2
	785	165.37	172.77	156.72	108.51	107.42	96	103.48	97.53	108.12	163.44	157.32	142.87
	785.5	167	173.01	158.58	108.74	105.78	95.6	103.07	97.82	109.22	162.01	156.24	143.83
	786	168.4	173.49	158.6	108.5	104.66	94.96	102.94	97.49	109.57	161.92	156.74	142.79
	786.5	167.06	173.55	159.4	108.97	103.99	94.24	103.12	96.65	109.8	158.45	157.16	141.3
	787	167.12	173.6	160.15	108.06	103.73	95.35	102.71	97.05	109.17	160.18	156.28	142.26
	787.5	166.67	174	160.42	106.31	102.8	94.11	103.98	96.35	109.2	161.24	156.73	142.77
	788	165.91	172.89	159.88	105.76	102.16	93.64	105.05	96.17	110.45	162.66	157.47	143.03
	788.5	165.55	173.1	161.01	105.25	101.43	93.98	105.8	96.19	110.47	162.67	158.65	144.51
	789	166.28	171.7	162.58	103.83	100.24	94.74	105.37	96.09	111.11	163.71	158.02	144.88
	789.5	165.12	172.35	162.93	105.35	100.54	94.38	105.66	96.92	111.44	166.02	157.55	143.97
	790	163.27	172.17	161.85	105.42	101.69	94.5	106.9	96.4	111.11	167.24	157.69	143.33
	790.5	163.51	172.49	162.02	105.27	101.69	93.77	106.84	96.33	110.3	166.79	156.11	143.72
	791	164.21	172.9	162.58	105.4	102.23	94.77	106.41	96.78	110.9	168.05	154.99	144.66
	791.5	163.09	173	161.87	105.28	102.47	93.89	105.24	96.48	110.67	168.44	155.26	144.95
	792	162.76	172.69	163.23	106.4	101.98	94.82	105.3	96.96	110.98	167.01	156.03	145.15
	792.5	163.11	173.54	162.25	106.93	101.63	94.9	105.05	96.83	110.81	166.45	155.76	145.1
	793	163.6	173.6	161.74	107.53	101.85	95.28	103.23	95.89	109.99	166.67	154.67	142.84
	793.5	163.34	174.19	160.95	108.08	102.66	94.23	103.18	96.2	110.89	166.85	153.29	142.45
	794	164.55	173.78	160.37	106.84	102.17	94.38	102.88	96.38	111.82	164.72	154.03	142.44
	794.5	166.19	174.62	161.24	105.6	102.7	94.23	102.68	96.72	112.59	164.81	153.42	142.35
	795	166.57	175.66	161.34	106.56	103.11	96.01	102.7	97.67	113.68	165.92	155.31	142.96
	795.5	167	174.94	160.11	106.37	101.7	94.94	102.53	96.94	114.3	167.02	154.72	143.73
	796	167.82	175.11	159.96	106.24	102.22	95.36	103.37	96.75	114.16	165.85	155.46	144.21
	796.5	168.06	173.39	157.68	104.56	102.09	95.59	103.97	96.48	113.78	167.26	155.15	144.81
	797	168.43	172.86	159.02	104.22	101.93	95.52	104.02	95.58	114.43	166.32	155.66	144.32
	797.5	168.62	172.56	158.33	104.37	101.61	95.33	106.35	95.72	115.07	166.99	154.74	144.44
	798	167.86	171.85	157.53	105.06	101.68	95.9	105.63	95.75	114.3	166.88	154.87	144.47
	798.5	167.93	172.5	156.79	104.91	101.81	94.07	105.51	94.88	112.03	167.53	154.15	144.69
	799	167.24	171.12	156.11	105.04	101.89	94.71	104.57	95.03	111.4	165.41	154.75	143.9
	799.5	166.51	169.87	156.12	104.36	101.36	93.54	104.62	94.29	110.58	166.34	153.38	142.36
	800	166.63	169.81	157.45	105.47	102.61	93.96	104.93	94.43	109.13	167.24	155.23	142.46
	800.5	167.28	168.7	157.76	104.85	101.64	94.93	105.18	94.42	109.66	167.97	153.74	142.53
	801	167.53	169.8	158.99	106.9	102.61	95.76	104.91	95.31	109.22	167.25	153.78	141.6
	801.5	167.72	170.89	158.49	106.96	104.26	94.87	105.68	96.39	109.34	168.6	152.27	142.08
	802	166.88	171	159.51	107.11	105.08	95.69	105.27	95.91	109.99	167.78	153.12	142.51
	802.5	167.51	171.3	161.45	105.71	104.74	95.22	105.27	96.37	109.61	167.9	154.39	144.19
	803	167.17	171	163.77	105.68	104.96	97.35	105.64	96.92	111.95	168.12	155.63	143.58
	803.5	167.34	171	164.72	106.23	104.79	96.77	107.3	96.8	112.74	169.93	156.33	144.75
	804	167.44	171.17	165.23	106.24	105.59	96.87	106.51	96.67	113.39	168.12	157.28	144.93
	804.5	167.16	170.76	165.43	105.35	105.11	97.3	106.52	96.87	115.22	165.77	156.88	144
	805	165.84	172.89	166.6	106.67	106.9	96.69	105.88	98.21	115.47	166.34	160.1	142.98
	805.5	165.89	173.51	166.92	106.23	106.71	96.27	106.23	97.68	116.05	166.73	160.21	143.59
	806	166.14	172.54	167.37	105.67	106.3	97.83	105.01	97.73	115.47	167.76	160.88	143.83
	806.5	167.7	173.44	166.53	105.03	106.68	97.19	104.41	99.32	115.11	167.44	160.14	144.03
	807	167.03	173.95	165.38	106.62	106.2	98.28	105.49	98.98	116.58	166.86	159.72	144.12
	807.5	166.28	172.15	164.13	106.26	105.68	97.17	105.76	99.05	115.99	166.47	159.12	144.16
	808	166.36	172.59	163.65	106.28	104.48	96.78	105.31	98.58	116	167.1	160.12	144
	808.5	165.77	171.01	164.98	106.14	104.83	96.3	105.78	97.6	116.15	168.64	159.33	143.4
	809	166.7	172.39	164.61	106.81	105.33	95.57	106.3	97.71	115.22	169.34	158.06	143.73
	809.5	168.87	170.13	163.88	106.1	103.75	95.56	105.71	96.31	114.01	168.55	154.96	142.5
	810	167.85	169.66	163.1	105	103.83	95.94	104.75	96.21	115.2	169.2	153.86	142.1
	810.5	166.55	170.78	163.84	105.1	103.92	94.81	105.83	95.22	115.22	168.59	154.69	142.6
	811	164.24	170.28	166.08	105.33	102.95	94.9	105.97	94.74	114.98	170.05	155.21	143.1
	811.5	164.67	170.51	165.81	104.7	103.92	93.8	105.56	95.15	114.1	169.67	154.87	140.97
	812	164.92	173.74	167.08	105.86	103.7	95.77	105.46	93.76	113.4	170.45	155.01	141.85
	812.5	164.29	173.15	167.43	106.5	105.29	96.16	106.07	94.86	113.69	171.13	152.76	141.15
	813	165.76	174.18	167.23	106.4	104.68	96.92	106.62	95.44	112.94	170.42	152.46	142.95
	813.5	163.99	173.04	166.67	106.02	104.28	98	105.79	95.92	113.89	172.18	153.17	143.57
	814	162.48	175.04	167.13	107.65	104.3	97.4	107.34	96.51	114.25	172.03	154.6	146.01
	814.5	163.52	175.3	169.28	108.33	104.53	96.52	107.34	96.84	113.36	171.94	155.23	146.27
	815	164.19	173.76	167.12	109.37	103.94	97.17	107.47	98.24	113.53	171.47	154.14	144.88
	815.5	164.47	174.7	165.03	109.25	104	97.21	108.35	98.86	113.73	172.53	153.74	143.77
	816	164.12	172.32	165.78	109.37	103.06	97.23	108.54	98.34	114.26	173.91	153.49	143.78
	816.5	165.39	171.56	165.52	109.06	103.87	96.6	107.39	99.32	115.64	172.86	152.96	143.6
	817	165.7	171.84	166.57	108.6	103.25	97.08	106.68	98.73	113.86	172.9	154.43	143.72
	817.5	164.2	170.83	165.14	108.49	103.61	96.69	106.74	99.03	115.69	171.69	155.35	144.17
	818	165.62	171.58	165.72	109.43	103.48	95.82	107.07	98.75	113.72	169.19	154.3	143.38
	818.5	165.27	170.75	166.4	108.68	104.74	96.24	106.72	99.25	114.6	169.87	153.24	142.52
	819	165.67	171.24	164.11	108.16	104.41	96.59	108.06	99.93	115.45	169.99	152.84	142.62
	819.5	166.22	172.77	164.64	108.92	104.55	96.05	107.29	99.81	114.62	170.7	153.4	143.35
	820	165.64	172.7	165.55	109.18	104.52	95.32	106.93	99.04	114.07	169.85	153.47	144.53
	820.5	166.12	175.21	165.17	109.06	104.95	95.47	106.01	98.82	113.82	169.25	153.96	145.57
	821	164.02	175.61	164.81	109.09	104.41	95.04	107.28	98.31	113.66	169.01	154.88	145.8
	821.5	163.6	177.04	162.46	107.5	104.16	95.23	107.93	98.6	115.07	167.9	156.13	145.83
	822	164.12	179.31	163.33	107.07	103.71	95.99	107.99	98.57	114.08	169.52	156.13	144.95
	822.5	164.45	179.42	164.12	106.21	103.99	96.25	108.25	98.37	115.13	171.27	155.92	145.2
	823	163.94	178.8	162.31	104.51	102.49	96.1	108.79	98.38	115.21	171.34	154.63	145.98
	823.5	162.93	179.54	162.58	104.46	102.7	95.96	108.92	97.73	114.8	170.38	155.8	145.86
	824	162.2	178.96	163.59	103.82	102.06	96.45	109.73	98.31	116.66	169.63	155.15	145.92
	824.5	164.61	178.43	163.74	103.6	103.26	96.49	109.85	98.6	117.74	168.93	155.53	145.48
	825	163.77	177.63	164.39	105.12	103.83	97.39	110.72	99.82	117.98	168.06	155.56	146.48
	825.5	166.28	177.4	164.38	105.35	105.34	96.86	110.98	99.74	117.46	167.23	154.58	145.57
	826	165.64	176.03	164.98	105.9	105.43	97.02	109.65	100.27	117.55	168.6	152.05	146.49
	826.5	165.93	176.43	164.63	106.66	106.4	96.79	109.53	100.5	117.95	167.77	151.41	145.26
	827	165.99	175.58	164.26	106.31	106.1	96.96	109.2	100.12	118.7	165.63	153.24	145.66
	827.5	166.81	177.58	164.84	107	107.38	96.25	108.98	99.97	118.46	164.81	154.58	145.71
	828	167.78	176.75	165.08	107.06	107.26	95.56	107.82	100.1	118.39	165.45	153.42	145.94
	828.5	167.25	176.72	164.91	106.77	107.24	94.98	107.93	99.22	118.15	165.29	154.5	146.06
	829	165.81	177.1	163.73	106.73	106.16	96.44	107.41	99.04	117.25	166.24	156.51	145.98
	829.5	166.68	175.73	164.21	104.76	105.11	96.75	107.52	98.47	116.92	167.45	156.9	145.2
	830	165.42	176.01	163	104.85	104.78	97.59	108.15	98.37	119.01	168.57	157.13	147.04
	830.5	167.55	176.34	164.49	105.89	105.69	97.75	108.79	97.68	118.94	167.91	157.8	147.78
	831	166	176.39	164.26	105.98	104.88	97.86	109.19	97.51	118.81	168.72	157.12	149.84
	831.5	165.64	176.87	163.61	106.01	105.83	98.03	109.23	99.67	118.12	170.21	156.53	149.95
	832	166.87	175.63	164.55	106.41	104.73	98.19	109.13	99.82	118.36	170.68	157.61	149.54
	832.5	167.08	175.7	164.22	107.03	106.27	98.8	109.84	100.21	117.9	169.28	157.26	149.93
	833	168.95	175.31	164.82	105.46	107.08	99.15	110.2	99.69	116.3	170.12	156.96	150.03
	833.5	171.77	175.4	164.56	105.56	107.59	98.38	111.51	100.29	118.28	168.94	154.62	150.19
	834	172.07	177.04	164.89	105.14	109.63	96.56	111.12	99.75	118.22	168.51	154.14	149.99
	834.5	172.92	178.23	165.79	105.04	107.54	95.77	111.09	100.83	116.24	168.58	154.54	149.44
	835	172.81	178.23	164.36	104.94	106.57	94.64	111.51	99.41	116.98	168.37	152.95	148.25
	835.5	173.98	177.39	164.02	105.58	106.71	93.74	111.62	99.46	117.51	167.42	153.76	147.75
	836	173.1	180.15	164.29	105.64	105.56	93.88	111.27	98.39	117.65	167.74	153.74	148.58
	836.5	171.85	181.99	163.68	104.98	106.38	94.69	111.52	97.42	117.41	168.01	152.07	148.75
	837	170.39	182.53	165.12	105.59	104.71	94.41	111.33	97.69	117.78	170.22	152.49	149.36
	837.5	170.18	183.53	164.33	108.22	104.64	94.56	110.1	97.98	118.42	169.29	152.06	149.51
	838	168.01	184.78	165.92	109.04	103.64	93.81	109.07	96.95	117.64	168.18	152.6	150.29
	838.5	168.66	183.85	165.95	110.98	102.53	94.87	109.07	97.1	116.77	167.52	151.48	150.61
	839	167.69	183.27	166.96	110.77	102.73	94.2	108.23	96.5	115.82	167.91	150.74	150.26
	839.5	166.76	184.11	167.66	111.46	102.94	94.82	108.04	98.33	116.02	168.36	152.16	151.47
	840	167.63	183.19	168.71	111	102.21	94.96	107.52	98.17	113.72	169.24	152.37	151.25
	840.5	169.55	180.57	169.41	111.35	102.65	94.87	106.87	97.61	114.48	168.74	151.42	149.73
	841	170.6	178.95	170.57	112.19	101.8	94.04	106.52	98.74	115.07	169.36	151.97	149.46
	841.5	171.33	179.11	168.97	111.05	102.16	95.14	105.26	97.93	114.29	169.05	151.58	148.71
	842	170.17	178.82	169.96	109.61	101.33	94.73	106.15	98.83	113.97	170.11	151.81	149.97
	842.5	170.14	176.78	169.61	109.78	102.07	95.6	105.2	100.25	114.41	172.06	152.47	148.52
	843	168.55	177.62	168.22	108.75	103.27	94.95	104.47	101.44	114.45	173.06	153.38	148.61
	843.5	169.55	176.63	167.88	107.77	103.62	95.37	104.97	101.74	116.15	173.54	154.54	148.44
	844	169.2	175.99	167.78	107.75	103.33	95.1	105.51	101.86	115.44	173.2	153.6	147.52
	844.5	167.5	177.69	167.54	108.48	104.1	94.56	105.46	101.7	117.16	173.69	152.78	147.31
	845	166.64	177.47	166.33	107.81	103.1	94.19	106.86	101.86	115.81	174.77	152.92	148.71
	845.5	165.51	177.3	165.06	108.58	104.17	94.52	107.09	101.38	115.83	172.96	152.41	150.06
	846	166.87	175.8	166.01	108.53	102.92	94.55	108.24	102.22	116.22	172.05	152.46	149.15
	846.5	167.63	174.1	164.94	110.85	103.67	95.01	108.63	101.49	117.69	171.65	152.83	147.16
	847	168.69	174.58	165.5	111.1	104.09	94.6	109.49	99.99	116.41	171.91	151.02	147.26
	847.5	170.35	175.39	165.96	112.23	103.15	95	110.12	98.38	118.01	171.98	150.76	146.45
	848	169.89	174.84	165.66	114.02	103.66	95.04	109.81	99.09	116.94	171.96	150.52	146.93
	848.5	170.24	175.24	165.18	113.14	104.75	94.69	109.3	98.48	117.65	173.4	151.38	145.69
	849	171.42	174.58	166.13	112.04	104.59	95.06	109.7	99.01	117.52	172.94	152.58	145.65
	849.5	171.52	176.4	168.98	112.91	105.42	94.87	110.15	99.47	118.88	172.74	154.29	144.63
	850	172.55	175.81	170.38	112.13	104.65	95.09	110.66	100.56	119.36	173.09	155.54	143.52
	850.5	171.23	175.68	169.88	113.66	105.72	94.3	109.17	99.7	119.09	174.03	155.03	144.6
	851	172.27	177.76	171.72	112.6	105.36	93.79	108.6	100.26	119.48	174.05	154.3	145.2
	851.5	170.95	178.73	172.44	111.75	106.13	94.48	109.61	100.06	119.93	174.26	155.2	145.92
	852	169.55	178.39	173.19	110.81	106.15	93.57	109.71	100.46	119.09	174.74	155.5	147.38
	852.5	170.29	178.97	172.14	110.02	105.89	94.28	110.36	98.97	120.74	175.27	154.66	147.22
	853	170.78	179.51	172.09	110.29	106.18	94.69	110.36	99.57	119.21	173.44	154.27	148.81
	853.5	170.91	180.18	171.85	111.26	105.62	94.67	110.23	99.9	119.54	173.59	154.66	149.32
	854	170.07	179.36	169.55	110.95	106.24	95.62	109.22	99.68	118.55	174.55	153.89	150.34
	854.5	169.67	181.92	169.4	109.76	106.87	95.91	108.89	98.76	117.69	175.69	153.09	149.17
	855	170.31	182.85	169.4	108.35	105.88	97.11	110.21	98.25	118.75	175.77	153.37	148.66
	855.5	168.52	182.27	169.51	107.65	106.37	98.43	109.72	98.26	116.46	176.5	152.91	148.35
	856	169.46	181.59	168.31	107.59	105.25	97.99	108.89	100.34	117.17	176.65	154.33	148.39
	856.5	170.13	180.56	167.53	107.83	104.26	99.28	110.07	100.17	117.51	176.59	154.15	147.13
	857	169.13	181.62	167.65	107.39	105.88	99.22	108.42	101.41	115.7	175.27	155.4	146.91
	857.5	169.19	181.43	168.42	107.66	104.71	99.22	109.25	102.14	116.34	176.66	156.02	145.18
	858	170.04	181.33	168.49	106.7	105.22	100.16	108.71	102.55	115.83	176.65	155.46	144.55
	858.5	171.33	181.4	168.38	106.35	105.52	100.11	109.57	101.6	115.32	175.42	155.18	143.73
	859	171.27	180.68	168.56	106.82	106.11	100.31	109.6	100.45	115.31	175.74	155.29	144.42
	859.5	171.09	180.86	170.23	108.78	107.57	98.97	109.51	101.31	114.12	176.24	156.2	144.38
	860	172.03	180.05	168.75	109.41	106.24	98.16	109.02	100.95	116.73	175.53	157.51	146.12
	860.5	171.2	180.38	169.47	109.13	105.77	97.39	109.35	100.44	116.39	175.17	155.97	145.95
	861	171.47	180.7	169.92	108.3	106.27	97.25	108.86	100.34	115.78	175.73	156.84	146.99
	861.5	171.53	180.51	170.34	108.89	105.05	97.5	109.33	100.68	117.2	176.52	156.69	147.18
	862	172.17	180.34	171.47	108.72	105.25	97.54	109.61	99.43	116.32	176.06	154.88	149.06
	862.5	172.42	180.49	170.28	108.19	105.49	97.07	109.54	97.95	116.61	176.39	154.37	148.75
	863	172.19	182.67	170.53	108.63	104.18	96	109.33	98.28	117.08	175.52	153.79	149.31
	863.5	173.55	182.43	170.39	109.34	102.3	95.86	108.88	99.1	116.71	175.58	154.1	149.34
	864	174.62	182.8	170.42	106.81	101.45	96.04	108.46	98.81	117.63	174.41	154.06	149.65
	864.5	174.72	183.72	171.15	106.22	102.52	95.53	109.51	98.43	116.81	174.07	153.65	147.96
	865	174.26	183.38	171.25	105.4	102.72	96.57	108.44	97.74	115.91	173.44	153.58	147.67
	865.5	174.75	184	170.74	105.75	102.63	95.66	108.61	98.78	115.8	172.61	152.27	147.85
	866	175.28	183.21	170.75	105.6	102.05	94.86	109.03	97.16	114.56	171.91	151.28	148.11
	866.5	174.62	183.84	169.18	105	101.81	94.28	108.72	96.34	116.04	172.13	152.27	148.37
	867	172.81	182.24	170.42	106.36	100.89	93.54	109.47	97.59	116.77	173.93	153.9	148.57
	867.5	172.68	180.07	170.94	105.49	102.32	94.66	109.44	97.73	117.68	176.33	155.26	148
	868	172.43	179.68	170.44	105.46	103.58	93.17	109.39	97.52	117.71	176.98	154.38	148.39
	868.5	171.61	180.28	169.46	106.47	103.48	94.11	109.61	97.99	119.58	178.31	154.64	147.44
	869	171.71	180.56	168.92	106.43	103.31	94.33	109.26	98.61	118.15	178.75	154.86	148.09
	869.5	171.43	181.8	168.71	107.33	104.16	94.36	109.97	98.92	118.44	178.91	156.16	148.24
	870	171.23	182.35	169.27	107.79	104.24	94.6	108.93	98.3	119.12	179.31	156.29	148.33
	870.5	170.45	181.88	170.61	106.79	105.97	94.23	108.6	98.59	121.32	180.85	156.72	148.1
	871	169.96	180.18	171.84	107.55	106.46	95.31	107.17	98.84	120.65	181.63	157.86	146.86
	871.5	170.19	182.48	171.32	106.34	107.45	95.91	107.02	98.05	119.51	178.11	155.9	146.36
	872	170.01	182.02	171.41	107.03	106.65	95.16	107.02	98.08	117.79	176.76	154.67	147.27
	872.5	168.63	182.9	170.97	106.76	107.09	96.77	108.26	97.75	118.87	175.34	155.51	147.72
	873	168.51	182.55	171.08	106.1	107.97	94.99	109.01	98.16	116.52	173.98	156.35	149.52
	873.5	169.45	182.88	171.9	106.32	107.43	94.68	108.45	98.05	117.95	173.73	155.76	149.99
	874	172.04	181.47	170.83	106.33	107.64	93.8	108.37	98.03	117.86	174.65	155.58	149.79
	874.5	171.69	180.7	170.84	106.94	108.35	93.93	108.36	98.72	117.26	174.49	156.26	148.26
	875	174	181.18	170.54	107.34	106.75	94.68	108.16	100	115.85	172.6	155.58	146.99
	875.5	174.04	182.66	168.97	106.28	107.56	94.69	109.12	100.65	116.03	171.18	154.84	148.28
	876	174.65	182.34	169.55	106.41	107.37	94.42	109.4	101.6	116.89	174.66	156.61	149.5
	876.5	175.65	182.27	168.78	106.28	107.79	94.73	110.78	101.19	117.18	176.22	155.2	148.97
	877	176.66	179.99	169.08	106.56	107.95	94.04	110.05	102.52	116.2	175.5	155.37	148.59
	877.5	175.79	181.33	169.48	108	107.04	95.6	109.73	101.38	117.65	176.97	154.01	147.72
	878	173.44	180.24	169.21	107.64	107.57	96.03	110.8	102.03	117.73	178.13	153.53	145.93
	878.5	172.89	180.9	171.24	108.96	106.72	96.71	111	101.89	117.47	177.14	153.79	147.53
	879	173.3	181.11	171.35	108.61	105.81	97.38	111.37	101.92	117.19	177.84	153.95	150.03
	879.5	171.58	181.72	170.34	108.87	106.51	96.83	111.43	101.8	117.59	179.64	154.45	151.24
	880	171.98	180.38	170.9	110.41	106.34	96.79	112.36	102.21	118.11	180.71	154.71	150.04
	880.5	171.16	178.7	170.7	110.35	106.02	97.1	112.3	102.46	118.11	178.96	154.45	150.04
	881	169.8	179.59	171.02	110.52	105.72	97.25	111.02	103.1	118.82	178.01	156.08	150.1
	881.5	169.71	182.05	171.81	110.22	105.6	97.48	110.87	102.03	118.76	180.15	155.88	149.77
	882	170.57	180.99	171.79	110.15	105.18	95.92	111.07	102.65	117.55	178.91	156.16	149.57
	882.5	171.45	182.19	171.29	109.53	104.67	96.03	110.85	101.68	116.8	179.11	157.71	151.26
	883	171.65	182.14	168.9	109.34	104.39	95.51	110.96	102.1	117.38	179.2	156.48	149.13
	883.5	172.34	182.33	168.86	109.27	104.88	95.37	111.91	101.38	118.01	179.87	155.54	147.89
	884	173.06	182.41	169.05	109.98	104.73	96.08	112.51	101.05	117.39	180.08	156.75	148.63
	884.5	171.88	183.01	170.21	109.36	103.43	95.25	112.37	100.56	117.55	180.64	156.45	148.32
	885	172.85	184.19	170.87	110.19	103.39	95.22	112.45	99.49	117.22	181.37	156.09	148.04
	885.5	172.45	184.84	171.78	109.73	103.93	95.01	111.97	100.39	118.81	180.54	157.15	147.54
	886	172.57	183.67	171.19	109.87	102.94	95.33	110.88	101.61	119.72	181.29	158.07	148.48
	886.5	172.67	183.14	171.14	109.32	104.14	96.52	110.05	101.51	120.15	180.44	158.62	148.01
	887	171.72	183.49	172.13	111.12	104.95	96.86	110.29	100.95	120.12	180.63	158.08	145.84
	887.5	171.47	184.33	172.36	110.46	105.6	97.21	109.89	100.38	120.64	180.82	158.22	147.44
	888	170.91	184.39	171.57	110.65	105.58	97.69	109.07	99.66	120.73	180.71	159.61	148.31
	888.5	169.59	184.76	172.47	109.64	106.43	98.13	108.24	100.22	120.51	179.98	160.55	146.57
	889	169.95	187.25	170.5	109.13	108.09	99.19	108.58	101.28	121.38	179.82	162.51	147.52
	889.5	168.89	187.62	170.28	109.44	108.22	98.67	109.14	100.91	120.77	179.42	163.35	149.65
	890	169.84	187.06	169.39	110.42	108.26	98.1	109.26	99.41	120.11	180.8	163.98	149.52
	890.5	169.39	188.18	169.19	110.59	107.96	97.58	110.53	98.92	119.57	179.93	164.78	148.31
	891	169.35	188.5	169.21	110.33	107.81	97.61	111.17	99.16	119.67	181.36	165.21	149.77
	891.5	171.38	188.42	168.74	109.72	107.76	96.67	110.6	100.35	120.81	180.39	167.22	151.43
	892	171.01	187.66	169.42	108.46	106.66	96.99	110.99	99.91	120.69	179.07	169.44	151.37
	892.5	170.49	188.24	170.13	107.11	106.09	96	111.91	100.03	120.29	179.23	169.52	149.7
	893	171.15	187.97	169.82	106.93	105.63	94.99	113.31	98.89	120.46	179.26	167.88	151.86
	893.5	172.13	185.67	169.8	108.29	103.87	93.82	112.39	98.18	119.06	179.74	166.74	151.13
	894	172.19	186.5	168.86	106.66	105.03	95.18	111.23	98.23	120.33	179.56	166.59	148.62
	894.5	172.48	186.1	169.99	106.72	104.59	95.78	111.83	98.84	119.58	178.61	167.58	149.21
	895	173.32	185.02	170.87	106.55	105.26	96.4	111.12	98.98	119.75	177.79	166.54	150.67
	895.5	173.53	185.25	170.88	106.28	105.08	96.61	112.12	98.63	119	178.22	165.06	149.74
	896	172.67	186.36	170.68	106.6	104.89	97.8	112.77	99.02	118.89	177.88	162.78	150.75
	896.5	172.13	187.47	171.12	108.29	105.84	97.56	112.19	100.42	119.07	180.04	161.92	150.32
	897	172.24	187.76	170.59	108.76	105.82	98.13	112.36	100.39	119.7	179.33	162.33	151.01
	897.5	172.2	188.89	169.63	109.93	105.86	99.08	111.55	101.02	120.33	179.45	161.96	149.9
	898	172.01	190.78	169.45	108.45	107.03	98.66	111.81	101.71	120.26	177.79	161.94	150.61
	898.5	173.36	189.96	169.8	108.89	106.32	97.44	111.8	102.46	119.3	176.57	160.52	150.6
	899	173.31	190.99	168.74	108.12	106.85	98.37	112.31	102.69	117.9	178.62	158	150.03
	899.5	172.88	191.76	168.97	107.69	106.74	97.1	113.95	102.64	118.5	179.42	157.92	149.58
	900	172.42	191.51	168.35	108.09	107.12	96.52	111.82	104	119.29	178.84	157.48	150.58
	900.5	171.67	190.35	169.2	107.33	107.68	95.24	112.37	102.99	119.39	179.54	159.07	150.78
	901	171.98	189.17	170.04	107.96	107.66	95.87	112.03	102.84	119.76	179.23	159.52	150.35
	901.5	173.12	188.36	171.38	109.07	108.24	96.41	111.39	103.82	121.03	178	157.26	149.06
	902	173.86	187.82	172.77	109.22	108.57	94.86	112.07	104.1	119.7	178.02	157.68	149.09
	902.5	174.45	187.39	173.85	109.16	108.15	95.77	112.23	103.4	120.36	178.78	158.27	148
	903	173.84	187.26	173.24	110.94	107.86	96.16	112.14	103.88	120.06	179.49	159.81	148.67
	903.5	173.83	186.27	174.67	111.44	107.34	94.58	110.93	104.93	122.14	177.77	161.42	150.21
	904	173.49	187.6	173.67	111.68	108.41	95.6	109.55	104.92	122.06	176.89	161.76	150.07
	904.5	173.87	188.73	174.68	111.27	109.36	95.74	110.13	103.91	121.6	178.02	164.43	149.79
	905	174.49	189.46	174.95	111.38	108.97	96.53	109.09	103.52	121.24	178.55	163.85	149.81
	905.5	174.69	188.63	173.85	110.08	108.82	95.5	110	102.51	120.9	178.96	164.45	150.47
	906	173.86	189	172.61	109.67	109.1	95.17	109.43	102.95	119.52	180.6	166.3	151.34
	906.5	174	187.7	172.24	109.66	108.18	96.16	108.11	102.8	120	181.84	166.41	152.48
	907	172.93	187.47	173.58	110.26	109.07	96.64	107.71	103.17	119.64	181.19	165.45	153.12
	907.5	172.7	185.89	174.24	109.14	108.94	95.81	108.19	102.1	119.93	182.67	165.4	153.05
	908	172.34	185.23	172.72	108.53	109.24	96.8	108.95	101.23	119.29	184.84	166.63	151.89
	908.5	172.74	184.28	171.81	107.93	107.87	97.64	109.26	100.77	118.44	184.97	166.43	152.58
	909	172.73	183.35	171.35	108.55	106.68	97.75	109.55	100.41	118.83	183.54	165.9	151.64
	909.5	171.61	181.77	171.07	108.91	106.83	97.76	110.08	101.24	118.25	184.26	166.25	150.92
	910	172.64	183.29	172.05	109.54	107.8	97.95	109.04	101.23	118.3	183.42	165.24	151.62
	910.5	172.56	182.82	173.41	109.53	107.24	97.63	109.55	100.24	118.82	182.66	165.26	155.43
	911	171.76	183.96	172.5	109.05	107.18	97.4	110.62	100.02	119.42	182.51	166.62	155.48
	911.5	172.39	182.5	171.12	109.2	105.94	97.1	109.53	100.05	119.38	182.56	167.15	155.67
	912	172.77	184.18	172.07	108.92	105.84	98.18	109.44	100.46	120.96	181.35	167.66	155.46
	912.5	172.18	186.6	173.88	109.74	105.9	98.32	109.28	100.72	121.12	179.63	165.53	155.07
	913	172.07	186	173.66	110.6	105.87	96.84	108.87	100.89	120.87	180.14	164.44	153.82
	913.5	172.26	185.75	172.28	110.24	105.11	96.61	109.56	101.65	120.94	180.93	163.25	154.37
	914	174.3	186.61	171.81	109.37	104.12	96.54	109.64	101.22	119.76	179.45	163.69	153.38
	914.5	173.76	187.24	171.82	109.55	103.35	96.58	111.64	101.89	119.82	180.6	162.64	151.79
	915	172.58	187.42	171.28	109.37	103.85	96.76	110.84	102.92	118.56	181.34	163.35	148.73
	915.5	172.87	187.66	171.34	109.94	104.22	96.94	111.31	102.7	119	181.6	163.02	147.97
	916	172.33	188.95	172.34	110.2	104.83	97.35	112.91	101.26	118.91	182.86	162.96	148.35
	916.5	172.68	189.15	171.39	111.39	105.73	97.6	112.82	101.29	117.57	183.73	162.5	149.53
	917	172.45	188.65	170.4	110.97	104.63	97.71	112.44	100.68	118.29	183.65	163.07	150.01
	917.5	171.71	190.27	170.05	111.47	105.99	97.97	112.63	101.34	119.77	182.93	164.34	150.23
	918	170.9	191.21	172.13	112.3	107.37	97.43	112.56	100.77	119.01	182.16	164.62	149.73
	918.5	169.39	191.32	171.99	112.52	108.26	97.96	113.22	101.19	120.08	183.29	164.24	149.72
	919	169.17	190.34	171.07	112.26	107.82	98.04	112.52	100.31	119.63	182.24	165.26	150.55
	919.5	169.92	190.72	169.79	111.8	108.57	98.02	112.22	99.13	120.95	182.98	165.26	150.4
	920	170.48	190.86	170.57	111.43	107.69	98.63	111.37	99.76	121.23	183.27	164.91	149.73
	920.5	171.33	190.65	169.31	110.73	107.5	98.52	110.66	100.84	122.37	182.02	165.67	150.62
	921	171.24	190.79	170.09	110.28	106.72	98.39	111.65	101.15	123.64	180.86	165.63	149.75
	921.5	172.59	190.81	168.3	110.66	107.07	97.44	111.58	101.93	124.13	181.01	164.98	150.96
	922	173.79	189.86	169.69	111.27	105.7	97.9	112.07	101.54	125.09	182.8	166.51	152.43
	922.5	175.84	189.93	167.74	110.68	104.9	97.94	111.69	103.23	125.9	184.46	167.56	154.32
	923	176.26	189.87	166.67	110.82	104.34	97.11	111.25	103.55	126.43	183.56	167.94	157.15
	923.5	176.44	191.28	167.5	110.25	105.23	97.06	111.06	104.38	126.83	184.56	168.08	158.4
	924	178.21	191.14	167.59	111.33	104.5	97.24	111.84	105.3	127.22	185.02	167.03	158.26
	924.5	178.05	190.57	168.03	111.33	105.84	97.02	112.47	104.94	125.78	183.89	167.19	159.26
	925	178.39	191.13	168.47	111.63	105.63	97.19	112.33	104.5	124.68	185.43	166.09	158.07
	925.5	177.67	191.07	167.62	110.83	105.74	96.69	111.06	104.45	124.42	186.45	165.93	158.32
	926	177.1	188.78	168.03	110.31	105.33	97.17	111.35	103.73	125.31	187.73	166.72	158.11
	926.5	176.19	188.54	167.29	108.45	106.31	96.89	111.14	103.35	124.8	188.24	164.42	156.86
	927	173.8	188.57	168.86	109.18	105.95	97.52	111.39	102.68	123.81	187.7	162.79	155.28
	927.5	173.82	188.27	169.67	110.3	105.74	98.75	111.19	102.63	123.44	187.4	162.19	153.73
	928	173.62	186.18	168.82	109.8	105.04	97.8	109.71	101.11	123.52	188.43	163.62	152.84
	928.5	173.1	186.9	169.1	109.77	104.29	97.2	108.98	101.31	122.67	188.44	163.83	153.15
	929	177.54	187.89	167.72	109.8	103.92	96	108.2	99.77	123.69	189.03	165.19	154.14
	929.5	176.26	187.7	167.74	108.48	104.79	95.92	108.82	99.23	124.4	189.49	166.27	154.11
	930	176.9	188.2	169.19	108.32	104.82	95.91	110.88	98.9	124.15	189	165.88	154.68
	930.5	178.52	191.11	172.06	109.29	106.43	94.71	110.97	100.02	123.15	188.6	165.87	154.76
	931	181	194.36	178.33	110.41	107.1	94.58	112.16	101.72	124.36	188.78	166.16	157.43
	931.5	186.21	198.44	186.52	109.88	108.32	95.2	113.28	102.71	126.76	188.05	167.16	160.91
	932	192.73	203.61	198.91	108.86	111.39	95.86	114.86	106.96	129.46	190.92	167.13	165.46
	932.5	199.33	211.52	213.64	108.92	117.44	99.05	120.76	114.6	131.41	191.14	165.68	171.95
	933	206.35	219.48	232	106.92	125.52	102.2	126.89	119.88	132.68	190.89	166.38	180.49
	933.5	211.77	226.65	254.47	107.5	132.97	107.24	134.81	129.99	134.99	194.51	165.05	188.83
	934	223.14	235.94	275.66	108.7	141.99	111.91	143.08	140.02	136.74	197.7	165.19	200.62
	934.5	232.01	246.18	297.58	109.36	154.63	119.84	153.17	149.56	139.11	204.46	166.28	211.41
	935	240.08	255.4	321.18	109.06	166.06	130.98	165.32	162.15	140.39	211.1	165.82	223.17
	935.5	248.43	263.94	342.74	111.02	180.03	142.75	178.15	174.89	140.77	215.7	165.85	232.74
	936	254.88	270.1	360.57	111.4	192.54	153.62	191.65	186.62	142.35	224.63	166.04	243.61
	936.5	260.23	278.33	379.26	114.58	203.68	164.97	203.85	197.05	141.78	231.36	167.41	254.54
	937	263.25	282.63	395.19	119.19	212.16	177.32	216.67	206	142.01	237.12	166.95	262.18
	937.5	266.1	288.26	409.57	126.84	219.21	187.48	229.47	216.47	145.47	242.92	167.58	267.31
	938	267.79	292.28	419.75	133.75	222.41	195.81	239.75	223.26	146.56	249.16	167.84	272.87
	938.5	268.39	297.22	426.86	140.83	224.3	204.96	249.43	229.85	148.57	255.34	167.51	278.91
	939	270.49	298.92	434.15	148.23	223.13	213.47	255.04	235.68	149.54	259.64	167.34	285.07
	939.5	274.06	301.03	440.71	156.99	222.01	218.27	260.38	238.47	152.8	264.22	167.51	290.15
	940	276.29	302	444.44	165.27	218.77	222.29	265.49	242.12	156.28	270.63	168.7	296.13
	940.5	279.79	302.23	447.82	175.41	217.71	226.18	269.51	244.52	158.17	273.2	169.25	300.01
	941	282.67	300.9	448.93	182.45	219.48	229.62	275.75	246.42	162.18	274.83	169.43	302.87
	941.5	288.23	302.1	449.95	189.23	221.48	231.38	280.46	250.08	166.44	278.86	169.94	307.83
	942	293.54	301.71	450.05	195.49	225.46	235.99	283.41	250.72	167.94	283.13	168.65	314.63
	942.5	299.33	302.8	448.1	201.58	232.47	240.14	286.94	253.09	170.62	283.73	168.48	317.99
	943	306	302.44	450.11	206.29	239.76	242.57	290.52	256.18	173.63	284.42	169.77	320.22
	943.5	313.32	301.28	451.28	210.87	246.99	242.65	296.13	259.39	176.95	286.39	169.91	320.97
	944	318.89	301.39	450.72	214.83	254.4	246.45	300.4	263.46	177.95	287.18	170.73	323.39
	944.5	324.88	301.03	451.72	218.23	262.44	248.61	302.65	265.41	180.12	287.96	171.6	327.31
	945	330	302.58	456.35	221.24	268.6	254.23	306.68	267.6	182.83	289.94	174.03	328.72
	945.5	333.8	302.72	455.99	225.88	273.59	256.64	308.1	271.36	183.83	292.99	173.58	331.03
	946	336.87	304.11	458.29	230.34	278.35	260.08	310.79	273.58	184.35	294.69	173.88	333.16
	946.5	337.78	305.57	457.62	233.33	280.04	262.22	312.8	277.5	187.3	296.54	174.55	333.76
	947	339.27	306.89	460.92	234.32	282.51	264.94	315.54	280.64	189.24	298.08	176.81	336.7
	947.5	341.16	307.47	466.48	239.74	284.03	266.33	317.86	281.85	190.24	298.95	180.38	336.19
	948	343.15	309.78	468.59	244.47	287.06	268.75	319.72	282.82	193.13	300.08	186.6	338.53
	948.5	344.75	310.77	471.48	247.16	289.99	271.55	319.87	283.86	196.36	301.51	193.91	337.77
	949	346.32	313.11	472.46	250.31	291.38	273.43	322.05	284.63	198.61	301.32	204.5	337.77
	949.5	347.27	313.48	471.45	252.22	295.29	273.09	322.66	286.04	200.8	304.43	214.03	339.46
	950	350.45	315.81	470.18	255.47	296.49	273.92	326.17	286.15	204	306.33	229.67	338.64
	950.5	352.35	316.84	470.65	258.19	295.7	274.45	325.93	284.59	208.87	308.74	245.14	338.79
	951	354.23	317.29	471.5	260.04	296.42	274.14	326.01	283.77	211.23	310.75	265.18	340.85
	951.5	354.34	320.72	470.24	262.2	296.59	276.14	326.54	283.76	213.53	313.7	283.31	340.73
	952	352.99	322.1	467.07	263.31	298.03	280.05	326.63	285.18	215.91	317.8	299.5	346.89
	952.5	353.69	325.67	466.67	265.77	299.56	282.38	325.39	287.58	218.44	319.2	317.84	350.39
	953	354.78	328.41	464.97	267.36	299.55	282.79	329.47	288.52	220.16	321.58	335.82	354.11
	953.5	353.85	331.13	465.05	268.49	300.43	285.13	330.7	289.3	221.62	325.48	349.75	357.26
	954	354.4	334.65	466.06	272.52	300.03	284.58	331.52	292.65	223.98	325.26	362.51	359.93
	954.5	355.96	337.72	469.36	272.61	301.04	285.51	332.3	294.72	226.32	325.76	372.11	362.95
	955	357	338.82	468.65	273.41	302.11	284.09	332.34	295.99	227.07	326.86	384.39	364.16
	955.5	359.88	340.13	468.93	275.81	305.04	283.95	333.15	298.03	228.76	330.28	390.86	365.8
	956	360.28	341.29	470.29	276.9	307.81	283.96	333.27	299.33	231.08	331.75	397.16	368.36
	956.5	362.31	343.14	471.26	277.54	306.67	282.33	333.71	298.7	232.72	332.41	403.48	366.05
	957	362.06	343.41	471.11	277.04	306.22	281.83	337.72	297.41	231.72	334.68	405.44	365.4
	957.5	361.45	344.45	468.96	277.96	307.78	280.01	338.55	297.01	231.64	336.96	407.23	365.27
	958	363.92	344.64	470.82	278.94	309.31	278.51	341.17	298.27	232.33	338.61	410.34	364.2
	958.5	365.22	345.94	467.94	279.35	310.38	277.57	342.31	300.46	234.38	340.97	413.79	362.63
	959	363.86	344.53	466.19	280.74	311.19	279.47	342.21	301.35	234.75	344.07	416.1	361.23
	959.5	364.07	348.46	466.97	279.52	313.36	280.24	342.88	303.2	235.31	345.81	417.3	362.99
	960	364.69	349.52	467.37	279.19	311.38	281.17	346.07	304.43	236.07	344.57	420.48	362.61
	960.5	367.35	347.36	468.69	281.66	311.55	281.1	348.92	305.31	238.31	346.04	423.25	363.31
	961	370.21	345.71	469.43	284.04	312.42	281.01	348.85	307.49	240.28	347.21	424.88	363.64
	961.5	371.11	345.31	469.09	283.91	313.04	279.8	347.56	309	242.64	346.3	427.89	364.47
	962	370.21	346.17	470.81	284.78	314.67	281.78	347.4	310.53	245.65	345.62	432.12	366.36
	962.5	370.35	347.27	468.28	284.94	312.12	281.13	347.28	310.19	249.29	344.17	434.27	366.02
	963	369.66	346.79	470.68	283.92	313.1	283.96	347.69	308.06	249.94	344.78	435.92	368.15
	963.5	368.3	348.45	473.31	283.67	311.33	282.69	346.82	307.18	253.16	342.64	439.41	370.55
	964	369.93	345.16	470.65	286.54	311.5	283.64	349.48	307.87	255.54	342.74	442.94	370.4
	964.5	368.97	345.4	471.9	287.97	312.84	286.16	348.81	309.24	256.89	344.95	443.28	370.73
	965	367.07	348.1	473.51	286.99	313.69	287.87	348.51	307.38	256.65	345.26	444.34	371.27
	965.5	363.89	349.59	474.18	286.87	315.39	289.27	349.21	308.47	257.73	345.35	445.83	372.95
	966	362.49	350.14	474.7	287.86	315.17	290.69	350.24	309.6	260.14	348.43	447.42	373.27
	966.5	365.63	351.94	479.33	290.78	313.58	290.73	350.87	310.8	262.59	348.6	446.4	373.28
	967	365.61	351.36	483.12	292.25	317.64	292.98	348.87	312.66	263.41	350.82	446.26	372.81
	967.5	364.82	352.19	482.99	293.73	316.72	294.09	349.91	311.9	263.87	351.26	445.78	373
	968	364.08	354.53	484.09	293.9	316.89	295.32	351.56	312.78	264.82	355.32	446.81	375.06
	968.5	360.58	355.28	487.63	293.48	317.24	296.91	351.04	313.41	266.28	356.7	443.43	376.06
	969	359.06	355.49	488.2	292.47	317.14	295.49	350.31	312.92	270.03	354.59	445.19	374.85
	969.5	358.54	353.8	489.27	292.35	315.7	295.9	350.39	317.18	270.76	354.12	445.93	374.68
	970	360.29	351.72	490.6	292.16	314.95	296.98	352.78	317.57	272.72	354.7	446.05	372.89
	970.5	359.7	352.07	493.28	294.72	314.94	299.01	353.85	317.6	273.93	353.12	446.52	373.84
	971	358.17	348.94	493.31	293.23	315.55	298.03	354.08	317.48	274.84	354.56	449.11	374.64
	971.5	357.21	348.17	491.41	293.38	314.89	298.17	355.49	316.19	273.74	353.42	450.3	378.6
	972	355.22	346.37	493.79	294.2	315.97	295.3	356.3	316.87	277.62	355.24	451.14	378.21
	972.5	357.09	343	490.62	295.51	317.65	294.58	356.94	317.85	279.08	351.27	450.82	376.13
	973	356.86	344.41	490.77	295.75	316.97	293.48	358.18	318.12	279.09	350.57	453.47	375.8
	973.5	357.05	344.3	491.15	295.84	317.28	292.32	361.17	317.56	277.02	351.57	452.02	379.17
	974	358.43	343.99	489.14	297.39	318.04	292.32	361.38	316.77	279.52	353.13	452.18	380.08
	974.5	357.76	346.51	486.57	296.61	319.33	293.22	360.56	316.66	281.87	353.54	451.7	384.6
	975	357.97	346.36	485.37	295.3	320.67	292.74	360.87	317.42	284.2	356.09	450.91	385.16
	975.5	358.66	347.79	483.63	295.45	319.79	294.83	361.15	316.34	286.84	355.27	450.4	384.56
	976	357.99	348.38	484.39	295.24	319.65	296.59	364.72	316.24	289.72	355.19	450.3	380.55
	976.5	359.84	350.18	483.02	294.37	319.04	300.08	364.75	316.5	290.11	353.72	453.25	381.61
	977	358.95	350.57	486.65	293.82	320.04	301.97	366.04	317.23	292.64	354.86	454.56	382.76
	977.5	359.88	348.25	484.25	294.6	320.61	304.88	364.36	317	295.73	354.46	456	383.73
	978	360.64	347.36	484.21	296.43	322.18	306.43	363.17	317.04	300.44	355.78	458.2	380.54
	978.5	359.37	346.41	483.7	297.75	323.35	306.97	362.86	316.49	303.72	355.75	461.33	381.72
	979	358.55	345.45	484.19	299.08	324.44	307.95	365.23	317.18	304.38	355.79	465.62	380.8
	979.5	360.67	345.93	482.7	298.38	323.63	309.96	365.81	317.96	305.69	355.71	466.39	381.62
	980	358.99	345.11	481.36	299.47	323.86	310.46	364.76	316.88	305.51	358.44	468.07	382.7
	980.5	357.99	344.04	481.52	299.49	323.75	310.38	362.94	319.09	306.73	360.55	469.11	385.49
	981	357.2	340.41	481.77	300.31	324.17	311.08	361.98	321.3	308.44	359.06	468.98	384.79
	981.5	356.56	339.2	480.68	300.92	323.21	312.25	360.43	320.21	309.82	361.51	468.19	384.24
	982	356.01	339.02	483.97	301.01	323.86	313	359.99	321	310.44	362.45	468.72	383.73
	982.5	355.34	338.52	484.56	299.53	323.15	315	361.16	321.13	309.41	362.32	469.7	386.05
	983	354.43	338.62	486.33	300.23	321.86	315.9	361.52	322.92	308.83	363.6	467.37	385.21
	983.5	353.4	338.8	486.92	298.82	319.3	314.49	360.67	322.01	308.96	362.61	467.07	382.62
	984	352.83	336.67	487.99	300	318.83	315.02	362.14	321.46	310.42	363.28	467.87	383.26
	984.5	352.69	335.77	489.03	298.48	320.07	315.52	362.53	323.26	310.66	362.98	468.15	382.24
	985	354.56	333.32	489.83	299.21	319.32	315.6	360.83	323.29	312.46	360.84	467.78	383.62
	985.5	356.28	334.83	489.19	299.83	318.46	316.24	362.63	321.73	312.72	363.44	468.1	386.7
	986	357.98	336.64	489.55	301.51	318.94	316.5	364.06	322.45	310.18	362.26	467.98	388.74
	986.5	358.56	337.56	490.09	302.83	317.27	314.38	366.12	323.46	310.95	364.06	470.2	389.21
	987	358.64	336.61	489.33	303.44	318.51	315.68	363.96	324.4	313.15	365.22	470.93	389.31
	987.5	359.14	337.19	487.31	301.33	318.63	315	363.59	322.14	312.84	365.02	473.09	390.82
	988	359.82	335.76	486.91	301.83	319.54	315.94	362.94	323.46	312.39	366.31	474.39	391.93
	988.5	358.98	335.97	488.89	303.33	322.76	314.43	361.27	322.75	314.05	366.51	474.68	391.06
	989	360.95	336.28	493.01	303.58	322.09	313.93	361.52	321.89	314.56	363.58	474.46	393.83
	989.5	360.13	338.29	492.49	304.48	323.09	314.38	363.51	321.32	317.07	365.12	473.7	391.68
	990	357.25	338.8	490.57	303.06	323.2	312.8	363.01	320.51	319.76	363.48	474.68	390.2
	990.5	357.25	338.21	490.6	300.97	323.69	311.03	359.93	319.77	322.64	363.48	476.42	388.8
	991	356.49	337.69	488.89	299.01	323.77	312.53	361.35	317.96	323.97	360.94	475.17	389.76
	991.5	355.64	337.58	490.57	298.98	323.97	312.29	362.38	318.24	324.61	359.37	474.62	389.77
	992	355.96	336.66	491.22	299.15	324.25	313.49	364.34	318.52	327.84	358.55	473.92	388.9
	992.5	355.6	338.37	491.23	298.95	325.79	312.69	365.01	317.08	330.73	357.59	471.04	391.53
	993	355.6	338.65	490.83	295.87	322.93	314.08	363.81	317.29	330.27	354.71	470.91	392.52
	993.5	352.89	339.77	488.2	295.73	322.31	316.12	364.13	317.22	332.93	356.3	467.9	392.58
	994	352.09	341.01	487.74	293.66	320.79	315.89	362.95	317.71	333.45	355.81	469.18	393.98
	994.5	353.72	341.92	489.15	293.75	321.81	317.5	364.28	320.12	333.34	357.68	469.05	395.53
	995	352.33	342.31	488.6	294.93	320.63	317.9	368.17	320.82	332.55	357.72	468.06	396.83
	995.5	351.77	343.15	487.16	296.5	320.79	316.18	365.35	320.58	334.18	360.48	466.96	397.63
	996	350.85	343.39	484.91	298.28	320.51	315.12	365.42	321.2	333.67	361.15	467.32	399.37
	996.5	350.29	343.85	485.39	297.52	321.31	315.07	365.28	320.53	332.97	360.63	468.77	400.14
	997	350.37	342.09	486.66	296.86	319.48	316.53	366.61	321.81	333	363.48	470.99	398.65
	997.5	348.4	344.11	485.87	298.64	320.24	315.03	366.3	323.75	331.43	365.05	473.01	398.06
	998	346.03	343.8	485.75	299.14	322.26	314.7	367.51	326.71	331.12	364.55	475.65	397.79
	998.5	346.69	344.04	485.5	299.05	323.83	313.29	366.68	326.32	330.58	363.1	474.6	400.53
	999	345.19	345.37	487.76	300.23	323.43	311.61	366.42	324.87	330.69	362.63	473.27	401.12
	999.5	344.51	347.13	489.52	301.44	323.67	311.13	365.38	324.19	334.23	363.95	475.43	402.76
[truncated: 1,001 more rows]

## Sheet: Figure 4B
	TMBIM5WT						TMBIM5KO#1						TMBIM5KO#2						TMBIM5KO+TMBIM5WT
	113.04	90.99	148.91	94.074	106.862		-0.77	-5.33	3.26	5.181	8.128	13.98	18.72	30.44	21.62	26.24	21.812		91.35	81.91	61.65

## Sheet: Figure 4C
	Time [s]	TMBIM5WT #1	TMBIM5WT #2	TMBIM5WT #3	TMBIM5KO#1 -#1	TMBIM5KO#1 -#2	TMBIM5KO#1 -#3	TMBIM5KO#2 -#1	TMBIM5KO#2 -#2	TMBIM5KO#2 -#3
	0.5	53.591	69.608	68.679	56.05	42.847	42.468	105.046	49.679	62.738
	1	52.402	70.29	68.8	56.249	42.375	42.729	105.846	49.538	61.605
	1.5	52.201	70.145	69.311	55.842	42.196	43.103	105.479	50.13	61.785
	2	51.935	70.676	69.692	56.282	42.598	42.018	104.976	50.462	61.336
	2.5	50.956	71.19	69.783	55.153	42.622	41.902	104.905	50.534	60.731
	3	51.137	71.714	70.615	55.847	43.183	41.684	104.095	50.995	60.445
	3.5	51.814	73.078	70.92	56.059	42.616	41.691	102.796	50.533	59.582
	4	51.715	72.969	72.437	55.721	43.004	43.277	104.302	50.774	59.396
	4.5	52.998	73.711	72.557	55.591	43.015	43.043	104.334	51.391	59.49
	5	53.025	74.334	72.557	54.95	43.526	43.537	103.698	51.627	58.937
	5.5	52.768	74.064	72.348	55.312	43.282	43.864	102.89	51.839	59.335
	6	51.872	74.826	72.407	55.632	43.703	44.526	103.601	51.438	57.773
	6.5	51.71	75.138	71.982	54.456	43.287	44.851	103.586	51.197	57.685
	7	51.428	74.754	71.19	55.465	43.561	45.2	104.605	50.598	58.034
	7.5	50.784	74.45	70.076	55.439	43.223	45.174	104.589	50.535	57.897
	8	50.62	73.847	69.755	55.77	43.023	45.961	104.627	51.383	58.2
	8.5	50.156	74.475	68.271	56.203	42.167	46.185	103.359	51.593	58.065
	9	49.055	74.082	68.912	56.799	41.793	46.584	103.579	51.118	57.501
	9.5	48.879	73.596	69.6	57.399	41.824	45.863	103.42	50.625	58.016
	10	49.736	73.78	69.628	56.542	42.11	45.56	103.034	50.946	58.288
	10.5	49.686	72.651	69.778	56.583	41.258	44.724	103.342	50.809	59.455
	11	49.703	72.789	70.23	57.558	41.219	44.584	103.595	51.138	59.466
	11.5	49.775	72.595	71.145	57.91	41.289	44.36	103.201	52.072	59.283
	12	49.649	72.025	71.805	57.947	41.553	44.164	103.836	52.429	58.849
	12.5	49.419	71.996	71.45	57.724	42.029	43.636	104.645	52.894	59.527
	13	49.54	71.485	70.593	57.588	42.097	43.757	105.167	53.09	59.841
	13.5	50.173	71.563	70.559	56.842	42.596	43.22	104.729	52.466	59.812
	14	50.471	71.686	70.044	56.905	42.055	43.179	104.758	52.575	59.365
	14.5	50.172	72.046	70.347	57.674	42.581	43.071	105.96	52.16	59.576
	15	50.175	72.191	70.364	57.16	42.804	43.881	105.716	53.311	59.34
	15.5	50.587	72.099	69.874	56.502	42.997	43.585	104.743	52.841	58.74
	16	50.242	71.764	69.548	55.703	42.673	43.713	104.57	53.326	58.628
	16.5	50.404	72.309	69.284	53.848	42.127	43.965	104.268	52.516	59.32
	17	50.144	71.877	69.124	53.825	41.905	43.655	104.347	51.103	58.634
	17.5	49.456	72.084	69.7	53.284	41.552	43.039	104.4	50.96	58.198
	18	48.889	71.54	68.566	53.456	40.785	43.33	104.769	51.752	58.218
	18.5	49.203	71.363	69.393	53.175	40.723	44.003	105.352	51.929	58.413
	19	49.462	70.828	69.812	53.218	39.653	44.464	104.33	52.474	57.922
	19.5	48.764	71.603	69.356	53.505	39.83	44.088	103.256	51.771	57.273
	20	48.031	71.445	70.25	53.784	39.44	43.97	104.424	51.937	58.321
	20.5	48.317	71.077	71.252	53.605	39.728	43.96	104.835	51.565	58.358
	21	48.683	71.229	71.982	54.981	39.461	44.207	105.369	52.172	58.775
	21.5	49.331	70.938	73.342	54.368	40.042	44.088	105.578	52.897	58.816
	22	50.392	70.368	73.623	54.685	40.592	43.611	105.475	53.015	58.705
	22.5	50.74	70.704	73.385	55.402	41.632	43.315	105.413	52.512	59.512
	23	50.364	70.632	73.592	55.784	42.204	43.203	104.913	53.401	59.554
	23.5	50.282	70.159	73.322	54.782	42.333	42.385	105.136	52.986	58.973
	24	51.106	70.326	73.936	55.188	42.515	41.946	105.877	53.256	59.317
	24.5	51.54	70.053	73.881	55.03	42.383	42.331	106.101	53.669	58.932
	25	50.998	70.793	73.544	55.313	42.057	41.762	106.5	53.219	58.787
	25.5	50.077	70.736	72.846	54.862	42.135	41.117	105.59	52.64	58.109
	26	49.945	70.55	72.193	55.486	41.104	40.572	105.969	52.597	57.927
	26.5	49.658	70.345	71.786	54.909	41.063	40.782	105.051	52.182	58.453
	27	49.133	69.873	72.423	54.138	40.129	40.478	105.184	52.354	58.271
	27.5	49.345	69.958	71.17	53.793	39.333	40.14	105.922	51.615	58.226
	28	48.442	70.48	70.335	54.385	40.245	40.212	106.385	51.132	58.437
	28.5	48.232	70.748	69.932	53.833	40.034	40.759	105.698	51.239	58.856
	29	47.924	70.858	69.797	54.576	40.031	40.087	104.861	50.897	58.007
	29.5	48.515	70.386	69.338	54.495	39.998	40.666	104.317	51.37	58.736
	30	49.883	70.679	69.423	54.826	40.439	40.801	105.511	51.709	58.637
	30.5	49.411	71.025	69.985	54.571	40.959	41.949	104.422	52.306	59.007
	31	49.65	70.868	70.173	55.521	40.635	41.509	105.288	53.066	58.366
	31.5	49.637	70.542	69.588	55.49	41.134	41.509	105.146	53.394	57.743
	32	49.18	70.145	69.559	54.92	41.162	41.271	104.159	53.234	57.851
	32.5	49.991	70.008	69.467	54.676	40.739	41.437	103.544	53.819	58.244
	33	50.108	70.086	70.279	54.953	41.072	40.894	104.305	53.18	57.619
	33.5	50.491	70.55	69.528	54.128	41.131	41.388	104.37	53.648	58.317
	34	50.132	70.922	70.129	54.636	41.388	41.691	103.717	54.134	58.428
	34.5	49.705	70.725	70.372	54.046	40.794	42.144	103.119	55.004	58.912
	35	48.928	70.961	70.572	54.195	41.039	41.267	103.364	54.251	58.857
	35.5	48.869	70.902	70.65	54.718	40.704	42.048	103.938	53.615	59.497
	36	49.199	71.3	71.347	55.619	40.6	42.139	103.42	53.253	59.544
	36.5	48.837	71.933	71.698	56.416	41.503	43.004	103.115	53.313	60.035
	37	48.345	71.541	72.132	56.976	41.133	43.01	104.606	53.394	59.87
	37.5	48.355	71.389	70.771	57.161	40.797	44.025	105.332	53.906	61.396
	38	47.723	71.114	71.009	57.386	41.194	43.899	105.5	53.996	61.295
	38.5	49.072	70.667	70.069	57.488	41.326	43.216	105.804	53.38	61.099
	39	48.52	70.221	69.272	57.623	41.402	43.973	105.708	51.96	60.471
	39.5	49.624	70.434	69.031	58.061	41.68	44.781	105.592	52.486	60.81
	40	49.964	71.535	68.875	57.333	42.444	44.315	104.548	52.948	60.258
	40.5	49.679	71.687	68.756	56.24	42.662	44.444	104.869	53.263	60.322
	41	50.637	71.376	68.919	55.827	42.47	43.92	106.175	54.192	59.541
	41.5	51.376	71.542	68.641	55.824	42.335	43.499	104.077	54.08	59.18
	42	51.577	71.267	68.67	54.901	42.11	42.471	104.262	53.375	57.571
	42.5	52.837	70.954	69.663	54.996	42.545	43.15	104.555	53.463	57.751
	43	52.276	70.908	70.358	54.969	42.968	43.144	104.952	54.01	57.625
	43.5	52.983	70.758	71.381	55.587	43.485	42.735	105.429	54.256	57.598
	44	52.645	70.759	70.768	54.665	42.727	42.11	105.967	53.595	57.982
	44.5	51.945	70.392	70.592	54.932	42.484	42.057	106.507	52.702	58.146
	45	52.059	70.795	69.904	55.805	42.114	42.565	105.74	53.306	59.031
	45.5	51.485	70.744	69.919	56.195	41.867	42.251	103.979	53.018	59.308
	46	51.322	71.012	70.087	55.964	42.245	42.22	105.097	53.614	59.905
	46.5	51.817	70.836	71.52	56.486	42.497	41.968	104.775	53.271	60.44
	47	52.21	70.926	71.405	56.308	42.277	41.105	104.482	52.044	60.999
	47.5	52.685	72.134	70.924	56.109	41.611	41.3	103.768	50.966	60.54
	48	52.233	72.781	69.644	55.367	41.367	40.73	103.096	51.196	61.105
	48.5	52.391	73.11	70.091	55.837	40.482	40.839	102.58	51.819	60.111
	49	53.485	73.214	70.526	55.78	40.403	41.236	102.439	53.029	60.437
	49.5	53.791	72.885	70.523	55.204	40.552	40.888	102.889	52.465	59.594
	50	53.425	72.423	70.666	55.284	40.871	41.259	103.648	52.324	60.121
	50.5	53.705	72.792	71.473	54.639	41.437	41.803	104.003	52.071	59.626
	51	53.27	72.282	71.058	54.566	42.074	42.154	103.101	53.038	59.658
	51.5	51.577	72.354	70.243	53.859	42.003	42.223	102.668	53.682	59.464
	52	51.43	72.183	70.127	53.678	42.346	42.05	103.395	53.774	59.585
	52.5	51.062	71.184	70.967	53.951	41.604	42.259	103.898	53.577	59.963
	53	51.338	69.718	71.009	54.315	41.918	41.867	103.068	53.245	60.164
	53.5	51.583	69.358	71.077	54.691	42.362	42.28	104.535	51.972	60.232
	54	51.723	69.146	71.984	56.437	41.57	43.567	105.233	53.222	61.413
	54.5	52.732	71.647	71.877	56.305	41.902	43.643	106.635	55.064	61.653
	55	51.33	71.674	72.816	56.029	40.728	44.348	105.865	55.65	65.823
	55.5	52.873	71.031	75.337	61.522	46.23	46.539	106.597	55.806	69.685
	56	57.262	75.743	79.069	69.552	59.013	53.392	107.7	59.25	74.087
	56.5	63.923	94.79	89.588	76.522	78.247	67.566	108.925	60.153	83.366
	57	75.487	129.18	105.459	96.772	101.24	94.09	109.98	60.577	97
	57.5	95.94	167.13	126.44	124.44	126.64	122.65	114.64	62.182	114.43
	58	124.92	205.99	149.36	159.08	152.67	154.27	122.38	64.177	135.03
	58.5	164.1	252.19	176.52	192.5	183.88	180.59	140.57	65.461	155.34
	59	204.8	302.58	208.86	225.89	221.55	209.37	169.18	66.294	178.91
	59.5	253.62	357.23	242.24	258.97	262.22	239.15	199.64	67.858	201.63
	60	302.29	413.46	277.73	285.07	295.88	270.07	229.05	70.736	224.77
	60.5	353.43	463.86	311.86	309.24	322.38	296.85	258.74	70.279	251.65
	61	399.85	497.94	340.29	336.17	342	315.87	289.27	72.886	274.36
	61.5	439.86	519.25	363.36	348.9	360.28	321.63	319.82	75.384	295.16
	62	472.05	537.33	381.79	352.79	374.73	324.46	348.49	76.063	312.42
	62.5	497.39	551.73	399.03	349.4	387.54	322.88	372.12	77.095	328.71
	63	514.81	558.94	413.62	345.51	396.64	323.69	387.43	77.114	346.53
	63.5	526.6	557.3	422.67	340.44	395.67	322.89	390.77	77.239	360.42
	64	529.17	555.04	428.44	338.54	390.89	320.44	392.39	76.715	371.03
	64.5	526.99	555.51	432.99	336.58	389.45	315.04	394.4	75.84	384.11
	65	517.1	555.5	437.49	335.53	388.3	309.21	395.32	75.488	390.29
	65.5	508.87	554.98	440.37	330.76	387.45	303.56	394.42	74.163	399.3
	66	505.43	553.65	443.29	325.43	383.53	298.75	393.69	74.614	406.28
	66.5	501.84	551.91	443.99	320.44	382.57	297.47	389.89	74.826	413.5
	67	492.41	551.92	445.07	315.26	380.17	293.96	387.16	74.437	415.42
	67.5	482	552.77	442.82	311.72	374.58	292.07	383.06	74.991	416.59
	68	477.34	555.61	440.99	310.56	370.88	290.21	380.23	74.066	420.18
	68.5	478.41	556.2	438.8	306.71	366.47	288.89	376.67	74.547	425.31
	69	482.35	552.33	433.67	303.75	361.89	287.82	371.56	73.764	425.31
	69.5	491.35	549.57	428.73	298.36	357.38	285.95	367.46	73.375	427.56
	70	499.72	545.87	425.74	294.33	353.28	285.89	363.38	73.18	427.31
	70.5	503.51	543.38	421.89	292.38	351.1	284.25	359.24	71.905	424.33
	71	510.29	539.59	418.9	290.48	347.31	278.22	357.85	71.122	420.19
	71.5	519.01	534.97	413.38	286.65	343.6	274.57	355.28	71.093	419.6
	72	526.02	530.43	410.85	283.42	342.36	271.01	350.97	70.642	416.55
	72.5	529.16	523.61	406.89	279.91	342.82	267.84	346.16	69.986	411.33
	73	527.33	516.68	403.34	276.49	345.76	263.04	343.04	69.088	404.18
	73.5	523.06	510.56	401.75	270.52	342.85	260.13	339.56	68.649	397.76
	74	517.85	499.84	398.94	268.09	340.45	258.62	336.63	68.265	391.89
	74.5	510.99	495.13	393.52	264.63	334.35	253.03	332.74	69.262	384.68
	75	508.73	486.08	387.4	260.92	326.15	247.9	328.71	68.21	379.32
	75.5	500.64	476.1	380.46	257.64	316.74	245.46	324.34	68.303	374.48
	76	493.65	466.67	373.29	255.09	308.74	243.64	316.89	67.877	368.78
	76.5	489.64	458.38	365.18	251.55	301.32	240.56	312	66.722	363.13
	77	489.05	450.12	358.95	249.01	291.76	235.82	307.8	67.534	357.04
	77.5	486.31	443.04	353.18	245.58	279.88	232.37	303.7	75.188	352.17
	78	483.32	435.98	345.35	243.6	271.42	227.06	300.83	85.87	347.8
	78.5	478.47	433.25	338.32	240.45	260.18	221.83	296.86	95.12	343.88
	79	473.62	426	332.86	238.83	254.91	217.93	293.54	101.49	340.41
	79.5	464.57	422.06	327.15	236.45	249.76	215.91	290.37	109.46	336.01
	80	457.11	422.71	323.07	233.83	246.58	213.76	287.15	116.74	332.9
	80.5	453.26	420.06	319.57	231.72	244.64	210.1	284.79	124.26	331.03
	81	446.39	416.46	315.31	229.39	242.02	207.68	283.28	131.28	326.97
	81.5	438.96	411.67	309.43	224.99	241.43	206.07	278.88	138.18	326.17
	82	434.89	406.33	302.32	222.78	242.36	204.91	276.15	138.71	326.12
	82.5	433.17	401.85	295.75	220.94	243.34	205.14	272.12	136.62	323.78
	83	437.32	395.5	291.16	217.99	244.41	202.9	268.56	133.99	321.52
	83.5	442.24	391.04	285.54	214.79	243.71	202.21	265.03	134.51	320.21
	84	447.76	384.46	280.12	212.18	245.39	200.39	262.48	133.93	319.71
	84.5	454.97	376.22	275.35	207.65	245.79	199.35	259.48	133.45	318.15
	85	456.47	370.07	271.22	206.7	243.15	198.39	258.53	132.23	314.26
	85.5	459.84	362.16	265.31	203.83	240.97	198.32	254.96	132.91	311.77
	86	461.73	359.84	260.06	202.65	236.33	198.08	252.9	132.63	307.68
	86.5	467.93	354.63	257.43	201.69	233.02	197.14	250.2	131.09	303.58
	87	467.17	348.01	252.59	199.77	229.95	195.37	248.18	130.38	300.98
	87.5	465.01	342.23	247.12	198.64	227.98	195.35	245.84	131.05	298.8
	88	464.79	336.2	242.08	197.1	224.75	194.68	243.76	130.84	293.67
	88.5	463.89	329.51	238.87	195.31	219.72	194.35	240.56	131.29	288
	89	460.45	322.26	234.68	196.08	216.12	192.19	236.75	130.9	284.8
	89.5	461.44	317.46	229.18	194	213.12	190.44	232.65	132.06	282.56
	90	461.66	311.71	226.16	193.48	211.34	188.72	229.56	130.75	281.05
	90.5	463.45	304.6	223.14	192.79	210.03	188.17	227.56	131.11	280.49
	91	458.97	298.28	219.07	190.99	208.18	186.87	224.44	131.87	279.08
	91.5	460.82	291.86	216.32	189.28	205.81	185.43	223.37	131.46	279.39
	92	458.48	288.6	213.39	187.83	205	183.46	221.01	129.23	275.56
	92.5	454.42	282.49	211.41	186.9	203.48	182.31	218.24	129.12	273.96
	93	453.43	279.78	207.43	185.25	202.23	181.42	215.65	129.17	273.88
	93.5	452.41	276.77	203.63	183.29	201.33	181.4	212.99	129.08	271.1
	94	448.37	270.27	201.08	182.24	200.07	179.98	211.26	128.19	268.04
	94.5	444.19	266.75	198.82	179.84	197.81	180.66	210.66	128.43	264.79
	95	439.98	261.59	197.41	178.8	195.75	178.48	209.16	127.8	261.32
	95.5	436.75	258.57	194.66	177.62	194.44	178.03	205.51	125.62	256.63
	96	435.27	256.18	192.55	177.49	191.75	175.9	202.86	123.02	252.35
	96.5	434.87	250.42	190.05	177.01	190	175.3	201.04	124.73	250.39
	97	432.39	246.15	187.66	176.98	189.06	174.95	199.77	123.38	248.84
	97.5	429.42	239.8	185.9	176.8	188.89	173.68	198.45	123.76	245.12
	98	425.99	234.65	183.69	176.7	186.86	172.52	196.25	123.87	243.89
	98.5	424.1	232.66	182.64	174.83	187.15	173.17	195.39	124.82	242.29
	99	421.82	227.17	180.46	175.27	186.41	171.15	193.38	128.74	242.38
	99.5	417.38	222.17	177.92	175.19	185.65	171.57	189.98	136.11	239.94
	100	413.48	217.47	176.81	173.81	185.16	171.32	190.11	144.03	238.98
	100.5	408.83	212.39	175.34	172.99	184.63	171.37	188.02	150.06	236.48
	101	403.18	209.18	174.66	172.29	180.99	171.51	186.98	157.81	234.17
	101.5	400.85	207.97	172.57	170.78	179.66	170.18	185.3	170.34	231.4
	102	396.36	206.01	171.39	169.43	178.22	170.26	183.98	183.77	229.95
	102.5	394	203.34	170.18	168.26	176.75	169.55	184.07	201.97	226.35
	103	389.77	199.53	169.37	168.43	175.57	169.23	181.43	220.07	224.32
	103.5	386.41	197.83	167.36	166.7	174.35	167.87	179.5	236.47	220.77
	104	383.53	195.91	165.85	164.72	173.62	166.65	178.79	245.53	217.7
	104.5	380.41	194.33	162.97	165.15	172.37	164.68	177.95	257.35	215.84
	105	378.23	192.74	161.55	165.4	172.31	164.77	177.62	274.26	214.11
	105.5	374.74	190.15	159.14	163	174.09	163.76	177.17	284.78	213.25
	106	370.88	186.26	159.14	161.92	173.61	163.2	176.73	291.76	211.91
	106.5	366.88	183.32	158.13	160.83	172.25	162.45	175.68	295.1	210.63
	107	360.27	180.61	156.48	159.96	171.75	161.9	174.94	294.55	209.3
	107.5	357.5	178.35	155.12	158.01	169.67	159.67	173.79	294.58	207.65
	108	352.68	175.44	154.24	157.64	168.54	159.56	173.14	291.8	205.67
	108.5	348.97	174.32	153.72	157.13	167.41	158.58	172.92	290.02	203.42
	109	346.16	170.87	153.95	157	166.94	157.69	171.73	286.48	200.46
	109.5	340.63	168.97	153.99	156.12	165.61	157.27	170.4	280.25	198.46
	110	338.01	166.14	153.44	156.8	164.48	156.92	168.71	276.24	195.71
	110.5	334.35	164.68	152.55	156.17	162.92	157.58	168.1	269.83	192.81
	111	331.65	163.62	151.1	156.77	162.41	156.52	167.1	263.9	192.45
	111.5	329.74	161.41	151	156.88	161.93	154.96	165.89	259.5	190.14
	112	323.91	160.42	149.54	157.17	160.87	155.67	165.16	253.83	186.89
	112.5	322.03	159.64	149.93	158.11	159.4	155.35	163.61	248.04	185.98
	113	317.04	157.43	148.86	158.28	158.82	155.21	164	245.28	185.52
	113.5	313.74	156.45	147.86	158.07	158	154.94	163.9	242.23	184.24
	114	310.71	154.1	146.83	157.4	158.46	154.12	162.73	239.19	183.11
	114.5	305.39	154.27	146.29	158.25	158.6	153.44	163.06	236.38	181.17
	115	300.67	152.62	144.88	158.13	158.62	152.11	161.89	236.18	181.68
	115.5	295.42	150.42	144.93	158.2	157.97	152.06	160.34	236.98	179.71
	116	292.4	149.6	144.2	157.06	158.92	152.14	160.23	237.58	178.49
	116.5	290.19	147.39	143.21	156.8	159.51	150.89	161.14	237.1	178.56
	117	283.9	145.85	143.1	154.61	161.18	151.22	161.23	237.54	177.76
	117.5	281.71	144.36	143.59	154.78	160.32	151.81	160.09	237.33	177.3
	118	277.62	142.65	142.94	152.33	158.48	154.01	159.05	237.45	177.19
	118.5	274.7	142.93	142.71	151.93	157.68	154.15	159.33	238.16	177.4
	119	270.86	141.69	142.4	150.71	156.01	154.55	157.23	237.39	178.2
	119.5	268.74	140.89	142.4	150.01	155.08	154.42	157.17	236.45	178.66
	120	267.63	140.63	141.61	149.57	154.92	153.19	158	235.35	176.37
	120.5	264.57	139.91	140.92	150.44	153.06	153.38	156.9	231.62	176.69
	121	258.89	139.17	141.64	149.86	151.47	153.61	155.39	230.12	175.46
	121.5	255.56	138.06	141.06	150.35	149.86	152.96	154.71	226.29	174.48
	122	252.61	138.03	139.46	148.82	150.27	151.11	153.13	224.48	174.08
	122.5	247.72	137.97	140.54	149.41	149.66	149.44	151.99	221.45	174.33
	123	242.86	136.71	139.74	148.83	149.74	148.35	152.04	220.33	172.72
	123.5	240.02	135.95	139.2	147.35	149.8	146.87	152.02	219.59	171.93
	124	235.71	135.89	138.97	147.89	149.23	146.17	151.42	216	169.08
	124.5	230.78	135.55	137.98	147.07	148.81	145.26	150.12	213.83	169.29
	125	226.94	135.71	137.37	145.77	149.31	144.96	150.45	211.85	169.07
	125.5	226.1	135.47	136.28	147.11	150.61	145.3	150.28	209.54	169.44
	126	222.7	135.65	135.15	147.29	150.44	144.45	151	210.36	169.88
	126.5	218.23	135.44	135.21	146.47	149.87	145.39	152.4	207.63	168.35
	127	217.21	135.77	133.98	145.25	150.89	146.23	153.49	207.18	168.2
	127.5	215.67	136.74	133.51	145.35	149.69	146	152.66	203.61	167.06
	128	214.47	135.8	132.87	146.84	150.21	144.78	153.06	201.2	166.33
	128.5	210.54	134.59	131.77	146.32	150.61	145.16	151.96	201.05	166.79
	129	208.32	134.08	131.23	146.52	149.48	146.06	152.11	199.08	165.11
	129.5	204.83	133.59	131.6	146.04	148.29	146.63	150.01	198.59	162.47
	130	201.89	133.09	131.92	143.89	147.36	146.53	148.11	197.91	160.41
	130.5	201.06	132.86	132.11	143.83	147.87	146.23	145.91	196.44	159.42
	131	198.74	132.23	131.26	143.93	148.76	146.64	144.72	196.43	159.68
	131.5	194.95	131.23	131.37	145.21	147.53	145.56	142.75	195.89	157.04
	132	192.21	129.27	131.59	146.19	147.11	146.92	141.07	195.32	156.6
	132.5	187.43	129.21	132.61	145.84	145.54	147.83	138.43	194.13	156.74
	133	187.23	129.04	132.16	145.28	144.46	147.48	138.46	193.78	156.24
	133.5	185.54	128.16	133.32	144.79	145.7	147.14	138.67	193.8	156.37
	134	184.41	127.23	133.13	144.57	145.14	145.72	139.95	192.74	157.52
	134.5	184.18	128.48	132.78	144.25	146.18	144.39	141.48	190.98	158.59
	135	182.94	127.62	133.29	143.11	144.94	144.08	142.43	189.14	157.61
	135.5	182.14	127.77	133.58	143.26	143.99	143.28	142.48	187.46	156.53
	136	181.59	127.35	133.43	142.29	145.14	143.3	142.69	185.91	156.92
	136.5	179.52	127.75	132.96	140.81	145.06	142.1	143.46	187.08	156.54
	137	180.96	127.3	131.64	139.95	145.98	141.87	143.54	186.45	154.73
	137.5	178.8	126.82	133.09	139.89	146.37	141.08	142.7	184.89	153.87
	138	176.52	127.57	133.16	140.27	145.38	140.96	142.47	183.04	153.57
	138.5	174.57	126.6	132.59	140.43	145.61	140.23	141.7	180.66	152.56
	139	172.5	123.8	132.63	140.77	143.68	140.37	141.43	180.25	152.43
	139.5	169.99	123.84	131.74	140.54	143.76	140.15	141.19	179.45	151.37
	140	168.97	123.66	131.22	141.77	143.84	139.44	140.82	179.81	151.93
	140.5	167.19	122.89	130.25	141.07	143.66	139.06	141.41	178.21	150.94
	141	166.34	123.43	130.84	140.71	142.86	139.07	140.27	176.24	150.95
	141.5	162.88	123.62	131.44	139.73	141.72	138.84	139.59	175.13	151.4
	142	160.56	123.38	130.35	138.12	142.37	139.06	138.97	175.21	151.64
	142.5	159.71	122.54	129.59	137.44	142.88	138.64	137.2	173.41	150.96
	143	157.97	123.56	128.95	137.63	143.68	138.62	137.45	175.22	151.31
	143.5	155.2	124.85	128.84	137.8	143.69	138.63	137.98	173.73	149.56
	144	153.42	123.99	128.34	139.28	143.76	137.29	136.84	174.46	150.52
	144.5	152.07	123.85	129.45	137.66	142.19	137.31	136	173.33	149.66
	145	150.03	125.05	130.04	138.13	142.1	135.96	134.86	174.27	149.88
	145.5	148.57	124.84	129.47	137.59	143.38	134.4	134.36	171.98	151.55
	146	148.15	124.94	129.65	138.99	143.28	134.02	135.86	171.68	150.61
	146.5	147.72	124.69	128.86	140.1	142.4	133.74	136.22	170.49	150.23
	147	147.37	124.97	128.66	139.65	141.91	133.62	137.64	172.2	149.8
	147.5	146.04	124.4	130.13	139.92	141.01	133.84	136.51	171.06	148.59
	148	146.42	124.2	128.99	139.46	140.96	133.66	134.92	170.92	149.26
	148.5	146.19	124.95	129.31	137.55	139.88	134.42	134.75	170.44	147.26
	149	144.7	124.56	128.43	137.86	141.39	135.07	135.25	170.19	148.02
	149.5	145.52	124.28	128.31	137.78	140.34	136.33	135.64	167.88	147.62
	150	144.61	123.57	128.62	138.9	140.19	137.36	136.74	168.67	144.64
	150.5	141.7	123.53	129.21	139.05	140.78	137.81	135.98	167.58	146.17
	151	142.08	124.31	129.69	139.25	140.82	137.46	137.03	167.14	145.87
	151.5	140.78	123.71	129.74	139.33	139.83	137.34	137.02	165.93	145.89
	152	140.17	123.84	129.69	138.25	139.48	137.52	137.02	165.73	146.2
	152.5	138.26	123.13	130.18	139	139.6	136.95	136.46	165.32	146.05
	153	137.63	122.76	129.99	138.41	139.54	138.17	136.74	164.87	148
	153.5	137.43	122.28	130.2	138.36	139.08	136.63	136.85	164.66	146.59
	154	135.19	122.36	129.59	137.32	139.26	135.93	136.43	165.18	146.71
	154.5	135.13	122.18	129.15	135.83	138.31	136.77	136.29	164.94	148.46
	155	135.83	121.96	128.43	134.34	137.02	136.94	136.59	164.12	147.07
	155.5	134.29	121.01	128.42	133.83	136.63	137.11	134.77	164.13	146.64
	156	133.54	121.63	127.4	134.26	137.2	136.53	134.39	162.96	147.06
	156.5	135.22	122.45	126.45	134.11	136.41	135.75	135.28	162.09	147.07
	157	135.36	122.69	126.02	133.66	136.86	136.31	135.72	161.14	146.96
	157.5	135.47	124.78	126.44	133.74	136.91	134.32	135.58	160.34	145.44
	158	134.36	124.77	126.48	132.53	136.7	135.42	134.93	159.71	145.18
	158.5	135.15	124.88	126.26	133	136.64	136.38	135.52	158.97	144.9
	159	133.13	124.81	125.74	133.82	136.89	134.86	134.57	157.7	143.5
	159.5	132.47	124.76	125.04	134.79	138.04	134.72	134.26	158.77	143.9
	160	132.25	125.11	124.9	134.5	138.09	133.82	134.75	158.45	144.05
	160.5	131.98	124.44	125.92	133.16	138.34	134.56	134.72	158.98	142.95
	161	129.93	123.19	125.16	134.29	139.79	135.66	135.38	158.42	142.28
	161.5	129.45	123.23	125.76	133.96	138.44	135.05	135.34	158.32	142.34
	162	127.6	121.62	124.7	134.19	138.41	136.25	135.34	158.06	142.74
	162.5	126.95	121.37	123.38	134.67	138.04	135.03	134.96	157.55	142.54
	163	125.49	120.43	123.24	133.99	137.58	134.78	133.82	157.68	142.75
	163.5	125.51	120.89	123.85	133.11	137.7	135.48	134.51	157.71	143.32
	164	125.13	121.94	124.83	132.67	137.46	135.19	133.98	157.46	143.19
	164.5	124.69	122.36	124.74	133	138.32	135.4	134.11	156.09	143.23
	165	124.66	122.02	125.01	133.34	138.07	134.88	133.62	155.48	143.66
	165.5	124.88	121.08	125.66	132.69	137.07	133.87	133.29	154.24	144.77
	166	123.98	121.5	126.39	132.73	137.94	133.44	133.49	154.86	144.46
	166.5	124.43	121.33	127.73	132.54	137.3	132.96	133.24	152.9	144.54
	167	123.6	121.55	128.05	132.02	137.58	133.56	132.88	151.59	144.5
	167.5	124.54	120.96	128.07	131.93	137.16	132.85	133.18	151.28	144.12
	168	124.73	120.21	126.39	132.69	137.07	132.15	133.03	150.47	143.67
	168.5	124.26	119.31	126.01	132.54	135.51	132.26	134.84	149.46	141.44
	169	124.44	119.13	126.63	131.58	135.23	132.18	135.29	149.96	140.45
	169.5	124.87	120.83	126.08	131.97	134.05	132.55	137.06	150.07	139.75
	170	124.12	121.47	126.51	131.46	133.39	133.37	136.65	149.35	138.61
	170.5	124.06	121.66	125.32	131.62	133.39	134.21	137.95	147.55	138.4
	171	124.49	121.31	124.18	132.68	134.73	134.81	139.04	149.42	137.24
	171.5	124.62	121.51	124.69	134.05	134.62	133.44	139.87	150.76	136.83
	172	123.89	122.85	125.25	134.61	135.42	133.2	140.38	150.82	137.4
	172.5	124.02	123.09	126.46	134.34	134.82	132.8	140.83	150.37	138.46
	173	124.75	122.64	125.39	134.19	135.87	133.62	140.34	150.78	139.13
	173.5	123.2	121.94	124.83	135.5	135.17	134.87	139.68	150.05	138.75
	174	121.71	120.58	125.71	135.47	136.58	133.67	138.02	149.06	139.24
	174.5	121.25	121.88	125.6	135.86	137.28	133.18	137.99	149.65	138.86
	175	121.87	121.72	125.16	135.94	137.3	133.36	135.77	150.67	138.63
	175.5	120.6	121.46	126.04	135.81	136.91	132.73	134.88	148.51	139
	176	121.49	121.65	125.97	135.28	136.07	134.02	135.11	147.74	139.28
	176.5	121.61	121.16	125.94	135.37	136.17	132.91	135.02	147.11	139.06
	177	122.01	121.24	125.55	135.95	136.54	133.69	134.27	148.34	137.08
	177.5	122.44	121.88	126.3	135.65	136.21	131.71	133.81	148.3	138.64
	178	123.39	121.58	126.31	135.86	136.23	131.11	135.04	147.44	138.93
	178.5	123.06	122.8	125.43	135.14	136.17	131.29	135.01	147.79	139.44
	179	123.4	122.21	125.25	135.01	135.87	130.62	134.67	148.55	140.32
	179.5	122.92	121.68	125.55	134.81	136.41	129.73	136.12	147.3	139.01
	180	122.93	122.4	124.2	135.06	136.09	128.42	135.86	147.66	138.5
	180.5	122.36	122.63	123.62	134.85	137.01	128.2	134.68	147.3	139.63
	181	121.59	123.53	123.88	135.77	136.75	128.61	133.66	146.95	138.66
	181.5	120.38	123.77	124.52	136.21	137.16	127.27	133.01	145.09	139.56
	182	119.09	123.95	124.56	135.98	136.84	128.17	132.71	144.29	139.04
	182.5	117.78	125.24	123.98	133.69	135.69	127.11	130.92	144.47	138.36
	183	117.64	124.63	123.64	133.91	134.96	128.13	130.34	144.21	137.79
	183.5	118.72	125.42	123.81	133.19	135.03	129.01	129.24	144.7	137.92
	184	118.34	125.48	123.52	132.82	134.43	128.81	128.5	145.62	138.92
	184.5	119.75	126.45	123.93	132.17	134.35	129.25	127.53	146.43	138.2
	185	120.85	125.26	124.83	131.18	133.74	129.29	127.86	145.94	137.19
	185.5	121.14	123.4	124.57	130.05	133.04	129.89	127.74	145.35	137.58
	186	121.34	123.01	124.69	128.12	132.99	131.46	127.89	146.31	138.31
	186.5	121.33	122.24	124.19	127.87	132.9	131.06	127.23	146.06	137.66
	187	122.43	121.62	124.56	129.07	132.81	131.59	126.42	147.09	138.4
	187.5	123.7	121.56	125.21	128.31	131.95	131.6	127.54	146.3	139.03
	188	123.02	120.95	125.03	128.73	132.29	131.24	128.17	144.95	138.87
	188.5	123.66	120.74	125.69	128.02	131.86	131.95	127.49	142.96	138.2
	189	122.19	120.47	125.31	126.92	132.34	132.12	128.14	141.82	138.82
	189.5	121.94	121.78	123.13	126.92	132.88	131.7	128.24	141.58	138.21
	190	122.32	123.75	124.05	127.56	133.62	131.52	129.29	141.65	137.25
	190.5	123.27	124.8	124.41	128.14	132.6	130.65	129.93	140.88	136.07
	191	123.42	126.52	124.98	129.14	132.6	130.44	130.59	140.95	136.39
	191.5	124.75	127.28	123.99	129.2	133.73	129.7	132.44	139.53	136.17
	192	124.73	127.32	123.19	130.18	134.24	129.55	131.22	140.35	135.34
	192.5	124.32	127.32	122.62	129.74	133.47	129.68	131.88	141.1	134.78
	193	123.75	127.57	122.37	129.47	133.72	129.16	132.8	142.97	134.27
	193.5	124.57	126.97	123.33	130.41	133.75	130.26	132.63	143.33	135.31
	194	124.37	126.7	124.89	130.74	133.37	130.25	132.67	143.68	136.11
	194.5	124.57	126.27	124.01	129.64	132.71	130.64	132.46	143.52	137.49
	195	125.07	125.78	124.14	129.48	132.47	129.22	132.91	143.49	138.07
	195.5	125.31	123.27	123.25	128.81	132.42	129.37	133.31	142.41	138.33
	196	124.73	122.67	124.51	129.5	133.25	129.66	132.86	142.58	137.95
	196.5	125.21	122.87	125.48	129.43	133.17	128.57	133.38	142.5	138.52
	197	124.76	122.51	126.34	129.98	133.71	128.65	132.52	141.5	138.2
	197.5	125.93	122.2	127.07	130.49	132.14	129.03	131.86	139.69	139.22
	198	125.58	122.82	127.04	130.29	131.34	126.77	132.08	139.77	139.39
	198.5	124.73	122.36	127.19	130.34	131.61	126.69	132.07	138.36	138.3
	199	124.23	121.44	127.89	130.58	132.86	125.64	132.13	138.37	137.91
	199.5	124.56	121.96	126.46	129.96	133.42	126.97	131.65	137.99	137.41
	200	124.78	122.75	127.23	129.35	133.46	126.93	131.74	138.94	137.45
	200.5	124.73	123.7	126.34	128.45	131.78	127.05	132.34	138.82	137.31
	201	123.67	123.61	126.42	128.69	133.51	126.53	132.55	140.54	137.11
	201.5	124.68	122.93	127.46	128.58	133.35	124.87	133.1	141.97	137.44
	202	123.53	124	128.78	129.22	134.7	124.22	132.47	142.88	136.07
	202.5	123.62	123.72	128.89	128.65	135.2	125.73	132.75	142.39	134.31
	203	124.95	123.53	128.83	127.77	135	125.78	132.84	142.36	135.05
	203.5	125.72	125.1	129.21	128.36	134.27	125.93	132.24	141.91	134.52
	204	124.43	124.93	130.28	128.48	133.77	125.56	132.43	141.67	135.03
	204.5	125.8	125.99	130.21	128.46	134.13	125.97	131.19	141.87	133.99
	205	126.5	125.24	130.3	128.08	134.78	126.65	130.38	141.26	134.46
	205.5	126.85	124.8	130.52	127.32	133.6	126.95	129.79	139.12	134.01
	206	126.92	125.77	129.04	127.58	134.09	127.75	129.25	137.75	133.66
	206.5	127.67	125.85	128.15	127.77	134.18	127.35	130.83	137.83	135.52
	207	127.83	126.58	127.3	128.26	134.58	126.74	129.57	139.5	135.74
	207.5	126.19	127.25	127.4	128.65	135.02	125.97	128.84	139.5	135.25
	208	125.59	125.56	125.11	128.23	134.83	124.53	129.54	140.43	134.92
	208.5	126.56	125.14	124.34	128.11	135.11	124.55	128.91	140.57	134.22
	209	125.31	124.59	123.76	128.01	135.25	123.69	129.4	139.9	134.48
	209.5	125.42	125.91	124.4	128.42	134.96	122.83	130.27	140.03	135.65
	210	125.4	126.62	123.61	128.26	135.2	122.16	131.06	140.29	135.58
	210.5	126.09	126.78	124.22	127.45	133.51	121.9	131.49	139.74	136.13
	211	124.97	126.38	123.95	126.89	133.74	122.4	131.31	138.67	135.31
	211.5	124.96	124.85	123.61	126.51	134.32	122.91	132.93	136.79	135.14
	212	126.56	124.96	124.07	127.09	134.78	122.89	132.61	136.03	136.38
	212.5	127.79	125.45	126.34	127.16	133.66	123.86	133.05	135.01	136.34
	213	127.16	125.19	126.7	128.2	134.25	123.83	133.75	136.1	136.44
	213.5	128.07	125.25	126.43	128.23	134.26	124.54	133.6	135.97	137.13
	214	127.5	123.93	126.07	128.13	134.75	124.77	132.81	135.48	136.34
	214.5	128.52	124.75	125.69	127.08	135.5	125.25	131.4	134.76	136.31
	215	127.2	123.39	125.1	126.44	137.19	125.97	130.93	135.12	135.87
	215.5	128.9	124.48	124.8	126.43	136.82	125.82	129.73	135.54	135.72
	216	129.63	125.52	125.55	125.6	136.25	125.18	130.04	134.31	136.89
	216.5	130.47	125.54	125.14	126.15	134.62	125.61	130.78	136.08	135.82
	217	130.28	125.38	123.45	124.99	136.56	126.28	130.35	136.3	136.57
	217.5	130.06	125.96	124.14	123.96	135.77	125.72	129.57	135.45	137.06
	218	129.21	126.13	124.22	123.73	136.41	125.27	129.93	135.4	135.6
	218.5	129.9	126.82	124.99	123.18	136.13	125.16	129.21	137.21	135.84
	219	130.51	125.32	124.56	124.26	135.57	125.11	128.62	137.6	135.51
	219.5	131.6	126.9	125	124.2	134.34	123.96	128.93	138.04	136.99
	220	131.53	126.34	124.48	124.39	133.09	123.09	129.71	139.51	137.88
	220.5	131.09	125.57	125.14	126.17	132.62	123.31	129.19	141.59	137.23
	221	130.25	125.44	126.31	124.93	133.97	123.48	129.45	141.55	137.06
	221.5	129.98	125.95	127.21	124.99	131.93	123.46	128.22	141.14	137.23
	222	131.3	125.23	126.85	125.83	131.14	124.61	129.59	140.39	137.14
	222.5	133.44	125.26	127.28	126.19	130.18	124.15	129.38	140.12	137.87
	223	133.91	125.18	126.8	125.61	130.42	123.51	130.35	139.49	137.94
	223.5	132.28	126.35	128.12	125.54	130.5	123.22	131.99	140.2	138.31
	224	133.21	126.48	128.56	125.42	130.99	123.94	131.35	139.91	137.49
	224.5	133.22	126.14	129.21	124.59	131.45	124.49	131.26	138.3	137.57
	225	133.93	126.4	128.57	124.28	131.24	124.53	131.05	138.34	137.4
	225.5	133.41	126.63	127.39	123.43	131.82	125.05	131.13	138.09	137.57
	226	133.53	127.66	126.97	123.83	131.36	123.04	131	137.26	137.41
	226.5	132.77	128.78	126.79	122.44	133.06	123.1	130.51	137.74	136.95
	227	132.19	129.16	127.14	122.12	133.59	122.88	129.77	136.44	136.8
	227.5	132.44	129.34	127.26	123.6	132.87	122.69	129.26	136.17	136.2
	228	133.08	129.12	126.41	123.31	132.46	123.81	129.96	134.13	136.09
	228.5	132.04	129.28	125.6	122.61	131.52	123.02	130.92	133.64	135.21
	229	132.22	128.94	125.21	122.74	132.61	122.59	130.99	134.39	134.85
	229.5	132.32	128.58	125.47	122.85	131.37	122.4	132.15	132.41	135.04
	230	132.28	129.17	125.11	122.78	129.81	120.63	133.18	132.93	134.48
	230.5	132.94	128.41	126.19	122.9	130.75	121.31	134.63	134.73	135.08
	231	134.2	128.46	126.22	123.6	129.79	120.25	134.59	135.58	135.55
	231.5	133.03	128.38	126.28	123.59	130.12	120.27	135.38	135.57	135.26
	232	131.5	128.98	126.14	123.65	131.09	121.64	136.32	136.02	135.18
	232.5	132.16	128.79	126.02	124.13	130.28	120.76	135.13	137.28	136.71
	233	133.02	127.85	127.35	126.92	131.51	120.75	135.52	137.31	137.63
	233.5	133.75	129.12	127.58	127.09	130.6	120.8	135.49	137.67	137.74
	234	133.47	129.69	127.31	126.36	131.59	120.43	133.42	138.5	139.23
	234.5	134.13	128.39	127.05	127.62	130.97	120.96	133.01	138.55	140.56
	235	132.78	127.82	126.22	126.59	131.37	120.84	132.18	138.85	139.92
	235.5	132.29	127.16	125.82	125.95	132.43	121.68	131.62	137.87	139.55
	236	133.2	127.3	126.89	126.23	132.05	122.76	130.49	139.14	140.03
	236.5	133.81	126.47	127.31	126.17	132.35	121.72	129.73	138.07	140.5
	237	134.47	126.88	127.76	125.6	133.44	121.72	129.4	137.15	138.13
	237.5	133.92	128.49	128.01	124.44	133.11	121.44	128.71	137.33	137.35
	238	132.79	127.23	128.18	123.12	132.59	122.39	127.03	135.39	138.13
	238.5	132.58	127.98	128.43	121.55	134.44	122.79	129.07	136.61	136.13
	239	133.73	129.39	128.67	121.43	134.63	122.52	128.6	136.59	135.58
	239.5	135.59	130.83	128.87	122.33	134.72	123.71	128.24	136.01	135.6
	240	135.97	131.7	129.37	123.24	134.02	122.78	128.43	136.69	136.59
	240.5	135.35	131.79	128.79	123.03	133.42	121.8	129.13	135.45	136.8
	241	135.64	132.42	128.22	122.1	133.44	121.67	129.96	136.9	136.84
	241.5	135.8	132.83	128.16	122	132.82	122.72	129.47	136.73	137.34
	242	136.1	131.88	126.93	121.08	132.49	124.14	130.33	136.18	137.78
	242.5	137.09	131.95	127.28	122.76	132.29	123.72	130.9	136.99	136.82
	243	137.08	132.39	126.23	123.17	130.7	122.6	129.21	135.4	138.37
	243.5	136.77	132.53	127.78	121.96	131.64	122.36	128.21	134.09	139.17
	244	136.44	132.34	128.35	122.12	131.01	122.43	129.1	133.47	138.55
	244.5	135.74	132.7	127.49	122.63	130.42	122.27	128.91	132.3	137.4
	245	136.92	132.21	126.83	122.96	130.36	122.81	128.55	133.41	138.01
	245.5	137.44	131.93	126.66	123.43	129.37	122.51	127.34	131.75	138.33
	246	136.4	131.77	126.96	124.19	129.47	121.61	128.16	131.9	140.92
	246.5	135.84	133.28	127.02	124.77	129.68	121.5	126.98	132.38	140.83
	247	135.55	133.33	127.3	123.9	130.85	121.76	127.24	132.31	141.11
	247.5	135.31	132.7	128.26	125.85	130.28	122.54	127.6	132.73	140.89
	248	135.31	131.38	127.41	127.36	129.81	123.07	127.8	132.97	141.56
	248.5	134.48	131.11	127.02	126.64	129.88	122.74	127.38	133.05	142.16
	249	134.38	130.56	127.87	126.41	128.61	123.02	128.39	134.74	143.44
	249.5	134.47	131.43	128.35	125.67	128.73	122.86	130.04	134.02	143.83
	250	133.88	130.94	129.17	125.92	129.05	123.23	129.67	133.78	143.31
	250.5	134.72	129.37	128.93	125.09	129.59	123.61	129.03	134.78	141.42
	251	136.07	128.76	128.05	124.45	130.02	123.31	129.13	135.06	141.55
	251.5	136.55	128.73	126.92	124.64	129.9	122.74	130.78	135.49	142.15
	252	137.47	128.03	127.37	124.17	129.68	121.85	131.91	134.43	142.27
	252.5	137.31	128.81	126.6	123.78	129.21	122.99	132.54	134.04	141.74
	253	138.03	126.61	126.6	124.63	129.8	121.85	132.88	135.11	140.92
	253.5	138.8	125.79	126.25	124.78	130.7	122.82	131.39	134.08	140.2
	254	139.62	123.82	126.08	125.98	131.04	122.93	129.97	133.9	138.63
	254.5	140.08	123.68	125.89	124.95	131.99	123.55	131.85	134.76	138.76
	255	139.86	124.15	126.48	125.27	130.97	123.53	132.12	135.58	138.25
	255.5	139.06	122.84	127.41	125.55	130.54	123.28	132.56	135.12	137.91
	256	138.43	123.54	127.08	125.6	130.19	123.01	132	134.11	136.29
	256.5	138.96	123.68	126.9	125.02	130.21	124.26	130.42	135.76	134.56
	257	138.72	124.42	127.86	125.07	130.33	123.85	130.63	136.9	133.78
	257.5	138.64	126.81	127.07	125.28	130.01	124.92	130.47	136.2	135.63
	258	137.96	127.54	126.97	124.3	131.22	124.22	130.83	135.89	135.63
	258.5	137.18	127.86	127.16	123.71	130.99	125.03	130.77	137.09	135.95
	259	137.54	128.5	126.37	123.62	128.79	124.91	129.67	136.92	136.62
	259.5	137.56	129.76	125.77	123.05	130.1	124.24	129.74	136.67	137.34
	260	136.51	128.65	124.33	124.51	129.9	122.53	129.83	136.33	138.11
	260.5	137.2	128.9	125.12	123.87	130.22	122.22	129.18	136.35	138.45
	261	136.75	128.8	124.84	124.01	130.79	120.9	129.45	135.78	141.5
	261.5	137.02	128.29	124.96	122.43	131.84	121.39	128.45	134.7	141.13
	262	137.21	127.21	125.82	121.33	132.21	120.81	128.99	134.18	140.15
	262.5	138.14	127.73	127.01	121.49	131.59	119.51	129.4	135	140.92
	263	138.32	128.6	126.17	121.55	131.83	118.48	129.92	135.29	140.59
	263.5	138.49	128.3	126.81	121.73	131.71	117.93	130.57	135.19	139
	264	139.35	127.42	128.69	122.44	130.54	118.22	130.52	134.03	138.75
	264.5	140.35	130.42	130.46	121.25	130.39	119.63	130.58	134.48	138.38
	265	139.06	129.49	131.26	121.57	130.75	120.77	130.04	134.74	138.23
	265.5	139.81	130.39	131.3	121.16	131.45	120.72	130.83	134.65	135.79
	266	139.39	130.7	130.96	123.38	130.66	120.16	130.84	134.89	136.18
	266.5	139.16	131.53	130.82	123.82	129.57	120.65	130.41	133.51	136.16
	267	138.94	130.02	130.42	123.51	128.94	121.73	130.3	132.88	135.19
	267.5	138.43	129.97	130.5	122.66	127.89	121.98	129.62	132.79	134.77
	268	138.37	130.79	130.08	123.41	127.46	122.45	128.52	132.77	135.83
	268.5	136.87	131.13	129.44	122.88	128.2	122.99	129.29	132.2	136.03
	269	136.2	130.67	128.76	122.64	127.72	123.03	127.76	132.1	136.22
	269.5	137.39	131.34	128.06	123.08	127.11	122.46	128.54	132.74	136.38
	270	138.56	131.35	128.45	124.1	125.8	123.68	128.9	132.59	136.67
	270.5	139.05	129.23	128.61	123.49	124.75	122.96	129.18	132.81	136.52
	271	139.6	128.54	128.66	124.23	126.02	121.49	128.8	134.88	137.35
	271.5	140.88	129.46	128.71	124.39	126.09	121.28	128.03	135.09	137.55
	272	141.69	129.75	129.92	125.1	126.8	120.67	128.51	133.91	137.94
	272.5	141.34	130.29	129.92	124.13	127.74	119.85	128.45	135.46	137.17
	273	142.62	130.1	128.8	124.06	126.63	118.45	127.12	136.43	136.73
	273.5	144.33	128.45	129.06	123.8	127.48	119.43	127.68	135.79	136.36
	274	143.95	128.76	128.54	124.48	126.43	119.12	127.49	134.88	138.02
	274.5	142.75	127.57	128.26	124.92	126.18	118.83	127.13	134.6	138.35
	275	143.05	130.52	128.8	124.9	127.13	119.25	127.5	135.17	138.7
	275.5	144.73	131.86	129.74	124.1	126.79	121.13	127.06	134.42	137.87
	276	144.48	132.57	128.89	123.37	125.86	121.18	126.66	133.67	138.9
	276.5	145.28	132.54	127.44	123.05	124.55	121.09	126.84	135.55	139.23
	277	146.36	131.23	128.76	123.27	123.28	122.42	127.12	134.3	139.51
	277.5	146.95	131.66	129.56	123.38	123.56	123.16	128	134.6	140.04
	278	146.63	132.27	129.8	123.28	123.65	122.69	129.24	135.87	138.94
	278.5	146.78	131.47	130.42	121.04	125.3	123.12	128.99	136.21	138.45
	279	147.26	132.93	130.14	119.65	125.56	123.29	127.52	136.31	137.9
	279.5	148.12	131.28	129.43	119.23	124.3	122.68	127.23	135.16	137.53
	280	147.02	130.69	128.11	120.71	123.37	121.95	128.3	135	137.91
	280.5	146.5	129.51	127.81	121.25	124	122.87	129.33	135.61	136.13
	281	146.92	129.51	128.22	121.77	125.16	122.62	128.87	134.57	136.06
	281.5	146.75	129.82	127.59	122.71	125.91	122.26	129.34	134.61	135.88
	282	145.74	128.74	127.18	122.35	125.52	122.45	130.24	135	135.65
	282.5	145.92	128.4	127.99	122.96	125.22	121.66	129.91	133.62	135.8
	283	146.06	128.01	127.49	123.89	126.15	121.41	129.47	134.96	135.1
	283.5	146.31	127.39	127.53	123.78	126.14	121.44	129.73	135.05	136.01
	284	146.24	128.51	126.85	123.19	126.07	122.94	130.82	135.38	136.7
	284.5	145.87	127.96	128.01	121.45	127.67	123.86	130.03	137.18	136.48
	285	144.95	127.54	129.29	121.89	128.46	123.06	129.99	137.63	137.03
	285.5	143.19	127.74	130.23	121.9	128.35	123.39	129.21	137.77	136.92
	286	142.81	127.92	129.87	121.41	128.92	123.19	128.05	137.54	136.95
	286.5	143.74	129.51	129.43	121.55	129.11	123.11	128.36	136.11	138.08
	287	143.65	130.19	128.45	121.09	129.34	123.57	127.84	136.7	139.29
	287.5	144.42	130.96	129.66	120.88	126.87	124.2	128.68	134.75	138.91
	288	144.78	131.18	128.54	121.75	126.44	123.89	129.01	134.46	138.56
	288.5	144.64	129.77	129.49	121.69	126.69	124.03	128.32	134.71	137.45
	289	144.61	130.71	128.87	122.05	125.3	122.44	129.02	133.81	136.5
	289.5	144.59	131.75	128.38	120.98	125.19	122.92	128.26	133.09	137.22
	290	145.02	132.45	127.85	120.02	124.39	123.57	129.04	132.67	138.42
	290.5	145.73	131.96	128.51	119.55	124.67	123.12	130.02	133.26	138.31
	291	146.1	130.34	129.2	119.8	124.8	123.57	128.93	133.45	136.8
	291.5	146.33	129.98	128.83	119.94	124.18	123.61	128.91	132.58	136.12
	292	145.76	129.85	128.12	120.44	124.65	123.32	128.91	132.64	137.5
	292.5	144.88	129.33	128.82	119.84	125.2	124.7	130.05	133.42	137.44
	293	145.28	129.48	128.88	121.1	125.7	122.63	129.39	132.72	138.33
	293.5	145.77	128.37	128.88	121.3	125.27	123.67	129.57	131.55	139.26
	294	147.42	128.42	129.3	121.36	124.58	123.46	130.77	130.95	138.3
	294.5	148.55	127.76	129.8	121.68	126.57	123.13	130.61	131.4	138.26
	295	147.9	129.38	129.99	120.99	127.1	122.77	131.13	131.3	138.25
	295.5	146.99	131.36	130.07	121.72	128.37	123.24	130.77	131.51	139.2
	296	146.72	132.67	131.26	121.64	128.64	123.37	130.35	132.81	139.37
	296.5	147.99	133.21	131.6	122.17	130.06	123.25	129.91	133.38	137.69
	297	147.52	133.32	133.25	121.47	130.55	122.47	129.22	132.98	138.18
	297.5	146.96	133.79	133.69	121.19	130.88	124.15	129.85	133.29	138.72
	298	147.24	135.07	133.76	120.54	131.63	123.47	129.93	133.59	138.89
	298.5	146.96	134.79	132.74	120.71	133.3	123.07	129.66	134.33	140.45
	299	146.75	134.33	132.38	121.37	131.68	123.35	129.66	134.2	139.17
	299.5	147.77	133.45	132.64	122.73	131.32	123.92	128.87	133.25	140.36
	300	148.08	133.64	131.87	120.96	130.09	123.11	129.73	133.55	139.63
	300.5	147.9	132.72	131.52	120.67	129.98	123.33	129.47	133.13	140.77
	301	147.43	133.94	130.94	120.57	130.25	123.02	131.55	133.6	142.19
	301.5	148.1	135.21	129.53	121.38	130.08	122.76	132.02	133.15	143
	302	148.01	136.37	129.64	120.53	130.18	122.82	132.26	133.38	142.89
	302.5	146.64	135.76	130.54	121.55	129.79	123.05	132.81	133.25	142.71
	303	147.36	135.95	131.6	121.99	128.22	123.44	134.13	133.03	142.1
	303.5	147.99	135.99	133.04	121.72	128.68	123.97	136.63	132.94	142.34
	304	148.46	135.79	133.49	121.26	128.98	123.4	137.19	133.41	139.56
	304.5	150.16	133.65	134.07	122.23	130.41	123.97	135.98	133.69	138.76
	305	153.08	133.86	133.95	121.79	130.68	122.42	136.84	133.82	137.43
	305.5	152.87	131.04	134.46	122.19	130.27	123.05	134.6	132.62	136.38
	306	152.43	129.31	133.91	122.23	131.63	123.38	135.07	134.23	135.6
	306.5	153.91	126.79	134.92	122.91	131.77	122.56	134.82	135.93	135.6
	307	154.65	127.06	135.89	122.08	133.18	122.09	133.16	137.04	135.4
	307.5	153.68	126.43	136.52	120.9	133.39	121.81	131.69	138.11	134.64
	308	152.88	127.13	136.4	121.65	133.12	120.76	130.87	137.56	135.43
	308.5	152.03	126.84	136.55	121.71	133.44	120.88	130.43	136.93	138.17
	309	150.52	128.21	137.57	121.2	132.77	119.78	131.6	137.51	138.94
	309.5	149.2	127.65	139.58	122.21	133.06	121.22	131.47	137.8	138.63
	310	149.68	130.34	139.71	120.76	132.12	121.05	131.34	138.64	139.78
	310.5	150.93	131.61	142.45	120.52	131.38	120.85	130.24	137.12	139.07
	311	149.4	132.8	140.9	120.26	131.59	121.22	131.28	135.49	138.82
	311.5	149.76	132.59	139.94	120.72	130.13	121.7	131.24	135.22	138.29
	312	149.68	133.99	140.01	121.82	130.23	120.46	131.66	135.28	139.25
	312.5	151.01	132.75	140.02	120.69	129.94	120.8	131.24	136.02	139.97
	313	151.44	133.29	138.71	120.57	127.76	120.8	131.37	136.32	139.21
	313.5	152.5	132.09	138.29	120.48	126.25	119.63	131.77	135.9	139.25
	314	152.44	131.9	136.13	120.74	125.26	117.83	131.73	134.17	141.07
	314.5	151.23	130.38	135.9	120.65	123.93	117.07	133.34	133.87	141.37
	315	150.98	129.85	135.09	120.61	122.76	117.15	132.78	135.11	142.07
	315.5	151.92	130.18	136.69	120.38	122.1	116.65	132.44	135.42	141.54
	316	152.87	130.25	136.52	119.45	122.63	117.8	134.11	135.11	141.92
	316.5	153.07	129.85	135.95	120.81	122.28	117.89	133.41	132.97	141.49
	317	151.62	130.91	136.09	121.07	121.87	118.23	134.23	133.57	140.27
	317.5	151.72	130.13	137.47	121.28	121.84	117.82	133.69	133.52	140.02
	318	149.89	131.08	138.19	121.17	122.79	117.94	133.39	132.42	141.25
	318.5	150.06	131.13	139.36	121.47	123.4	119.05	134.39	134.74	139.98
	319	150.94	131.56	140.86	122.49	124.2	119.63	133.78	133.89	139.86
	319.5	151.6	131.53	141.64	122.96	124.63	119.58	134.84	134.37	140.26
	320	151.45	132.28	140.77	123.64	124.66	119.81	133.5	133.52	140.35
	320.5	149.93	132.35	140.08	123.8	124.97	117.77	132.58	134.33	140.1
	321	151.43	132.07	140.22	124.13	124.99	117.8	132.76	135.44	140.53
	321.5	151.49	132.61	139.79	123.44	124.27	118.03	132.16	135.91	141.03
	322	151.63	132.12	140.21	122.5	125.19	118.13	133.14	135.76	142.05
	322.5	152.78	131.94	139.74	123.73	125.32	119.22	132.7	137.11	141.11
	323	152.2	133.4	139.29	122.93	125.19	119.2	132.62	136.73	142.5
	323.5	153.18	133.68	138.99	121.49	125.7	118.68	132.98	137.61	141.2
	324	152.71	132.79	138.04	121.3	125.34	118.46	132.6	136.12	141
	324.5	152.32	131.95	138.19	120.96	124.84	117.64	132.64	137.05	141.25
	325	153.39	132.48	138.65	121.96	124.46	118.11	133.53	136.31	141.94
	325.5	153.18	132.7	139.27	121.22	124.02	119.26	134.11	135.82	140.91
	326	154.21	131.96	138.52	122.3	126.32	118.82	132.76	135.1	140.86
	326.5	153.71	132.28	138.45	122.98	126.65	118.58	132.47	134.88	140.66
	327	153.89	133.4	138.79	121.62	126.45	118.65	132.61	132.69	140.48
	327.5	154.39	132.33	139.46	122.53	126.25	119.48	132.06	132.61	138.69
	328	155.48	132.13	139.65	124.11	125.63	120.09	131.69	134.03	139.72
	328.5	156.33	134.41	140.99	123.62	125.03	119.53	131.78	133.87	139.48
	329	157.71	135.58	140.98	123.71	125.84	120.04	132.07	133.77	139.61
	329.5	158.18	136.12	141.49	123.34	125.41	120.51	131.01	135.1	140.04
	330	158.5	137.12	141.43	122.11	126.19	120.52	130.69	135.08	140.65
	330.5	157.27	137.43	143.72	121.85	125.25	119.38	131.49	133.89	140.17
	331	155.77	138.72	143.15	121.5	125.4	119.93	131.22	134.12	139.5
	331.5	155.25	137.56	143.46	123.03	125.61	120.62	130.56	135.46	140.11
	332	156.17	138.67	143.69	122.69	124.89	119.29	131.12	135.35	141.08
	332.5	155.2	138.26	144.19	121.71	125.2	119.59	131.72	133.82	140
	333	154.43	137.65	143.01	122.01	125.28	120.57	132.47	134.15	139.83
	333.5	154.2	138.05	143.65	121.68	124.07	120.82	133.11	134.33	139.69
	334	154.54	137.36	142.92	121.39	124.23	120.49	132.02	133.52	138.43
	334.5	154.07	137.24	143.27	121.87	124.26	119.66	131.95	134.35	137.72
	335	153.97	137.64	141.78	121.63	124.66	121.06	132.21	134.95	137.66
	335.5	155.75	137.81	142.44	122.12	123.65	120.82	132.74	134.53	137.27
	336	156.48	139.43	142.7	120.93	123.53	120.29	134.31	134.62	135.76
	336.5	155.48	139.47	142.39	119.72	124.71	121.36	134.11	134.79	134.89
	337	155.02	139.69	141.73	120.65	125.54	120.21	132.93	135.01	135.3
	337.5	155.08	139.01	142.16	120.41	126.65	120.01	132.6	134.72	133.75
	338	155.89	139.29	143.02	120.76	128.19	121.06	132.24	135.13	133.29
	338.5	155.58	140.08	143.7	121.12	128.53	121.17	133.61	135.5	133.21
	339	157.31	139.16	143.09	121.09	128.5	122.25	134.06	135.64	133.42
	339.5	159.23	138.42	143.52	120.95	127.29	121.73	133.12	136.37	133.24
	340	159.79	137.98	143.91	120.54	126.95	121.83	132.57	136.62	132.39
	340.5	159.65	137.17	143.14	120.57	126.26	121.97	132.24	136.64	132.4
	341	159.12	137.17	144.78	121.11	125.82	121.5	131.33	136.1	131.94
	341.5	160.14	138.21	145.72	121.21	124.94	122.4	131.44	136.69	132.82
	342	161.07	140.13	146.93	122.48	124.54	122.2	130.78	137.52	133.84
	342.5	160.04	139.57	145.63	121.66	123.52	120.01	131.05	137.79	133.74
	343	161.46	139.8	146.75	120.86	124.12	120.86	130.76	137.8	134.25
	343.5	161.01	141.31	147.43	121.8	125.21	120.84	131.14	137.34	133.95
	344	161.6	141.84	147.87	122.72	126.23	119.75	131.72	136	132.8
	344.5	162.14	142.27	147.32	122.83	128.61	119.66	132.03	137.24	134.02
	345	163.73	142.6	148.32	121.93	129.52	119.5	131.33	138.18	134.89
	345.5	165.18	142.9	147.18	120.94	128.84	119.3	133.23	138.12	135.08
	346	165.47	143.04	146.68	120.75	129.3	119.55	133.93	138.86	133.6
	346.5	165.2	141.98	145.44	118.79	129.58	118.76	134.32	137.35	133.32
	347	166.02	141.62	145.77	119.71	129.74	120.38	133.97	136.14	133.91
	347.5	165.34	141.62	145.05	120.61	129.17	118.97	134.45	136.36	133.96
	348	164.46	141.81	145.67	120.52	128.41	118.52	134.6	136.27	134.83
	348.5	163.39	142.12	145.84	120.2	129.68	118.45	134.83	137.33	136.31
	349	163.21	142.77	146.41	120.44	129.22	117.51	134.9	137.24	137.02
	349.5	163.37	142.74	146.54	120.74	127.79	117.93	134.31	136.7	137.54
	350	163.46	143.63	145.97	121.51	128.63	119.28	133.37	136.91	138.54
	350.5	163.93	143.99	145.37	121.04	128.31	117.91	132.67	136.66	139.71
	351	164.82	144.72	146.39	121.49	128.14	118	132.98	138.14	139.7
	351.5	164.8	144.87	147.91	121.84	128.06	116.94	133.69	138.31	139.26
	352	165.41	145.16	148.24	121.31	127.56	117.35	133.2	137.39	139.06
	352.5	165.87	145.09	148.2	119.93	126.35	117.44	132.12	138.6	139.1
	353	166.69	146.45	148.29	119.95	125.09	117.57	132.17	139.51	139.13
	353.5	167.6	146.83	147.92	119.3	124.06	118.6	132.63	139.8	138.31
	354	166.81	148.02	147.65	120	124.42	117.62	132.85	139.15	137.86
	354.5	168.07	148.27	149.49	120.92	124.84	115.84	132.3	139.32	138.24
	355	168.09	147.77	149.86	120.72	124.77	115.45	132.03	138.04	136.94
	355.5	167.83	147.34	150.06	122.05	125.08	115.77	130.93	137.36	137.71
	356	169.72	146.99	148.75	121.57	125.4	115	130.16	138.32	136.8
	356.5	169.16	147	148.73	121.07	125.96	114.23	129.71	139.68	138.15
	357	168.95	147.27	148.97	120.63	126.66	114.21	130.4	138.46	137.46
	357.5	168.44	147.18	150.35	119.46	127.31	113.44	129.95	136.69	136.58
	358	169.52	146.73	151.48	119.93	126.66	112.35	130.34	135.74	137.26
	358.5	169.98	146.38	150.87	120.71	127.51	112.74	130.95	136.41	137.48
	359	170.32	145.68	149.34	120.48	126.56	113.93	131.13	137.08	137.03
	359.5	170.3	145.73	149.24	120.75	125.74	114.73	132.54	137.12	137.39
	360	171.29	146.52	148.65	119.55	125.81	114.68	133.37	138.28	137.08
	360.5	170.16	146.98	150.32	118.82	125	114.49	134.28	137.01	138.17
	361	171.4	146.73	151.39	118.38	124.99	115.15	135.73	135.26	136.65
	361.5	172.36	146.62	151.92	119.61	124.23	114.83	135.51	135.36	137.44
	362	173.4	147.25	151.45	120.29	123.97	114.92	135.48	136.33	138.16
	362.5	172.4	148.3	150.24	119.54	125.33	115.89	134.4	137.32	137.36
	363	173.08	148.47	151.11	119.2	124.44	115.76	134.48	136.84	137.39
	363.5	173.16	149.5	151.46	119.14	125.07	115.67	134.24	135.95	137.81
	364	174.27	149.74	151.88	119.83	126.71	115.58	133.12	137.36	138.18
	364.5	175.44	150.51	151.72	120.37	126.56	115.63	132.65	136.2	138.75
	365	176.13	151.57	150.22	121.02	126.68	117.01	131.38	135.31	139.66
	365.5	176.76	151.75	149.95	120.9	126.78	116.28	130.57	136.36	139.58
	366	176.8	151.36	148.94	120.08	128.45	116.69	130.68	137.35	138.81
	366.5	176.31	150.77	148.87	120.14	127.12	117.89	131.07	137.4	138.8
	367	177.16	150.38	151.24	120.58	127.5	117.89	131.44	137.07	139.29
	367.5	176.36	149.91	152.33	120.5	127.78	118.33	131.06	137.08	140.01
	368	175.5	149.47	152.4	120.81	127.11	117.28	132.46	137.75	140.41
	368.5	173.9	149.72	153.2	119.94	126.44	117.17	132.38	136.88	140.57
	369	172.42	148.83	153.78	118.95	127.58	117.31	133.61	137.41	140.65
	369.5	172.67	149.32	154.45	118.82	127.88	117.11	134.09	138.57	140.21
	370	171.48	150.52	154.69	120.4	127.68	117.75	134.29	138.83	140.78
	370.5	171.72	150.41	155.02	120.94	126.06	116.7	134.13	138.32	141.26
	371	171.58	149.97	154.6	120.76	126.65	115.98	134.81	138.46	142.3
	371.5	171.76	150.21	153.6	121	124.94	115.03	134.88	137.61	142.92
	372	173.4	151.27	153.04	120.11	125.8	114.81	134.5	137.85	142.8
	372.5	175.08	151.93	153.91	119.11	126.35	115.23	133.06	138.89	141.65
	373	177.59	153.41	154.49	118.98	126.58	115.22	134.07	139.42	141.77
	373.5	178.53	153.41	153.6	119.81	124.55	115.5	132.42	139.08	141.89
	374	179	152.73	153.89	120.36	126.99	115.11	132.5	140.14	142.05
	374.5	178.85	151.72	153.34	120.03	126.71	113.98	132.05	139.48	141.96
	375	179.22	152.88	153.59	119.4	128.06	114.95	131.28	139.95	141.61
	375.5	180.42	153.9	154.34	118.8	129.14	114.58	130.37	138.87	141.37
	376	179.4	153.52	153.91	119.78	130.78	114.1	129.36	139.67	140.47
	376.5	179.54	153.02	153.55	119.8	129.76	113.09	130.23	138.1	140.23
	377	177.7	152.24	153.87	120.76	129.76	112.73	130.94	138.31	140.03
	377.5	175.09	151.21	152.96	121.49	129.83	111.87	130.9	138.16	140.12
	378	175.31	151.08	153.01	120.98	130.74	110.74	131.57	139.2	140.43
	378.5	173.3	150.92	152.72	120.58	128.63	109.99	132.08	138.54	140.91
	379	174.23	151.54	153.12	120.54	128.5	109.85	132.96	139.49	141.72
	379.5	173.72	151.41	153.24	121.93	127.99	109.1	133.85	140.26	142.71
	380	174.85	150.69	152.53	123.22	127.03	109.59	133.51	140.59	143.24
	380.5	177.47	151.31	152.46	123.56	126.35	110.62	135.24	141.46	143.29
	381	177.93	150.97	152.64	125.1	126.67	111.5	134.68	143.39	142.68
	381.5	179.12	151.74	152.78	124.74	126.42	111.36	133.67	141.36	144.14
	382	180.5	151.29	152.72	125.05	125.55	112.09	134.61	142.41	143.05
	382.5	181.48	151.11	154.43	125.84	125.69	112.72	134.79	141.74	142.56
	383	183.31	151.49	154.11	125.58	125.1	113.36	133.96	142.36	142.58
	383.5	184.21	151.77	153.59	126.18	126.03	114.12	133.1	141.92	142.03
	384	185.17	152.58	154.33	126.71	126.6	113.89	133.98	141.05	143.19
	384.5	186.19	153.56	154.77	125.46	126.86	113.65	135.1	141.67	142.08
	385	183.12	153.53	155.3	124.58	125.99	113.6	134.85	140.8	141.47
	385.5	182.44	154.72	156.03	123.83	126.67	113.5	135.46	141.17	141.96
	386	183.14	155.21	155.09	123.18	127.56	112.51	135.93	142.74	140.28
	386.5	183.61	155.92	155.9	122.99	128.43	112.96	135.37	141.55	142.21
	387	183.53	156	155.92	122.18	128.45	112.33	136.17	141.1	142.6
	387.5	183.58	156.35	157.82	123.1	129.1	113.07	136.51	141.04	141.6
	388	183.86	155.34	157.89	122.84	128.86	113.93	137.2	140.67	142.05
	388.5	184.62	155.49	157.45	121.16	128.34	114.14	136.3	141.55	141.1
	389	183.55	155.37	158.11	121.56	127.25	113.78	136.01	141.02	141.89
	389.5	184.29	155.95	158.58	121.36	128	113.65	135.92	140.76	142.23
	390	183.4	156.06	158.73	122.03	127.34	113.07	135.96	140.33	142.03
	390.5	182.95	156.06	158.83	122	126.89	113.73	137.1	139.87	142.51
	391	183.62	155.95	158.36	120.76	126.52	113.98	136.2	140.53	141.52
	391.5	182.59	156.77	158.19	120.83	126.08	114.52	135.12	141.43	140.38
	392	181.92	155.19	158.3	119.96	126.16	113.54	135.46	140.8	140.59
	392.5	182.81	156.72	159.83	118.72	125.02	112.22	136.1	141.95	139.96
	393	182.7	157.51	160.71	120.59	124.24	111.93	135.54	140.95	139.59
	393.5	183.8	156.96	160.68	121.66	124.62	113.2	134.88	142.06	138.42
	394	186.34	157.7	159.93	121.22	124.35	113.84	134.61	143.04	138.54
	394.5	187.73	158.71	159.02	121.06	124.87	113.32	134.3	143.82	138.7
	395	188.27	158.22	159.82	121.96	124.26	113.13	133.48	144.03	139.72
	395.5	188.14	158.77	159.84	122.16	124.85	112.74	133.7	144.37	139.73
	396	188.39	159.48	159.22	122.51	125.37	111.93	133.32	144.12	140.59
	396.5	190.09	160.91	158.8	122.38	125.69	112.46	133	144.66	141.56
	397	189.81	160.83	158.46	122.98	126.02	112.62	132.64	142.83	141.88
	397.5	188.96	159.86	158.33	121.92	126.76	112.7	131.6	143.84	141.04
	398	187.21	159.58	158.12	121.45	126.61	111.06	132.08	144.2	140.92
	398.5	187.2	158.51	157.34	121.4	126.85	111.34	131.94	144.11	141.21
	399	186.66	157.16	158.18	120.58	126.43	112.84	131.81	142.9	140.94
	399.5	185.75	156.53	158.36	120.44	126.51	113.76	130.87	142.76	139.72
	400	185.59	156.22	159.46	120.5	127.16	113.85	130.27	142.31	139.09
	400.5	185.7	155.9	159.78	120.99	127.15	114.06	131.38	142.41	139.54
	401	185.31	157.31	159.28	121.97	127.28	113.3	131.32	142.71	138.69
	401.5	184.42	157.85	159.29	122.56	128.3	113.72	131.47	144.72	138.27
	402	184.51	156.76	158.19	123.06	128.44	114.79	133.54	143.24	138.39
	402.5	185.56	157.87	157.86	122.11	129.15	115.44	133.26	142.56	139.4
	403	184.28	158.59	159.38	122.76	129.68	113.54	134.3	141.96	139.63
	403.5	185.99	158.7	158.74	123.6	129.78	113.41	132.89	142.24	140.05
	404	186.86	160.44	159.2	123.57	130.34	113.55	133.75	142.01	140.61
	404.5	187.76	161.14	158.34	124.07	128.6	113.38	134.26	142.84	140.86
	405	188.91	161.26	157.59	124.27	128.09	113.85	135	142.75	140.1
	405.5	189.11	160.77	159.22	123.82	126.84	113.16	134.77	143.87	139.82
	406	190.72	160.31	159.39	123.52	126.48	112.88	134.2	142.81	140.13
	406.5	193.05	161.74	160.32	122.72	126.05	112.01	134.06	145.04	139.16
	407	193.48	160.77	160.09	123.24	126.89	113.48	134.81	146.22	138.85
	407.5	193.95	160.71	159.08	122.33	126.65	115.54	135.22	146.97	140.14
	408	192.49	160.77	159.77	121.11	126.74	115.93	136.93	146.85	139.07
	408.5	193.27	160.88	159.26	120.79	126.46	115.3	137.31	147.68	138.51
	409	194.77	161.73	160.16	120.55	126.79	115.81	137.34	147.07	139.75
	409.5	193.25	161.66	161.73	119.85	127.09	115.68	137.17	148.22	140.04
	410	193.38	162.3	160.53	119.99	127.6	117.01	138.78	147.05	140.42
	410.5	192.86	162.06	160.86	120.38	128.03	117.47	139.58	148.06	140.69
	411	190.7	161.72	161.48	119.61	128.06	117.88	139.72	146.37	141.56
	411.5	189.88	162.96	162.93	120.14	127.24	116.7	139.08	145.69	140.88
	412	190.03	162.54	163.25	120.8	127.05	116.06	137.89	145.87	140.59
	412.5	192.74	162.97	163.39	121.12	127.25	115.86	138.33	146.45	142.12
	413	192.5	162.8	163.94	121.17	127.81	116.05	137.92	145.67	143.01
	413.5	190.97	162.29	164.98	122	128.15	115.38	139.67	145.25	142.29
	414	193.55	163.76	165.31	121.38	128.41	114.86	138.93	143.36	142.25
	414.5	194.24	163.53	165.59	119.95	127.5	115.07	138.76	142.19	142.25
	415	194.29	164.61	165.8	119.41	127.75	115.03	136.77	141.81	141.65
	415.5	194.83	165.16	165.08	120.51	127.82	115.05	135.14	142.09	142.51
	416	195.87	166.14	164.87	119.75	128.17	115	135.66	142.4	143.18
	416.5	196.47	165.99	165.59	119.75	127.8	115.04	135.36	141.23	141.73
	417	194.52	166.29	165.45	120.41	126.78	114.28	134.48	142.16	141.63
	417.5	195.45	166.41	165.79	121.37	125.37	113.99	135.7	142.78	141.15
	418	194.57	166.32	164.46	120.25	126.03	114.17	135.03	143.4	140.33
	418.5	192.51	165.68	163.69	120.38	125.93	115.26	134.48	145.51	140.57
	419	193.43	165.29	163.85	120.81	126.36	114.56	133.53	146.8	140.46
	419.5	192.23	164.6	163.56	120.98	125.22	114.16	134.06	145.85	140.5
	420	192.43	165.39	165.27	120.37	125.71	114.11	135.5	146.21	141.11
	420.5	192.51	164.82	164.27	120.56	125.09	114.72	135.69	145.84	141.32
	421	191.77	165.39	165.1	120.62	123.5	114.35	136.15	147.11	141.2
	421.5	193.43	166.48	165.31	119.59	124.04	114.58	135.72	146.5	141.25
	422	192.47	166.1	164.79	119.04	125.61	115.2	134.63	145.72	141.89
	422.5	194.7	166.63	164.51	119.48	124.56	114.83	133.74	145.18	142.85
	423	195.28	167.46	165.87	119.38	123.44	114.95	135.08	145.16	142.49
	423.5	193.79	167.91	165.06	119.02	122.72	115.42	135.06	145.57	142.47
	424	195.17	168.55	165.24	119.43	122.55	116.96	135.16	148.37	143.85
	424.5	195.61	168.4	164.32	119.82	121.62	117.68	135.1	147.85	143.4
	425	195.42	167.64	165.79	120.86	122.36	115.97	134.83	148.43	143
	425.5	196.06	168.97	164.62	121.17	124.17	117.05	133.32	147.57	144.1
	426	194.28	168.48	165.6	121.93	123.98	116.79	134.62	147.53	144.56
	426.5	194.74	168.78	165.76	122.51	123.1	117.37	135.14	147.78	145.17
	427	192.81	167.99	166.53	122.39	123.78	117.74	134.97	148.17	143.64
	427.5	192.67	166.94	166.24	123.44	123.88	117.25	134.84	147.68	143.89
	428	194.91	166.69	166.85	124.51	125.16	118.08	135.56	147.66	144.17
	428.5	195.04	166.19	166.84	123.62	124.36	117.38	135.26	146.71	143.4
	429	195.88	165	167.29	122.94	124.81	116.31	134.28	146.51	142.81
	429.5	194.22	165.37	168.33	122.9	123.12	117.68	134.16	145.82	143.56
	430	195.23	165.03	169.44	122.1	121.58	117.27	134.73	147.05	143.13
	430.5	196.13	165.56	169.69	122.22	121.17	117	134.28	147.06	142.45
	431	196.57	166.83	169.88	121.99	121.05	117	133.77	147.77	142.43
	431.5	199.2	167.03	170.05	123.33	121.02	117.04	133.85	147.43	143.63
	432	199.81	167.2	169.96	123.6	121.67	117.08	131.66	148.19	144.73
	432.5	197.54	167.43	170.66	124.45	121.11	115.85	131.05	146.3	144.69
	433	196.36	167.56	171.3	123.83	122.6	115.93	132.19	145.53	145.55
	433.5	196.39	167.66	170.73	123.88	123.01	116.5	132.94	146.99	145.74
	434	198.68	168.3	169.6	123.59	123.51	117.45	133.09	147.07	145.08
	434.5	197.21	166.83	169.13	125.02	123.75	117.28	134.71	147.14	145.95
	435	197.98	165.62	168.88	124.73	123.09	117.75	134.35	146.48	146.13
	435.5	199	165.43	169.07	124.53	123.55	116.64	134.43	146.11	146.08
	436	196.43	165.77	169.02	122.5	122.05	116.8	134.35	146.62	146.86
	436.5	197.15	166.11	170.28	121.68	121.61	116.83	135.82	145.05	146.48
	437	196.52	166.5	170.12	120.32	122.25	118.1	136.32	146.91	147.36
	437.5	197.49	166.94	170.91	121.97	121.67	117.75	135.81	146.49	147.23
	438	196.56	167.56	170.86	121.65	121.96	116.75	136.27	145.75	148.11
	438.5	196.82	167.81	170.74	121.68	123.1	115.66	136.42	145.73	148.2
	439	196.84	168.54	170.52	120.22	124	115.5	134.61	144.87	146.98
	439.5	195.67	169.44	170.22	120.16	125.07	116.2	134.61	146.83	147.12
	440	194.01	168.96	170.16	119.53	125.61	116.14	135.05	147.42	147.18
	440.5	195.66	169.42	169.69	120.23	127.23	115.92	135.67	148.28	146.65
	441	193.78	169.83	167.85	120.52	128.44	115.75	135.94	150.12	146.34
	441.5	195.25	169.11	167.51	120.37	128.58	114.98	135.51	149.76	145.77
	442	195.47	169.73	166.11	119.96	129.32	114.6	135.76	151.46	144.14
	442.5	195.24	170.73	166.7	120	128.23	115.63	135.37	149.91	143.82
	443	194.75	171.56	167.06	119.22	126.88	116.24	135.71	150.88	144.18
	443.5	195.78	173.56	168.15	119.84	127.74	116.16	137.04	151	144.43
	444	196.34	174.23	167.82	119.91	127.79	115.29	136.21	150.34	144.51
	444.5	196.89	174.84	168	120.27	128.01	114.41	135.05	150.24	144.14
	445	197.18	174.93	168.24	120.92	127.79	114.3	134.22	149.78	144.95
	445.5	198.41	174.74	169.48	121.38	127.28	114.16	132.74	148.57	144.12
	446	198.8	175.06	169.28	122.31	127.55	114.52	133	149.92	143.65
	446.5	199.86	175.73	169.62	122.56	125.93	115.39	133.18	149.39	145.08
	447	201.83	174.93	169.5	122.73	126.19	115.19	133.26	151.84	144.07
	447.5	201.57	175.15	168.46	123.44	127.2	114.93	131.51	150.46	143.49
	448	201.15	173.31	168.12	123.09	125.68	114.37	130.06	150.61	143.59
	448.5	201.84	172.44	168.38	123.22	126.38	114.59	131.36	149.74	143.09
	449	200.9	171.78	167.97	122.68	125.44	115.43	131.51	148.87	142.59
	449.5	200.12	170.77	168.47	121.34	125.06	115.43	132.13	148.33	141.06
	450	201.06	170.33	167.97	119.86	125.05	115.5	133.51	148.25	140.94
	450.5	200.83	171.29	168.08	119.13	125.4	116.14	134.24	146.64	141.32
	451	198.9	170.42	167.12	118.73	127.19	116.34	134.17	145.86	140.55
	451.5	198.32	170.73	166.93	119.79	128.27	116.66	133.82	146.15	140.7
	452	198.16	171.02	168.31	118.51	127.71	117.3	135.06	146.75	141.4
	452.5	198.64	171.11	167.92	118.87	128.16	117.93	136.12	147.07	141.38
	453	197.91	171.32	168.07	117.6	127.08	117.55	137.41	147.28	140.7
	453.5	199.79	171.77	169.09	117.42	126.91	118.33	138.71	147.75	139.95
	454	201.06	173.02	168.75	119.07	127.21	117.64	139.04	147.62	140.64
	454.5	202.25	175.07	168.39	119.88	126.34	117.98	139.94	147.48	141.71
	455	202.3	174.89	168.67	120.58	125.92	117.16	138.53	147.86	142.87
	455.5	203.81	173.93	170.73	120.76	125.82	116.24	137.81	147.86	143.79
	456	204.09	174.01	171.73	120.4	125.26	116.01	138.29	147.11	144.17
	456.5	204.96	172.07	171.21	121.21	125.66	115.02	138.66	147.27	143.95
	457	205.51	171.19	171.89	121.49	125.59	115.23	137.47	146.78	143.41
	457.5	206.88	171.59	172.27	123.13	126.46	115.82	136.2	148.03	144.37
	458	206.91	171.35	171.41	123.82	126.59	115.37	136.14	147.89	145.79
	458.5	205.27	171.17	172.22	123.07	126.56	116.46	136.09	148.73	146.25
	459	203.56	170.85	172.85	122.29	126.86	116.22	135.27	149.2	146.78
	459.5	203.81	171.55	174.59	121.56	126.59	116.47	136.22	149.35	145.47
	460	203.72	172.13	173.65	121.01	127.24	116.99	136.83	149.64	144.8
	460.5	202.73	172.28	174.01	120.66	126.76	116.23	137.25	148.59	144.34
	461	203.32	172.74	173.71	121.38	126.51	116.04	137.61	149.71	144.65
	461.5	203.05	174.09	174.89	120.3	127.09	115.71	139.49	149.72	145.54
	462	201.93	174.05	175.2	120.05	126.64	114.66	139.01	148.27	144.42
	462.5	201.22	174.3	174.59	120.9	126.53	114.6	138.38	147.89	143.33
	463	202.26	175.21	175.36	120.64	126.67	114.61	137.32	148.09	143.53
	463.5	203	174.73	175.91	120.94	127.41	115.12	137.09	148.36	143.02
	464	204.06	173.95	175.03	121.41	127.31	114.21	135.87	147	143.87
	464.5	204.42	173.87	174.69	121.46	126.56	114.49	136.41	147.2	144.37
	465	206.05	175.09	175.2	120.42	126.88	114.66	135.52	148.52	144.32
	465.5	205.54	176.62	175.71	120.3	126.46	115.41	133.84	147.76	144.04
	466	204.75	179.2	175.46	121.34	127.04	115.84	133.03	147.79	145.14
	466.5	205.48	178.98	175.42	121.92	126.87	116.35	133.49	148.25	145.9
	467	205.79	179.53	177.59	120.41	127.22	116.44	133.37	148.79	146.28
	467.5	205.35	179.2	176.31	120.56	127.33	115.99	133.41	147.9	146.24
	468	203.95	179.01	175.97	121.19	126.51	116.18	133.74	148.22	147.95
	468.5	203.01	179.45	176.14	122.05	127.14	117.84	133.93	149.28	146.94
	469	203.06	180.75	176.96	122.83	126.92	117.08	132.43	149.02	146.81
	469.5	203.28	179.29	175.2	123.9	127.4	117.04	131.79	147.99	147.32
	470	203.03	178.75	175.79	123.09	129.1	116.08	132.14	148.5	146.99
	470.5	203.05	176.84	175.84	123.15	128.42	116.01	132.36	148.91	145.1
	471	202.28	176.33	176.22	123.68	128.85	115.71	132.26	148.44	144.41
	471.5	201.96	176.18	176.13	124.19	128.49	115.77	132.09	148.57	144.52
	472	201.92	176.97	175.54	123.95	128.47	115.79	132.34	148.53	144.41
	472.5	203.59	177.35	174.54	123.39	129.55	115.06	131.63	147.82	141.25
	473	203.89	177.38	174.69	123.49	130.17	113.84	131.82	147.8	141.89
	473.5	202.61	176.85	175.78	122.23	130.85	112.71	132.34	147.3	141.38
	474	203.26	178.27	175.46	122.48	130.17	114.11	132.45	147.88	141.96
	474.5	202.65	179.2	175.86	122.23	129.41	114.64	133.44	147.78	142.76
	475	203.23	179.28	175.28	123.23	129.01	114.42	133.99	147.22	142.83
	475.5	204.35	181.36	176.15	122.34	129.36	114.59	133.26	147.17	143.26
	476	204.15	181.38	175.09	121.94	130.51	114.03	132.72	147.47	143.73
	476.5	204.26	180.46	176.82	122.7	130.66	115.29	132.84	147.86	143.01
	477	204.73	180.36	178.09	123.37	130.08	115.84	133.48	147.75	144.11
	477.5	204.6	179.68	177.75	123.64	129.57	116.41	132.86	148.15	144.5
	478	205.25	179.13	176.57	125.03	129.94	118.37	133.15	149.61	145.32
	478.5	203.65	178.52	177.97	124.92	129.82	118.13	134.45	151.58	144.08
	479	204.1	177.75	176.63	125.26	129.76	118.45	133.79	150.46	143.75
	479.5	204.95	178.3	177.57	124.23	130.36	118.58	133.06	151.36	144.99
	480	205.06	177.4	176.99	124.31	130.35	119.34	133.22	152.27	145.7
	480.5	205.57	177.76	177.53	125.06	129.28	120.61	134.29	152.43	145.58
	481	206.59	177.56	177.5	123.99	128.67	119.14	134.49	151.59	146.04
	481.5	205.97	178.07	178.3	124.72	128.97	118.02	133.05	151.75	144.68
	482	206.21	178.5	179.28	123.72	127.65	117.47	133.69	152.15	143.86
	482.5	206.74	179.07	179.03	123.48	125.4	117.39	133.43	151.28	143.27
	483	206.68	178.36	179.2	122.76	125.16	116.3	132.56	149.87	144.36
	483.5	206.17	177.44	179.56	122.58	125.34	115.74	131.3	150.56	144.91
	484	205.6	178.28	179.45	122.25	124.41	116.1	131.27	150.35	143.86
	484.5	204.92	180	177.94	121.16	124.08	116.04	132.61	150.43	143.36
	485	204.96	179.51	178.71	120.45	124.95	115.79	133.69	149.72	141.84
	485.5	205.04	180.75	177.48	121.33	124.52	116.88	134.19	150.7	141.64
	486	205.29	181.48	176.93	119.85	123.74	118.01	135.83	151.9	142.79
	486.5	204.92	182.58	175.61	119.74	124.92	118.24	135.84	151.38	143.1
	487	205.43	182.74	177.16	119.17	125.89	118.58	135.9	150.8	142.24
	487.5	205.1	183.16	177.22	120.07	126.35	118.69	135.2	149.73	142.36
	488	205.57	185.21	177.85	119.97	126.71	118.75	135.96	148.88	142.57
	488.5	205.23	183.95	176.98	120.88	127.09	117.79	135.95	148.2	143.85
	489	206.01	183.2	178.65	121.38	126.14	116.65	135.57	147.48	144.53
	489.5	207.13	182.54	179.75	121.33	124.44	115.99	134.45	147.22	145.91
	490	207.4	181.03	182.11	121.83	124.2	115.28	133.05	148.02	146.26
	490.5	206.93	180.69	181.94	122.67	125.39	115.05	133.1	147.84	146.01
	491	206.57	179.92	182.61	123.3	124.47	113.65	134.05	149.06	146.41
	491.5	205.25	179.37	181.54	123.41	125.51	112.83	134.48	149.66	146.21
	492	205.73	180.46	181.94	123.26	126.45	113.21	135.03	149.67	146.46
	492.5	206.94	179.38	182.69	124.75	125.92	112.8	136.25	151.22	146.56
	493	207	179.21	183.61	123.25	126.93	113.91	136.9	152.39	145.84
	493.5	205.55	177.78	183.58	123.25	127.43	114.52	135.85	153.43	146.16
	494	205.39	178.36	182.67	123.87	127.64	115.07	135.96	153.71	146.02
	494.5	204.06	178.98	181.04	123.57	129.03	115.49	137.38	153.7	145.4
	495	204.89	178.34	180.96	124.43	128.22	116.12	136.72	152.75	146.17
	495.5	205.62	179.79	179.93	123.96	129.08	117.83	135.36	151.95	145.99
	496	206.68	180.69	179.91	123.84	127.64	118.27	135.23	151.13	148.06
	496.5	205.83	180.64	180.01	124.12	126.94	118.6	135.47	151.68	148.01
	497	205.2	182.05	179.95	122.79	126.59	119.18	135.43	150.37	147.28
	497.5	205.64	181.97	179.79	123.67	127.61	117.84	135.54	150.39	147.76
	498	207.07	182.5	179.98	124.31	128.16	118.14	136.65	149.69	147.76
	498.5	205.56	182.95	179.7	125.09	128.98	118.57	135.83	149.42	147.93
	499	206.28	183.03	180.11	125.38	127.91	117.67	135.43	149.48	149.14
	499.5	206.38	183.17	181.2	123.08	127.08	117.68	135.46	150.75	148.99
	500	206.77	182.86	181.99	122.46	126.34	115.79	136.44	150.19	149.15
	500.5	206.41	183.37	181.68	122.13	127.26	116.3	136.79	151.09	148.46
	501	207.43	182.26	181.25	121.58	126.87	116.71	136.26	153.01	147.53
	501.5	207.34	180.96	181.13	120.42	127.87	116.1	135.13	153.81	147.27
	502	208.21	182.24	182.28	119.11	125.79	116.88	134.27	152.35	147.14
	502.5	207.57	181.68	181.73	119.15	125.71	117.05	133.49	152.42	146.24
	503	208.12	180.55	181.85	117.62	125.69	116.58	133.69	152.69	147.47
	503.5	208.06	181.3	182.64	117.59	126.96	117.36	134.15	152.21	145.93
	504	205.9	180.44	183.16	118.57	127.72	116.39	134.64	151.2	146.1
	504.5	206.23	179.9	184.43	119.34	127	117.19	133.68	152.01	144.52
	505	205.75	180.25	185.49	119.92	126.97	116.15	134.42	152.3	143.92
	505.5	205.42	180.47	185.51	120.05	127.47	115.76	135.2	150.67	144.89
	506	204.15	180.8	185.51	121.73	126.22	116.67	134.98	150.4	143.48
	506.5	205.48	179.93	182.96	122.66	127.56	116.32	135.16	151.2	143.41
	507	205.94	181.65	183.64	121.77	127.5	116.79	136.04	151.06	143.19
	507.5	205.05	183.04	183.7	122.53	128.04	117.07	134.46	151.68	142.62
	508	204.44	182.93	184.57	122.16	126.87	116.83	133.8	151.62	143.71
	508.5	207.01	184.96	182.5	122.76	126.6	117.01	134.31	151.94	143.56
	509	207.9	186	180.95	122.6	127.9	117.95	135.26	152.15	144.54
	509.5	208.43	185.04	180.43	123.69	128.03	117.57	134.23	152.58	144.17
	510	208.6	185.44	180	123.84	128.06	117.64	133.97	153.52	144.21
	510.5	211.37	185.37	180.82	123.94	129.48	116.64	134.45	154.59	145.74
	511	210.04	185.97	182.09	124.27	129.11	115.91	134.07	155.2	145.9
	511.5	209.49	185.23	182.52	124.26	130.35	115.35	134.12	154.66	145.59
	512	211.42	186.55	183.93	124.02	130.02	115.53	136.13	155.1	145.45
	512.5	211.74	186.88	183.54	123.56	130.64	115.7	135.95	154.6	145.54
	513	211.31	185.37	184.21	123.01	130.12	115.57	135.52	153.98	145.49
	513.5	209.13	185.73	184.91	122.91	130.31	114	135.47	153.03	144.98
	514	209.25	186.69	186.03	122.62	129.78	114.87	135.11	152.37	145.29
	514.5	209.4	188.01	186.72	122.94	130.16	114.9	135.46	150.84	145.23
	515	207.91	188.71	187.93	123.74	128.76	115.69	136.56	149.03	144.63
	515.5	208.23	188.9	187.69	123.35	129.08	116.72	136.83	148.62	144.38
	516	209.05	189.79	185.97	124.07	128.02	116.69	136.7	148.17	145.07
	516.5	208.2	189.41	184.75	124.58	128.21	116.26	136.93	148.74	143.97
	517	208.08	189.07	184.87	124.95	128.43	115.77	137.07	149.23	142.8
	517.5	207.76	190.32	184.85	124.59	129.39	115.47	136.97	149.97	143.91
	518	209.82	190.47	184.4	124.08	128.97	117.39	136.71	151.18	145
	518.5	211.21	190.89	183.11	122.72	127.7	117.99	136.38	151.14	145.18
	519	212.57	189.58	182.46	122.71	127.39	117.19	136.66	151.41	144.68
	519.5	213.33	191.04	181.53	121.8	127.56	117.25	135.59	151.76	145.67
	520	213.08	190.77	181.84	122.01	127.13	117.11	136.35	151.53	144.97
	520.5	213.5	189.85	183.7	122.13	126.71	117.01	135.92	153.52	144.94
	521	213.93	188.07	183.73	120.71	125.81	117.38	136.51	152.52	145.56
	521.5	214.56	188.45	182.73	120.18	126.52	118.01	137.6	152.25	146.13
	522	215.26	189.12	182.86	120.29	126.07	117.93	136.91	152.2	145.12
	522.5	214.61	188.17	183.68	120.52	126.27	117.08	137.18	153.16	145.83
	523	213.83	187.15	185.06	120.3	127.67	115.86	138.7	152.81	146.68
	523.5	212.6	188.5	186.32	119.02	127.35	116.6	138.86	153.71	146.95
	524	212.04	187.18	185.05	118.79	127.12	116.82	139.22	153.6	146.19
	524.5	211.55	187.18	186.66	118.43	126.53	117.07	139.05	154.16	147.06
	525	211.43	187.81	186.02	118.27	126.29	116.87	138.64	154.03	147.79
	525.5	212.49	189.25	186.82	119.21	126.19	116.53	137.81	154.7	146.57
	526	213	189.74	187.04	119.66	126.52	116.81	137.85	155.42	146.78
	526.5	213.09	188.24	188.25	120.58	127.26	117.28	138.42	154.93	145.78
	527	212.95	187.37	188.22	119.51	127.43	117.18	139.07	153.46	144.18
	527.5	211.69	186.91	188.81	119.72	127.84	117.42	137.97	153.6	144.25
	528	211.98	186.76	187.42	121.41	127.81	116.71	138.38	153.32	144.08
	528.5	211.85	186.04	188	121.59	127.7	117.34	138.98	154.53	144.9
	529	211.77	185.71	187.48	122.74	128.39	117.04	138.6	155.38	144.8
	529.5	210.88	185.82	188.76	121.96	128.69	117.66	139.66	154.23	143.98
	530	209.8	184.91	188.95	122.14	130.14	116.75	140.52	153.98	144.63
	530.5	209.44	185.25	188.99	122.14	128.4	114.88	139.6	154.01	144.28
	531	209.55	184.34	189.69	121.49	128.52	115.63	139.57	154.46	144.32
	531.5	209.68	186.47	190.06	122.42	128.8	115.33	139.05	155.07	145.58
	532	211.39	186.92	188.81	122.56	127.22	115.22	139.36	155.77	145.84
	532.5	212.7	187.22	189.85	121.8	126.87	115.59	139.14	154.76	144.88
	533	213.67	187.82	189.22	122.63	127.32	114.39	139.25	154.33	145.61
	533.5	212.65	187.76	188.94	121.75	127.06	114.2	139.13	154.2	144.31
	534	213.64	187.84	188.73	122.37	127.3	113.44	138.76	154.8	144.76
	534.5	215.79	188.9	187.63	121.38	126.47	114	138.38	153.86	146
	535	215.72	188.5	187.83	121.35	127.19	114.97	138.81	152.1	148.1
	535.5	213.59	189.81	186.22	121.27	126.72	114.39	139.12	152.35	148.52
	536	214.8	190.22	185.7	120.81	126.09	114.56	139.03	150.9	148
	536.5	214.1	191.44	185.58	121.39	127.9	114.49	138.81	150.66	147.96
	537	214.17	190.9	184.27	120.75	129.05	114.4	138.02	150.45	149.46
	537.5	213.17	191.32	185.29	120.02	129.75	114.9	136.66	150.2	148.9
	538	214.38	191.85	184.72	120.37	129.19	115.43	136.96	150	150.19
	538.5	213	190.98	185.94	120.19	129.37	116.49	137.08	149.48	149.95
	539	209.94	191.48	185.88	121.19	129.51	117.08	136.61	150.14	149.32
	539.5	208.18	191.52	186.76	122.33	129.7	117.36	137.44	151.59	147.15
	540	209.34	192.4	188.54	121.68	130.29	116.92	137.89	150.98	146.72
	540.5	208.87	191.83	189.89	122.15	130.47	117.79	137.02	152.18	146.32
	541	209.17	191.54	189.51	121.04	130.13	117.33	137.34	151.51	145.79
	541.5	208.17	191.31	192.6	122.1	129.75	118.6	138.18	153.3	144.94
	542	209.22	191.89	193.13	120.95	129.42	118.2	137.99	153.15	144.49
	542.5	209.18	191.61	194.69	120.23	131.13	117.59	137.09	152.66	144.21
	543	211.16	192.51	193.63	120.18	131.89	116.57	135.76	153.22	143.87
	543.5	213.22	191.19	194.02	120.23	132.29	115.31	134.75	152.84	144.41
	544	215.71	192.24	194.44	120.1	131.7	114.76	132.26	153.06	145.19
	544.5	217.12	192.39	192.58	121.29	130.55	114.83	131.35	154.41	145.33
	545	215.21	191.98	191.71	120.6	130.96	113.93	131.6	154.66	145.47
	545.5	215.12	191.56	192.35	121.22	131.04	115	132.32	155.65	145.06
	546	216.78	192.75	191.06	120.48	131.63	113.6	131.52	155.28	146.39
	546.5	218.29	192.28	190.59	121.72	131.34	114.06	132.42	154.36	146.37
	547	219	192.6	189.13	121.32	129.94	114.82	132.9	155.57	146.73
	547.5	217.65	192.7	188.48	121.06	129.15	115.49	133.51	154.96	147.22
	548	216.8	193.22	188.9	120.65	130.03	116.99	135.49	154.38	147.98
	548.5	216.08	192.1	188.04	119.57	130.64	117.22	136.96	154.61	147.69
	549	214.83	191.63	189.1	119.77	131.21	117.62	136.7	153.47	148.62
	549.5	215.35	191.97	189.06	120.69	130.3	117.5	138.2	153.13	148.9
	550	216.3	191.92	190.7	120.36	130.1	116.78	138.06	154.62	149.84
	550.5	212.57	191.11	190.21	121.51	128.7	116.58	138.32	154.7	148.61
	551	210.17	191.53	190.86	121.15	128.88	115.49	137.54	156.52	148.74
	551.5	209.13	191.79	189.67	121.51	129.41	115.58	137.7	156.81	148.76
	552	208.72	192.36	190.91	122.6	129.23	114.49	139.01	157.29	149.11
	552.5	209.26	193.31	191.6	121.87	127.55	113.58	137.21	158.09	147.23
	553	209.11	193.41	191.21	122.08	126.96	113.38	136.26	157.89	147.05
	553.5	208.83	193.8	190.92	121.44	127.71	112.85	137.45	159.25	147.84
	554	209.68	192.89	191.05	121.04	128.26	112.81	136.68	159.31	147.09
	554.5	209.12	193.92	188.97	121.35	128.35	112.82	137.23	156.83	146.52
	555	211.52	193.61	189.36	120.52	130.36	112.56	136.6	157.2	146.64
	555.5	211.86	192.56	187.45	120.97	130.28	112.61	138.31	157.39	146.31
	556	212.28	193.45	189.45	120.33	130.11	111.96	138.83	156.73	146.03
	556.5	214.71	194.04	187.46	120.11	130.29	112.01	137.34	157.18	145.18
	557	213.37	194.05	186.45	120.28	130.86	111.58	138.05	156.5	146.51
	557.5	213.76	193.63	186.57	119.56	130.49	111.57	138.69	155.98	147.08
	558	215.19	193.76	188.22	119.69	130.58	111.64	138.59	156.24	145.84
	558.5	214.52	195.05	188.41	119.07	131.22	112.56	138.05	155.48	145.16
	559	213.43	193.26	190.1	119.39	130.41	113.09	136.79	157.12	144.79
	559.5	213.28	192.72	189.9	118.41	129.6	112.94	137.35	155.77	143.48
	560	213.78	193.92	191.1	118.92	130.91	114.26	136	154.62	144.15
	560.5	213.24	193.64	190.07	119.65	131.41	114.6	135.29	153.58	144.95
	561	212.43	193.55	191.41	119.36	131	114.93	136.55	153.4	145.84
	561.5	214.64	193.64	192.72	120.08	130.32	114.99	136.15	153.76	145.48
	562	215.69	194.73	193.77	120.44	131.5	115.51	135.91	154.47	145.46
	562.5	214.05	193.89	193.25	119.32	131.68	114.98	136.44	153.23	145.15
	563	215.2	193.27	193.74	119.91	130.75	113.7	137.67	153.69	146.76
	563.5	216.15	195.9	193.65	119.7	132.36	113.98	138.37	153.05	146.22
	564	216.43	195.95	193.88	121.47	132.63	114.79	137.1	153.18	147.43
	564.5	216.86	195.65	195.28	120.56	132.77	113.74	137.85	153.44	146.78
	565	217.81	196.09	195.67	120.85	132.07	113.35	138.52	154.01	146.17
	565.5	215.52	196.66	195.65	120.08	133.61	113.59	138.06	153.79	146.02
	566	212.87	195.51	195.76	120.69	133.37	114.36	138.16	154.99	146
	566.5	212	194.97	195.76	120.19	132.57	114.81	139.1	156.16	145.54
	567	212.86	196.21	194.4	121.26	132.94	116.11	138.14	156.67	146.95
	567.5	211.76	196.47	195.24	122.06	133.2	115.68	138.05	157.29	146.49
	568	212.23	195.79	195.52	122.2	132.47	114.54	137.31	157.34	146.97
	568.5	210.65	197.34	194.98	121.64	132.06	113.96	139.63	157.78	147.79
	569	208.93	197.34	193.68	122.13	131.62	114.72	139.06	158.75	148.4
	569.5	208.97	198.57	194.84	121.31	131.22	114.25	138.78	158.87	148.42
	570	211.98	196.84	195.32	121.39	129.81	114.77	138.52	158.89	148.19
	570.5	215.29	197.66	195.38	121.16	130.49	114.3	139.39	158.21	148.48
	571	215.58	199.08	194.81	121.86	130.87	114.05	138.38	155.93	148.69
	571.5	214.24	199.48	196.62	121.72	129.44	112.96	138.81	154.99	148.35
	572	216.24	199.12	194.55	120.8	128.81	113.96	138.25	155.43	149.65
	572.5	217.43	199.23	193.78	120.6	128.48	114.45	138.09	154.75	150.52
	573	220.28	199.34	194.03	121.14	128.44	114.09	136.68	155.56	150.55
	573.5	222.75	199.18	194.72	120.53	127.39	114.18	137.24	154.79	150.01
	574	222.38	197.81	194.3	120.14	127.84	114.82	137.85	154.05	150.74
	574.5	221.39	199.02	193.49	120.62	128.42	114.43	138.6	154.65	151.44
	575	219.66	198.26	192.68	120.25	129.43	114.48	138.57	155.52	150.91
	575.5	218.51	195.74	193.3	120.03	129.32	114.26	139.9	155.62	150.28
	576	220.42	194.13	191.9	119.83	129.93	114.27	139.82	156.08	150.23
	576.5	219.01	193.01	193.73	120.17	130.17	113.93	140.05	155.34	148.98
	577	217.84	193.13	193.59	119.56	130.56	113.68	140.3	155.53	149.21
	577.5	215.55	193.2	194.21	118.95	129.99	114.9	141.33	154.36	148.56
	578	216.36	194.41	194.12	119.32	130.25	114.33	140.24	154.34	149.69
	578.5	217.26	195.23	194.48	121.67	129.86	114.38	138.93	154.72	147.65
	579	216.92	193.65	195.89	121.98	129	114.76	138.19	154.16	146.86
	579.5	217.94	195.23	195.59	121.6	128.33	114.89	138.9	153.77	146.84
	580	218.41	195.68	195.36	121.6	128.13	114.21	137.64	154.33	147.26
	580.5	219.39	196.35	196.46	122.17	127.78	113.86	136.17	154.95	146.69
	581	219.85	197.47	196.6	122.07	127.74	114.28	136.55	154.71	146.18
	581.5	219.43	197.12	197.95	123.41	127.89	114.22	137.78	153.84	144.94
	582	220.47	196.63	197.65	124.03	128.24	113.64	136.84	155	144.58
	582.5	219.86	196.15	197.9	123.5	127.92	113.23	137.21	155.79	144.27
	583	220.77	194.19	197.18	121.82	128.07	112.87	137.98	155.52	145.57
	583.5	220.89	195.78	197.01	122.12	128.92	112.44	138.36	156.7	146.27
	584	220.65	196.32	198.38	122.52	128.89	111.77	136.95	155.34	146.57
	584.5	221.34	196.94	198.66	122.51	129.41	111.43	136.78	156.09	147.02
	585	219.47	197.18	199.42	121.93	129.91	111.42	138.45	155.61	147.05
	585.5	218.33	196.97	199.16	121.31	129.45	110.03	137.33	156.34	148.02
	586	217.62	197.45	198.78	121.38	129.02	110.51	136.39	157.34	149.51
	586.5	218.16	197.11	198.6	120.17	128.68	110.74	136.58	156.89	149.47
	587	216.86	196.14	197.89	119.42	127.93	111.02	136.98	156.53	149.61
	587.5	215.79	197.57	198.85	120.15	128.21	110.37	136.89	156.3	150.29
	588	215.93	196.42	199.1	119.4	126.92	109.75	136.72	155.45	150.24
	588.5	216.61	196.32	198.89	119.7	128.11	110.16	137.36	156.57	151.26
	589	217.1	196.57	199.08	119.91	126.71	110.69	137.02	157.05	151.01
	589.5	218.94	196.49	197.89	120.18	126.59	110.7	136.45	157.38	151.02
	590	218.34	197.07	197.29	121.29	126.71	111.66	137.27	156.39	150.12
	590.5	219.92	195.8	197.23	120.96	125.76	111.05	136.88	157.2	148.33
	591	218.92	195.02	198.53	120.98	126.34	110.51	138.15	157.86	148.2
	591.5	219.08	195.83	199.27	122.55	127.06	111.25	139.17	157.74	147.88
	592	217.47	197.54	199.65	122.08	127.23	113.01	138.6	158.21	148.43
	592.5	216.8	198.16	200.23	122.43	128.06	113.86	137.86	159.04	147.83
	593	216.34	197.5	200.93	121.88	126.37	114.57	137.75	158.5	147.81
	593.5	215.49	198.47	201.37	122.11	127.34	113.93	139.19	156.82	148.74
	594	214.58	198.63	200.86	122.32	128.12	115.21	138.84	156.92	150.25
	594.5	215.96	199.03	203.23	121.9	128.8	115.58	138.8	157.71	151.64
	595	215.15	200.17	203.68	121.37	129.04	116.66	139.09	157.19	153
	595.5	216.75	201.78	203.32	121.49	127.98	116.19	138.99	156.77	153.21
	596	215.9	201.16	203.64	120.44	126.82	115.77	138.02	156.34	153.89
	596.5	216.86	199.06	202.09	120.6	127.53	115.4	137.86	157.03	152.94
	597	217.74	199.81	200.96	120.8	127.49	113.89	139.11	155.9	153.77
	597.5	216.89	199.21	201.52	120.5	127.69	113.16	138.96	156.75	153.01
	598	219.04	197.92	201.38	120.34	127.23	113.8	138.85	157.98	152.42
	598.5	219.09	197.98	202.05	120.28	126.26	112.98	139.91	157.43	151.83
	599	217.51	197.5	200.28	120.51	126.01	113.38	140.24	156.39	151.38
	599.5	217.45	197.08	200.3	120.99	125	112.85	141.15	155.86	151.37
	600	216.52	197.52	199.15	121.75	125.49	113.62	139.64	154.62	151.93
	600.5	217.4	198.69	198.93	123.96	127.07	114.38	139.61	154.75	150.73
	601	219.48	199.46	200.23	124.17	125.19	114.15	140.76	154.31	150.71
	601.5	218.48	199.16	199.87	123.04	125.04	116.08	140.66	153.76	150.68
	602	219.36	198.78	199.89	123.33	124.93	115.71	139.54	153.48	150.1
	602.5	217.74	200.42	199.83	123.01	124.56	116.15	139.65	153.3	150.51
	603	217.37	201.37	200.25	123.82	124.12	115.85	138.59	154.13	149.41
	603.5	218.71	201.95	199.78	123.63	124.29	115.51	137.73	154.46	148.93
	604	219.61	202.93	199.37	123.54	124.92	115.83	136.66	154.22	148.64
	604.5	219.95	203.31	201.57	122.78	124.7	115.65	137.88	154.3	148.14
	605	219.49	203.05	200.86	120.25	123.52	114.21	137.91	152.91	148.13
	605.5	218.66	203.1	201.67	120.3	124.18	113.07	137.96	152.48	149.5
	606	220.92	203.24	202.71	120.95	123.36	112.17	137.54	153.62	149.14
	606.5	219.35	204.88	201.03	121.65	122.87	112.96	138.4	152.45	150.41
	607	218.14	204.93	200.72	121.55	123.51	112.04	138.18	153.2	148.86
	607.5	216.92	204.75	200.29	121.14	123.48	112.39	138.78	152.12	149.42
	608	217.11	203.27	203.04	120.63	124.63	110.99	139.49	153.98	149.64
	608.5	216.95	201.21	203.2	120.01	124.81	110.41	139.9	154.06	149.02
	609	215.83	200.55	202.85	120.07	125.34	110.05	139.71	155.01	149.95
	609.5	217.41	201.1	203.13	120.83	125.69	110.36	140.03	157.38	151.17
	610	216.62	200.67	202.75	120.04	124.64	111.29	140.17	158.18	150.07
	610.5	215.68	201.31	202.21	119.68	125.41	111.76	140.91	157.81	149.49
	611	217.98	201.43	202.03	120.05	125.72	110.65	141.91	158.81	148.92
	611.5	219.29	201.06	202.57	119.85	125.29	110.33	141.85	157.02	150.51
	612	220.35	200.94	201.58	118.35	126.08	110.17	141.79	157.54	151.42
	612.5	220.63	204.04	199.6	119.54	124.26	111.31	141.56	156.16	151.42
	613	220.07	205.15	198.93	119.42	124.42	111.62	141.28	156.59	151.41
	613.5	221.08	204.28	197	118.86	122.26	111.73	140.74	156.63	149.9
	614	221.91	203.88	197.85	119.33	122.62	111.57	139.95	156.43	148.64
	614.5	222.38	204.35	197.78	120.4	123.21	111.79	139.54	156.05	149.33
	615	220.16	203.41	196.97	120.79	122.27	111.51	138.06	156.49	149.13
	615.5	219.75	204.59	197.87	120.42	121.36	111.68	137.29	156.44	148.02
	616	219.54	204.11	197.36	120.73	121.09	112.69	136.01	155.73	148.66
	616.5	219.34	204.25	199.3	121.56	119.69	112.01	136.69	154.17	147.05
	617	220.41	204.52	199.44	120.72	119.98	112.08	136.24	154.09	147.82
	617.5	219.75	204.39	200.87	120.64	118.85	111.42	135.87	153.65	148.95
	618	220.06	205.33	202.39	121	120.86	111.99	136.1	152.46	149.21
	618.5	218.85	205.14	202.05	120.23	121.19	112.48	136.34	151.48	150.67
	619	218.78	205.78	201.32	120.3	121.15	111.54	136.89	151.83	150.87
	619.5	221.05	204.84	202.13	121.54	122.22	111.13	137.87	151.94	151.19
	620	219.72	203.64	201.5	121.3	123.67	111.58	138.16	151.88	152.69
	620.5	220.58	203.88	202.09	121.44	123.83	112.29	139.21	153.04	151.57
	621	221.57	202.89	202.25	121.64	123.98	112.81	138.43	155.09	152.05
	621.5	220.74	199.98	201.95	122	123.54	113.52	138.88	153.89	151.89
	622	221.81	201.82	200.98	121.97	124.62	114.62	138.6	155.42	150.65
	622.5	220.98	202.41	200.58	122.12	124.09	114.75	137.23	157.27	150.75
	623	220.67	202.56	200.61	122.01	123.59	114.63	137.11	157.78	149.34
	623.5	222.19	202.28	200.5	121.18	122.84	115.5	137.26	157.81	147.81
	624	221.59	202.89	201.63	119.32	123.01	116.23	136.28	157.9	148.12
	624.5	222.06	202.87	201.74	118.73	122.07	116.28	135.82	157.33	147.5
	625	220.71	202.8	199.44	117.39	122.03	115.96	135.25	158.39	148.55
	625.5	220.4	203.46	199.06	118.61	123.07	116.34	135.18	158.03	149.24
	626	222.34	204.48	199.93	119.28	123.02	115.84	134.65	158.66	148.93
	626.5	223.76	204.17	200.43	120.61	124.11	114.12	134.99	158.27	149.4
	627	224.06	202.8	199.75	120.88	124.5	114.15	136.44	156.02	149.91
	627.5	225.22	202.36	200.28	121.56	124.21	113.97	137.12	155.93	149.51
	628	224.78	201.68	201	121.19	124.92	113.6	136.7	155.25	150.02
	628.5	225.65	202.37	200.79	121.01	125.11	113.81	138.49	154.45	151.33
	629	225.4	201.92	199.84	121.48	125.45	113.36	138.47	155.81	151.55
	629.5	226.82	202.25	202.03	122.05	125.42	111.98	139.24	154.27	150.82
	630	226.95	201.69	201.34	120.63	124.94	111.66	139.39	153.18	150.91
	630.5	223.99	202.64	201.25	119.82	125.57	111.67	140.72	154.43	151.7
	631	222.85	202.82	201.63	119.88	124.9	113.19	142.34	153.96	151.85
	631.5	222.97	203.43	202.13	120.32	125.01	112.92	142.28	155.39	151.65
	632	221.59	204.07	202.34	120.37	125.76	112.51	141.82	155.05	152.3
	632.5	220.5	203.78	202.69	121.7	125.94	112.66	140.81	155.51	151.92
	633	220.34	203.16	202.69	122.58	125.56	111.59	139.37	155.49	150.73
	633.5	221.38	204.26	203.15	121.58	125.17	111.91	139.62	154.04	150.79
	634	219.9	204.57	203.17	121.62	125.44	112.59	139.48	155.07	150.58
	634.5	220.45	205.77	203.76	121.92	124.27	112.87	139.68	156.1	150.09
	635	222.22	205.59	202.56	122.08	123.68	113.49	137.96	155.44	149.57
	635.5	222.35	205.18	202.11	120.79	123.86	112.88	136.97	155.44	150.61
	636	222.54	206.4	203.38	121.54	122.63	113.33	137.53	155.03	150.31
	636.5	222.83	206.25	203.28	120.6	122.23	114.26	137.28	156.01	150.02
	637	223.63	206.75	202.63	119.54	121.88	113.62	137.77	155.65	149.91
	637.5	222.35	207.7	201.46	119.59	121.2	114.13	137.67	154.97	150.34
	638	221.68	207.36	203.1	119.97	122.14	114.95	138.62	157	149.74
	638.5	222.05	206.48	203.71	120.46	122.26	116.07	139.27	157.65	150.22
	639	221.8	204.76	204.12	120.3	122.99	116.19	140.27	157.56	149.67
	639.5	220.45	205.21	205.37	120.08	123.07	115.42	140.85	158.2	149.77
	640	220.26	205.54	205.68	120.77	122.64	115.16	141.31	158.24	148.94
	640.5	219.99	205.9	204.88	119.51	122.54	114.82	139.87	158.04	150.06
	641	219.84	205.82	205.62	120.33	122.55	114.75	139.87	158.44	150.53
	641.5	220.26	206.66	205.58	120.86	123.55	115.43	139.89	159.12	151.1
	642	221.3	205.06	206.66	120.3	123.88	114.58	141.02	160.29	150.67
	642.5	221.2	205.02	205.61	120.25	124.58	113.34	140.74	160.37	151.76
	643	221.74	206.73	204.33	120.37	124.94	112.67	140.51	158.7	152.04
	643.5	221.97	207.88	204.29	120.68	124.52	112.65	139.13	158.32	152.45
	644	221.88	207.87	203.8	121.07	123.75	112.13	138.7	157.39	151.83
	644.5	222.67	207.25	203.71	120.97	123.9	112.33	137.67	157.86	152.43
	645	222.7	205.08	205.12	120.95	125.09	111.29	139.07	158.73	152.45
	645.5	222.86	205.1	203.79	121.78	126.17	111.08	140.93	157.1	152.8
	646	222.18	205.12	204.83	121.51	126.09	111.4	141.25	155.5	153.38
	646.5	222.59	206.86	204.87	122.28	126.55	111.86	139.37	155.59	152.39
	647	223.91	206.92	206.14	123.82	125.16	113.12	139.22	155.26	151.28
	647.5	223.1	205.42	206.69	124.16	125.09	112.85	138.28	156.22	149.47
	648	223.31	205.38	207.22	123.9	124.85	112.47	139.08	155.91	149.46
	648.5	222.78	204.26	207.52	124.14	125.57	112.84	139.66	156.44	149.28
	649	223.89	204.52	207.55	124.75	125.04	113.28	140.92	155.38	148.99
	649.5	223.37	204.58	207.53	124.64	125.68	113.64	139.89	155.79	148.5
	650	223.29	205.66	208.98	123.43	124.16	113.4	138.12	157.69	147.31
	650.5	223.56	205.49	208.91	123.8	122.98	111.83	137.4	158.93	146.06
	651	223.83	205.2	209.24	124.08	122.19	113.37	138.42	159.08	146.2
	651.5	223.41	203.93	208.22	122.58	122.52	112.83	137.58	157.5	145.75
	652	224.19	204.63	208.63	122.18	123.67	113.31	137.87	156.96	147.27
	652.5	223.82	204.38	208.41	122.53	124.31	112.78	137.54	158.46	147.2
	653	226.25	204.72	209	121.3	123.75	112.72	137.48	157.51	146.94
	653.5	224.15	205.25	209.1	120.77	123.43	112.44	136.78	157.53	147.46
	654	225.28	207.07	209	120.49	121.75	112.75	136.63	157.73	147.79
	654.5	225.35	206.93	208.23	121.11	122.02	112.36	136.94	156.8	148.99
	655	225.18	207.88	207.81	120.7	122.95	113.78	137.55	157.07	149.97
	655.5	225.26	208	207.26	119.86	123.07	112.3	137.73	156.89	150.76
	656	224.82	208.5	207.67	119.97	123.74	112.15	138.59	157.08	151.06
	656.5	225.02	208.94	208.76	120.45	123.34	111.83	139.29	156.59	151.16
	657	223.8	208.81	209.27	121.23	124.16	113.36	138.18	155.72	151.11
	657.5	222.2	209.29	209.52	122.79	125.79	113.4	137.91	156.72	151.53
	658	222.66	208.11	209.52	122.72	126.71	113.81	138.18	156.89	149.48
	658.5	223.28	206.99	209.78	124.67	127.45	113.94	139.52	156.02	149.31
	659	223.31	206.8	209.78	124.59	127.97	113.88	139.52	156.11	149.55
	659.5	222.37	205.5	210.77	125.48	127.13	114.02	139.24	156.02	148.99
	660	222.68	205.72	211.06	126.7	127.24	114.23	139.12	157.31	149.31
	660.5	222.44	205.76	211.08	126.68	126.47	113.91	138.73	157.29	149.15
	661	221.87	205.37	210.04	125.76	125.46	114.82	139.24	158.41	148.14
	661.5	222.94	206.72	208.96	124.7	125.32	113.78	142.09	157.41	148.22
	662	222.51	205.94	209.1	123.33	124.24	113.67	141.75	157.41	149.2
	662.5	221.72	206.36	209.65	122.91	124.75	113.56	141.68	158.06	150.16
	663	221.85	207.18	208.64	121.33	123.92	113.08	141.52	158.61	149.38
	663.5	222.6	206.01	209.73	120.72	123.45	113.57	141.32	158.75	149.22
	664	223.08	204.46	210.33	119.91	124.68	114.01	142.22	158.98	148.87
	664.5	223.6	205.29	211.57	118.07	125.91	114.54	142.92	157.36	148.49
	665	224.66	205.1	211.91	118.3	125.3	115.18	143.11	158.25	148.8
	665.5	224.75	204.2	210.83	119.81	124.42	114.27	142.15	158.51	148.72
	666	225.74	202.66	211.13	118.99	123.8	116.02	140.31	159.06	149.19
	666.5	226.45	203.09	210.09	119.68	124.69	115.84	141.23	158.32	147.99
	667	226.95	203.46	209.35	119.95	124.8	115.86	141.26	157.39	147.44
	667.5	224.94	204.29	210.3	119.69	126.1	116.45	141.82	156.55	147.2
	668	224.23	206.37	208.22	120.21	126.48	116.87	143	155.92	146.86
	668.5	225.44	208.52	207.92	119.49	125.56	116.64	143.51	155.57	147
	669	225.53	207.9	206.38	119.53	124.36	116.51	143.15	154.19	146.84
	669.5	223.01	209.39	206.6	119.11	124.57	116.59	143.46	153.38	147.81
	670	224.32	208.97	208.31	118.32	125.24	116.57	143.47	153.47	147.95
	670.5	223.35	211.49	208.77	119.49	123.79	115.36	143.34	153.47	147.3
	671	224.64	212.05	209.26	118.87	123.46	116.65	142.84	154.99	148.36
	671.5	224.1	211.55	210.11	118.92	121.47	115.61	142.54	155.93	150.29
	672	225.38	209.81	209.13	119.67	121.16	115.93	141.41	156.06	153.09
	672.5	226.03	208.39	210.25	118.85	121.21	115.54	140.24	155.45	153.67
	673	223.33	209.14	210.7	119.18	121.22	115.45	139.09	154.91	153.95
	673.5	221.87	209.2	211.73	120.19	120.67	115.04	140.13	156.57	154.73
	674	223.71	207.67	211.58	120.26	121.34	114.71	139.14	157.06	154.17
	674.5	222.42	209.56	211.08	119.66	121.52	113.42	139.78	157.07	154.42
	675	221.16	207.96	211.38	119.26	122.1	114.44	140.41	158.5	155.96
	675.5	220.62	207.8	211.63	120.32	122.38	113.74	141.48	157.1	154.89
	676	219.53	208.2	213.29	119.28	123.57	113.99	141.75	157.25	154.22
	676.5	219.27	208.77	213.37	119.63	122.99	113.99	142.17	157.37	152.73
	677	219.54	210.32	215	119.97	123.14	113.34	142.97	158.17	150.67
	677.5	221.47	208.24	213.24	118.92	123.89	112.75	141.8	159.81	151.74
	678	222.4	208.82	212.91	118.19	124.4	113.54	140.13	158.41	150.6
	678.5	223.85	210.18	212.28	118.57	124.64	114	140.05	159.27	150.27
	679	224.57	210.39	213.9	118.93	124.37	116.19	140.14	159.7	151.53
	679.5	225.35	211.49	213.88	118.31	124.67	115.28	138.81	158.66	149.73
	680	225.25	211.77	214.17	118.17	124.33	116.64	137.91	159.47	151.14
	680.5	228.12	212.57	213.17	118.73	124.78	117	137.32	159.75	149.66
	681	227.4	212.59	214.8	118.57	125.84	115.87	137.35	159.69	150.01
	681.5	227.91	211.71	213.68	119.19	126.2	116.68	137.02	159.69	151.46
	682	227.91	213.09	215.42	120.58	125.7	115.93	138.67	160.2	150.46
	682.5	227.26	210.91	214.97	120.98	125.76	114.77	139.24	161.18	151.46
	683	225.9	210.36	216	121.14	125.6	114.78	139.84	161.11	152.23
	683.5	226.88	209.01	214.36	120.55	126.06	115.27	138.63	160.68	150.05
	684	229.19	207.46	214.01	121.66	125.51	114.66	139.88	160.53	151.07
	684.5	228.79	207.69	214.73	121.39	125.69	113.62	139.92	160.27	150.13
	685	227.19	206.64	213.53	122.11	126.71	114.36	140.75	160.03	151.56
	685.5	227.96	206.37	212.02	122.37	125.79	114.91	140.17	160.62	151.3
	686	227.81	206.43	212.77	122.81	125.31	114.28	140.12	162.17	150.48
	686.5	226.8	205.1	211.84	123	125.81	114.98	139.23	161.15	150.28
	687	226.5	206.7	212.53	123.37	126.19	115.73	140	161.39	150.11
	687.5	226.13	208.04	213.81	123.96	125.34	115.72	140.21	160.19	149.74
	688	225.33	209.47	213.2	124.49	124.88	114.35	141.13	160.04	151.4
	688.5	224.14	211.07	213.88	123.99	125.86	115.42	141.18	160.33	150.73
	689	226.04	210.68	213.02	123.69	126.82	114.98	141.35	160.56	151.45
	689.5	227.29	210.01	213.97	123.67	124.95	114.77	140.42	159.48	151.54
	690	227.68	210.37	215.58	122.25	124.08	114.97	140.38	160.47	151.76
	690.5	227.13	209.37	214.93	122.95	124.56	115.24	140.55	158.29	152.46
	691	227.27	209.79	215.09	122.89	124.66	114.86	141.25	156.54	153.46
	691.5	227.36	209.53	214.61	123	124.43	113.62	140.86	158.21	154.46
	692	228.62	208.56	213.45	122.79	124.01	113.55	140.57	156.65	153.66
	692.5	229.68	208.12	214.06	123.4	123.97	113.28	140.25	156.42	153.42
	693	229.21	207.49	214.89	123.56	124.95	113.14	139.67	156.91	154.62
	693.5	227.76	206.88	214.83	123.54	123.39	113.48	139.25	156.85	154.25
	694	226.95	208.49	216.89	123.37	123.56	112.29	139.64	157.89	153.47
	694.5	226.36	208.82	216.86	124.21	124.61	112.9	139.57	156.56	152.96
	695	226.6	209.71	218.77	123.59	123.7	113.75	138.88	156.69	152.25
	695.5	227.61	209.81	219.99	123.2	123.63	114.48	138.48	157.28	151.74
	696	228.36	209.56	220.54	121.79	123.64	115.43	137.96	154.81	151.08
	696.5	227.71	209.7	221.58	121.33	125.6	115.14	138.58	157.01	151.39
	697	228.44	209.54	221.71	120.96	126.23	116.25	139.63	157.94	151.41
	697.5	228.59	209.53	220.67	120.64	125.75	115.96	139.3	157.52	150.56
	698	228.56	209.29	221.99	121.41	125.86	115.85	140.01	157.38	150.58
	698.5	229.91	209.64	220	121.53	126.2	116.43	139.99	155.98	151.16
	699	229.68	210.33	219.38	121.41	127.17	115.39	140.16	156.04	152.19
	699.5	229.51	210.2	217.93	121.06	127.72	114.09	139.25	156.3	153.01
	700	230.28	210.92	216.85	122.17	127.14	113.3	139.13	155.75	154.06
	700.5	229.93	211.71	217.13	123.1	127.32	113.05	138.4	157.39	153.43
	701	230.32	211.51	214.98	122.75	126.86	113.09	137.89	158.11	154.84
	701.5	229.54	212.17	214.63	123.1	126.71	112.36	137.2	156.43	155.4
	702	229.91	212.62	214.81	122.98	125.8	113.07	139.05	155.61	156.82
	702.5	228.24	214.12	213.49	122.4	127.34	112.43	138.53	156.24	157.06
	703	227.07	213.92	213.13	123.6	127.44	113.45	138.31	157.47	157.63
	703.5	227.73	212.48	212.94	123.39	127.03	113.98	138.98	158.3	158.05
	704	227.78	211.96	213.16	123.55	125.89	115.22	140.68	158.44	157.89
	704.5	226.97	212.59	212.85	121.96	127.07	115.36	141.5	160.3	156.47
	705	227.19	212.96	212.56	121.8	127.41	114.72	141.73	159.26	157.13
	705.5	228	213.65	213.87	121.78	127.05	115.32	141.17	158.86	156.49
	706	226.74	212.28	215.08	121.65	126.82	115.86	140.88	159.46	154.73
	706.5	225.88	212.46	214.65	122.08	127.44	115.86	139.68	160.62	154.19
	707	227.13	212.66	214.53	122.11	125.92	117.11	139.49	161.11	153.54
	707.5	227.06	211.9	214.62	120.89	125.8	116.33	141.08	161.79	153.47
	708	228.09	212.15	214.66	121.3	125.96	115.36	140.31	160.92	152.31
	708.5	227.7	212.9	213.88	120.67	127.11	114.16	140.34	160.65	152.15
	709	228.25	212.48	213.95	121.22	126.51	114.4	140.52	160.37	151.98
	709.5	228.51	211.5	214.3	121.42	125.76	115.92	141.01	160.83	150.54
	710	228.69	211.36	213.85	121.66	126.35	115.57	142.59	159.95	150.29
	710.5	230.21	211.5	213.58	121.23	126.21	115.01	142.53	160.85	150.9
	711	230.93	211.49	213.59	121.11	126.22	113.82	142.54	160.37	151.13
	711.5	232.02	210.37	214.82	121.65	126.93	113.21	143.21	159.2	151.19
	712	233.4	211.23	215.57	122.44	126.13	111.91	142.45	158.61	151.66
	712.5	233.54	212.3	216.23	122.09	125.93	113.06	142.77	159.04	150.59
	713	234.08	213	214.88	122.37	125.34	113.62	142.06	160.29	150.36
	713.5	233.79	212.01	214.91	123.4	124.42	113.93	141.04	160.49	150.53
	714	233.68	212.88	215.97	124.37	125.16	113.1	141.13	160.57	151.62
	714.5	231.98	212.1	217.1	124.73	124.97	113.28	139.64	161.42	151.43
	715	231.34	213.73	218.63	125.43	125.68	113.33	139.24	160.79	150.95
	715.5	232.21	213.49	218.24	125.47	126.39	113.75	138.63	161.01	149.54
	716	232.86	213.22	217.94	124.3	125.64	113.23	138.66	160.98	148.16
	716.5	231.29	213.44	216.51	124.38	126.49	113.27	138.11	160.8	147.19
	717	230.48	213.83	215.76	124.55	126.18	112.2	137.81	161.1	147.12
	717.5	229.96	212.92	217.42	125.23	126.32	112.23	138.8	160.92	148.42
	718	229.34	214.72	217.51	123.68	126.87	111.86	139.33	160.83	148.49
	718.5	229.64	214.57	215.39	123.15	126.81	113.14	140.61	161.08	148.59
	719	230.99	215.07	214.22	122.89	125.6	111.71	141	160.13	148.29
	719.5	230.4	212.98	212.21	122.52	124.84	111.65	141.82	160.14	148.88
	720	228.66	212.2	214.84	122.12	126.29	110.95	141.72	159.12	149.4
	720.5	226.14	212.9	214.78	122.13	126.49	111.27	140.14	160.03	150.92
	721	227.56	210.8	214.87	121.38	126.94	112.24	141.34	160.4	151.87
	721.5	227.68	210.1	215.99	120.8	127.22	112.71	141.65	159.92	152.63
	722	228.32	210.46	216.23	119.47	128.21	112.38	141.43	158.44	152.5
	722.5	229.1	209.2	216.04	119.31	128.44	113.43	141.29	158.1	152.3
	723	228.57	208.52	217.15	119.57	128.03	111.2	139.93	157.39	151.73
	723.5	227.56	209.73	218.24	120.08	128.53	111.73	139.84	158.14	151.9
	724	228.07	210.62	218.28	119.3	128.59	113.03	139.29	157.11	152.63
	724.5	226.93	212.75	216.73	118.41	126.84	114	139.65	158.41	153.01
	725	227.27	212.49	217.19	118.43	126.45	113.96	140.98	157.27	152.41
	725.5	227.16	213.46	218.83	118.3	125.98	114.37	139.9	156.9	151.46
	726	226.84	213.99	218.72	118.4	125.63	114.31	140.56	156.89	152.22
	726.5	224.35	215.14	217.73	118.56	125.08	115.29	140.86	158.28	151.22
	727	224.33	215.82	219.71	119.97	125.08	115.84	139.92	158.85	151.09
	727.5	224.72	217.89	219.82	120.73	124.37	116.31	140.21	159.6	151.52
	728	226.3	217.15	218.97	119.81	124.2	117.41	140.03	159.94	151.12
	728.5	225.59	218.06	218.65	121.03	123.61	116.03	139.8	161.93	150.78
	729	228.45	216.5	218.1	122.07	123.35	116.11	140.08	161.87	150.27
	729.5	228.62	216.6	216.71	121.56	123.36	116.71	140.84	162.51	150.63
	730	228.83	216.33	215.28	122.03	122.98	115.97	140.72	162.84	151.41
	730.5	230.63	215.59	214.85	121.82	122.91	117.05	140.98	163.64	151.55
	731	233.79	215.33	216.13	122.59	123.18	116.37	140.07	164.15	152.52
	731.5	234.8	215.66	214.42	122.51	123.9	114.87	140.81	163.78	152.97
	732	235.59	213.5	214.43	121.4	124.87	115.12	140.11	164.15	152.44
	732.5	235.79	213.26	215.47	121.39	125.45	114.54	139.88	163.71	153.42
	733	236.64	212.63	217.83	121.04	125.82	114.83	140.14	163.15	153.48
	733.5	235.95	212.16	218.79	121.42	126.29	114.81	139.88	163.22	153.37
	734	237.55	211.32	218.92	122.06	127.04	115.11	139.41	164.18	152.76
	734.5	237.06	211.95	218.14	121.65	128.33	116.52	139.61	164.37	152.18
	735	237.69	211.23	217.2	121.98	129.35	115.16	138.77	162.56	151.75
	735.5	236.99	211.75	218.13	121.88	129.57	114.88	139.09	162.31	151.65
	736	235.12	210.45	218.74	122.15	127.63	114.74	139.44	162.09	152.05
	736.5	235.85	210.5	219.77	121.23	127.72	115.33	139.59	160.24	152.82
	737	234.79	210.99	219.74	121.91	126.45	114.71	140.62	159.89	151.97
	737.5	233.71	211.89	218.19	121.95	126.93	115.16	141.5	159.33	152.42
	738	233.58	211.85	218.47	121.38	126.85	114.23	141.15	158.52	152.84
	738.5	234.26	214.38	219.42	121.78	127.3	113.45	140.69	156.13	152.83
	739	234.52	213.82	222.62	121.59	126.92	112.28	140.62	154.61	153.06
	739.5	232.69	214.59	222.95	122.32	126.43	113.01	139.92	155.66	153.01
	740	232.85	213.3	223	122.67	125.72	114.04	140.45	154.49	152.68
	740.5	233.36	214.27	223.12	121.05	127.78	114.77	139.43	154.58	151.95
	741	231.78	216.04	222.58	121.25	127.25	115.67	139.81	156.1	152
	741.5	230.28	215.36	222.45	121.88	128.28	115.78	139.52	156.19	152.35
	742	230.63	215.11	222.48	123.12	129.33	115.71	138.67	156.68	152.8
	742.5	231.38	216.15	221.35	124.15	129.11	116.68	139.44	157.81	153.27
	743	231.32	214.53	220.7	123.46	128.2	115.92	139.74	158.84	153.89
	743.5	231.17	215.64	219.82	124.37	128.02	115.52	140.45	161.35	153.77
	744	232.49	216.65	221.99	124.08	126.59	116.36	141.31	160.53	153.6
	744.5	232.7	216.32	220.73	123.22	126.15	115.83	141.44	161.33	153.45
	745	235.43	215.68	221.17	124.12	125.05	114.62	142.21	162.27	154.29
	745.5	233.93	214.6	221.2	124.96	124.75	113.44	143.14	162.46	153.52
	746	234.77	215.06	220.64	124.42	123.96	114.23	142.7	163.2	153.08
	746.5	236.8	214.07	221.1	123.62	123.09	114	143.06	162.32	151.56
	747	237.13	215.05	221.05	122.45	122.59	112.96	142.17	161.5	151.81
	747.5	236.34	214.98	222.49	123.62	123	113.65	142.02	160.67	151.73
	748	237.9	216.59	222.09	122.41	122.18	114.07	142.37	160.21	151.86
	748.5	236.83	215.77	221.77	122.24	122.29	113.12	142.94	160.97	151.37
	749	236.47	215.48	222.7	122.04	122.91	113.19	143.42	160.7	152.65
	749.5	234.78	215.3	222.29	121.49	122.31	114.13	143.13	159.78	151.18
	750	235.58	216.08	221.56	120.55	123.11	114.15	141.86	158.62	152
	750.5	237.27	216.06	222.34	119.98	123.77	113.42	143.34	157.79	152.23
	751	236.44	216.21	221.56	119.56	123.69	113.42	144	158.97	153.05
	751.5	236.48	214.19	223.22	120.88	123.88	114.48	144.45	159.63	151.46
	752	237.83	213.39	223.35	120.25	124.06	113.85	145.73	160.18	152.38
	752.5	236.07	211.05	222.86	121.46	124.31	114.27	144.26	159.67	151.05
	753	235.1	212.13	222.19	121.95	124.69	114.27	143.43	159.78	151.88
	753.5	234.98	212.03	221.58	122.4	123.78	114.49	141.67	159.68	150.73
	754	235.07	212.84	220.59	123.05	125.82	113.52	142.85	160.68	152.09
	754.5	235.89	212.64	220.5	123.51	125.95	112.7	143.14	160.43	151.06
	755	234.75	211.5	220.16	124.36	124.77	113.24	143.24	161.58	151.38
	755.5	235.77	212.77	219.41	123.77	125.49	112.44	141.96	161.44	150.62
	756	234.84	213.1	218.84	123.63	125.54	111.95	142.62	160.8	151.48
	756.5	232.98	214.24	219.11	124.33	124.94	112.76	141.64	161.63	150.75
	757	234.15	214.95	220.43	123.36	124.91	111.97	143.23	160.52	151.74
	757.5	233.98	214.27	219.84	122.83	125.23	111.96	144.73	159.82	152.58
	758	233.5	215.99	220.38	122.37	125.79	111	144.91	159.63	152.51
	758.5	233.14	216.66	221.65	122.64	124.64	111.49	144.6	158.02	153.13
	759	233.34	215.48	221.97	123.76	125.04	112.71	146.19	157.31	153.84
	759.5	233.88	216.14	221.25	123.28	127.13	112.36	145.66	156.08	154.91
	760	234.15	216.31	223.8	123.67	125.88	112.33	147.03	157.04	155.15
	760.5	234.41	216.59	225.16	123.82	126.46	111.85	146.54	156.27	155.84
	761	234.89	216.78	224.22	124.11	127.04	111.87	146.76	155.96	156.03
	761.5	233.52	216.92	221.87	123.85	128.31	112.4	145.56	155.7	156.91
	762	234.07	216.45	221.91	124.06	128.1	112.76	144.23	157.07	156.97
	762.5	234.42	215.19	220.56	124.92	128.3	113.21	145.16	157.49	156.46
	763	235.63	213.3	221.12	123.92	129.23	112.76	145.38	158.89	155.09
	763.5	235.78	214.54	222.13	122.88	129.06	112.6	145.02	160.18	155.82
	764	235.62	214.73	223.42	123.47	127.6	113.06	144.78	161.32	154.76
	764.5	234.49	212.08	222.65	123.87	128.28	113.72	144.34	159.56	155.51
	765	234.32	212.86	220.67	122.57	127.24	114.76	144.19	162.06	154.94
	765.5	235.57	213.54	221.78	121.29	126.35	114.59	143.73	163.35	154.61
	766	236.36	214.28	224.44	121.79	125.37	114.83	143.25	163.86	153.4
	766.5	238.09	214.31	225.64	121.26	125.75	114.28	143.85	163.23	152.86
	767	237.48	214.97	226.78	120.82	126.56	113.98	143.56	163.12	154.58
	767.5	236.33	215.07	227.25	121.68	125.8	115.11	142.81	162.6	155.44
	768	236.44	216.19	226.41	122.59	125.05	115.44	141.61	161.67	154.92
	768.5	237.54	217	226.5	121.34	125.3	114.32	141.36	161.73	154.93
	769	238.07	218.81	226.84	121.02	125.39	114.28	142.75	162.41	154.29
	769.5	239.36	218.9	226.67	122.28	125.89	112.25	142.69	160.24	153.68
	770	239.95	219.12	226.08	123.25	126.16	111.74	143.22	158.5	154.01
	770.5	240.85	217.86	225.18	123.5	125.84	111.72	143.68	159.89	154.15
	771	240.17	218.91	226.95	124.44	125.64	112.64	142.97	160.66	153.38
	771.5	242.4	219.93	227.18	124.32	124.82	112.8	143.15	160.52	153.08
	772	242.41	219.9	227.24	124.42	124.32	112.16	143.35	160.47	152.21
	772.5	242.32	219.59	226.24	123.57	124.93	111.42	145.08	161.77	153.17
	773	243.72	219.91	226.84	123.41	125.32	111.88	145.87	161.59	153.45
	773.5	243.69	219.78	226.69	123.31	125.23	111.39	144.25	160.15	153.17
	774	243.02	218.29	226.59	122.5	125.08	112.97	146.11	160.85	153.43
	774.5	242.1	217.1	226.15	122.09	126.27	114.3	145.44	160.85	153.23
	775	240.81	217.95	225.36	121.73	126.59	114.57	146.69	160.99	153.83
	775.5	240.81	217.51	224.32	120.66	127.01	114.18	147.31	159.85	155.3
	776	240.5	217.69	225.28	121.82	126.56	114.5	147.13	159.21	153.64
	776.5	241.07	221.02	223.8	120.76	126.92	115.08	147.71	159.36	154.39
	777	242.76	220.7	224.29	121.06	127.33	115.62	146.69	159.27	153.68
	777.5	240.07	220.65	223.5	122.61	126.7	115.98	146.09	158.81	153.52
	778	240.95	221.75	224.8	122.81	126.26	116.16	146.59	160.54	155.03
	778.5	242.64	223.21	225.28	122.84	126.51	115.9	145.65	159.53	155.56
	779	244.05	223.33	224.94	122.5	126.02	114.84	145.96	159.39	155.89
	779.5	244.83	223.64	225.36	123.15	125.04	114.61	146.25	158.7	154.31
	780	245.68	223.58	225.54	123.92	124.95	114.47	144.71	159.29	153.54
	780.5	245.51	221.05	224.94	122.62	126.31	114.33	145.51	159.33	155.02
	781	245.57	218.52	226.17	123.83	125.38	113.44	145.47	158.86	154.98
	781.5	246.07	217.5	228.12	123.26	124.44	112.65	145.47	158.85	155.85
	782	246.62	215.9	228.47	122.99	125.86	112.77	145.59	158.99	155.65
	782.5	244.2	214.9	227.88	123.17	125.59	112.81	144.78	158.3	153.94
	783	242.26	213.62	229.26	123.38	125.26	112.48	144.68	158.64	153.96
	783.5	242.43	213.47	230.26	122.6	124.11	113.42	145.51	158.11	154.06
	784	242.01	213.45	231.31	121.86	125.22	113.05	144.94	156.62	155.65
	784.5	241.19	213.28	230.91	121.78	124.51	112.1	145.41	156.15	156.12
	785	240.88	213.46	229.71	122.05	123.27	112.07	145.24	157.33	155.96
	785.5	241.82	214.63	228.89	121.12	125.48	112.29	145.06	157.3	155.36
	786	242.48	215.15	228.42	121.48	125.92	112.47	145.49	155.8	155.8
	786.5	243.94	217.32	228.18	120.34	125.31	112.02	144.71	156.21	157.01
	787	246.27	217.69	227.87	120.21	126.42	112.09	145.22	156	158.62
	787.5	247.47	219.25	227.02	119.6	127.08	112.59	145.86	157.02	158.46
	788	246.29	220.59	227.11	120.01	127.89	111.36	145.5	157.99	158.37
	788.5	245.61	219.23	227.33	119.67	127.42	111.25	145.03	158.89	158.39
	789	247.05	219.57	226.46	119.53	128.55	111.55	146.23	159.55	158.33
	789.5	249.03	220.53	227.11	119.97	129.49	111.99	145.84	160.05	158.25
	790	248.69	219.41	227.99	119.73	127.8	113.17	145.89	160.92	158.92
	790.5	246.74	218.81	228.71	119.82	127.81	113.59	145.1	161.17	157.41
	791	243.91	217.76	229.53	120.33	126.91	113.88	145.71	160.67	155.99
	791.5	243.4	218.9	230.43	120.44	126.5	113.99	145.89	160.48	155.13
	792	244.23	217.66	230.37	121.74	126.43	113.61	145.16	160.19	154.2
	792.5	246	216.69	230.68	122.58	127.45	113.47	146.57	160.22	154.25
	793	248.7	217.85	229.51	122.54	128.38	113.5	145.88	160.53	154.8
	793.5	247.57	217.93	228.97	122.93	128.23	113.18	146.06	158.68	154.29
	794	246.18	218	228.76	122.12	128.82	113.2	145.55	157.43	153.83
	794.5	245.38	217.81	227.31	122.53	129.58	112.35	145.24	156.87	153.68
	795	246.38	217.78	225.63	121.94	129.55	111.52	145.48	157.43	153.94
	795.5	248.4	217.33	224.92	122.03	131.01	111.52	146.99	157.16	154.56
	796	247.56	216.33	224.16	121.63	131.11	111.89	146.21	158.04	154.98
	796.5	246.08	216.08	225.66	120.65	131.34	111.84	146.75	158.32	156.6
	797	247.52	217.78	226	120.37	130.27	111.88	144.06	158.4	156.09
	797.5	245.65	218.59	226.51	121.51	129.82	112.69	144.72	158.57	155.67
	798	245.49	218.32	226.82	121.09	129.74	113.21	144.69	160.49	155.38
	798.5	246.22	217.5	227.44	121.79	129.36	112.51	144.39	161.81	156.03
	799	245.58	218.16	227.47	122.34	128.7	112.15	145.28	160.58	156.15
	799.5	244.92	219.47	228.5	123.22	129	112.05	145.39	161.18	157.25
	800	245.13	220.65	228.71	123.8	128.52	110.92	143.64	161.63	156.26
	800.5	246.36	220.36	228.23	124.34	128.51	110.87	143.98	161.77	155.75
	801	246.24	219.53	226.51	125.1	127.86	110.4	143.66	162.03	155.84
	801.5	243.51	218.42	225.72	125.7	128.8	110.11	144.7	163.18	156.57
	802	244.9	218.13	224.98	124.77	129.03	109.92	144.14	162.89	156.87
	802.5	244.36	217.98	226.26	124.62	128.84	110.33	143.04	161.59	157.55
	803	243.93	219.04	225.94	124.92	127.91	111.24	144.35	160.2	157.42
	803.5	245.2	220.35	227.47	124.52	127.76	112.72	143.54	161.29	157.39
	804	244.61	218.25	228.19	124.86	127.31	112.66	144.17	161.74	155.73
	804.5	245.59	216.84	228.35	123.97	126.23	113.62	144.84	161.68	156.99
	805	246.35	216.48	229.37	123.34	126.66	113.72	146.3	161.86	157.33
	805.5	246.64	218.67	229.79	122.23	126.59	114.47	146.01	161.33	156.3
	806	245.22	218.62	229.95	121.49	125.93	114.24	147.02	160.39	155.96
	806.5	245.23	218.41	231.58	122.54	125.33	113.88	148.11	161.86	154.64
	807	247.03	218.73	230.68	122.3	125.26	114.52	148.4	163.11	153.73
	807.5	248.21	219.38	231.42	120.95	125.82	113.79	148.33	162.78	155.73
	808	248.64	219.13	230.8	121.38	126.61	113.04	148.5	162.4	155.91
	808.5	250.01	222.29	229.81	121.63	126.31	113.25	148.3	161.94	156.6
	809	248.54	222.17	229.44	122.21	127.86	113.57	148.03	160.62	156.26
	809.5	249.47	222.45	228.91	121.78	126.07	112.79	147.02	159.58	156.04
	810	248.82	223.28	230.12	121.84	126.77	113.7	147.66	159.55	155.78
	810.5	251.23	223.06	230.65	120.92	126.53	115.33	146.38	158.88	155.22
	811	250.78	222.58	230.96	119.5	126.78	114.92	146.02	158.37	156.09
	811.5	250.06	223.42	232.02	120.47	127.35	114.18	146.64	157.8	157.36
	812	249.74	222.7	232.15	120.71	127.46	114.88	146.01	158.68	154.13
	812.5	249.7	222.51	232.22	121.27	127.21	115.1	145.04	158.47	153.18
	813	247.67	220.86	232.94	120.41	126.84	116.98	144.57	157.83	153.63
	813.5	249.1	222.23	232.52	120.77	125.86	116.2	145.62	159.26	153.71
	814	246.45	222.11	234.07	121.56	126.66	116.73	144.99	160.28	153.47
	814.5	247.51	220.66	233.23	121.51	126.11	115.57	144.22	159.89	154.33
	815	247.72	220.75	232.48	121.7	124.45	115.58	144.35	160.5	154.75
	815.5	249.02	221.44	231.36	122.89	124.33	116.46	143.4	159.43	153.14
	816	250.33	220.73	230.01	122.33	124.03	116.29	143.18	159.96	153.51
	816.5	250.34	220.71	228.65	122.35	123.77	115.52	142.82	159.33	155.44
	817	251.05	220.29	230.06	121.82	122.72	114.6	144.71	159.59	155.99
	817.5	252.65	221.01	229.85	121.25	124.5	114.03	145.41	158.9	156.36
	818	253.75	218.92	230.58	120.45	124.57	115.49	143.79	158.2	156.86
	818.5	254.56	219.39	229.53	120.11	125.28	114.62	144.99	157.36	156.92
	819	255.3	220.52	229.25	121.04	124.95	114.97	146.31	156.58	157
	819.5	254.19	221.57	229.62	122.26	126.4	114.1	145.81	156.68	159.21
	820	253.51	220.38	229.96	121.2	125.88	113.96	145.95	156.79	160.41
	820.5	252.8	220.67	229.77	121.6	125.59	114.93	145.79	155.27	160.2
	821	254.69	221.23	230.92	122.65	125.22	115.17	146.03	155.61	160.01
	821.5	254.33	221.4	230.23	123.35	125.5	115.43	144.73	156.03	160.8
	822	255.16	221.26	230.86	124.45	124.56	114.61	144.64	156.61	160.67
	822.5	253.52	222.98	230.6	124.47	125.37	112.94	143.81	156.8	160.44
	823	255.6	222.51	231	124.56	125.98	114.45	142.88	156.45	159.84
	823.5	256.22	222.72	231.25	124.32	125.61	114.39	142.12	157.5	159.14
	824	257.07	222.41	232.38	124.62	125.63	114.98	142.04	157.81	157.26
	824.5	258.28	223.58	231.96	125.8	126.26	114.16	141.91	158.24	157.18
	825	258.82	224.68	233.67	125.67	125.85	113.15	141.42	158.48	156.5
	825.5	257.1	224.1	232.64	125.07	125.78	113.31	141.14	157.94	155.84
	826	256.99	222.84	231.82	124.62	126.54	113.55	141.72	158.41	153.94
	826.5	256.78	221.7	230.2	123.64	126.13	113.05	141.47	159.36	153.02
	827	257.07	221.8	230.46	124.86	125.65	113.04	143.2	158.77	153.2
	827.5	255.79	221.76	231.21	124.99	124.61	112.09	142.86	159.19	155.08
	828	256.86	222.08	231.96	124.07	125.9	111.49	141.5	160.13	155.36
	828.5	256.04	221.39	230.39	124.73	126.72	111.86	142.07	159.99	154.83
	829	254.23	220.8	230.39	124.81	126.37	112.99	142.42	159.56	155.43
	829.5	253.54	219.17	229.37	125.01	127.09	113.03	142.35	159.57	156.13
	830	253.16	220.76	230.2	124.91	127.65	112.87	143.37	158.34	155.42
	830.5	252.49	222.18	230.5	124.85	127.01	112.97	143.37	157.74	157.65
	831	253.1	222.39	230.4	124.4	127.89	113.7	142.56	157.46	157.97
	831.5	253.83	221.25	230.75	123.55	128.49	114.37	143.36	159.05	157.17
	832	254.9	221.48	230.4	123.28	128.64	114.29	143.43	159.62	157.14
	832.5	255.62	221.67	228.6	123.59	127.38	115.44	144.08	158.13	157.99
	833	256.54	221.52	229.76	122.59	127.6	114.74	144.18	159.44	159.24
	833.5	260.01	221.06	231.21	121.69	128.56	114.16	144.59	160.17	158.64
	834	260.24	222.23	230.95	122.27	129.36	114.27	144.97	160.73	158.28
	834.5	260.13	220.8	231.51	122.27	129.05	114.96	143.89	161.47	158.46
	835	261.98	221.18	232.32	122.64	129.15	114.21	144.9	162.06	156.87
	835.5	260.64	222.32	231.97	124.08	128.28	113.9	145.29	162.86	157.05
	836	261.6	223.2	231.55	124.77	127.57	113.51	144.54	162.95	157.25
	836.5	260.67	223.34	229.19	125.2	127.24	113.49	144.59	162.16	157.31
	837	260.46	221.29	229.98	125.05	127.74	112.36	144.24	162.14	157.1
	837.5	260.76	222.9	230.89	125.88	126.88	111.97	144.47	160.61	158.29
	838	259.01	223.38	229.78	126.77	125.79	111.67	145.43	159.19	160.09
	838.5	258.92	223.26	231.37	124.49	124.2	111.71	145.84	159.93	160.56
	839	259.29	224.01	229.51	125.17	124.07	110.74	146.55	161.95	161.31
	839.5	259.55	222.33	229	124.29	125.42	111.25	144.77	161.17	162.08
	840	262.95	222.79	230.94	123.82	125.51	111.26	145	159.74	160.89
	840.5	262.48	223.5	230.66	123.41	125.23	111.88	144	158.92	162.38
	841	263.14	223.77	232.76	123.33	125.82	111.39	144.94	158.57	161.81
	841.5	261.45	224.23	233.98	123.93	126.17	111.57	145.6	159.08	161.82
	842	261.3	222.56	232.53	123.47	126.04	111.42	145.66	159.64	159.56
	842.5	261.04	223.45	232.91	122.53	126.65	111.37	144.61	159.51	157.11
	843	262.63	221.99	232.64	123.47	127.62	111.3	145.04	159.88	155.76
	843.5	263.88	221.69	233.93	122.48	127.62	111.57	145.97	159.2	156.54
	844	263.39	224.18	233.39	121.47	127.11	111.76	146.68	159.11	156.95
	844.5	261.46	223.95	234.02	121.84	127.72	111.76	147.48	161.2	157.61
	845	260.95	224.5	234.74	120.9	127.45	111.72	147.72	160.77	155.39
	845.5	261.16	225.69	234.19	120.58	126.14	111.66	146.74	161.49	155.35
	846	262.73	226.96	233.67	120.67	126.93	112.41	146.17	161.87	155.18
	846.5	263.48	227.98	233.21	120.33	127.61	113.25	145.93	161.64	156.46
	847	265.03	226.3	232.96	120.41	126.55	113.38	146.25	162.64	156.97
	847.5	264.55	227.66	232.42	120.74	126.35	113.08	146.9	161.85	157.41
	848	264.07	228.02	233.16	121.32	126.65	113.29	146.45	160.15	156.43
	848.5	264.21	225.17	234.18	123.32	125.72	113.05	145.68	160.33	156.5
	849	266.04	224.74	233.63	123.02	124.49	113.7	145.08	158.25	157.16
	849.5	267.24	222.69	233.84	122.97	124.77	113.54	145.31	159.08	158.94
	850	267.41	220.97	232.85	122.66	126.22	114.25	146.25	158.59	158.71
	850.5	268.11	219.39	232.24	122.33	125.12	114.01	147.35	159.78	159.58
	851	267.18	219.08	233.55	121.99	124.05	113.26	146.6	158.28	159.96
	851.5	267.14	218.77	233.05	122.72	124.82	113.18	147.11	157.19	159.54
	852	268.61	217.25	233.52	123.17	123.56	113.74	146.9	156.5	160.17
	852.5	269.86	216.77	233.3	122.7	122.63	112.87	146.72	157.02	160.96
	853	270.17	217.68	232.96	121.18	124.27	113.32	147.38	156.96	161.07
	853.5	270.61	217.27	232.59	120.31	123.84	112.92	148.02	158.76	160.61
	854	271.01	218.21	233.62	120.62	124.63	113.18	148.42	157.41	159.48
	854.5	272.29	219.5	234.38	120.76	124.76	113.54	148.32	157.52	158.69
	855	271.31	220.71	234.19	120.29	124.66	113.66	148.23	155.95	157.97
	855.5	273.52	219.81	233.31	120.56	126.05	114.66	150.04	157.76	156.68
	856	274.59	221.77	235	119.53	126.6	115.54	148.99	158.56	156.85
	856.5	275.09	223.61	234.69	118.79	128.42	116.12	148.42	160.43	155.64
	857	275.97	223.14	234.77	119.1	129.52	117.27	148.67	162.27	155.67
	857.5	277.73	223.63	234.07	120.81	129.05	116.24	148.05	161.3	154.08
	858	276.87	223.47	233.33	121.1	129.64	116.23	147.38	160.79	154.16
	858.5	275.74	224.36	233.03	121.09	129.86	115.98	147.66	161.67	153.84
	859	275.04	224.15	233.69	121.43	129.1	116.27	147.25	162.81	154.48
	859.5	274.84	221.45	234.18	123.17	128.54	116.45	148.21	163.69	155.17
	860	274.58	222.1	233.29	123.23	128.15	116.31	148.08	164.01	155.29
	860.5	274.43	222.07	232.28	123.91	128.27	116.44	149.17	164.64	156.24
	861	274.01	221.37	233.5	123.46	127.4	115.27	148.99	165.19	157.29
	861.5	272.75	222.6	233.8	123.53	126.79	115.38	148.79	164.96	157.13
	862	270.12	222.44	234.37	122.51	126.2	115.78	150.44	165.32	158.57
	862.5	270.07	222.8	234.62	122.48	126.69	115.98	149.73	164.17	159.17
	863	270.96	221.41	233.03	123.58	126.99	115.91	149.86	164.86	160.32
	863.5	271.19	221.5	232.69	124.98	127.13	115.81	149.44	163.46	160.63
	864	271.42	222.9	233.27	124.72	128.07	115.67	147.86	162.63	160.11
	864.5	270.47	223.36	234.38	123.97	127.37	115.75	146.98	161.77	160.92
	865	269.9	223.44	235.36	124.94	127.55	115.58	146.49	161.57	161.02
	865.5	269.28	223.02	233.13	125.02	127.61	116.61	145.95	160.13	160.85
	866	270.83	223.87	232.9	125.46	128.36	115.29	146.4	159.91	160.94
	866.5	272.93	223.39	233.53	126.2	129.25	115.93	145.31	161.44	160.37
	867	273.02	222.88	234.37	126.19	128.85	115.22	145.13	162.26	160.48
	867.5	273.31	222.85	234.59	125.65	127.83	115.29	145.05	161.93	159.5
	868	274.07	222.54	234.33	124.62	128.12	114.48	146.69	162.93	159.26
	868.5	273.12	223.08	235.22	123.65	127.61	114.35	146.88	164.69	159.01
	869	274.48	223.58	235.42	123.54	127.13	114.01	146.32	164.84	158.21
	869.5	273.11	222.25	234.49	122.75	126.48	114.64	146.26	163.47	158.91
	870	272.66	222.27	234.75	123.79	125.4	112.93	147.26	164.29	158.68
	870.5	271.75	221.31	234.09	123.04	124.47	114.28	146.76	163.97	157.57
	871	271.62	222.42	232.61	121.57	123.94	114.98	146.59	163.64	157.17
	871.5	273.06	222.23	231.09	122.73	124.18	116.31	147.23	164.2	156.17
	872	271.74	222.9	231.32	121.19	124.66	117.2	146.82	163.58	156.91
	872.5	270.13	223.52	230.99	120.61	124.41	117.1	146.03	163.51	157.41
	873	270.79	223.65	229.68	121.57	124.98	117.62	146.66	161.7	157.2
	873.5	269.98	222.71	230.25	122.29	126.12	117.19	147.21	159.86	157.56
	874	270.94	223.01	231.3	122.47	125.59	116.03	147.62	162.07	156.67
	874.5	272.07	224.39	232.64	121.35	126.18	117.34	147.19	161.37	156.31
	875	272.24	223.57	232.63	122.14	127.23	115.82	147.73	161.58	156.86
	875.5	273.96	223.59	232.91	123.29	126.53	115.9	147.52	162.37	157.33
	876	273	223.06	234.11	122.13	125.66	114.11	148.56	161.69	158.41
	876.5	273	223.52	235.12	123.76	125.64	114.16	149.13	161.88	158.95
	877	274.25	222.75	236	123.79	125.73	115.28	148.41	160.94	158.42
	877.5	275.7	222.15	236.12	124.14	124.98	114.81	148.55	161.58	158.86
	878	275.98	223.26	235.09	123.75	124.19	115.33	148.5	162.56	159.55
	878.5	277.26	223.24	234	122.94	126.02	115.7	149	162.15	159.71
	879	276.11	222.53	233.59	123.59	127.16	114.88	149.32	161.27	159.75
	879.5	275.35	222.5	235.02	122.59	126.41	115.95	148.78	161.56	161.43
	880	273.96	222.46	236.22	122.55	125.41	116.36	149.51	159.73	160.78
	880.5	272.78	223.6	237.38	122.5	126.09	118.46	149.39	159.25	159.45
	881	274.98	223.81	237.89	122.69	124.98	116.65	149.38	159.69	159.27
	881.5	275.7	223.78	237.32	123.1	125.24	115.95	149.38	161.41	158.94
	882	276.78	225.52	237.67	121.28	125.75	116.42	148.14	160.88	160.16
	882.5	275.47	225.71	239.86	121.26	125.78	116.22	149.15	161.09	158.6
	883	276.41	226.9	240.74	121.93	124.91	116.85	149.04	159.53	160.08
	883.5	278.19	225.78	240.23	121.29	124.16	117.28	148.02	160.45	159.94
	884	280.31	226.34	239.44	121.76	123.42	116.98	148.55	160.16	159.36
	884.5	279.47	226.73	240.68	121.01	124.53	113.81	148.15	160.53	161.17
	885	280.02	226.95	240.59	121.81	124.92	112.52	148.29	160.22	162.01
	885.5	279.79	226.31	239.41	121.64	125.71	113.68	148.16	159.8	162.11
	886	279.81	227.21	239.6	121.76	126.69	113.4	149.35	159.5	162.39
	886.5	278.89	227.75	238.86	122.67	127.23	113.26	150.65	159.32	160.44
	887	280.63	226.91	237.23	123.12	127.24	113.55	149.16	158.82	161.07
	887.5	278.88	226.2	237.68	124.1	126.65	112.68	148.24	159.86	158.97
	888	279.78	228.19	239.53	125.28	127.13	113.48	149.76	159.94	159.25
	888.5	278.88	229.35	240.04	126.08	128.81	113.19	150.56	158.95	158.33
	889	280.46	228.81	239.12	126.29	128.56	114.2	151.17	159.54	158.93
	889.5	280.96	227.39	239.56	126.57	128.2	115.01	150.59	160.59	159.39
	890	280.49	227.54	239.25	127.64	127.77	115.41	150.41	161.54	158.35
	890.5	281.57	227.86	239	127.32	126.05	115.52	150.55	162.05	157.2
	891	281.68	225.85	240.91	127.4	126.39	115.76	151.27	161.83	156.77
	891.5	282.12	226.72	241.1	127.12	126.24	116.01	153.24	162.1	155.82
	892	283.35	227.29	239.7	125.22	127.01	116.47	153.61	162.7	156.04
	892.5	281.6	224.53	239.99	125.08	127.46	116.75	152.19	162.69	155.61
	893	281.64	223.82	240.22	123.97	126.43	116.89	151.73	163.38	155.55
	893.5	280.54	223.29	239.9	124.85	125.97	117.61	152.09	162.8	153.75
	894	282.29	223.82	238.87	124.31	125.64	117.55	151.85	163.6	153.36
	894.5	282.33	224.02	240.39	122.22	126.34	117.59	151.73	161.17	155.16
	895	282.09	223.95	240.35	121.45	126.99	117.45	152.05	159.92	155.41
	895.5	282.08	225.05	239.37	119.63	126.19	117.08	151.75	160.31	156.69
	896	282.31	224	240.27	120.63	126.35	117.18	151.07	161.81	157.68
	896.5	282.98	222.94	241.34	120.97	126.06	115.8	150.53	159.14	158.03
	897	283.65	225.24	240.33	121.37	126.78	115.3	150.32	159.66	158.19
	897.5	285.01	225.04	240.56	121.72	126.74	115.12	149.91	161.47	157.71
	898	287.18	225.44	239.87	121.12	128.38	115.15	150.42	161.61	159.13
	898.5	286.87	225.93	238.56	121.32	128.78	114.13	149.47	162.23	158.26
	899	286.58	225.35	237.42	121.63	128.64	113.85	149.89	164.76	157.07
	899.5	286.52	224.91	239	122.86	129.48	113.6	148.39	164.78	158.59
	900	287.77	225.15	238.44	124.45	130.33	112.84	148.69	164.68	159.24
	900.5	288.82	224.72	237.48	124.29	130.66	112.62	147.31	164.02	159.43
	901	289.17	224.45	236.91	124.11	131.67	114.12	147.58	166.08	159.48
	901.5	290.66	222.4	237.08	123.32	129.34	112.66	149.4	165.46	159.53
	902	290.31	222.21	236.59	123.95	130.2	113.29	149.03	164.03	159.68
	902.5	289.96	222.53	237.22	124.04	129.79	114.16	149.04	165.34	159.05
	903	289.62	223.02	238.4	124.66	129.43	114.11	150.7	162.79	159.14
	903.5	292.64	224.74	238.33	124.2	128.84	113.46	151.04	161.94	159.69
	904	289.99	224.27	239.09	123.89	127.49	114.43	152.08	161.31	160
	904.5	289.61	224.07	240.66	123.94	126.69	114.68	150.02	162.26	158.13
	905	289.1	224.41	241.18	122.35	127.59	114.51	151.08	162.42	158.12
	905.5	289.04	225.57	242.68	122.79	126.42	114	150.69	163.51	158.26
	906	288.85	226.49	242.42	122.74	128.72	115.28	150.04	162.85	158.79
	906.5	288.94	225.41	243.77	121.75	128.53	115.59	149.66	162.45	159.31
	907	289.57	226.78	243.89	121.6	129.38	115.52	149.64	161.52	158.59
	907.5	290.53	226.23	245.47	120.2	131.12	116.59	149.34	162.79	158.57
	908	287.98	225.33	246.03	121.68	130.87	117.09	149.22	162.39	157.73
	908.5	290.71	226.65	245.96	120.59	131.4	115.85	148.9	162.36	157.97
	909	290.76	226.31	244.9	120.37	131.99	115.91	150.94	161.6	158.83
	909.5	290.54	227.62	245.06	121.55	131.46	116.22	149.64	160.34	158.74
	910	289.44	227.75	245.5	122.36	131.68	116.69	150.86	159.66	158.85
	910.5	288.21	227.49	245.24	122.51	131.09	115.8	150.92	158.6	157.99
	911	288.97	228.67	244.73	122.77	131.27	115.93	150.86	159.17	157.52
	911.5	286.94	226.91	244.56	121.98	130.72	114.35	150.64	158.42	158.12
	912	286.18	228.36	243.92	123.01	129.6	113.91	149.51	157.56	158.11
	912.5	286.06	229.08	244.52	122.7	129.47	114.03	148.7	158.05	158.68
	913	286.31	228.98	243.43	123.34	129.85	114.04	147.86	159.01	158.5
	913.5	287.72	229.28	244.71	124.64	129.31	114.22	146.61	159.67	158.16
	914	287.24	228.71	244.83	123.73	128.91	114.24	148.47	161.75	159.46
	914.5	287.91	228.97	244.37	123.28	128.75	114.08	148.63	161.88	159.44
	915	289.01	230.77	245.41	123.49	127.62	114.33	148.44	164.82	159.52
	915.5	286.79	231.21	244.06	124.54	126.78	113.77	149.53	164.69	158.98
	916	288.58	232.79	244.72	125.01	126.15	114.51	149.43	165.22	158.54
	916.5	288.62	232.32	243.24	124.57	126.86	114.62	150.63	167.8	159.75
	917	290.03	230.95	242.03	123.33	127.94	114.13	150.09	167.46	159.65
	917.5	292.47	230.26	241.74	124.69	128.34	114.87	151.22	167.66	159.89
	918	289.87	230.9	240.81	124.23	128.77	114.95	151.63	166.63	159.84
	918.5	291.1	229.72	239.24	125.72	128.71	114.6	151.35	165.15	158.48
	919	291.08	229.12	237.95	125.93	129.49	114.79	150.89	165.79	157.49
	919.5	290.92	228.61	237.8	125.31	130.76	114.85	151.17	164.6	158.06
	920	292.72	228.47	238.01	124.23	130.6	115.8	150.36	163.56	158.59
	920.5	293.86	227.8	238.91	124.17	130.77	117.11	149.87	163.8	159.26
	921	295.02	227.96	240.38	124.44	131.68	117.47	150.48	161.75	157.98
	921.5	295.65	227.74	241.69	125.93	130.92	116.99	151.58	163.09	158.45
	922	292.97	225.73	242.22	125.02	130.47	117.08	151.69	163.82	158.54
	922.5	296.97	223.61	242.71	124.89	129.59	117.77	151.52	163.53	158.01
	923	296.99	224.63	244.91	124.22	129.32	117.78	151.35	163.99	158.35
	923.5	298.95	225.18	245.86	124.41	128.55	116.69	151.46	162.85	158.66
	924	300.2	224.29	246.99	124.57	127.3	117.09	151.28	163.11	160.33
	924.5	301.91	225.35	248.56	124.71	127.61	116.02	152	164.51	161
	925	302.49	226.79	246.42	124.74	127.95	115.6	152.23	164.39	161.01
	925.5	302.21	225.64	247.05	124.98	127.27	114.88	151.39	165.41	161.62
	926	302.3	225.83	248.13	124.9	127.8	115.5	152.33	164.93	161.41
	926.5	302.68	227.76	248.5	124.07	126.75	116.05	152.1	164.58	161.22
	927	300.69	229.27	247.92	124	127.31	116.17	152.7	164.87	162.55
	927.5	302.28	230.83	246.43	124.13	127.56	116.91	152.37	164.38	162.12
	928	302.14	230.65	245.64	123.22	125.71	118.06	153.19	165.17	162.99
	928.5	301.79	232.75	243.43	123.68	126	118.5	154.35	164.23	162.17
	929	303.2	230.31	243.09	123.84	125.65	119.84	153.4	164.15	161.57
	929.5	304.06	227.14	244.73	124.15	126.87	119.65	153.32	163.33	162.79
	930	303.91	228.49	242.57	123.84	126.59	119	153.96	163.73	167.18
	930.5	305.37	230.1	242.51	123.4	127.79	119.32	154.64	164.41	171.83
	931	308.49	233.29	241.4	124.84	129.62	118.76	156.68	165.99	177.65
	931.5	311.46	238.83	244.71	124.62	130.35	117.53	158.33	169.28	181.01
	932	311.02	242.64	249.69	126.26	130.86	114.75	160.91	172.71	187
	932.5	314.07	248.42	254.02	126.63	133.34	115.52	160.95	173.3	192.18
	933	316.66	252	257.94	126.22	133.83	115.29	161.13	176.23	196.62
	933.5	318.13	261.16	261.25	126.45	135.32	115.44	164.01	178.27	201.76
	934	319.65	269.39	265.42	127	133.82	115.42	167.86	181.61	204.61
	934.5	323.23	275.37	272.09	127.67	134.49	117.18	170.08	184.3	204.85
	935	325.39	281.33	276.75	128.36	134.16	116.78	170.16	185.56	204.12
	935.5	327.27	285.34	280.87	127.94	134.6	118.01	169.08	188.06	201.49
	936	328.29	285.83	282.97	128.27	134.27	119.15	169.73	189.45	202.38
	936.5	332.07	287.1	283.38	125.84	134.83	122.36	168.42	190.32	201.2
	937	331.78	288.65	284.77	126.31	135.67	120.99	169.21	192.84	201.51
	937.5	331.65	289.92	284.94	127.27	136.22	122.37	170.73	193.82	202.52
	938	335.1	287.33	285.46	127.32	136.39	122.88	170.38	196.52	201.1
	938.5	336.62	288.07	283.87	128.08	137.77	122.83	169.3	198.36	201.14
	939	338.18	287.97	282.96	128.23	137.45	122.8	169.74	201.12	201.36
	939.5	340.45	287.82	281.56	128.5	137.67	124.3	170.63	205.08	202.5
	940	341.25	288.45	282.53	128.21	137.48	123.85	172.74	205.51	203.16
	940.5	345	289.96	281.79	128.57	137.53	124.14	172.62	206.75	204.52
	941	347.12	291.57	284.02	129.71	138.6	124.36	173.9	207.7	205.31
	941.5	350.38	292.93	285.53	129.59	139.09	125.47	174.95	210.62	204.45
	942	354.42	296.26	287.65	129.68	140.39	125.11	175.15	213.8	203.91
	942.5	353.97	299.84	292.58	130.09	140.71	124.95	176.88	215.2	205.92
	943	357.07	300.58	297.79	129.6	140.23	125.7	176.87	217.93	207.52
	943.5	359.51	303.07	300.85	129.1	140.65	125.4	177.16	218.09	208.99
	944	361.74	304.89	303.15	129.31	140.5	124.82	180.06	219.52	210.12
	944.5	366.47	307.9	305.96	130.39	140.51	125.26	181.06	221.63	212.55
	945	367.16	308.96	310.39	130.59	141.78	125	183.56	223.48	214.44
	945.5	367.12	309.59	310.76	131.08	141.51	124.03	185.14	228.11	217.42
	946	371.57	309.59	311.95	130.66	141.1	123.82	185.74	229.48	220.18
	946.5	374.01	310.3	313.59	130.34	141.56	123.42	187.08	232.15	222.06
	947	375.88	311.7	311.62	130.35	142.6	122.14	188.76	234.38	224.26
	947.5	377.22	313.56	311.14	130.57	143.71	122.65	191.92	234.68	225.47
	948	380.51	314.94	310.52	131.1	143.6	122.78	194.68	236.6	228.41
	948.5	382.16	317.06	311.15	131.84	144.46	123.65	194.6	239.13	230.65
	949	382.48	315.31	312.39	132.4	143.96	125.22	196.88	238.97	232.26
	949.5	384.23	316.81	311.88	132.98	145.26	125.67	198.8	240.72	233.72
	950	387.41	319.7	312.33	133.15	145.85	126.1	201.85	239.68	234.57
	950.5	387.51	322.28	314.89	135.06	146.13	125.55	203.68	242.79	236.82
	951	389.67	322.3	317.2	135.46	145.64	125.36	205.51	242.11	238.31
	951.5	393.75	323.68	318.87	135.95	144.95	126.85	208.31	245.05	240.05
	952	395.52	324.8	319.31	135.03	143.91	126.23	209.47	248.06	241.36
	952.5	395.85	326.09	320.34	134.65	143.95	126.34	210.81	250.4	242.1
	953	399.63	325.44	323	134.58	143.51	126.1	212.45	250.43	243.78
	953.5	401.35	328.41	323.04	132.54	145.1	124.51	214.81	255.53	244.68
	954	404.45	330.76	324.92	132.96	145.29	123.6	216.02	258.82	244.7
	954.5	407.17	330.26	326.7	133.04	145.85	123.81	218.32	263.07	245.03
	955	407.24	330.19	326.72	133.05	145.43	124.49	222.02	265.64	245.19
	955.5	406.22	332.92	327.85	134.95	145.41	125.46	223.1	270.37	247.44
	956	403.07	333.31	328.04	134.24	146.88	125.16	223.84	271.32	248.59
	956.5	404.64	334	330.46	135.45	149.38	126.07	226.02	275.32	250.69
	957	408.84	335.66	334.23	136.52	151.59	126.86	226.77	276.3	252.1
	957.5	408.74	338.56	331.85	136.38	153.8	127.97	229.76	280.28	254.05
	958	407.82	341.1	334.23	138.04	153.83	127.24	229.73	283.79	256.26
	958.5	407.47	343.22	334.66	137.56	153.81	127.81	231.13	285.76	257.43
	959	409.87	347.3	338.44	137.92	154.59	128.18	231.08	287.2	258.21
	959.5	411.99	350.43	339.06	138.02	155.52	129.55	231.51	287.97	259.15
	960	417.02	351.03	338.93	136.33	156.39	129.83	232.63	289.68	258.48
	960.5	420.84	355.16	339.96	137.06	157.34	131.14	234.45	293.2	259.93
	961	423.41	356.09	339.27	138.2	157.48	130.6	234.51	293.32	261.63
	961.5	423.49	358.07	337.48	138.28	157.19	130.05	236.69	296.56	263.21
	962	426.15	361.91	341.41	138.27	157.89	128.94	236.36	297.11	262.91
	962.5	431.16	361.75	340.5	139.01	158.87	128.61	237.68	296.92	263.84
	963	433.98	361.47	341.19	139.75	159.39	129.69	238.49	297.15	265.08
	963.5	436.58	360.3	338.55	139.99	161.42	129.02	238.31	296.95	267.58
	964	439.75	361.69	340.15	140.7	164.07	128.99	238.65	297.32	270.03
	964.5	441.74	364.94	341.03	141.37	164.65	129.22	239.86	297.79	271.55
	965	444.1	364.8	341.36	141.53	164.98	129.88	239.12	296.31	272.71
	965.5	443.71	366.55	344.02	140.94	166.38	128.87	239.94	298.35	272.91
	966	444.45	366.73	347.27	140.99	168.76	130.26	239.83	300.95	272.28
	966.5	446.27	366.63	347.28	141.53	168.97	130.36	241.9	304.78	273.15
	967	446.62	369.45	349.27	141.16	170.01	133.02	244.28	307.94	271.91
	967.5	448.37	370.94	351.39	140.58	169.45	133.66	244.79	310.74	273.26
	968	446.61	374.84	352.86	141.06	168.33	135.5	246.09	315.48	276.04
	968.5	447.53	375.97	353.66	140.05	168.03	136.07	248.99	319.68	277.1
	969	447.54	375.21	354.86	140.71	168.57	136.04	251.21	322.58	279.51
	969.5	450.27	375.23	358.58	141.54	169.46	135.14	252.25	327.76	281.18
	970	453.46	378.3	360.01	140.93	170.91	136.48	252.43	330.31	283.92
	970.5	454.18	380.82	360.96	142.11	171.82	136.52	253.42	329.32	286.98
	971	457.12	382.38	361.6	142.12	173.07	137.45	254.5	328.35	289.51
	971.5	458.44	381.89	364.14	142.44	174.79	137.02	253.61	326.74	292.52
	972	459.45	383.27	362.79	142.56	177.78	137.23	254.79	328.93	293.45
	972.5	463.76	383.38	364.4	141.83	179.47	136.6	257.52	329.31	292.89
	973	463.55	384.38	364.88	142.77	180.95	135.83	257.67	329.7	292.36
	973.5	465.17	386.15	366.03	142.46	183.9	136.07	258.64	330.01	292.92
	974	464.27	390.17	366.25	142.02	184.74	135.87	261.29	331.18	294.29
	974.5	463.78	390.87	366.97	142.52	183.76	135.71	264.51	333.55	293.48
	975	465.17	391.53	367.75	141.37	183.3	135.46	267.73	336.84	293.48
	975.5	461.6	392.03	369.05	141.36	183	135.55	268.16	339.54	294.36
	976	460.32	394.31	368.21	141.13	182.25	136	272.09	342.74	294.79
	976.5	460.82	395.44	369.25	142.05	182.86	136.68	274.29	342.35	296.41
	977	459.71	397.3	371.1	141.7	182.81	137.53	275.03	343.8	297.1
	977.5	460.45	398.1	372.99	142.16	182.78	138.11	277.05	345.22	298.05
	978	461.43	398.61	375.34	142.56	182.33	139.81	278.28	345.5	297.97
	978.5	461.85	397.35	375.48	143.79	182.1	140.57	278.08	344.16	297.32
	979	463.17	399.38	373.7	145.37	183.91	141.35	278.75	343.34	299
	979.5	462.09	400.73	372.44	146.52	184.28	142.2	279.43	343.15	298.91
	980	464.65	401.1	373.11	146.76	186.69	142.55	279.99	345.6	299.94
	980.5	470.15	401.1	373.09	147.72	188.93	142.98	279.47	345.56	302.06
	981	471.33	402.14	375.77	147.85	189.1	142.48	279.26	347.7	303.15
	981.5	473.24	401.61	375.49	150.5	188.96	142.27	279.24	347.82	305.83
	982	475.95	400.95	374.32	150.86	189.32	142.65	280.05	349.06	307.48
	982.5	477.55	402.35	373.81	150.89	189.13	141.09	280.76	350.33	308.48
	983	480.15	403.94	374.73	150.94	189.31	140.06	283.53	350.88	309.38
	983.5	481.43	402.84	376.63	151.24	190.11	140.49	284.02	351.89	310.95
	984	485.78	403.32	378.71	150.18	191.42	141.17	283.06	353.58	312.76
	984.5	484.39	404.95	381.23	151.93	190.16	141.22	284.16	352.31	311.93
	985	481.42	406.66	382.78	152.57	189.97	140.72	284.79	355.65	312.82
	985.5	480.95	407.99	383.07	152.54	191.76	140.48	285.73	357.11	313.61
	986	481.21	407.65	382.93	151.99	193.29	141.71	287.28	358.18	312.09
	986.5	480.13	412.6	385.51	151.63	194.42	142.7	287.58	359.11	312.9
	987	480.49	413.93	385	151.76	195.02	143.27	288.76	360.26	312.91
	987.5	481.56	413.25	386.06	151.67	197.52	144.81	288.44	361.72	314.55
	988	482.82	413.72	385.01	150.64	196.92	145.51	289.38	361.62	315.5
	988.5	482.19	413.93	385.15	152.31	196.5	145.04	291.03	360.9	317.4
	989	483.3	413.03	383.74	150.83	197.29	146.84	293.42	360.63	316.79
	989.5	487.2	413.6	383.77	152.18	198.87	147.52	292.87	360.18	315.81
	990	488.87	413.68	384.42	152.81	199.16	147.7	292.8	360.16	316.95
	990.5	489.87	416.6	383.58	152.59	199.58	147.17	293.42	361.42	318.12
	991	490.39	413.59	382.29	153	199.41	147.03	294.08	359.78	319.08
	991.5	488.46	415.68	382.9	154.58	199.18	147.39	294.41	359.96	322.09
	992	488.81	419.19	382.57	154.88	198.48	147.27	294.67	361	321.97
	992.5	487.85	420.69	384.5	155.28	199.35	145.92	295.8	362.94	320.31
	993	487.01	422.2	383.94	155.5	200.85	147.4	293.98	364.34	319.55
	993.5	487.99	425.46	384.16	156.38	201.59	146.69	293.03	365.82	322.59
	994	485.75	425.81	384.78	154.83	199.59	147.25	295.92	366.31	322.95
	994.5	484.35	426.95	384.67	153.96	198.61	149.3	297.09	368.4	322.99
	995	482.95	425.61	388.49	154.94	200.04	148.98	297.59	367.3	324.86
	995.5	485.09	428.15	388.91	155.45	201.23	149.34	298.09	370.48	324.56
	996	488.34	429.23	390.63	154.17	203.4	149.13	299.66	371.37	325.4
	996.5	490.71	428.11	392.39	154.38	205.1	149.24	299.07	370.99	327.01
	997	491.53	428.88	395.52	154.51	206.99	150.4	299.16	372.63	329.11
	997.5	493.1	429.16	397.85	154.16	207.16	149.46	300.79	373.86	329.27
	998	493.97	428.93	398.16	153.88	207.83	149.42	301.32	374.18	328.78
	998.5	495.73	429.45	399.93	154.67	209.09	148.65	300.93	373.44	329.07
	999	497.35	429.47	399.59	155.57	209.97	147.89	301.78	370.58	328.12
	999.5	497.69	431.73	395.91	155.04	210.48	149.11	302.79	371.65	326.03
[truncated: 1,001 more rows]

## Sheet: Figure 4D
	TMBIM5WT			TMBIM5KO#1			TMBIM5KO#2
	113.04	90.99	148.91	-0.77	-5.33	3.26	18.72	30.44	21.62

## Sheet: Figure 4E
	Time [s]	TMBIM5WT #1	TMBIM5WT #2	TMBIM5WT #3	TMBIM5KO#1 -#1	TMBIM5KO#1 -#2	TMBIM5KO#1 -#3	TMBIM5KO#2 -#1	TMBIM5KO#2 -#2	TMBIM5KO#2 -#3
	0.5	39.35	78.34	21.46	60.696	60.341	33.728	-0.596	75.66	-24.495
	1	39.47	79.26	22.264	62.006	59.304	34.862	-0.523	75.96	-25.148
	1.5	39.132	79.61	22.288	62.323	58.709	35.301	-0.818	74.47	-26.309
	2	39.003	79.69	22.178	62.017	57.219	35.55	-0.449	73.62	-25.987
	2.5	38.076	80.85	20.782	63.084	56.812	36.683	-1.123	72.01	-26.77
	3	37.01	80.94	20.602	64.17	56.425	37.307	-1.298	71.21	-27.539
	3.5	37.273	80.99	21.81	63.757	55.487	37.43	-1.01	70.76	-27.627
	4	36.448	80.62	21.852	63.275	55.462	38.609	-1.717	70.02	-27.247
	4.5	35.886	79.98	22.204	63.493	54.335	38.344	-1.615	69.7	-26.86
	5	35.783	79.2	22	62.728	54.88	39.018	-0.337	68.72	-26.746
	5.5	35.262	78.69	21.451	62.434	53.695	38.528	-1.202	68.26	-27.278
	6	35.886	79.14	22.148	61.936	53.453	39.344	-1.283	68.88	-27.174
	6.5	35.649	78.46	21.86	61.888	52.979	40.79	-1.645	69.41	-28.033
	7	36.801	77.21	22.538	60.893	52.958	41.788	-1.391	69.74	-27.386
	7.5	37.482	77.31	22.785	60.109	52.307	41.866	-1.205	70.34	-27.224
	8	37.258	76.46	22.325	59.878	52.478	41.404	-1.346	70.25	-26.786
	8.5	38.515	77.82	23.19	60.173	52.722	40.339	-0.695	70.47	-26.943
	9	38.314	78.42	23.761	61.067	52.947	40.596	0.02	70.15	-27.016
	9.5	38.446	78.89	23.605	61.289	53.129	40.153	-1.095	69.31	-26.272
	10	38.049	79.79	23.767	61.922	53.823	40.809	-0.658	69.11	-25.033
	10.5	37.759	79.17	23.455	60.594	54.22	40.259	-0.038	69.61	-25.34
	11	38.144	78.82	24.076	61.444	55.276	39.502	-0.232	68.92	-24.471
	11.5	37.831	79.09	23.727	61.866	55.324	38.647	0.492	68.9	-24.958
	12	37.643	78.03	23.301	61.855	55.292	38.369	0.474	68.98	-24.27
	12.5	37.39	78.11	23.513	62.964	55.284	39.687	0.212	69.93	-23.947
	13	36.469	77.47	22.594	63.883	54.437	39.931	0.694	70.68	-24.25
	13.5	36.912	77.34	21.464	62.969	54.659	40.635	0.045	70.78	-24.175
	14	37.454	75.53	21.445	63.385	53.715	40.532	0.308	70.54	-25.386
	14.5	38.725	74.925	21.787	62.726	54.125	39.495	0.028	71.25	-26.386
	15	38.055	74.475	21.276	63.586	54.398	40.132	0.099	70.81	-25.104
	15.5	38.554	74.49	21.173	63.095	54.061	40.33	0.506	69.66	-25.411
	16	37.725	74.791	20.706	63.024	54.288	40.994	-0.213	69.69	-25.023
	16.5	37.833	74.799	21.581	63.035	55.441	41.081	-0.261	68.96	-24.915
	17	37.899	75.19	21.43	62.704	55.543	39.545	-0.447	68.37	-25.436
	17.5	37.581	74.477	21.028	61.675	56.108	40.048	-0.738	68.21	-25.921
	18	37.938	73.821	21.689	61.596	56.27	40.256	-0.369	68.41	-24.591
	18.5	37.187	75.41	21.315	61.338	56.253	40.446	-1.142	70.61	-24.012
	19	36.011	74.555	20.5	60.026	55.544	40.77	-0.521	69.88	-24.478
	19.5	36.549	75.29	20.331	60.311	54.925	40.068	-1.287	70.25	-24.437
	20	35.679	75.99	20.261	61.155	55.616	39.37	-0.944	72.34	-24.584
	20.5	35.486	75.95	21.249	60.859	55.889	38.933	0.082	72.61	-25.363
	21	35.666	76.44	20.799	60.497	54.987	39.437	-0.416	72.63	-25.884
	21.5	36.011	76.02	20.762	60.275	55.251	40.072	-0.535	73.03	-26.218
	22	35.949	77.22	21.004	60.375	56.077	39.57	-0.683	73.52	-26.472
	22.5	36.253	77.44	20.683	60.52	56.083	39.118	-1.183	73.1	-27.071
	23	35.835	77.49	21.093	60.483	56.233	38.477	-0.738	71.53	-26.63
	23.5	35.928	77.73	21.599	61.225	56.16	38.442	-1.544	73.06	-26.717
	24	35.248	77.64	22.453	61.394	56.489	38.694	-2.063	72.84	-27.072
	24.5	34.807	77.31	22.389	61.032	56.193	39.024	-2.734	71.26	-27.047
	25	34.958	76.91	21.722	61.306	55.393	38.671	-3.478	70.76	-26.347
	25.5	34.735	77.25	21.973	61.078	55.869	38.533	-2.703	71.23	-26.35
	26	34.4	76.93	22.293	61.092	56.218	38.666	-2.319	71.11	-25.207
	26.5	34.688	76.1	21.976	61.575	55.592	38.528	-3.377	70.86	-23.495
	27	34.588	75.91	21.819	61.947	56.219	38.023	-3.952	70.67	-24.582
	27.5	35.573	76	21.909	62.283	55.971	39.039	-4.123	70.98	-24.334
	28	35.851	75.71	21.776	62.147	56.47	39.149	-3.444	69.55	-23.915
	28.5	35.783	75.31	20.856	61.479	57.019	38.31	-2.71	68.88	-24.306
	29	36.055	75.12	21.258	60.879	56.747	38.026	-1.993	68.04	-24.281
	29.5	36.066	76.25	21.892	61.032	57.341	37.852	-1.104	68.83	-24.163
	30	36.407	76.46	21.09	61.431	57.712	37.827	-1.347	68.33	-23.882
	30.5	37.593	77.01	21.415	60.506	57.457	37.494	-1.537	67.88	-24.947
	31	38.643	78.59	22.12	59.855	57.605	38.067	-0.655	68	-26.056
	31.5	39.533	78.97	22.442	59.301	56.74	38.157	-0.326	68.81	-25.508
	32	39.555	78.97	22.46	59.668	57.604	37.896	-0.071	67.17	-25.596
	32.5	39.797	79.12	23.061	59.442	57.277	38.097	-0.767	66.79	-25.608
	33	39.532	79.86	23.784	59.869	56.018	38.432	-1.368	67.51	-24.078
	33.5	40.033	79.46	23.251	60.275	56.251	38.544	-2.418	69	-24.382
	34	40.324	78.84	22.815	59.865	55.854	38.816	-3.121	67.47	-24.252
	34.5	39.783	78.11	23.968	60.075	56.385	38.682	-2.558	67.96	-24.731
	35	39.216	78	23.425	60.607	55.966	39.013	-2.565	67.79	-24.602
	35.5	38.502	76.13	24.024	61.849	55.639	39.142	-2.619	67.01	-23.552
	36	36.667	75.64	23.955	61.651	55.941	39.12	-1.994	66.92	-24.66
	36.5	36.281	74.85	23.248	60.716	55.068	39.199	-1.744	67.76	-24.124
	37	36.2	75.13	22.269	61.627	56.031	39.285	-1.43	67.24	-24.039
	37.5	36.894	74.475	23.119	62.072	56.392	40.597	-0.372	66.17	-25.955
	38	36.412	75.18	22.939	61.925	55.86	40.641	0.495	65.15	-25.885
	38.5	35.67	73.643	23.145	61.681	56.165	40.391	0.437	66.16	-26.939
	39	36.109	74.403	22.615	60.571	55.274	40.851	-0.771	65.76	-26.317
	39.5	35.834	73.94	22.537	60.185	55.096	40.116	-0.774	64.77	-26.142
	40	36.014	74.019	21.963	58.232	54.007	39.247	-0.483	65.86	-26.841
	40.5	36.209	73.892	22.294	58.499	53.992	39.396	-0.12	64.23	-25.672
	41	36.488	75.52	23.119	58.427	54.306	39.178	-0.212	64.47	-26.557
	41.5	36.825	75.82	23.471	57.703	53.293	39.797	-0.249	64.69	-25.991
	42	36.32	76.27	22.403	57.572	53.387	39.371	-0.964	64.67	-24.283
	42.5	37.159	76.23	22.894	57.453	53.387	38.568	0.013	63.92	-24.402
	43	37.751	76.87	23.336	57.659	53.474	38.637	-0.014	63.17	-24.179
	43.5	38.352	77.1	23.288	58.338	53.962	38.093	1.027	61.95	-23.66
	44	38.721	77.61	23.718	59.678	54.937	38.317	0.4	63.07	-24.323
	44.5	39.232	78.33	23.83	60.722	56.095	38.568	-0.184	61.86	-24.018
	45	39.292	78.93	23.157	61.175	55.68	39.192	-0.743	62.98	-24.803
	45.5	38.889	77.47	22.788	61.446	56.379	39.753	-0.634	63.69	-24.111
	46	39.091	77.22	22.82	61.278	57.498	38.614	-0.093	64.41	-24.101
	46.5	39.323	75.11	23.15	61.1	57.243	37.924	0.762	64.55	-25.153
	47	38.558	74.066	23.685	60.635	58.423	39.395	-0.712	65.79	-25.43
	47.5	39.37	74.992	22.937	60.49	58.939	39.529	-0.699	65.88	-25.222
	48	38.837	75.16	22.88	61.181	59.212	39.253	-1.459	66.22	-24.781
	48.5	39.011	75.46	22.857	60.032	59.98	39.828	-1.357	65.44	-23.905
	49	38.959	76.03	22.949	59.687	60.421	40.689	-1.141	65.88	-24.741
	49.5	39.293	75.58	22.817	58.845	61.165	40.556	-1.603	66.31	-23.966
	50	40.681	74.932	22.883	58.493	60.985	40.01	-2.33	64.92	-24.935
	50.5	41.329	75.28	23.66	58.987	60.737	41.067	-2.063	64.85	-25.278
	51	42.657	76.33	23.269	59.843	61.549	40.937	-2.191	63.56	-24.775
	51.5	44.257	77.13	22.52	60.346	60.115	39.919	-1.744	62.93	-23.503
	52	44.408	76.88	23.172	60.581	58.881	39.793	-2.176	63.11	-22.274
	52.5	45.904	76.25	22.647	60.572	57.821	40.14	-1.45	62.45	-22.88
	53	45.695	75.08	22.534	60.923	56.879	41.107	-0.164	61.91	-22.923
	53.5	45.257	74.358	22.845	62.084	56.962	41.201	0.87	60.91	-20.705
	54	45.823	75.2	23.137	62.595	55.844	41.592	1.822	58.99	-20.625
	54.5	45.582	75.36	23.758	63.512	56.055	41.722	3.037	60.5	-20.808
	55	47.565	75.79	23.261	64.866	55.817	40.259	2.818	60.32	-19.926
	55.5	52.179	76.87	23.463	65.122	56.339	41.237	2.503	62.24	-19.97
	56	72.772	79.78	24.641	68.753	65.559	42.909	4.919	62.35	-20.255
	56.5	91.82	89.11	29.21	71.712	86.03	44.629	11.051	64.27	-18.15
	57	109.71	115.03	44.636	74.784	111.39	49.445	17.265	70.31	-11.772
	57.5	130.11	150.74	69.42	81.48	143.34	60.689	24.631	72.71	-1.29
	58	153.48	183.6	103.45	93.6	176.96	87.85	35.108	77.56	11.3
	58.5	180.99	216.77	145.39	114.21	217.15	119.64	50.03	85.06	32.22
	59	209.59	253.92	189.74	139.17	255.39	157.67	69.61	93.4	60.77
	59.5	242.29	289.79	235.56	166.66	292.98	199.34	89.14	107.18	94.69
	60	274.98	326.17	280.19	197.6	330.67	242.28	109.08	124.71	129.98
	60.5	292.55	360.09	324.1	226.09	360.56	284.43	129.66	146.71	168.36
	61	312.75	387.02	364.9	257.23	380.94	325.7	148.95	168.43	204.48
	61.5	331.72	399.82	395.59	291.34	396.7	365.2	172.09	188.93	239.12
	62	348.26	404.84	416.69	327.23	404.71	398.43	194.25	215.71	270.21
	62.5	362.65	418.07	429.42	358.13	410.54	416	214.88	242.49	299.7
	63	376.38	429.08	436.46	384.36	413.48	427.62	232.7	270.58	320.93
	63.5	385.93	440.86	440.91	404.27	416.38	433.29	248.59	297.65	335.9
	64	391.63	452.22	445.88	419.82	419.1	434.17	266.45	323.2	344.17
	64.5	395.57	463.13	452.42	434.93	421.85	433.11	287.14	347.69	352.64
	65	399.89	470.75	458.95	447.94	426.97	433.98	308.08	371.57	360.05
	65.5	404.09	481.27	466.41	457.62	427.37	436.51	327.07	392.75	367.11
	66	411.06	488.85	472.77	462.47	429.05	436.79	343.91	411.75	376.13
	66.5	417.84	496.3	478.08	461.59	431.04	434.96	360.83	429.08	385.33
	67	421.24	496.48	483.8	460.57	432.38	433.74	377.47	444.99	389.55
	67.5	424.04	499.46	487.21	457.56	432.74	434.51	393.29	457.79	394.95
	68	428.51	497.38	488.03	455.7	433.12	436.44	404.9	467.73	401.41
	68.5	431.8	497.02	487.77	459.13	436.29	441.29	414.93	475.28	405.09
	69	435.54	496.03	487.67	458.44	437.88	444.08	426.2	480.71	410.11
	69.5	437.46	495.7	488.85	458.98	438.16	446.31	434.36	479.42	411.17
	70	437.23	494.28	487.82	463.46	440.66	444.49	441.64	477.45	415.82
	70.5	434.66	493.26	487.26	467.93	440.77	445.48	447.46	478.58	413.59
	71	433.54	493.17	487.47	471.27	439.29	447.02	450.4	480.17	411.54
	71.5	436.45	493.53	486.63	475.32	438.85	447.18	453.01	477.7	412.68
	72	436.27	490.97	487.57	478.11	440.61	450.86	455	474.55	414.16
	72.5	435.86	491.48	489.71	482.3	440.79	448.52	458.08	475.16	415.56
	73	433.78	491.48	492.52	480.18	438.17	447.8	460.96	473.32	417.94
	73.5	432.13	489.56	490.48	480.55	437.07	446.14	459.57	471.16	417.09
	74	431.73	490.97	489.88	481.55	434.26	447.14	458.14	471.87	417.93
	74.5	431.91	490.8	489.5	477.63	430.9	448.95	456.68	477.29	413.33
	75	433.32	490.76	489.62	477.12	427.56	448.36	456.76	477.52	412.62
	75.5	433.81	489.05	489.53	477.58	429.54	448.95	459.36	476.44	413.34
	76	431.61	485.18	489.17	475.76	431.08	448.27	459.82	477.52	411.82
	76.5	430.64	486.21	487.01	475.91	428.89	443.55	459.09	478.05	408.6
	77	428.11	484.21	486.41	471.76	429.2	444.19	458.77	477.23	405.11
	77.5	426.83	480.32	484.88	471.72	431.43	443.91	459.54	476.84	406.16
	78	424.62	480.28	487.29	468.5	429.13	444.45	458.36	477.16	405.45
	78.5	421.64	478.13	488.16	468.26	430.05	440.26	456.83	478.54	405.35
	79	416.87	478.84	488.79	468.82	430.44	437.91	458.1	474.97	408.21
	79.5	415.14	477.28	486.39	465.36	432.72	434.79	456.15	473.8	407.39
	80	412.5	477.06	484.89	463.7	430.16	433.69	454.04	474.56	407.62
	80.5	410.93	479.45	482.97	461.03	429.9	431.69	452.29	474.51	408.16
	81	410.95	477.23	483.41	459.7	428.93	431.84	451.94	474.63	408.43
	81.5	412.32	475.49	480.91	460.4	427.62	431.01	452.19	472.14	408.9
	82	410.42	475.24	478.91	458.66	426.43	427.24	451.1	474.13	408.11
	82.5	408.66	474.21	478.85	457.79	426.62	426.46	453.1	473.61	407.26
	83	407.89	475.52	476.76	454.57	426.56	426.18	452.96	473.39	406.28
	83.5	408.68	472.84	474.04	454.41	427.12	425.84	454.04	473.89	406.37
	84	407.19	473.08	472.56	453.24	425.27	427.61	453.16	474.46	406.54
	84.5	407.7	471.01	473.95	451.18	424.54	425.06	452.16	474.93	405.2
	85	408.23	467.6	472.57	450.13	422.42	424.5	451.56	474.93	403.98
	85.5	405.27	466.47	473.26	448.67	421.57	422.11	453.03	475.32	404.24
	86	402.27	467	472.64	446.31	420.96	419.92	452.24	477.57	403.52
	86.5	402.08	468.46	469.9	441.73	418.65	418.91	453.06	474.75	401.95
	87	401.45	467.32	469.66	441.62	418.26	416.98	451.78	472.95	403.56
	87.5	400.04	466.32	468.12	439.65	415.2	413.7	450.91	471.77	403.42
	88	400.12	464.98	467.55	438.1	415.07	413.45	449.82	470.21	400.04
	88.5	398.4	463.91	468.41	436.62	413.24	411.84	448.47	470.15	401.33
	89	396.36	463.14	467.05	436.23	413.45	410.02	449.87	467.07	400.01
	89.5	394.89	463.29	466.51	435.29	411.3	410.99	448.02	467.77	398.84
	90	394.53	462.08	462.2	432.66	410.18	410.8	445.11	466.79	399.95
	90.5	393.05	459.98	462.8	429.02	408.3	412.47	446.45	465.02	402.99
	91	393.05	456.32	463.82	429.86	409.03	413.16	444.22	465.14	402.26
	91.5	391.76	454.07	457.86	428.45	408.47	412.1	442.02	466.93	400.55
	92	389.56	451.82	456.06	425.94	408.99	413.17	443.74	465.84	399.71
	92.5	387.44	449.87	456.37	422.12	407.01	410.77	442.59	469.72	400
	93	385.99	448.55	456.14	419.74	409.97	409.28	442.13	468.24	397.36
	93.5	383.7	447.01	454.39	417.86	408.94	407.73	439.28	468.48	397.84
	94	381.43	445.38	452.46	415.02	410.4	406.12	438.5	466.78	399.53
	94.5	380.13	443.62	449.73	412.15	407.55	405.46	436.87	466.21	399.64
	95	380.35	442.68	447.14	413.57	407.62	402.78	434.34	466.66	396.09
	95.5	378.93	439.51	444.95	409.81	407.12	400.6	432.76	465.54	395.03
	96	378.67	436.6	444.59	407.04	407.73	400.55	432.38	465.72	394.54
	96.5	378.5	433.49	443.11	403.74	404.08	397.72	430.35	467.15	394.31
	97	376.85	431.83	441.34	400.32	403.37	398.16	428.68	464.47	393.94
	97.5	376.79	430.07	441	400.06	400.13	396.77	427.71	459.5	394.82
	98	375.19	426.81	439.1	398.13	399.79	396.81	427.59	456.32	393.83
	98.5	374.93	424.2	438.63	396.58	399.35	395.54	427	446.37	393.36
	99	373.75	423.64	438.56	394.51	401.43	393.17	425.61	438.83	391.02
	99.5	370.96	421.32	439.3	391.09	399.68	393.26	422.36	430.39	391.09
	100	369.35	421.33	438.8	387.1	398.35	391.79	421.99	424.87	391.75
	100.5	368.64	421.61	441.63	384.11	397.66	389.72	420.96	415.9	391.19
	101	364.41	420.23	440.79	383.13	399.81	390.31	418.93	404.5	390.24
	101.5	362.9	418.25	438.6	379.97	399.72	387.04	419	392.3	391.05
	102	360.23	415.2	436.33	375.48	398.62	384.42	422.12	389.15	388.87
	102.5	359.05	413.92	435.1	370.86	396.53	380.75	422.23	386.43	389.13
	103	357.84	414.18	434.28	367	394.61	378.53	422.24	388.72	388.14
	103.5	354.12	410.93	433.16	362.32	392.41	374.67	423.25	392.01	388.08
	104	352	409.93	431.72	359.32	394.34	372.89	425.63	394.07	387.53
	104.5	349.51	406.87	429.58	357.54	391.24	371.05	427.78	394.24	384.69
	105	346.33	402.98	424.87	353.55	389.77	368.05	424.37	395.78	383.07
	105.5	344.93	403.09	424.37	351.41	388.62	365.5	423.65	401.35	383.92
	106	342.41	401.17	425.1	350.33	387.11	364.15	422.54	410.27	384.53
	106.5	340.55	397.69	425.99	348.44	386.1	362.94	417.89	417.94	384.91
	107	337.75	396.66	425.9	345.27	386.18	363.02	413.59	423.12	383
	107.5	333.54	391.55	425.01	342.69	386.65	359.91	415.48	428.05	382.59
	108	332.99	389	424.23	339.89	385.8	361.32	415.04	430.6	380.83
	108.5	332.37	385.81	422.24	336.91	383.19	357.13	414.06	434.62	378.41
	109	329.55	385.98	421.64	334.51	381.46	355.52	411.19	440.7	379.01
	109.5	325.45	386.01	420.76	330.96	379.58	354.46	413.26	444.01	381.43
	110	324.55	381.98	418.49	326.06	377.51	355.86	414.23	450.9	377.76
	110.5	323.31	379.22	415.63	322.34	376.82	352.02	410.43	450.95	376.69
	111	320.87	378.05	413.51	319.73	377.27	349.89	409.05	451.75	376.24
	111.5	319.74	374.3	410.3	316.89	375.07	347.84	411.48	451.21	376.72
	112	319.39	373.45	408.57	314.75	371.3	347.98	407.79	452.08	377.06
	112.5	317.53	370.96	406.94	312.05	369.45	343.79	405.9	452.58	377.66
	113	312.53	369.49	406.49	305.27	367.25	342.08	402.98	453.72	377.65
	113.5	310.81	364.84	404.35	301.98	367.83	342.07	400.28	453.28	376.86
	114	309.84	361.61	402.74	297.38	367.43	339.66	399.03	454.2	375.78
	114.5	306.45	359.8	400.91	294.11	365.51	334.17	398.94	448.25	377.01
	115	303.26	359.6	396.3	290.6	363.7	334.54	399.3	450.42	376.7
	115.5	301.49	355.48	392.87	284.86	362.13	331.97	398.34	451.38	374.27
	116	300	354.12	392	280.73	360.45	328.24	393.73	449.59	371.08
	116.5	296.99	351.4	388.29	277.22	358.8	323.6	392.06	449.92	367.68
	117	292.97	349.29	384.78	274.62	356.63	321.56	391.74	450.31	369.64
	117.5	292.54	345.91	381.38	273.59	356.03	319.66	391.32	450.65	368.58
	118	289.29	343.78	378.4	270.99	353.3	316.24	388.7	452.41	367.54
	118.5	285.7	343.02	375.32	269.75	350.25	315.43	387.3	449.86	365.9
	119	281.62	338.74	373.81	267.37	350.29	311.98	382.69	451.1	365.14
	119.5	278.39	333.77	372.39	264.14	348.9	309.53	379.95	449.4	362.75
	120	274.53	335.32	369.12	262.43	346.94	307.92	377.66	444.97	362.68
	120.5	273.1	333.68	364.59	259.9	343.37	306	375.96	446.64	364.08
	121	268.3	331.04	364.69	256.95	343.06	304.43	373.53	445.77	365.21
	121.5	264.89	327.7	363.17	253.11	343.31	303.03	372.39	442.43	363.08
	122	260.95	325.02	360.42	250.84	342.19	300.47	369.56	439.26	363.55
	122.5	258.43	322.26	359.05	248.94	341.64	297.21	368.03	434.97	364.24
	123	256.02	321.1	356.69	246.09	340.27	294.25	365.24	434.98	361.94
	123.5	253.57	319.32	353.57	243.67	338.04	290.97	361.89	434.08	361.3
	124	251.44	317.98	352.48	241.46	336.09	289.07	360.48	433.74	360.73
	124.5	248.34	314.29	350.49	238.43	334.18	286.52	357.22	436.11	363.16
	125	243.23	309.87	350.52	236.91	336.6	285.42	354.14	434.55	362.46
	125.5	242.14	308.12	347.18	233.39	336.3	284.06	349.82	432.46	362.82
	126	238.33	306.23	345.53	232.02	334.96	281.77	342.96	433.1	363.16
	126.5	234.47	304.39	342.7	228.83	332.32	279.81	338.28	436.06	364.74
	127	230.51	301.38	340.11	224.18	331.75	275.74	336	436.7	365.29
	127.5	225.41	296.04	337.29	220.96	330.25	272.93	332.74	436.75	366.24
	128	219.81	292.09	332.59	216.15	328.02	273.33	331.29	435.53	368.69
	128.5	215.2	289.85	329.49	213.13	326.31	270.53	328.56	436.27	368.09
	129	210.43	286.05	326.7	209.36	322.65	267	326.47	433.77	366.23
	129.5	206.84	282.47	322.18	204.75	319.77	262.46	325.35	433.37	364.39
	130	202.23	277.03	318.32	201.3	316.69	259.66	323.69	434.36	362.64
	130.5	199.16	275.87	314.69	196.51	314.34	258.28	321.45	434.92	359.94
	131	195.93	272.71	311.27	193.25	313.37	254.95	319.73	429.5	356.55
	131.5	192.49	271.44	306.63	189.65	310.18	252.17	316.43	427.25	353.52
	132	189.78	267.58	304.65	188.13	308.49	249.53	313.2	426.15	352.21
	132.5	188.57	266.9	303.27	186.63	306.5	246.26	308.77	424.68	350
	133	185.21	262.58	298.83	183.19	304.75	241.39	304.68	422.13	351.74
	133.5	182.01	259.76	295.11	182.06	302.64	240.1	302.02	419.28	350.52
	134	176.81	257.29	292.17	180.31	301.15	238.34	300.1	418.23	349.57
	134.5	172.07	255.7	290.5	178.64	300.01	235.31	300.89	415.04	349.78
	135	168.32	250.05	286.68	176.89	297.76	231.22	300.28	415.38	349.54
	135.5	164.6	245.58	284.24	174.53	294.13	226.49	299.29	415.64	348.54
	136	162.06	243.7	282	173.53	292.5	225.48	299.03	413.4	349.92
	136.5	158.21	242.2	279.29	169.98	291.51	222.06	300.5	412.94	351.72
	137	156.01	238.57	275.96	166.08	291.88	219.91	302.41	415.26	350.44
	137.5	153.04	235.28	273.51	163.25	290.55	218.74	304.83	415.15	347.84
	138	149.65	232.27	271.25	160.17	291.8	214.9	304.08	416.73	347.96
	138.5	147.45	230.65	269.94	158.08	290.97	211.72	302.32	416.55	350.84
	139	144.89	228.75	265.28	156.54	289.87	209.1	298.47	418.26	349.72
	139.5	141.86	228.73	261.57	154.16	289.25	206.71	296.2	415.33	349.22
	140	139.89	226.58	257.57	151.61	286.85	205.78	292.05	414.73	351.43
	140.5	135.99	224	254.59	148.9	285.03	202.67	289.63	416.54	349.28
	141	133.99	220.76	250.79	146.55	281.22	200	284.27	415.27	348.93
	141.5	131.67	218.85	248.46	146.59	277.39	196.65	278.96	412.24	352.2
	142	128.67	216.81	245.78	144.94	275.8	193.71	273.03	411.18	350.42
	142.5	126.7	212.07	241.82	142.56	273.44	192.55	269.07	410.16	350.17
	143	123.83	209.06	235.96	140.74	270.18	192.24	265.36	409	347.99
	143.5	122.91	206.32	233.23	137.72	267.51	190.34	260.95	407.51	346.42
	144	120.46	202.39	232.47	135.85	263.94	186.84	256.12	407.14	345.47
	144.5	118.8	200.46	229.99	134.09	263.85	184.99	253.75	407.62	343.45
	145	117	197.2	227.08	132.3	261.24	183.29	247.05	406.33	343.51
	145.5	114.69	193.32	223.63	131.12	260.28	181.55	242.76	405.73	342.3
	146	112.88	190.79	221.01	128.72	259.88	179.77	237.66	405.88	336.85
	146.5	112.12	189.16	219.04	126.52	256.05	176.88	233.6	403.7	338.16
	147	110.57	190	216.19	124.98	252.06	173.99	232.73	403.57	337.19
	147.5	109.05	188.52	215.62	123.13	249.97	170.26	231.14	401.11	335.14
	148	106.9	185.95	212.16	121.75	247.09	168.33	230.42	400.43	331.93
	148.5	104.91	182.73	209.65	120.54	245.28	166.87	232.06	399.8	331.6
	149	103.18	179.7	207.31	119.09	243.68	164.17	230.74	398.52	330.08
	149.5	100.16	177.05	205.63	118.15	241.27	161.83	232.25	396.56	328.28
	150	98.91	177.29	203.53	116.73	239.09	159.25	231.8	395.32	326.6
	150.5	97.32	173.82	200.7	114.54	235.76	156.97	233.13	393.5	325.31
	151	95.38	171.64	197.23	113.6	234.6	153.58	232.73	393.39	321.57
	151.5	93.69	168.54	194.54	113.83	233.59	151.19	229.02	393.68	321.06
	152	91.95	165.43	189.2	112.66	230.5	148.83	228.09	394.9	321.76
	152.5	89.06	163.84	188.77	110.14	228.76	146.67	225.17	394.66	323.31
	153	89.35	163.91	183.22	108.98	225.71	144.21	222.88	394.02	322.11
	153.5	88.02	162.51	180.96	108.39	222.74	144.04	221.41	394.39	322.6
	154	88.27	159.16	177.68	108.11	220.75	142.66	218.85	395.17	322.97
	154.5	88.56	156.37	174.01	106.61	219.53	141.81	215.89	393.4	321.03
	155	87.75	155.23	169.73	106.77	216.56	139.36	212.92	392.52	321.97
	155.5	85.85	153.79	166.8	106.68	214.58	140.25	209.22	390.26	323.39
	156	85.03	152.67	164.52	104.61	211.64	139.2	208.27	385.34	322.4
	156.5	84.73	150.28	162.27	103.91	208.52	139.93	204.62	382.6	321.14
	157	84.64	149.84	158.14	105.55	205.09	137.61	200.54	380.79	320.94
	157.5	83.11	146.75	156.44	104.53	204.15	137.65	194.54	378.75	320.27
	158	82.26	144.95	153.61	104.07	200.97	136.15	190.25	374.23	321
	158.5	81.02	144.49	151.43	103.09	199.36	133.3	187.41	371.71	320.05
	159	78.82	142.88	151.45	103.26	195.68	131.05	185.38	371.82	321.66
	159.5	77.26	140.59	151.04	103.19	194.38	130.79	182.99	370.29	322.22
	160	77.43	137.44	148.39	102.8	189.83	129.68	181.24	369.84	321.53
	160.5	77.29	135.15	146.87	102.79	187.7	128.01	179.36	368.36	321.4
	161	76.881	134.18	146.51	102.65	185.76	124.5	177.03	368.17	318.57
	161.5	76.138	129.93	145.29	100.9	184.51	122.54	176.09	365	318.48
	162	76.118	128.76	143.81	99.58	182.05	120.7	175.31	363.48	315.45
	162.5	75.49	127.52	142.94	98.14	181	119.23	174.96	365.11	313.59
	163	75.816	126.58	140.7	97.09	179.02	120.06	173.93	365.17	311.56
	163.5	75.541	124.72	138.9	95.84	177.47	119.78	170.77	363.83	309.32
	164	75.523	125.11	135.76	94.47	173.82	119.7	167.36	362.29	306.75
	164.5	75.1	125.24	135.35	92.54	174.62	118.57	164.79	360.01	307.94
	165	74.793	123.11	132.46	91.2	172.21	118.12	162.47	360.77	305.48
	165.5	74.114	122.56	131.68	89.47	171.73	117.76	158.65	359.24	306.77
	166	74.191	122.89	129.55	88.54	167.84	118.32	157.27	359.23	305.14
	166.5	72.98	121.94	128.6	89.53	165.8	117.08	153.23	358.04	307.02
	167	72.868	121.29	126.51	88.58	162.95	116.59	149.07	354.67	304.14
	167.5	71.723	119.28	124.38	88.51	161.47	114.62	143.92	351.36	305.3
	168	71.131	118.47	121.42	89.18	158.28	113.77	142.07	350.04	306.34
	168.5	69.776	116.56	121.38	89.3	157.32	111.02	140.38	347.73	306.12
	169	69.577	116.99	119.53	89.71	154.88	110.36	138.35	346.37	306.32
	169.5	68.176	117.24	119.63	89.71	154.52	108.18	134.12	343.6	306.89
	170	68.206	115.66	116.97	89.55	152.65	108.02	132.74	340.73	306.66
	170.5	67.236	115.55	116.8	90.37	152.78	107.91	130.9	340.48	304.75
	171	67.649	114.78	114.74	88.58	149.6	106.99	130.58	340.59	305.33
	171.5	66.845	114.84	113.66	90.17	147.95	104.71	129.33	341.55	304.7
	172	67.228	113.46	114.39	89.44	145.52	103.3	127.52	340.61	302.85
	172.5	67.944	112.18	112.93	88.17	144.89	102.24	125.84	339.16	300.7
	173	68.901	111.66	112.02	88.11	143.58	101.89	124.98	338.77	300.02
	173.5	69.159	109.51	110.53	87.86	140.17	100.56	123.99	337.29	295.65
	174	69.159	108.11	108.02	87.16	137.54	101.87	123.59	337.06	294.62
	174.5	69.261	108.28	106.34	88.13	134.49	101.6	121.5	337.32	293.88
	175	69.95	106.19	104.36	86.49	133.09	100.04	119.91	333.18	293.73
	175.5	69.675	105.65	104.26	86.83	132.62	99.86	118.1	328.71	291.28
	176	69.445	105.28	102.18	84.71	131.44	99.42	115.97	323.47	290.85
	176.5	67.832	105.14	100.89	84.5	128.99	99.81	115.13	322.36	290.28
	177	67.504	104.74	100.96	84.05	127.71	99	114.32	320.41	290.01
	177.5	66.978	103.87	99.84	83.22	125.59	98.41	113.05	318.11	291.95
	178	66.548	103.31	99.57	83.17	125.57	97.31	111.22	316.91	291.29
	178.5	66.656	102.27	99.4	82.58	124.28	95.75	109.82	314.7	288.17
	179	65.534	101.56	100.46	80.64	123.41	94.45	108.81	311.03	285.85
	179.5	64.716	100.35	99.14	81.52	121.49	93.08	107.08	310.8	286.72
	180	64.369	99.57	98.62	81.41	120.25	92.8	106.73	310.61	285.47
	180.5	65.355	98.15	99.1	81.98	118.08	92.72	106.34	310.65	285.56
	181	66.232	98.03	98.22	81.25	116.99	91.78	107.4	309.72	285.83
	181.5	66.087	97.45	97.52	81.03	115.6	91.21	105.77	308.24	283.35
	182	65.875	98.04	95.9	80.89	114.74	90.75	102.99	307.38	279.34
	182.5	66.469	96.9	95.92	79.47	114.17	90.1	101.34	305.43	275.24
	183	66.47	97.08	95.97	79.88	113.42	89.54	100.18	302.8	275.24
	183.5	66.315	96.73	93.76	80.47	112.63	89	99.98	301.25	276.25
	184	67.182	96.77	93.52	79.74	112.04	88.42	98.31	299.38	272.71
	184.5	66.26	95.99	93.09	79.08	112.02	87.61	95.23	297.69	273.08
	185	65.424	95.28	91.45	79.1	111.98	86.33	93.38	292.86	271.88
	185.5	65.676	94.19	91.63	78.42	112	85.37	90.95	290	268.31
	186	64.983	94.19	90.73	77.542	110.66	85.94	90.91	288.58	266.67
	186.5	64.794	92.88	90.53	77.084	109.19	85.12	92.25	287.16	268.27
	187	64.219	92.99	90.15	77.776	107.51	84.62	91.68	286.23	270.65
	187.5	63.387	91.7	88.84	77.037	106.22	85.7	89.41	284.33	268.69
	188	63.45	92.13	89.64	75.895	105.52	85.13	87.79	284.02	266.22
	188.5	63.814	91.64	89.41	75.908	104.65	84.35	87.36	281.54	266.74
	189	64.234	90.68	88.79	76.058	102.93	83.61	87.76	277.84	264.39
	189.5	64.504	89.53	88.75	75.601	101.25	83.55	87.88	278.67	262.39
	190	64.767	90.04	87.59	76.296	99.46	84.26	87.21	276.71	262.26
	190.5	64.599	90.1	87.87	76.693	98.73	83.55	85.3	274.19	264.64
	191	64.068	89.23	87.55	76.3	98.49	83.37	84.29	271.62	261.54
	191.5	64.067	88.28	86.18	76.558	97.14	83.52	83.11	268.81	260.97
	192	65.493	89.5	85.14	76.815	95.9	81.37	83.47	265.69	262.54
	192.5	65.569	87.87	83.84	77.284	94.82	82.2	82.34	262.63	261.11
	193	64.315	87.79	83.65	77.432	94.01	82.22	81.74	260.22	260.56
	193.5	65.834	88.61	83.08	76.796	93.42	81.65	80.38	260.4	259.7
	194	66.323	88.58	83.43	77.335	93.23	81.68	79.96	259.79	260.13
	194.5	66.924	87.19	82.84	76.645	93.92	81.94	79.92	257.99	259.2
	195	67.081	85.82	81.55	77.067	93.61	82.41	80.3	254.62	254.96
	195.5	66.906	85.66	80.98	77.919	92.93	82.78	78.99	251.5	253.8
	196	66.945	86.09	81.03	76.82	91.94	82.78	79.93	247.86	251.64
	196.5	66.33	85.37	81.99	76.509	92.73	82.92	78.98	246.21	251.39
	197	66.227	85.81	81.54	77.782	92	81.91	78.77	244.39	252.35
	197.5	66.568	86.07	80.81	76.597	91.64	82.76	78.82	243.94	250.63
	198	64.776	85.54	81.87	77.351	91.08	82.51	78.84	240.96	248.57
	198.5	64.016	84.59	80.08	76.994	90.79	82.84	77.15	237.57	247.44
	199	63.76	84.95	79.15	77.15	89.25	81.96	76.98	235.56	247.09
	199.5	63.524	85.13	78.87	76.726	88.85	81.53	76.12	234.68	246.22
	200	65.566	84.58	78.29	74.219	89.21	81.2	74.17	234.43	245.22
	200.5	65.113	83.91	77.93	74.514	88.79	81.44	71.78	234.94	244.6
	201	65.004	83.19	77.79	73.555	88.17	82.03	71.15	234.35	240.74
	201.5	65.115	82.05	78.38	72.814	88.02	82.39	71.71	231.15	239.65
	202	64.975	81.29	78.31	73.911	87.68	82.46	72.58	228.88	237.98
	202.5	65.547	81.78	77.39	73.138	88.01	83.18	73.55	226.19	237.4
	203	65.608	81.28	77.25	73.216	87.04	83.3	74.89	223.11	234.88
	203.5	64.969	80.84	77.89	72.714	86.45	82.73	73.76	220.2	232.92
	204	65.553	81.33	78.15	72.287	86.34	82.35	73.16	218.13	231.39
	204.5	64.137	81.71	77.49	74.218	85.94	81.36	74.19	215.46	229.35
	205	63.918	81.14	76.64	73.877	86	81.83	75.3	213.06	227.52
	205.5	64.028	81.61	77.15	74.796	84.98	81.57	76.31	211.62	228.5
	206	64.27	81.28	77.07	74.292	85.39	80.81	75.12	209.94	227.54
	206.5	64.082	81.32	76.57	72.904	83.69	79.84	72.77	207.58	225.59
	207	64.151	80.51	76.55	74.057	82.51	78.85	72.16	205.95	226.14
	207.5	64.08	80.64	77.29	74.412	82.92	77.69	70.64	204.56	225.8
	208	63.97	80.94	77.73	74.869	83.77	77.86	70.3	202.51	226.45
	208.5	63.432	81.1	77.25	75.074	82.78	77.42	70.65	198.83	226.17
	209	63.203	80.54	77.42	73.67	82.14	77.59	70.1	196.14	225.95
	209.5	63.081	80.25	77.32	74.187	82.09	76.81	69.42	193.44	224.03
	210	62.259	79.62	76.41	74.3	81.5	76.43	68.05	189.47	221.04
	210.5	62.741	79.06	75.63	74.9	81.02	77.13	68.04	186.36	217.66
	211	63.444	79.44	75.33	75.514	80.98	77.09	68.7	182.8	216.5
	211.5	62.774	78.94	74.75	75.03	80.15	77.99	67.59	179.57	214.84
	212	62.603	79.82	75.06	75.197	79.17	78.77	66.37	178.74	214.49
	212.5	62.233	79.1	74.01	75.235	78.45	78.75	65.66	177.47	213.37
	213	61.912	78.53	73.36	75.596	78.1	77.57	64.96	177.14	211.23
	213.5	62.373	78.49	73.42	75.865	76.98	78.04	65.51	174.73	209.25
	214	62.503	78.92	73.78	75.582	76.824	77.49	65.61	173.02	210.39
	214.5	64.12	78.65	73.49	75.33	76.263	77.8	65.68	171.62	211.39
	215	62.507	79.53	73.76	75.381	75.674	75.76	65.76	172.54	212.22
	215.5	62.273	79.47	74.56	74.751	75.809	76.19	65.62	170.88	211.63
	216	62.894	79.68	74.41	73.821	76.035	75.74	65.35	170.51	209.35
	216.5	63.411	79.3	74.1	73.321	76.401	75.45	66.25	168.59	205.87
	217	64.034	79.17	73.16	73.611	76.372	75.1	66.77	166.47	205.54
	217.5	64.892	78.37	73.57	72.634	76.646	75.75	67.2	164.82	205.19
	218	64.682	78.78	73.92	72.415	77.272	76.19	66.86	165.2	204.93
	218.5	64.198	79.02	74.04	72.602	76.693	76.09	66.46	162.63	204.05
	219	62.891	79.79	73.33	72.067	76.657	76.08	67.56	161.47	202.8
	219.5	63.41	78.95	72.43	71.245	75.985	77.23	67.24	157.17	200.19
	220	62.239	77.3	71.78	71.195	75.273	76.45	65.78	155.87	202.4
	220.5	62.317	77.6	70.89	71.216	74.797	75.77	66.97	153.8	202.47
	221	62.201	77.49	70.03	70.398	73.357	75.98	66.87	151.83	204.25
	221.5	61.769	77.33	71.23	69.965	72.291	76.81	66.55	151.51	201.61
	222	61.579	77.69	71.65	70.292	71.709	76.55	64.77	150.18	202.33
	222.5	62.007	78.04	71.22	70.499	71.907	75.76	64.4	146.32	200.21
	223	62.213	77.24	71.18	70.502	72.186	75.98	64.98	145.56	198.64
	223.5	63.107	77.21	71.04	70.403	72.297	74.85	63.75	143.73	194.74
	224	63.427	77.78	71.15	69.572	72.076	74.46	63.3	142.88	193.09
	224.5	64.528	78.72	70.57	69.179	72.306	74.03	62.87	141.6	190.91
	225	63.409	78.11	70.67	69.645	71.827	73.99	62.38	140.28	189.26
	225.5	63.14	77.49	70.5	69.381	72.851	72.35	62.83	137.33	187.63
	226	63.671	78.15	70.17	68.493	72.762	71.65	62.7	133.55	187.42
	226.5	64.907	78.54	69	68.595	72.185	71.1	63.84	132.5	185.07
	227	65.196	77.15	68.67	68.369	71.638	70.42	64.6	131.86	185.39
	227.5	65.988	77.51	67.995	67.383	70.885	69.492	64.37	129.73	184.65
	228	66.288	76.78	68.11	67.892	70.918	69.463	64.59	130.17	185.28
	228.5	67.343	76.1	68.65	68.163	71.186	69.561	64.36	127.9	185.62
	229	67.364	76.29	69.48	68.923	71.51	69.569	65.52	127.21	183.09
	229.5	69.206	75.98	69.67	68.141	71.913	70.47	64.27	126.87	183.91
	230	69.367	76.54	70.4	67.412	71.334	70.26	63.86	125.27	182.18
	230.5	68.662	76.16	69.72	67.542	70.992	70.85	64.5	125.02	181.54
	231	68.07	74.6	70.03	67.765	70.927	71.38	65.14	123.63	180.73
	231.5	67.115	75.17	70.04	68.349	70.385	71.84	64.09	122.72	179.7
	232	66.265	75.45	70.48	69.167	70.127	71.84	63.85	122.27	177.97
	232.5	66.021	74.557	70.42	68.852	70.241	71.78	63.57	118.72	175.9
	233	65.115	74.868	70.11	70.063	70.342	71.45	64.22	118.96	174.19
	233.5	64.892	74.148	69.63	70.937	69.794	71.62	64.87	117	174.89
	234	63.601	74.197	69.22	71.868	70.164	71.09	64.83	115.62	172.98
	234.5	64.005	73.301	68.57	73.12	69.609	71.5	65.15	115.46	170.91
	235	64.634	72.82	69.87	73.378	70.922	70.56	63.48	113.87	168.69
	235.5	64.252	73.121	70.79	73.376	71.864	70.44	63.56	113.54	167.72
	236	64.509	73.643	71.36	73.169	72.589	71.12	63.62	112.48	166.63
	236.5	64.657	73.452	70.89	72.451	73.047	71.81	62.32	112.17	166.13
	237	64.29	74.346	70.72	72.758	71.766	71.68	62.77	110.77	167.39
	237.5	63.77	73.481	71.07	71.307	72.067	72.56	62.83	108.28	168.18
	238	64.134	74.695	71.97	69.605	71.023	73.8	62.55	107.81	167.24
	238.5	65.499	74.815	72.69	68.733	71.462	73.36	63.1	105.86	165.88
	239	64.944	74.853	73.22	67.796	71.625	73.75	63.78	105.81	166.26
	239.5	64.206	75.58	72.98	67.517	70.711	74.68	63.58	104.86	165.1
	240	63.875	76.2	72.49	67.243	70.021	75.11	63.05	102.29	164.25
	240.5	64.805	75.4	71.51	67.389	69.493	74.26	63.42	100.71	163.95
	241	64.401	74.977	71.12	67.692	69.292	73.54	64.29	97.4	162.76
	241.5	64.142	73.648	71.43	66.568	69.759	73.53	63.81	97.87	161.53
	242	65.306	74.544	71.17	67.2	69.607	72.49	63.99	98.42	159.61
	242.5	65.519	74.106	70.16	67.199	70.364	71.56	63.83	96.99	157.27
	243	65.675	74.918	69.8	67.913	69.857	72.02	64.08	97.01	154.67
	243.5	65.983	75.21	69.25	67.434	69.493	71.97	62.95	95.6	153.85
	244	67.529	75.19	68.68	67.916	69.387	71.36	63.06	95.8	151.39
	244.5	67.002	75.74	70.08	68.468	69.135	70.46	63.3	95.02	150.66
	245	65.768	75.55	70.9	68.357	69.315	70.72	63.6	94.74	148.98
	245.5	66.282	75.96	70.65	67.865	69.159	71.28	63.78	95.63	149
	246	66.501	76.47	71.25	68.357	70.36	71.61	63.29	94.81	147.37
	246.5	66.916	75.96	70.93	67.675	70.463	73.15	62.77	93.34	146.04
	247	66.573	74.635	70.98	67.896	69.3	72.56	62.78	92.66	144.86
	247.5	65.522	73.849	70.81	67.594	68.796	73.14	62.65	92.57	146.43
	248	65.085	73.875	69.97	68.613	68.545	73.8	62.98	92.62	145.56
	248.5	64.657	73.464	68.8	68.994	68.579	73.42	65.23	91.51	146.2
	249	65.059	73.156	67.549	68.18	69.195	73.76	65.75	91.66	146.02
	249.5	65.635	73.2	67.609	68.419	68.285	74.16	65.49	91.47	144.54
	250	66.003	72.882	68.5	69.011	68.72	74.67	65.81	91.38	143.02
	250.5	67.091	73.912	67.468	68.834	67.624	74.65	67.22	90.68	142.49
	251	67.298	74.335	66.614	68.894	66.406	73.82	67.6	91.75	141.72
	251.5	67.8	74.451	66.467	69.653	67.558	74.56	67.44	89.77	141.75
	252	69.176	74.141	66.268	69.811	67.607	74.01	68.8	88.66	139.2
	252.5	70.167	73.358	67.074	70.418	68.56	73	69.09	87.04	137.73
	253	68.587	73.559	67.57	70.413	68.303	73.15	69.03	86.32	136.33
	253.5	68.06	73.358	67.004	70.612	67.626	72.97	68.52	85.48	133.21
	254	68.775	73.755	66.502	69.871	67.656	72.45	67.5	83.68	132.85
	254.5	68.867	73.778	65.369	70.29	67.667	71.69	67.39	81.94	130.27
	255	67.419	72.74	66.135	70.758	66.983	72.27	67.66	81.5	128.82
	255.5	67.045	71.909	68.1	70.799	67.485	71.13	67.66	80.13	127.98
	256	65.567	72.073	67.809	71.215	67.207	71.1	68.27	81.96	126.74
	256.5	64.796	71.458	68.54	70.821	67.066	70.68	66.59	80.35	125.57
	257	64.142	72.153	67.745	71.507	66.717	71.47	65.99	80.35	125.8
	257.5	65.662	70.932	67.333	71.115	65.995	71.44	66.27	80.75	127.02
	258	66.312	70.84	67.175	71.044	65.596	71.74	66.79	79.04	127.34
	258.5	65.237	70.858	67.051	71.055	66.395	71.65	67.78	79.99	126.07
	259	64.28	70.617	67.662	70.709	66.075	72.2	68.33	80.42	127.15
	259.5	64.933	70.773	67.168	70.491	66.362	72	67.8	79.91	125.48
	260	64.695	70.81	65.256	70.667	66.441	72.69	68.04	79.67	124.32
	260.5	65.352	71.379	65.651	70.435	66.629	71.55	67.34	77.74	124.56
	261	66.002	71.289	65.45	70.815	65.589	71.79	68.59	77.45	122.72
	261.5	66.901	70.918	66.71	69.79	65.825	71.21	68.34	76.24	119.8
	262	67.034	72.03	68.21	69.173	67.692	70.97	67.42	74.1	116.63
	262.5	68.022	72.733	68.91	68.217	69.049	70.93	66.91	74.75	114.32
	263	69.057	72.034	69.25	68.883	67.503	70.11	67.48	74.45	112.65
	263.5	70.288	72.155	69.44	68.199	66.818	69.316	67.72	73.39	111.45
	264	70.683	72.544	69.18	68.07	67.185	68.275	67.72	72.1	111.41
	264.5	70.797	72.643	69.57	67.794	66.801	67.818	67.31	71.12	111.61
	265	71.315	72.269	69.47	66.829	67.257	68.691	67.89	71.57	111.41
	265.5	70.384	72.571	69.51	65.831	68.716	68.068	67.84	72.48	113.01
	266	69.863	72.747	69.1	65.658	68.868	67.617	68.46	73.29	111.95
	266.5	69.154	72.331	68.09	65.483	67.1	68.177	68.47	73.47	112.1
	267	68.327	70.667	68.11	65.928	65.548	68.347	69.12	73.2	112.3
	267.5	67.845	70.365	68.37	66.03	66.825	68.653	68.98	72.3	112.92
	268	67.617	70.229	68.94	66.959	67.334	68.675	68.5	72.77	111.68
	268.5	68.071	69.41	69.22	67.702	66.907	69.085	68.21	73.67	112.74
	269	68.291	69.398	69.49	67.53	66.807	70.33	68.77	72.52	112.41
	269.5	67.732	69.632	69.86	68.913	66.743	69.588	69.12	73.38	109.66
	270	67.932	69.607	70.04	69.517	67.268	70.69	68.09	71.56	108.34
	270.5	67.823	69.88	70.19	69.462	66.706	71.27	68.87	71.26	108
	271	67.763	69.885	70.58	69.657	66.852	71.72	69.25	70.73	107.59
	271.5	67.693	70.174	70.54	70.028	68.045	70.82	69.9	69.73	107.67
	272	68.408	69.841	69.99	69.072	67.039	71.22	70.17	69.34	106.22
	272.5	68.411	69.92	68.77	68.995	67.231	71.77	70.79	68.42	106.46
	273	67.54	71.013	67.75	68.162	67.402	72.31	71.08	68.29	104.34
	273.5	67.371	72.068	68	69.033	67.441	71.83	70.93	68.19	104.15
	274	67.414	71.189	67.444	67.38	67.556	71.81	72.16	66.96	104.14
	274.5	66.982	71.072	66.719	66.812	66.652	70.05	72.33	67.93	103.44
	275	66.484	70.559	66.726	66.724	65.696	70.95	71.68	66.11	103.7
	275.5	66.382	70.482	65.683	67.396	65.963	69.651	71.57	66.45	101.96
	276	66.93	70.857	65.432	67.375	65.145	70.75	71.54	66.92	102.02
	276.5	64.701	71.384	65.326	68.417	65.926	70.91	70.77	66.06	103.01
	277	64.617	70.937	65.827	67.684	64.947	70.13	70.59	65.91	101.84
	277.5	64.633	70.408	66.424	68.577	65.392	69.659	70.88	66.13	101.69
	278	65.41	70.139	65.567	68.258	65.661	69.957	71.56	66.85	99.95
	278.5	66.196	70.771	65.37	68.568	65.494	71.37	69.95	67.01	100.48
	279	67.169	70.754	65.242	69.842	65.009	72.45	70.97	66.77	98.43
	279.5	67.794	71.237	64.188	70.141	66.203	71.37	71.03	67.6	98.92
	280	68.066	70.825	64.473	69.609	66.133	72.7	70.57	67.58	100.58
	280.5	68.877	71.277	64.803	69.825	66.414	71.15	69.2	66.82	100.21
	281	71.09	71.997	65.237	70.373	65.918	70.57	69.33	66.69	99.28
	281.5	71.294	72.219	65.71	71.171	66.145	70.94	69.49	66.61	99.99
	282	71.357	72.3	66.062	70.387	65.851	71.42	70.15	65.27	97.79
	282.5	70.98	71.944	66.729	70.218	65.452	70.65	68.99	65.1	97.14
	283	70.559	72.99	67.037	70.703	65.117	69.322	68.83	65.74	95.3
	283.5	69.638	72.317	67.263	69.386	65.513	69.338	67.72	65.3	96.02
	284	70.176	72.434	67.442	68.546	65.424	69.425	67.27	65.35	95.54
	284.5	69.752	72.585	67.239	68.495	65.441	69.227	68.36	65.83	94.41
	285	69.367	72.627	67.102	69.027	65.19	70.29	68.43	67.12	94.49
	285.5	68.71	71.844	66.973	68.904	64.993	70.55	69.35	68.14	92.3
	286	69.81	71.524	67.504	68.336	67.03	71.29	68.54	68.83	90.18
	286.5	70.387	71.223	66.701	68.803	66.765	71.21	67.94	69.44	91.75
	287	69.589	71.41	66.927	69.753	66.64	70.58	68.57	69.11	91.43
	287.5	69.102	69.776	67.298	70.088	66.625	71.16	69.04	67.72	91.09
	288	69.049	69.977	66.627	70.916	66.259	72.14	70.97	67.22	90.6
	288.5	69.287	70.169	67.5	71.306	66.823	71.95	72.47	66.58	89.63
	289	69.622	70.595	68.59	72.205	67.434	72.32	71.9	65.6	89.26
	289.5	69.383	69.821	68.89	71.096	67.464	72.14	72.63	66.18	87.87
	290	69.401	70.49	68.45	70.672	68.268	71.67	73.25	65.74	90.13
	290.5	67.971	70.596	67.162	70.989	66.177	70.84	73.82	65.52	91.04
	291	67.52	70.579	68.22	70.4	66.652	70.42	74.47	65.66	90.48
	291.5	68.721	69.799	66.815	69.458	67.667	71.28	74.13	64.83	88.9
	292	69.476	70.517	66.282	68.108	67.569	70.38	74.96	65.46	87.48
	292.5	70.358	71.979	67.065	67.358	68.167	70.57	72.84	66.12	86.93
	293	68.839	71.299	66.902	67.107	67.473	69.764	72.62	66.58	86.15
	293.5	68.886	71.305	66.181	67.765	67.828	69.408	71.91	67.37	86.84
	294	69.183	71.318	66.265	67.608	67.928	69.4	70.38	65.85	86.24
	294.5	69.103	72.058	66.593	67.763	67.292	69.727	69.2	66.25	84.83
	295	69.58	72.584	66.799	67.784	67.95	70.38	69.53	66.34	84.46
	295.5	70.204	72.994	66.334	68.925	67.661	70.18	68.88	67.31	83.83
	296	68.956	72.92	67.069	68.975	67.796	70.92	69.97	67.68	83.82
	296.5	69.265	73.589	67.027	69.344	68.143	71.18	69.99	67.46	84.48
	297	69.17	73.538	66.489	69.845	67.151	69.199	71.88	66.7	85.49
	297.5	70.136	73.742	66.466	70.284	68.385	70.52	71.63	66.63	85.86
	298	69.726	73.12	67.478	68.917	67.454	68.972	73.43	65.66	84.29
	298.5	69.079	72.644	67.532	69.619	67.883	69.823	74.55	65.62	83.32
	299	69.981	70.332	68.22	69.636	68.666	70.71	74.97	65.65	83.42
	299.5	69.937	70.232	68.02	69.436	68.408	70.36	74.43	65.6	82.6
	300	69.418	69.318	68.15	69.675	69.357	70.92	74.33	63.47	81.9
	300.5	70.164	70.444	68.46	69.487	68.703	71.05	74.78	64.16	81.71
	301	69.906	70.764	68.45	70.547	69.214	71.82	72.94	64.12	82.9
	301.5	69.45	70.499	68.97	70.158	70.937	72.31	72.52	65.09	82.83
	302	69.047	70.461	68.83	70.433	70.124	70.58	73.48	65.55	82.5
	302.5	70.067	71.397	68.13	72.3	70.807	71.46	73.19	64.39	81.95
	303	69.793	72.491	66.705	72.288	71.096	70.71	72.21	64.86	82.55
	303.5	68.679	74.33	66.139	71.716	71.984	70.51	73.54	64.91	81.75
	304	67.468	74.615	66.922	72.196	72.093	71.51	74.98	64.52	81.02
	304.5	68.474	75.01	65.886	71.885	70.639	72.03	74.63	65.99	81.08
	305	67.556	75.37	65.898	71.696	71.069	71.17	74.63	66.05	80.45
	305.5	67.286	73.461	65.604	71.928	70.877	70.92	76.34	66.23	77.93
	306	67.463	73.881	68.96	73.423	70.93	70.74	75.7	65.07	75.85
	306.5	67.345	73.252	69.92	73.394	70.139	71.62	75.87	64.78	75.64
	307	66.999	72.853	69.15	72.455	70.492	71.12	75.54	67.02	76.41
	307.5	67.577	71.773	70.75	71.656	70.796	70.93	76.72	67.68	75.67
	308	67.882	70.507	71.38	71.269	69.874	69.553	75	67.38	75.35
	308.5	68.971	69.868	70.65	71.362	69.476	69.425	73.74	67.48	75.44
	309	68.017	70.419	71.71	70.197	70.092	69.217	74.55	67.54	75.28
	309.5	68.362	69.051	70.78	70.654	70.613	68.806	74.27	66.98	75.84
	310	69.016	69.455	71.08	70.463	70.171	69.843	73.59	66.23	76.66
	310.5	68.72	68.623	67.491	69.611	68.804	71.21	74.13	67.72	78.39
	311	69.283	69.787	65.947	70.368	69.899	70.91	74.59	68.42	78.13
	311.5	69.531	69.567	67.299	70.442	70.12	71.68	74.66	68.94	77.53
	312	69.535	70.307	66.4	70.5	69.9	72.03	75.24	67.94	78.78
	312.5	68.821	70.629	65.736	70.183	70.097	73.06	76.35	66.87	78.43
	313	68.251	70.635	66.005	69.255	71.364	72.82	76.39	67.29	78.8
	313.5	69.034	70.141	65.26	70.256	70.653	71.25	76.82	66.59	78
	314	70.256	70.504	66.754	71.135	70.851	71.52	76.43	67.37	77.94
	314.5	70.065	70.999	67.356	70.024	70.387	70.15	75.83	68.43	76.75
	315	70.222	72.311	67.617	69.531	70.125	69.73	76.41	66.72	75.76
	315.5	70.094	71.561	67.704	68.97	69.795	71.22	74.52	66.02	76.03
	316	70.302	71.491	67.184	68.352	68.438	71.04	74.58	65.28	74.76
	316.5	71.331	71.209	67.102	68.951	67.782	71.05	74.14	64.96	72.39
	317	73.307	71.138	67.612	69.875	67.782	71.01	73.31	65.47	72.3
	317.5	74.366	71.527	67.061	72.028	67.099	70.42	73.73	64.96	72.28
	318	74.269	72.235	68.18	72.682	69.053	71.58	73.56	64.68	73.3
	318.5	74.067	71.991	68.34	72.175	67.351	71.7	74.51	64.09	74.37
	319	74.498	71.153	68.19	73.16	67.995	72.42	75.54	62.41	77.06
	319.5	75.233	69.769	68.39	74.272	69.035	71.87	75.35	64.59	77.2
	320	74.285	70.629	69.38	73.836	68.579	71.05	74.79	63.93	76.49
	320.5	74.341	70.845	69.07	73.525	68.807	70.89	74.94	63.72	76.93
	321	73.42	71.157	69.57	73.164	68.833	70.94	76.58	64.1	77.35
	321.5	72.67	72.786	69.99	73.245	68.861	71.73	76.18	64.37	77.1
	322	72.146	73.371	70.25	72.165	69.023	71.53	75.58	63.94	77.07
	322.5	72.528	73.712	70.12	70.468	68.055	71.16	75.49	64.06	76.23
	323	72.203	74.426	69.41	69.857	69.496	71.34	75.13	63.51	75.39
	323.5	71.593	75.47	69.65	69.525	68.87	71.55	74.66	65.06	72.57
	324	72.058	75.87	70.48	68.302	68.564	71.84	74.16	64.85	72.35
	324.5	73.031	75.97	70.31	69.151	68.042	72.86	74.33	66.43	70.9
	325	73.038	77.21	70.95	69.743	67.991	72.78	73.41	65.54	70.5
	325.5	73.031	76.7	70.32	69.643	68.785	72.86	72.15	66.1	70.82
	326	73.713	76.51	71.34	69.287	67.859	71.65	73.9	66.9	71.58
	326.5	74.599	77.66	72	69.137	67.657	71.88	75.49	66.98	70.37
	327	73.623	76.86	72.31	70.056	67.497	71.87	76.05	66.4	70.53
	327.5	73.047	76.34	72.09	70.575	67.772	71.91	76.27	67.29	68.54
	328	73.058	77.73	71.4	70.845	69.509	71.86	76.68	67.38	69.9
	328.5	72.571	78.92	71.45	70.906	69.796	71.66	77.9	66.48	69.2
	329	72.659	78.15	71.48	70.022	70.268	71.55	78.99	65.6	71.35
	329.5	73.389	77.35	72.26	69.982	71.056	71.9	80.64	65.88	71.39
	330	74.588	77.44	72.55	71.033	71.127	71.88	79.97	65.95	70
	330.5	73.317	75.99	71.52	70.961	71.767	72.16	79.85	66.33	69.17
	331	72.308	75.93	71.67	70.065	71.988	72.58	79	66.72	68.98
	331.5	73.711	76.29	72.32	69.822	71.84	72.66	78.54	67.39	68.07
	332	74.515	77.52	73.09	68.953	70.943	71.6	78.85	67.4	69.04
	332.5	75.911	76.54	74.4	68.97	69.799	71.9	78.75	66.68	68.1
	333	76.099	74.765	74.87	70.084	69.077	71.24	77.69	66.82	68.51
	333.5	77.64	76.09	75.87	70.086	69.909	70.5	78.02	66.52	68
	334	76.697	75.34	74.86	69.675	68.962	70.44	77.13	66.85	68.48
	334.5	76.734	75.84	75.15	69.311	67.947	70.71	79.03	66.94	69.15
	335	78.1	77.49	75.73	70.577	68.1	70.85	78.21	66.72	69.33
	335.5	79.68	76.42	75.94	71.983	68.32	70.47	77.53	67.21	68.94
	336	78.74	76.74	74.91	71.857	69.278	70.22	77.76	67.93	69.02
	336.5	79.43	76.5	75.18	73.608	70.056	71.46	77.53	67.36	69.15
	337	78.91	76.55	74.87	73.6	70.008	70.74	77.2	67.77	68.88
	337.5	79.76	77.78	74.92	73.068	70.125	71.59	77.77	68.43	68.9
	338	79.52	77.98	72.93	72.792	69.613	72.34	77.82	69.24	69.12
	338.5	80.34	79.15	73.13	72.913	70.632	72.25	78.02	69.33	68.24
	339	79.55	79.61	73.51	72.176	72.063	71.79	77.82	69.28	68.82
	339.5	79.04	78.83	72.75	71.135	72.638	71.49	77.32	68.84	67.08
	340	80.04	79.17	72.37	70.789	72.324	71.04	78.16	68.7	67.41
	340.5	80.89	79.57	73.2	71.951	70.519	71.79	77.85	68.41	67.91
	341	80.21	79.45	74.64	70.945	70.294	71.35	78.54	68.1	68.09
	341.5	79.98	79.51	75.72	70.404	69.578	72.1	80.77	67.7	68.24
	342	78.54	78.54	74.86	70.794	69.99	72.99	79.69	66.59	68.3
	342.5	76.892	78.63	76.89	71.99	70.12	72.75	79.6	65.02	68.32
	343	77.49	77.82	76.8	72.331	69.938	72.71	79.92	64.76	68.75
	343.5	77.61	77.75	78.04	72.541	69.705	74.33	79.05	64.65	68.57
	344	77.86	78.76	77.92	72.957	69.791	74.02	79.31	64.62	71.19
	344.5	76.534	79.19	79.02	72.9	69.665	74.06	78.68	63.37	71.15
	345	76.492	78.71	78.43	71.987	71.225	74.14	79.25	62.57	71.19
	345.5	77.5	79.16	77.38	72.45	70.5	74.82	79.99	63.58	72.34
	346	77.64	79.56	76.82	73.321	72.676	73.77	78.94	64.92	71.89
	346.5	78.79	80.61	77.83	73.583	73.203	72.31	81.22	65.37	71.5
	347	79.18	79.32	77.58	73.426	72.744	71.98	81.62	66.18	70.58
	347.5	77.48	79.57	78.59	73.476	72.682	72.81	81.6	67.4	71.07
	348	77.68	80.53	77.38	73.818	72.759	71.9	82.13	68.09	71.37
	348.5	78.24	80.07	78.75	74.313	72.414	72.3	82.49	67.7	70.73
	349	78.98	80.07	78.92	75.15	72.862	72.1	84.2	69.69	72.11
	349.5	78.87	81.03	80.94	74.958	73.641	71.25	83.29	70.49	72.35
	350	77.11	80.48	80.69	75.075	73.698	70.01	82.63	70.51	72.13
	350.5	77.45	80.67	80.12	74.919	72.883	69.901	82.9	70	72.91
	351	78.49	81.36	79.78	74.483	73.253	70.46	83.48	69.59	72.09
	351.5	78.18	82.98	80.11	73.409	74.186	69.869	83.24	70.65	71.59
	352	79.86	84.34	80.05	73.548	75.364	69.276	83.05	70.17	71.51
	352.5	79.83	83.35	80.94	73.978	74.946	68.542	83.06	69.45	71.08
	353	79.31	83.95	79.38	73.718	76.027	68.411	84.12	70.36	70.8
	353.5	77.95	83.31	78.63	73.652	76.351	69.03	83.58	68.93	69.94
	354	78.13	83.89	78.06	73.995	74.74	70.3	83.52	69.09	69.77
	354.5	79.53	84.47	79.9	73.741	75.606	70.54	81.49	69.22	68.94
	355	80.03	83.8	80.12	73.618	75.718	71.17	81.09	68.68	68.88
	355.5	79.15	82.74	80.92	73.837	75.726	71.83	79.69	70.19	69.51
	356	80.39	81.73	80.44	74.474	75.15	71.84	79.45	70.04	68.44
	356.5	80.22	80.49	81.46	74.138	74.285	71.2	80.37	70.22	68
	357	81.34	81.65	80.37	73.831	73.587	72.22	79.54	69.76	67.89
	357.5	82	81	82.38	73.626	71.587	73.15	80.55	67.88	66.91
	358	82.69	81.96	82.98	72.727	71.754	73.52	81.99	67.87	66.28
	358.5	82.49	81.71	83.01	72.21	73.042	73.74	81.92	68.44	65.95
	359	83.53	81.59	81.9	72.813	73.208	75.13	82.98	68.34	66.99
	359.5	83.29	82.13	82.44	72.505	72.45	74.74	82.83	68.43	67.94
	360	83.84	83.01	82.4	72.456	72.041	73.87	82.6	67.36	68.67
	360.5	84.67	83.59	83.43	71.985	72.41	74.4	83.53	66.9	69.45
	361	84.89	84.31	82.77	71.127	73.054	74.5	83.1	67.37	68.47
	361.5	85.07	83.5	83.57	71.632	73.212	73.83	83.51	69.63	67.96
	362	84.47	84.31	83.04	71.348	74.133	73.71	81.97	72.24	68.36
	362.5	85.51	83.83	83.71	70.504	74.335	73.39	80.69	72.9	69.14
	363	85.24	83.04	83.28	71.548	74.107	72.53	82.22	72.67	69.95
	363.5	84.39	84.22	84.05	70.606	73.716	71.79	82.19	73.35	69.16
	364	85.24	84.34	85.43	70.389	73.912	72.5	82.9	73.2	67.67
	364.5	84.43	84.53	84.44	70.666	73.945	73.18	82.56	73.87	66.61
	365	83.62	85.03	83.43	71.928	74.639	73.19	81.98	74.28	67.29
	365.5	83.6	86	83.02	73.04	74.483	74.38	81.78	74.15	68.09
	366	83.87	86.42	83.11	72.207	74.247	74.82	83.71	71.07	67.44
	366.5	85.53	85.81	82.39	73.238	73.58	74.2	84.26	71.49	66.89
	367	84.51	86.04	81.36	74.087	72.724	74.27	84.06	71.86	66.83
	367.5	85.47	87.27	81.63	74.074	71.556	74.69	83.72	71.11	66.77
	368	85.71	87.14	81.09	74.21	71.182	74.47	84.4	70.74	65.57
	368.5	85.92	87.3	80.64	75.281	71.333	74.3	84.51	70.35	67.28
	369	86.81	87.53	81.15	74.329	70.879	73.6	85.13	70.33	69.29
	369.5	87.89	87.52	82.01	73.365	70.527	74.34	85.47	70.08	68.02
	370	89.64	87.42	83.24	72.614	70.33	74.17	85.29	69.57	67.77
	370.5	90.3	88.16	84.23	73.403	71.65	72.92	84.52	70.98	68.75
	371	89.36	87.57	84.82	71.857	72.816	71.61	85.35	69.32	69.48
	371.5	89.48	87.45	85.75	71.909	73.226	72.68	85.53	68.33	67.96
	372	89.01	87.49	85.3	70.494	74.578	73.3	85.52	68.6	67.56
	372.5	88.75	87.37	85.57	70.679	74.745	72.51	84.69	68.97	67.53
	373	88.71	87.4	85.27	69.775	74.745	72.2	83.96	69.67	65.89
	373.5	88.15	86.75	85.88	70.76	75.936	73.53	83.55	68.52	64.81
	374	88.18	87.22	86.05	71.218	75.515	73.55	84	68.43	68.2
	374.5	86.29	87.35	85.07	70.857	76.16	73.87	84.82	68.37	67.87
	375	85.9	86.72	84.84	70.954	75.212	75.29	84.91	68.35	68.37
	375.5	85.37	88.9	85.6	72.394	74.565	77.02	83.8	69.57	69.11
	376	86.07	88.1	85.75	71.645	75.058	75.71	83.11	70.08	69.52
	376.5	85.44	87.3	85.71	71.936	75.132	75.19	82.88	71.02	69.21
	377	86.48	88.25	86.36	72.872	75.602	75.71	83.37	71.47	69.69
	377.5	86.72	87.51	86.49	73.098	75.664	76.59	84.79	72.28	70.03
	378	87.18	87.81	86.52	72.389	75.782	75.87	85.96	74.52	69.47
	378.5	87.18	87.87	86.54	71.336	76.537	75.36	86.44	73.9	67.22
	379	88.48	87.6	86.95	72.574	76.263	75.1	85.88	74.18	68.37
	379.5	88.15	87.86	86.52	72.106	76.863	74.65	85.35	74.08	68.66
	380	89.08	86.77	87.1	71.487	77.347	75.37	85.9	73.81	68.12
	380.5	90.48	87.49	86.79	72.026	76.79	75.55	86.37	74.42	69.54
	381	91.5	88.3	86.87	72.786	77.728	75.21	86.56	74.08	69.87
	381.5	92.07	87.43	85.68	71.609	76.722	75.51	87.06	73.48	70.76
	382	91.98	88.12	85.51	71.582	76.713	75.39	85.78	72.38	70.46
	382.5	92.74	88	85.67	71.627	75.992	75.89	84.79	71.03	69.77
	383	92.71	87.86	85.04	73.024	75.873	75.51	83.68	71.74	68.91
	383.5	93.27	88.2	86.27	73.064	74.629	74.5	82.94	72.05	68.83
	384	93.8	87.75	85.87	73.693	74.618	74.57	83.66	72.6	68.74
	384.5	94.78	88.76	84.5	73.824	73.522	74	83.91	71.25	68.88
	385	93.53	88.88	84.14	74.466	73.497	74.61	84.36	71.6	67.46
	385.5	94.02	88.27	85.37	74.076	72.382	74.75	85.91	71.35	66.55
	386	92.97	86.94	86.48	74.39	73.784	74.37	84.89	71.51	65.59
	386.5	93.15	87.79	86.08	75.309	73.19	73.54	84.56	73.04	65.81
	387	91.91	86.93	86.26	75.451	72.404	73.07	86.78	73.78	66.07
	387.5	92.73	85.9	87.32	75.036	72.073	73.65	88.32	74.56	67.35
	388	93.01	86.6	86.39	74.322	73.063	73.75	89.14	75.35	67.46
	388.5	92.46	87.69	87.51	73.599	72.865	73.5	89.08	75.39	66.62
	389	91.57	88.55	88.78	73.727	73.969	73.59	87.61	75.95	65.6
	389.5	92.24	89.78	89.97	73.164	74.394	73.93	88.08	75.51	66.62
	390	93.09	90.26	89.59	73.835	75.029	73.82	85.64	75.4	68.97
	390.5	93.35	91.59	89.84	74.3	74.255	73.82	86.23	74.83	69.09
	391	93.4	91.58	91.29	73.52	75.058	74.56	86.62	74.86	68.69
	391.5	94.75	92.84	91.41	73.563	76.662	74.04	85.16	75.58	70.64
	392	94.43	94.33	91.76	73.068	77.285	74.55	84.86	76.25	70.35
	392.5	94.15	94.04	92.7	73.189	76.684	73.98	85.95	75.88	69
	393	94.54	93.91	93.02	74.347	77.142	74.71	85.3	76.64	70.08
	393.5	95.16	92.13	93.07	74.649	77.318	74.03	85.56	76.83	70.38
	394	96.03	91.26	93.12	74.181	77.003	73.75	85.81	77.57	70.57
	394.5	95.85	92.41	93.71	74.647	76.269	73.82	87	77.78	68.14
	395	96.55	91.98	93.95	73.643	76.016	73.89	88.27	78.75	68.61
	395.5	97.43	92.69	94.51	73.085	76.735	73.59	88.46	78.48	68.96
	396	97.26	93.37	94.64	73.379	75.719	74.57	88.44	77.08	68.42
	396.5	97.35	93.17	94.61	74.301	75.337	74.57	87.81	77.03	68.46
	397	97	93.18	94.3	74.633	75.405	76.35	86.96	76.49	70.46
	397.5	97.49	93.32	94.88	74.201	75.197	75.61	87	75.38	70.35
	398	97.53	94.58	94.67	73.68	74.879	75.77	87.9	76.02	70.42
	398.5	97.44	94.69	94.22	74.014	73.85	75.41	87.44	75.9	71.44
	399	96.57	93.42	95.6	73.245	74.377	74.71	88.2	77.15	72.41
	399.5	96.42	93.77	94.86	74.681	75.709	74.95	88.39	77.32	71.79
	400	94.66	93.07	93.81	75.624	75.678	75.37	89.14	77.67	72.98
	400.5	95.15	93.93	92.65	75.966	75.779	75.09	88.25	78.11	72.31
	401	95.12	94.06	92.87	75.528	75.816	74.61	87.95	77.93	73
	401.5	95.14	93.59	92.92	75.45	76.921	73.3	88.86	77.84	72.2
	402	94.66	94.09	92.24	74.512	77.283	73.18	88.22	78.34	70.76
	402.5	95.36	94.18	92.94	74.585	76.975	73.56	88.15	77.89	72.55
	403	95.48	95.18	93.01	74.838	77.62	73.54	87.44	77.44	69.76
	403.5	95.8	95.45	91.59	75.298	77.115	74.91	88.44	76.22	69.71
	404	97.01	96.72	92.6	74.261	76.789	75.14	86.53	76.58	68.83
	404.5	98.09	96.59	93.61	74.37	77.006	75.24	85.74	75.33	66.6
	405	98.37	96.69	94.55	73.536	77.391	74.44	85.86	75.78	65.61
	405.5	98.06	96.69	94.42	73.361	76.713	74.88	85.5	74.78	64.53
	406	97.17	97.6	93.1	72.975	75.936	75.08	86.76	76.16	65.45
	406.5	96.9	97.91	94.04	73.387	75.068	75.65	88.21	75.7	66.25
	407	97.16	98.33	93.39	73.322	74.815	75.39	88.45	76.47	66.92
	407.5	96.14	98.14	93.85	73.353	75.313	75.1	89.74	77.55	70.29
	408	96.99	98.86	94.47	73.197	75.106	74.57	88.66	78.58	71.18
	408.5	95.49	98.19	94.47	73.583	74.544	74.02	90.89	77.66	72.07
	409	96.85	98.73	94.14	73.259	73.425	74.49	91.86	78.41	73.84
	409.5	96.65	98.21	93.77	73.913	74.027	73.82	92.02	78.67	73.72
	410	97.39	98.41	95.38	73.218	74.32	74.17	92.4	78.79	75.09
	410.5	98.71	98.53	97.13	74.41	74.546	75.05	90.07	78.39	74.39
	411	99.41	98.15	97.12	74.836	73.747	74.83	90.44	78.45	74.58
	411.5	98.8	96.7	97.78	74.549	75.858	74.88	90.43	78.03	72.35
	412	99.47	96.04	98.38	74.517	76.719	74.4	89.57	77.14	69.29
	412.5	99.96	95.58	98.24	74.113	77.114	73.75	89.89	76.65	69.77
	413	100.94	96.1	97.86	73.209	77.354	74.22	88.36	77.3	69.8
	413.5	99.17	96.59	98.05	72.698	76.905	73.35	87.65	77.04	70.9
	414	99.9	96.62	98.53	72.503	76.074	75.36	88.2	77.02	73.71
	414.5	99.88	96.21	96.84	72.797	75.899	74.96	88.71	77.51	73.74
	415	100.04	95.99	97.04	71.713	76.381	74.23	88.86	77.51	73.05
	415.5	100.39	96.5	96.82	71.965	78.43	74.3	88.98	78.71	73.46
	416	101.01	97.44	96.34	71.443	77.316	74.98	88.73	79.09	74.72
	416.5	101.78	97.59	95.92	71.644	75.863	75.3	90.87	79.21	77.1
	417	102.28	98.23	95.71	71.319	75.68	75.45	90.06	79.74	76.67
	417.5	102.06	97.85	94.85	71.423	75.48	74.56	89.11	79.17	78.24
	418	103.49	97.36	94.86	72.307	76.455	74.23	89.31	78.17	77.54
	418.5	104.32	97.7	95.44	71.747	76.214	72.92	90.78	78.65	78.04
	419	104.47	99.16	95.06	72.068	76.452	73.33	92.36	78.81	78.82
	419.5	104.77	99.19	94.91	71.616	75.567	73.44	92.56	77.52	79.27
	420	104.94	99.32	95.02	70.866	73.687	73.15	91.99	77.21	79.6
	420.5	104	100.39	96.08	71.399	72.81	71.8	92.44	76.61	78.91
	421	102.95	100.69	96.47	71.592	73.891	71.26	90.65	77.15	77.96
	421.5	102.95	100.95	96.7	70.639	73.634	72.18	91.37	76.78	75.74
	422	103.47	101.93	98.57	71.609	73.395	73.16	92.2	77.85	74.88
	422.5	103.18	102.4	99.04	70.744	73.462	74.16	92.17	78.04	75.36
	423	101.74	102.15	98.96	71.739	73.59	74.72	91.34	77.38	73.33
	423.5	102.07	101.8	99.69	71.793	74.996	73.91	89.43	77.29	71.5
	424	102.6	101.61	99.59	73.361	75.91	73.79	89.85	78.1	71.53
	424.5	103.38	101.08	99.35	74.505	76.091	72.55	90.85	77	71.32
	425	103.52	100.28	99.23	74.818	76.614	72.75	90.99	76.77	71.44
	425.5	104.89	100.71	99.17	73.877	75.321	73.67	91.88	75.35	71.28
	426	104.04	99.95	99.41	74.307	75.041	73.41	90.56	76.55	73.63
	426.5	103.62	99.89	99.19	73.799	75.935	73	91.81	75.31	73.27
	427	103.53	99.67	98.41	75.146	75.656	72.47	91.66	76.53	71.72
	427.5	104.01	99.53	98.27	73.591	75.667	72.93	91.07	76.33	71.14
	428	104.24	99.49	98.94	73.511	74.989	73.43	91.43	77.33	72.97
	428.5	103.79	99.87	99.47	72.944	74.851	73.6	90.99	77.95	74.2
	429	102.79	101.31	100.83	71.845	76.357	75.67	89.78	79.24	75.79
	429.5	104.21	101.55	101.43	71.67	76.138	76.05	88.84	80.22	75.62
	430	103.91	102.58	102.7	72.093	76.689	76.11	87.68	81.93	76.49
	430.5	104.06	102.33	102.95	73.502	77.764	75.97	88.55	80.9	76.65
	431	103.63	102.4	103.55	73.759	76.439	76.03	88.24	82	76.58
	431.5	103.68	102.54	104.66	72.694	76.506	74.77	89.37	82.36	77.13
	432	103.59	103.42	104.55	74.056	76.035	75.47	89.75	81.95	78.92
	432.5	103.4	102.81	104.3	73.759	75.829	74.76	90.09	80.75	78.82
	433	102.64	103.51	104.37	72.928	76.007	74.61	90.61	81.7	78.1
	433.5	102.78	102.31	104.26	73.639	74.658	75.23	91.39	80.43	76.13
	434	101.41	102.33	104.79	73.351	74.865	75.13	91.56	79.48	76.24
	434.5	101.43	102.04	104.06	73.127	76.403	75.76	92.83	79.74	75.51
	435	101.83	102.36	103.99	73.381	75.498	74.87	94.23	79.35	74.29
	435.5	103.08	102.01	102.88	72.862	76.626	76	94.2	79.55	76
	436	102.84	103.26	104.24	73.293	76.514	77.41	93.9	79.47	75.99
	436.5	103.44	102.71	105.18	73.713	76.79	76.09	93.71	80.01	75.54
	437	103.61	104.4	105.64	73.763	77.032	76.48	94.01	80.38	75.18
	437.5	104.55	104.98	105.39	74.258	76.102	76.65	92.52	79.6	75.6
	438	104.88	105.39	104.02	74.866	77.591	74.89	91.96	80.48	75.66
	438.5	106.55	106.27	103.26	75.382	77.96	75.38	93.13	82.21	75.79
	439	105.08	107.17	104	76.819	77.876	73.34	91.71	81.54	77.82
	439.5	105.19	108.59	104.36	75.962	79.38	73.76	91.09	81.8	78.79
	440	105.15	108.56	104.37	76.402	78.82	73.94	89.98	82.06	77.1
	440.5	105.99	108.42	102.41	76.211	78.71	73.36	88.85	80.92	78.49
	441	106.08	109.79	102.86	74.588	78.64	73.47	89.4	80.46	77.99
	441.5	106.68	110.33	103.25	74.499	77.693	73.89	89.07	79.81	78.1
	442	106.91	109.67	104.71	74.072	77.117	73.41	90.61	79.68	76.6
	442.5	107.38	110.1	106.23	73.09	76.534	73.95	90.75	79.93	77.89
	443	105.97	109.95	106.25	72.26	76.755	74.84	89.73	78.56	78.43
	443.5	107.66	110.28	106.43	71.209	75.656	75.58	90.81	78.24	77.05
	444	108.46	110.37	105.62	71.874	74.711	75.91	90.86	77.63	75.69
	444.5	108.98	110.76	107.67	70.992	74.717	74.89	90.76	76.04	76.62
	445	108.04	110.7	108.82	70.395	74.747	75.54	92.59	77.37	76.27
	445.5	107.52	111.04	108.77	71.921	75.483	76.52	92.25	78.07	76.2
	446	106.5	110.12	108.2	72.274	74.972	75.76	92.22	78.86	75.74
	446.5	105.61	110.48	107.18	73.487	76.485	76.2	92.18	78.54	76.75
	447	105.58	110.76	107.71	73.038	75.915	76.49	92.19	79.2	76.79
	447.5	106.18	110.57	107.4	74.564	75.669	75.68	92.31	79.45	77.36
	448	106.15	108.99	107.09	74.518	75.847	76.43	92.78	78.94	77.68
	448.5	105.78	109.39	107.42	74.124	75.142	76.99	91.2	79.88	79.13
	449	105.21	110.02	107.13	76.3	76.298	76.5	92.17	81.42	78.94
	449.5	106.77	109.94	107.11	76.635	75.186	75.93	91.45	81.83	77.77
	450	107.8	108.54	108.04	75.62	75.298	74.52	91.16	81.92	77.89
	450.5	109.51	108.81	108.68	75.702	77.408	74.41	92.01	82.46	78.08
	451	110.73	109.34	107.81	74.854	76.238	75.17	92.44	82.29	78.38
	451.5	110.67	110.09	108.98	76.45	76.876	75.78	92.31	81.34	77.32
	452	111.31	110	109.07	75.785	76.564	75.34	92.86	81.54	74.9
	452.5	110.89	110.57	108.19	75.731	76.583	75.54	92.64	83.14	74.47
	453	110.82	109.75	109.44	76.188	77.819	75.21	93.78	82.32	74.66
	453.5	111.07	108.41	109.62	75.297	76.235	75.14	94.5	82.99	75.53
	454	111.48	108.02	109.6	74.675	78.19	75.51	92.66	83.15	75.93
	454.5	110.59	109.27	109.06	74.954	78.13	76.56	92.56	83.39	76.99
	455	109.53	108.33	109.44	74.889	77.022	76.9	91.23	83.26	77.36
	455.5	108.68	108.08	111.41	75.042	76.935	76.11	90.68	83.53	77.42
	456	109.3	106.05	109.56	73.232	77.1	75.9	90.17	83.34	76.72
	456.5	108.7	106.46	110.42	72.842	76.839	75.84	89.33	83.06	76.85
	457	109.84	106.45	111.98	73.369	76.28	75.27	88.88	81.89	75.7
	457.5	110.8	106.96	112.53	72.296	75.924	75.37	88.4	83.44	75.6
	458	112.56	109.22	112.47	72.655	75.716	76.42	86.83	82.03	76.06
	458.5	112.03	110	112.61	74.279	74.552	76.18	87.83	81	76.29
	459	112.11	109.8	112.72	75.256	74.407	75.58	87.78	80.07	76.29
	459.5	112.46	109.78	112.79	75.572	74.533	75.59	88.66	80.58	75.38
	460	113.1	110.62	112.58	75.69	74.82	76.09	87.56	81.26	76.02
	460.5	111.78	112.32	113.94	77.01	73.706	74.99	88.4	82.48	77.29
	461	112.06	112.43	114.87	77.359	74.165	74.31	89.05	82.73	77.88
	461.5	111.04	112.6	113.42	77.284	74.912	74.67	89.71	83.65	80.34
	462	110.23	112.93	112.62	76.845	75.131	74.45	90.61	82.29	80.24
	462.5	108.8	111.92	112.89	76.275	75.92	74.14	91.57	82.93	78.5
	463	108.74	112.39	112.32	75.79	77.065	73.05	92.77	82.62	80.21
	463.5	108.5	112.45	111.6	75.491	76.362	72.9	92.93	83.05	79.61
	464	108.56	113.34	112.13	75.228	76.048	73.02	92.77	83.3	79.96
	464.5	109.15	113.82	112.68	75.797	76.614	72.61	94.31	82.29	80.14
	465	110.67	114	112.79	74.348	78.36	72.89	94.47	80.88	79.84
	465.5	111.71	114.13	112.36	74.274	78.55	74.01	94.81	81.32	81.33
	466	112	115.07	113.93	73.94	77.9	74.27	92.46	80.96	80.07
	466.5	112.36	114.66	113.62	75.793	77.674	74.75	92.05	82.74	79.9
	467	113.44	114.59	113.42	75.67	77.444	75.5	91.55	82.93	81.14
	467.5	114.1	115.21	115.17	75.802	76.621	76.66	90.24	82.88	79.25
	468	114.79	115.42	116.37	75.02	77.455	77.77	90.98	83.13	79.26
	468.5	115.56	116.61	116.86	75.227	78.03	76.91	90.22	82.63	78.91
	469	115.28	115.73	117.02	74.674	78.74	76.77	91.52	83.89	78.5
	469.5	113.98	115.83	115.94	75.629	77.114	76.61	91.19	85.89	79.23
	470	113.83	115.69	115.5	75.876	76.702	76	90.72	85.85	79.87
	470.5	115.32	114.25	116.48	76.158	76.741	75.7	91.33	85.82	78.58
	471	115.27	114.46	117.74	75.475	76.301	74.32	91.98	83.54	79.5
	471.5	114.85	115.52	116.63	75.492	76.428	74.1	92.72	83.99	78.86
	472	114.61	114.68	115.42	75.048	76.529	74.68	92.66	84.3	78.09
	472.5	115.76	113.67	116.87	74.605	77.259	74.1	92.23	84.05	77.25
	473	116.71	112.76	117.2	73.792	77.783	73.9	93.36	82.95	77.63
	473.5	116.33	112.16	117.6	73.171	76.726	74.5	93.28	82.25	76.84
	474	117.85	111.15	117.37	73.454	78.03	74.11	93.46	81.08	75.47
	474.5	117.69	112.4	119.26	73.626	77.662	74.36	93.94	81.43	75.35
	475	116.53	114.24	118.71	72.535	77.789	74.39	95.03	80.71	75.99
	475.5	116.64	114.6	118.98	72.588	79.06	75.2	94.28	83.02	74.54
	476	116.42	114.01	119.61	72.847	79.9	74.96	95.21	82.04	74.7
	476.5	116.27	114.78	120.14	72.918	80.62	74.83	95.71	82.88	76
	477	115.37	116.37	118.87	73.69	79.28	74.04	95.63	83.24	78.41
	477.5	113.96	116.9	117.4	74.131	78.4	74.96	94.53	84.28	78.99
	478	114.74	119.55	117.29	74.905	78.31	74.34	92.96	85.2	79.19
	478.5	115.15	121.32	117.03	73.799	79.15	74.75	94.03	85.46	80.06
	479	116.27	120.45	115.85	73.872	78.69	75.07	94.86	85.57	79.27
	479.5	115.88	120.11	116.43	75.01	78.85	74	93.96	86.47	81.53
	480	116.52	121.3	116.39	74.532	76.862	74.6	94.97	85.88	82.51
	480.5	116.84	122.35	116.62	74.461	76.977	74.87	94.4	86.49	82.7
	481	117.5	121.61	117.51	74.423	76.25	73.96	95.11	86.49	82.03
	481.5	117.6	120.13	117.37	74.114	76.642	74.68	94.64	85.71	81.09
	482	117.63	120.15	118.02	73.051	76.313	74.49	95.03	85.43	80.71
	482.5	117.3	119.43	118.99	72.844	76.88	74.57	94.73	83.93	82.13
	483	115.83	118.64	119.89	72.998	75.452	75.26	93.3	84.06	82.9
	483.5	115.03	119.55	120.53	72.293	77.149	74.19	91.92	83.83	83.15
	484	117.91	120.35	119.96	72.074	77.986	74.18	93.52	83.85	82.65
	484.5	117.01	118.89	119.89	73.332	78.57	73.16	93.43	82.01	83.47
	485	116.35	119.21	120.58	73.912	78.52	74.82	92.22	80.84	82.68
	485.5	115.34	118.07	120.63	73.92	79.43	75.5	91.75	80.45	83.67
	486	115.27	119.41	121.34	73.523	79.02	75.58	92.47	80.55	82.8
	486.5	114.74	120.47	122.12	75.984	79.88	76.25	92.17	80.81	81.65
	487	114.93	119.96	119.87	77.175	80.78	76.22	93.3	80.98	80.39
	487.5	115.29	120.43	120.25	77.051	82.03	75.37	92.42	82.13	79.89
	488	115.16	119.98	120	78.21	81.88	77.03	94.06	82.31	80.67
	488.5	113.35	119.41	121.67	77.286	80.67	78.83	92.96	82.44	78.94
	489	113.01	121.25	121.43	77.28	81.74	78.57	91.9	84.49	78.95
	489.5	113.86	120.68	120.61	75.395	80.95	76.99	92	85.45	80.18
	490	113.96	122.81	119.65	75.81	81.12	77.13	91.93	84.95	79.32
	490.5	114.48	121.34	119.22	75.605	80.57	76.34	92.27	85.38	80.55
	491	114.36	120.01	118.05	75.317	80.82	75.69	92.45	85.87	81.33
	491.5	115.51	119.6	119.51	75.227	79.66	76.12	90.62	86.44	81.2
	492	117.25	119.9	120.67	76.135	78.17	76.9	92.11	85.31	81.08
	492.5	118.38	119.64	120.72	76.397	78.25	76.2	90.88	85.4	80.82
	493	118.11	119.53	119.72	77.22	78.86	75.18	90.9	84.81	82.4
	493.5	118.54	118.73	120.19	76.412	77.978	76.29	91.48	85.22	81.1
	494	118.61	117.17	122.18	77.888	77.993	76.13	92.31	84.81	81.69
	494.5	120.27	116.62	123.19	77.863	77.033	76.41	92.41	86.13	82.01
	495	119.93	117.34	123.82	78.75	79.27	76.89	91.85	86.2	81.11
	495.5	120.48	117.39	124.97	79.15	79.51	76.33	93.16	85.3	80.63
	496	119.95	118.83	125.2	79.2	79.26	75.21	93.9	85.4	81.41
	496.5	119.26	118.56	124.74	78.84	79.38	75.74	93.43	84.98	82.54
	497	119.1	120.18	124.56	77.608	78.87	77.44	91.54	85.03	82.39
	497.5	119.41	120.91	123.29	77.489	78.77	77.95	93.2	85.22	81.78
	498	119.71	120.31	123.15	77.897	78.6	78.12	91.67	85.21	82.93
	498.5	118.77	122.5	121.07	78.07	78.11	78.83	91.1	85.71	83.52
	499	118.22	123.22	120.87	77.784	77.94	78.07	90.99	85	83.55
	499.5	118.15	124.63	121.19	78.36	75.892	76.82	90.9	85.34	83.93
	500	118.55	124.9	121.02	77.12	74.824	78.45	90.64	86.96	85.52
	500.5	117.55	123.61	120.97	77.007	75.853	79.25	91.06	87.38	85.07
	501	115.96	124.04	119.73	77.128	75.834	78.06	91.1	86.99	85.4
	501.5	115	123.48	120.12	77.097	75.273	76.89	93.56	87.55	84.41
	502	114.7	124.67	120.62	77.41	75.713	76.69	92.09	87.34	83.04
	502.5	115.15	126.25	121.46	76.95	75.665	76.47	93.05	85.73	84.8
	503	115.57	125.67	123.15	75.584	75.733	74.79	94.75	85.94	84.18
	503.5	115.67	126.29	123.07	75.244	75.647	75.15	94.43	86.56	84.08
	504	117.35	126.09	122.5	74.69	76.779	76.35	94.82	86.4	83.95
	504.5	118.01	126.7	122.29	74.255	77.398	74.99	93.59	85.41	83.9
	505	118.81	127.47	121.48	73.613	76.6	74.86	94.69	84.61	84.35
	505.5	119.22	126.5	123.19	73.841	77.501	75.5	95.76	85.1	82.32
	506	120.24	125.81	122.64	74.652	77.935	75.05	94.78	83.82	83.32
	506.5	120.28	124.19	122.83	75.416	77.42	75.38	95.05	83.66	85.91
	507	120.28	123.91	122.57	75.648	77.238	74.76	94.59	84.35	83.77
	507.5	120.71	122.94	122.79	76.563	77.838	75.84	92.1	85.09	82.87
	508	120.65	121.8	123.64	76.268	77.432	76.25	92.83	84.57	84.1
	508.5	120.04	121.73	123.53	75.884	77.656	76.61	92.18	84.49	86.42
	509	119.87	121.75	123.88	76.366	77.238	75.73	91.84	84.38	86.22
	509.5	120.06	121.78	124.48	75.831	77.511	76.06	90.49	84.6	85.76
	510	121.05	122.25	123.93	74.89	76.766	75.55	89.46	84.1	88.02
	510.5	120.15	124.24	125.38	74.548	77.107	75.68	89.84	84.05	86.61
	511	122.13	124.69	125.6	74.086	77.503	76.05	89.64	84.66	85.65
	511.5	122.08	124.59	124.58	73.645	78.49	75.68	91.45	84.21	85.58
	512	121.16	124.96	124.43	73.787	78.45	75.83	93.9	83.04	85.79
	512.5	120.56	125.39	124.22	74.879	78.79	76.05	93.11	83.1	84.68
	513	119.9	125.35	124.81	76.13	78.28	75.98	93.34	83.83	83.61
	513.5	119.15	125.53	125.77	75.877	78.35	76.66	93.34	84.76	83.07
	514	118.15	125.15	126.07	77.001	78.93	76.17	93.52	86.03	82.2
	514.5	118.2	125.99	126.26	78.67	78.02	76.74	93.15	87	81.48
	515	118.27	125.36	124.93	77.815	78.14	76.66	94.24	87.05	82.23
	515.5	116.73	125.46	126.09	77.079	77.604	76.8	93.82	86.48	82.32
	516	117.27	125.4	126.6	77.479	77.269	77.27	92.23	87.65	82.39
	516.5	118.31	126.68	126.6	77.553	78.74	76.23	90.62	86.99	82.9
	517	118.66	126.79	125.69	76.722	79.33	74.94	91.53	86.92	82.5
	517.5	118.91	127.46	126.23	75.296	79.45	74.5	92.79	85.73	82.16
	518	119.46	128.2	125.58	74.501	79.3	75.42	92.35	84.05	83.44
	518.5	120.94	128.03	127.17	73.464	77.997	76.15	92.82	83.23	84.88
	519	121.67	126.52	126.83	72.641	78.79	76.86	93.57	82.31	84.09
	519.5	121.83	126.32	128.78	72.782	78.52	76.99	91.27	83.48	84.71
	520	122.6	127.04	128.27	73.449	78.99	75.95	91.93	83.67	84.78
	520.5	122.32	127.6	129.01	72.887	79.77	76.42	91.8	82.89	85.12
	521	121.61	127.41	130.01	73.433	78.39	77.02	91.72	84.41	85.04
	521.5	121.33	128.31	130.91	72.959	79.7	77.81	91.39	84.57	86.12
	522	121.7	128.74	130.36	73.842	79.93	78.06	90.93	85.24	86.06
	522.5	120.44	127.77	129.54	75.37	80.8	78.76	91.36	85.77	85.67
	523	120.36	127.47	128.65	76.338	81.68	78.86	91.54	85.81	86.99
	523.5	120.28	128.96	130.23	75.89	81.75	76.86	91.99	86.99	87.75
	524	120.56	127.89	129.08	76.53	82.45	77.33	93.49	87.01	87.44
	524.5	119.4	127.65	128.77	75.053	81.94	77.86	93.12	89.59	87.35
	525	119.25	128.11	128.89	75.772	81.46	77.89	94.39	89.8	87.58
	525.5	120.36	128.91	127.78	74.462	82.38	77.9	94.49	89.18	86.85
	526	121.3	128.81	127.61	75.955	80.97	77.17	95.49	89.47	86.96
	526.5	120.44	128	127.65	75.181	81.44	76.78	95.56	89.46	86.32
	527	122.16	127.06	128.69	74.847	81.63	76.44	95.08	90.23	86.63
	527.5	121.98	128.34	129.3	73.711	81.86	75.73	94.51	89.54	84.99
	528	121.58	128.4	128.51	73.234	81.25	76.69	94.73	88.9	84.68
	528.5	122.83	128.97	128.01	73.948	80.61	76.38	93.88	88.52	85.76
	529	123.33	127.52	128.63	74.598	79.7	76.76	94.27	86.57	86.27
	529.5	124	126.52	129.65	74.325	79.22	75.86	92.93	85.64	87.06
	530	124.72	126.69	129.85	74.875	79.19	75.38	93.99	86.18	86.49
	530.5	125.19	126.09	129.15	74.399	79.16	74.71	93.08	85.44	85.34
	531	126.62	125.81	128.99	73.898	79.74	74.53	91.59	85.97	84.51
	531.5	128.25	126.67	128.78	73.94	78.96	73.96	93.49	85.18	83.95
	532	127.46	126.38	128.28	73.691	78.96	74.5	94.1	85.71	84.25
	532.5	127.19	126.94	128.03	74.962	79.62	75.54	92.44	85.58	84.96
	533	125.81	128.54	129.98	74.104	80.12	74.87	92.5	84.7	85.04
	533.5	125.89	129.74	129.95	74.126	82.05	74.39	92.3	84.23	85.72
	534	124.93	129.73	129.08	73.992	82.18	75.61	92.41	85.21	84.46
	534.5	123.38	130.18	128.27	73.805	81.52	76.08	92.81	85.19	86.3
	535	122.58	130.27	129.3	73.901	80.96	76.46	93.1	85.43	88.23
	535.5	121.57	130.84	130.24	74.952	80.3	78	93.16	85.89	88.83
	536	119.53	130.38	129.93	74.858	80.45	78.12	92.27	86.21	89.54
	536.5	120.18	131.2	129.53	75.519	80.23	77.98	92.14	86.79	89.32
	537	120.77	132.42	128.73	74.152	80.65	78.35	93.43	88.4	90.16
	537.5	121.01	130.31	129.45	74.866	79.71	78.29	94.5	88.86	88.89
	538	121.52	129.86	128.96	75.261	79.59	77.6	93.79	91.02	87
	538.5	121.87	130.63	129.17	74.972	79.97	77.05	94.22	91.09	88.99
	539	122.63	129.04	130.27	74.503	79.83	76.97	91.97	90.1	88.06
	539.5	122.08	129.05	129.7	74.804	80.76	77.56	92.17	90.68	86.65
	540	122.72	130.54	128.6	74.951	79.94	76.05	94.19	89.53	86.91
	540.5	123.21	131.74	129.28	74.342	80.14	75.81	95.08	88.97	86.62
	541	123.47	131.87	129.64	74.302	80.52	76.7	95.23	90.04	86.79
	541.5	122.19	130.36	130.46	74.416	82.09	77.06	95.7	87.95	85.48
	542	122.91	132.32	128.62	74.019	83.18	76.84	95.81	89.19	87.08
	542.5	121.96	133.24	129.67	74.957	82.74	77.59	96.49	87.36	89.03
	543	122.47	132.24	130.48	74.741	82.74	77.4	96.71	87.71	87.21
	543.5	123.3	132.52	129.83	75.664	82.86	77.51	98.33	88.16	88.11
	544	124.18	132.25	130.95	74.58	82.92	77.64	98.95	88.19	87.51
	544.5	123.81	132.53	131.39	73.866	83.86	77.78	98.52	87.72	88.68
	545	123.74	133.02	131.56	75.246	83.24	77.9	97.21	88.53	88.24
	545.5	124.12	132.9	132.7	75.859	82.41	76.98	96.69	87.24	87.17
	546	124.67	133.58	133.11	77.149	80.34	75.39	95.69	88.36	87.12
	546.5	124.23	133.23	133.45	76.566	79.18	76.76	94.65	88	85.49
	547	125.01	133.37	133.55	76.543	79.9	76.72	95.08	87.92	84.48
	547.5	124.29	133.79	133.53	77.434	79.53	77.33	94.7	87.32	85.37
	548	124.01	135.07	134.52	77.446	80.35	77.52	92.89	88.13	85.32
	548.5	123.44	136	136.08	78.03	80.42	77.21	91.46	89.08	86.51
	549	123.36	135.53	137.21	79.54	79.49	77.44	91.31	89.83	86.33
	549.5	123.32	134.76	136.7	78.63	80.05	77.96	92	90.21	86.53
	550	123.01	134.08	135.45	77.459	79.59	77.43	91.66	90.56	87.95
	550.5	123.66	133.6	135.98	76.947	80.56	77.41	91.62	89.8	87.56
	551	124.11	133.78	136.91	78.02	81.61	76.31	91.41	89.6	88.25
	551.5	124.04	132.84	137	77.795	80.69	75.62	91.48	89.48	88.47
	552	124.24	133.69	136.4	79	81.75	75.69	90.32	90.02	87.66
	552.5	122.57	134	136.18	79.01	81.52	75.38	91.43	89.88	88.09
	553	122.83	133.36	133.96	79.08	81.31	75.58	92.44	87.52	88.74
	553.5	122.92	132.59	133.58	77.87	81.94	75.27	92.68	87.93	90.41
	554	123.46	133.73	133.59	78.98	82.35	75.08	93	88.3	90.6
	554.5	124.11	134.38	134.45	79.67	82.75	76.66	94.61	87.7	91.2
	555	123.19	134.32	134.72	80.26	82.44	76.24	93.73	88.5	91.95
	555.5	123.67	134.81	133.61	80.12	81.9	76.68	94.65	88.38	91.45
	556	124.91	136.67	133.97	79.75	81.08	76.9	94.55	88.99	91.62
	556.5	126.13	136.46	132.87	79.07	79.97	77.87	96.01	89.09	91.97
	557	127.85	135.92	133.39	79.23	79.74	77.47	94.9	88.87	91.15
	557.5	127.48	135.52	133.54	77.686	78.96	77.33	94.97	91.2	90.9
	558	127.14	137.42	134.31	77.647	78.87	78.94	93.64	91.91	88.76
	558.5	127.51	136.52	135.91	77.707	78.36	79.2	93.65	90.51	88.49
	559	127.02	136.73	134.56	77.019	79.2	78.94	92.78	89.62	87.09
	559.5	127.87	137.32	133.92	76.23	78.83	78.63	94.1	90.09	86.7
	560	126.41	135.73	135.59	75.304	79.36	79.57	92.47	90.1	88.18
	560.5	125.36	133.95	134.85	74.474	79.92	80.34	92.84	89.92	88.45
	561	125.75	134.39	137.48	73.152	79.74	79.55	91.86	89.06	89.41
	561.5	124.72	133.87	138.38	73.02	78.95	80.26	92.48	88.99	89.84
	562	125.61	135.37	140.11	74.435	80.33	80.87	92.91	87.6	89.02
	562.5	125.87	134.25	139.57	74.556	80.65	79.99	93.57	86.06	88.01
	563	125.59	135.54	140.09	73.052	81.06	79.64	93.12	88.06	89.01
	563.5	126.64	133.97	141.34	72.863	80.65	79.29	93.16	89.19	88.95
	564	127.28	134.97	142.22	73.218	80.94	79.67	91.88	88.97	89.08
	564.5	127.84	135.95	140.88	73.946	81.51	79.26	93.12	88.55	88.6
	565	127.33	136.49	141.35	74.2	83.1	78.68	93.43	89.57	88.8
	565.5	126.17	135.75	140.18	74.926	83.57	77.44	93.59	90.29	85.97
	566	126.79	136.44	138.86	74.676	85.79	77.4	94.35	89.95	85.92
	566.5	127.53	136.23	137.62	74.177	85.54	77.14	93.67	90.62	87.07
	567	128.2	136.01	137.57	73.789	84.95	76.64	93.25	91.74	87.12
	567.5	127.15	134.59	136.19	73.711	83.82	76.75	92.82	90.88	86.67
	568	126.01	136.29	137.11	74.946	83.39	77.52	91.96	90.4	85.85
	568.5	124.76	134.16	137.51	75.328	84.23	77.68	91.49	90.82	86.28
	569	125.09	133.95	138.89	75.474	83.73	77.16	92.6	91.09	85.92
	569.5	125.18	133.68	138.7	75.342	82.4	77.67	92.69	91.09	85.8
	570	125.67	135.22	140.26	75.782	82.54	77.67	93.36	89.95	88.87
	570.5	125.26	134.89	140.74	77.013	81.15	77.09	92.37	90.4	88.34
	571	124.47	134.27	140.57	78.01	80.6	77.54	91.73	89.5	88.34
	571.5	124.65	134.3	140.63	79.1	79.45	78.29	91.81	89.08	89.93
	572	125.21	134.73	139.77	80.53	80.21	78.32	93.28	90.23	89.44
	572.5	125.31	134.61	139.33	80.89	80.97	77.72	94.65	90.2	91.53
	573	126.47	135.85	138.42	79.6	79.76	78.64	94.71	89.13	91.64
	573.5	126.27	136.46	138.04	78.83	78.37	78.03	94.66	88.6	91.36
	574	126.99	138.28	137.61	79.2	78.96	77.22	92.63	88.7	90.24
	574.5	126.94	137.99	135.87	78.02	79.15	79.1	92.51	90.14	89.99
	575	127	138.11	135.46	76.918	78.89	79.59	93.73	90.76	91.5
	575.5	126.91	138.83	135.47	75.989	79.15	80.52	93.92	92.18	90.93
	576	126.8	137.93	133.88	74.653	81.05	79.93	95.62	91.45	91.25
	576.5	126.88	137.84	135.14	73.485	80.82	80.16	95.17	89.74	92.26
	577	127.74	138.02	134.59	72.818	81.08	80.03	93.14	89.49	93.17
	577.5	128.11	138.07	134.59	74.219	81.54	80.15	94.77	90.51	93.71
	578	128.62	138.28	134.41	75.203	82.58	80.32	92.83	91.39	93.65
	578.5	128.18	138.25	135.28	75.99	82.48	80.64	93.95	89.37	94.47
	579	127.99	136.97	136.12	76.257	81.99	79.52	94.7	90.16	94.3
	579.5	129.32	136.09	136.05	76.847	82.29	79.11	94.24	88.75	95
	580	129.22	135.69	136.81	77.881	82.32	77.52	93.57	89.53	96.63
	580.5	129.02	136.73	138.83	78.41	80.76	77.23	91.49	90.26	95.87
	581	129.71	137.83	139.42	78.4	81.25	76.76	91.38	90.83	97.56
	581.5	129.15	138.16	140.24	78.71	80.2	76	92.95	91.79	97.17
	582	127.56	138.37	140.99	77.595	80.57	75.34	92.24	90.19	96.64
	582.5	127.4	138.67	140.72	77.595	80.61	75.19	93.66	89.76	98.04
	583	127.77	138.67	139.73	77.344	80.88	74.86	93.7	91.2	98.94
	583.5	128.78	139.43	138.64	78.11	81.75	75.74	93.82	89.64	99.56
	584	127.79	141.62	140.31	78.2	82.12	75.87	93.23	90.1	97.22
	584.5	128.78	141.23	140.6	76.891	82.73	76.69	95.73	88.11	95.77
	585	129.41	141.28	141.33	77.533	82.94	76.94	95.28	87.88	96.05
	585.5	128.09	141.47	140.57	78.63	83.69	76.56	95.75	87.09	94.23
	586	128.12	140.1	140.42	78.74	85.17	77.4	95.84	87.46	93.51
	586.5	129.41	140.83	139.73	79.43	84.57	78.1	96.2	87.86	93.67
	587	129.6	141.24	140.78	78.33	84.59	79.27	96.72	88.7	94.57
	587.5	129.2	140.87	141.24	78.12	83.48	80.86	95.78	89.45	92.53
	588	128.43	142.44	141.92	77.984	82.28	80	93.74	89.71	90.97
	588.5	129.09	141.74	141.1	76.748	82.26	80.27	94.32	90.4	91.94
	589	128.78	143.03	141.87	77.945	81.78	79.04	93.25	90.76	93.54
	589.5	128.1	143.82	140.15	77.595	83.19	79.03	94.67	91.3	93.55
	590	127.57	143.21	140.87	76.88	82.57	79.75	93.76	91.78	93.19
	590.5	127.86	145.01	140.25	76.204	81.51	79.19	93.9	91.71	93.16
	591	128.03	143.43	140.58	75.571	81.39	78.02	95.03	92.25	93.37
	591.5	127.55	142.05	138.81	75.883	82.01	77.91	93.75	91.39	91.45
	592	129.47	142.28	139.16	75.231	82.11	77.19	94.86	89.53	91.48
	592.5	129.1	142.03	139.02	74.879	82.43	76.16	96.46	89.41	91.64
	593	128.92	142.02	139.86	75.872	83.55	75.68	96.11	89.21	91.38
	593.5	129.33	142.58	138.86	76.156	83.21	76.11	95.54	89.2	90.35
	594	129.38	142.37	139.73	76.501	83.62	76.51	95.67	88.82	91.37
	594.5	130.03	144.01	138.68	77.274	83.3	75.93	95.1	89.6	91.36
	595	129.76	145	138.33	77.2	83.28	76.78	93.43	89.86	91.77
	595.5	129.42	147.56	138.55	76.868	83.95	77.44	90.72	90.13	91.19
	596	130.17	147.96	138.64	76.25	82.53	76.87	91.4	91.32	92.24
	596.5	128.62	147.37	138.85	76.861	83.55	76.22	90.22	90.85	92.92
	597	129.28	147.23	140.94	76.525	83.76	77.62	89.76	91.13	93.7
	597.5	128.49	146.36	139.33	76.654	81.96	77.83	88.92	91.31	94.93
	598	127.66	145.29	140.18	75.768	82.63	78.09	88.19	92.1	95.35
	598.5	128.61	145.46	141.07	75.254	81.47	79.18	86.96	92.73	93.87
	599	129.21	144.67	141.53	75.224	81.92	79.76	87.75	92.27	94.66
	599.5	130.27	143.69	143.89	75.24	82	79.8	88.29	92.12	94.71
	600	130.35	141.67	144.85	76.043	80.89	79.72	89.98	91.65	96.56
	600.5	128.97	141.26	146.17	76.298	81.33	79.82	90.15	90.83	95.04
	601	129.4	141.58	146.24	75.469	81.13	80.06	91.19	93.71	95.22
	601.5	129.58	142.08	144.24	75.055	82.06	79.66	91.71	94.57	95.06
	602	130.09	142.02	145.59	75.176	82.96	79.79	92.73	94.61	93.47
	602.5	130.26	143.78	145.05	75.978	82.49	79.02	93.26	94.55	91.92
	603	129.49	143.99	145.46	76.215	82.09	77.26	93.67	95.24	91.39
	603.5	129.23	143.52	146.69	75.785	81.32	77.1	92.81	95.29	89.29
	604	127.03	143.15	144.73	76.374	81.53	75.74	93.69	95.09	89.92
	604.5	128.32	143.93	145.15	77.367	82.65	76.15	92.7	95.74	89.21
	605	128.21	144.81	145.91	78.02	82.85	75.74	92.21	95.94	90.36
	605.5	128.76	145.14	147.51	78.8	82.65	74.84	91.56	95.15	90.69
	606	128.33	144.26	146.43	78.93	81.74	75.11	90.5	94.81	89.77
	606.5	129.24	144.87	146.79	78.33	80.63	74.26	91.06	94.9	90.34
	607	129.35	144	146.2	78.08	80.73	74.72	90.85	93.59	90.08
	607.5	129.72	143.71	146.09	77.506	81.16	76.01	90.89	91.74	92.33
	608	130.98	144.22	145.86	76.375	80.9	75.6	90.69	91.78	94.07
	608.5	132.59	144.48	146.42	76.939	80.22	76.25	90.44	92	92.66
	609	130.49	145.66	145.84	75.644	80.47	75.55	91.64	92.46	91.82
	609.5	132.26	146.14	144.66	74.798	80.55	75.38	90.99	92.01	90.93
	610	131.57	145.92	142.69	75.551	80.84	76.25	91.53	90.76	92.42
	610.5	131.48	145.95	144.61	76.948	81.38	75.35	92.63	90.74	92.88
	611	131.08	146.58	143.68	77.543	82.06	76.6	92.64	90.22	93.04
	611.5	131.83	145.99	144.12	76.696	81.61	76.46	93.55	90.72	95.47
	612	131.52	145.45	142.75	76.502	81.73	76.01	93.68	91.65	93.92
	612.5	131.26	145.16	143.07	77.053	81.53	76.83	94.38	91.31	93.92
	613	129.93	145.45	143.43	75.994	82.31	75.99	93.24	90.77	94.97
	613.5	131.96	145.32	143.51	76.774	80.92	76.12	93.25	90.05	95.25
	614	131.33	144.93	142.68	77.256	80.72	76.97	92.9	89.58	97.26
	614.5	133.4	145.33	142.31	76.951	80.05	76.53	93.49	90.75	96.64
	615	134.01	146.17	141.86	76.572	79.69	77.66	91.45	89.78	95.3
	615.5	133.55	146.34	142.15	75.485	78.42	78.27	90.21	90.02	95.54
	616	132.3	146.75	143.19	76.672	78.99	78.2	89	90.33	94.36
	616.5	133.03	147.35	143.55	77.355	79.42	78.8	89.04	89.73	94.8
	617	133.99	147.62	144.13	77.77	78.99	78.26	90.33	89.89	93.66
	617.5	134.92	147.51	143.92	78.08	79.16	78.89	91.93	90.51	92.9
	618	133.09	146.25	142.97	78.06	79.54	78.18	90.9	91.29	92.92
	618.5	132.17	146.15	143.64	77.629	79.99	78.78	91.4	92.49	90.06
	619	130.5	145.68	144.51	77.217	80.6	79.29	92.06	92.98	90.26
	619.5	130.16	144.95	145.64	76.05	81.47	79.56	93.43	92.82	91.74
	620	129.28	144.63	145.69	76.756	82.09	78.8	94.06	92.43	90.52
	620.5	128.92	144.62	143.9	76.995	80.72	80.08	94.15	92.22	90.72
	621	127.56	144.84	145.26	77.66	80.72	79.69	93.38	92.27	89.42
	621.5	126.74	144.5	143.55	77.553	82.56	79.67	92.83	93.43	88.91
	622	127.93	144.18	144.28	77.847	82.21	79.69	93.69	92.81	88.7
	622.5	128.71	145.1	144.85	77.37	82.81	79.73	94.39	92.09	88.26
	623	130.27	145.04	145.32	78.16	82.62	79.57	95.52	91.06	90.42
	623.5	130.1	145.77	146.13	78.89	82.27	79.16	94.4	90.92	91.01
	624	130.67	145.57	146.02	80.02	81.22	78.6	94.66	91.56	91.49
	624.5	131.98	145.87	146.47	80.43	81.4	78.6	93.74	93.08	93.17
	625	131.65	147.19	147.63	79.79	83.15	77.8	94.57	93.53	94.38
	625.5	132.8	146.45	147.11	79.48	82.58	77.35	95.57	93.7	95.57
	626	132.26	145.98	146.1	79.15	82.4	76.97	95.5	92.03	96.85
	626.5	130.83	146.77	144.9	78.32	81.65	77.53	94.54	93.06	96.55
	627	130.14	146.13	144.7	78.63	81.29	78.15	93.93	93.12	97.33
	627.5	129.97	146.85	145.41	78.43	81.51	76.32	92.63	93.62	96.74
	628	130.35	148.26	144.71	76.799	80.73	77.74	92.67	92.64	95.27
	628.5	130.58	148.46	144.97	76.981	81.35	77.54	91.82	92.48	94.43
	629	130.04	148.94	144.37	75.408	80.89	77.09	92.59	91.81	92.41
	629.5	131.81	148.27	143.71	75.687	80.64	77.88	92.55	91.82	90.94
	630	131.97	148.95	142.86	75.681	81.07	77.37	91.7	91.5	91.05
	630.5	132.35	149.51	143.84	76.707	79.98	78.43	89.97	91.74	91.73
	631	132.34	149.23	144.27	76.684	80.5	78.2	90	90.96	91.86
	631.5	132.55	149.9	143.72	77.101	80.36	78.66	89.16	91.46	90.81
	632	132.1	150.24	144.26	77.711	80.73	80.22	90.19	91.32	89.89
	632.5	131.47	146.72	145.1	78.99	81.01	79.3	89.65	91.38	90.94
	633	130.13	146.26	145.54	78.93	80.64	80.25	90.73	92.21	91.57
	633.5	130.93	146.52	146.79	80.17	81.77	80.34	90.81	93.12	92.6
	634	130.01	146.57	147.38	80.51	80.89	79.71	90.51	94.33	92.51
	634.5	129.14	146.41	147.12	81.43	79.86	79.73	90.86	94.72	92.46
	635	129.31	146.35	149.04	80.39	80.59	78.54	91	96	89.56
	635.5	130.12	146.32	148.31	81.14	79.35	78.78	89.71	96.94	90.59
	636	130.16	146.13	148.92	81.55	80.15	78.25	91.27	98.37	91.7
	636.5	129.32	147.03	149.02	80.4	80.04	78.57	90.79	98.98	91.77
	637	129.86	149.57	149.32	79.4	81.07	78.37	90.57	99.31	90.46
	637.5	130.4	150.84	148.54	79.62	80.81	77.38	90	99.24	90.12
	638	129.91	150.77	147.62	78.61	80.7	77.52	91.67	99.15	89.4
	638.5	130.79	150.23	148.2	77.564	81.31	77.13	91.04	97.67	91.54
	639	131.61	150.12	150.23	76.207	82.77	77.65	91.37	98.3	92.34
	639.5	131.52	150.87	149.36	76.898	82.62	77.83	92.08	97.58	94.74
	640	133.4	151.67	150.58	76.653	84.22	77.52	91.82	96.7	93.33
	640.5	133.04	152.35	151.62	75.206	83.92	78.13	91.52	94.06	93.09
	641	134.09	151.92	150.36	76.937	83.88	77.91	91.17	94.07	95.15
	641.5	134.18	151.3	148.94	77.282	83.57	78.52	91.58	92.88	95.71
	642	133.38	150.93	148.04	77.348	83.97	79.26	92.6	92.75	96.82
	642.5	133.43	150.48	148.34	78.2	84.1	80	90.45	90.39	98.64
	643	132.81	151.74	148.68	78.97	84.11	80.58	91.33	90.51	98.01
	643.5	133	152.22	147.61	79.93	83.13	80.29	91.35	90.75	97.05
	644	132.45	152.57	149.13	78.43	82.91	81.03	92.29	90.5	95.97
	644.5	130.09	151.79	149.12	79.05	82.91	80.94	91.62	89.74	96.1
	645	131.98	150.32	148.11	80.47	83.43	80.59	91.07	90.87	95.86
	645.5	132.26	149.51	148.63	79.12	83.44	79.82	92.37	92.03	95.05
	646	132.2	149.98	148.99	79.75	83.58	78.65	93.15	93.88	94.77
	646.5	133.17	149.84	149.02	79.24	82.41	78.1	93.1	92.72	93.75
	647	134.31	149.51	148.86	79.74	82.31	77.64	93.4	93.16	92.82
	647.5	135.35	148.29	148.66	79.2	81.95	77	92.97	93.18	91.8
	648	135.38	148.55	149.23	77.545	82.1	76.85	92.28	91.62	92.75
	648.5	136.85	148.84	147.49	77.933	82.36	76.19	91.26	91.85	94.95
	649	137.89	148.82	146.69	77.691	82.08	77.05	92.98	92.88	96.16
	649.5	137.43	149.57	146.09	77.004	81.98	77.09	94.54	93.13	96.08
	650	136.82	149.38	145.92	77.285	82.21	77.94	93.4	92.6	96.74
	650.5	136.14	148.25	145.95	76.224	82.7	78.06	93.07	91.66	97.15
	651	136.98	149.42	147.21	75.857	82.76	77.38	92.04	93.54	97.77
	651.5	135.37	149.92	147.03	74.943	81.94	76.92	92.75	93.9	97.99
	652	135.18	149.43	147.35	75.837	82.94	77.17	94.2	94.33	97.6
	652.5	135.06	149.43	147.1	76.492	84.11	78.04	95.15	95.52	97.94
	653	132.87	150.41	147.34	77.308	83.78	77.73	95.24	95.38	96.7
	653.5	131.72	151.15	148.36	77.838	83.75	76.46	94.61	95.06	96.18
	654	131.9	153.51	148.27	77.137	83.11	75.96	94.73	95.7	96.76
	654.5	132.03	153.48	146.98	75.928	82.91	75.34	94.32	95.39	96.32
	655	132.13	154.39	147.39	76.778	82.24	75.87	94.58	96.6	96.72
	655.5	131.92	153.57	147.19	76.744	82.98	76.49	95.22	96.56	95.72
	656	132.84	153.56	148.52	76.7	82.88	77.82	93.3	97.07	96.39
	656.5	132.6	155.15	149.13	76.181	82.41	77.57	90.96	97.18	96.39
	657	133.14	156.17	149.76	76.804	81.52	75.84	90.22	96.84	95
	657.5	135.72	154.81	150.68	76.65	82.34	76.6	91.66	96.94	94.98
	658	136.98	153.73	152.36	75.151	83.15	77.32	91.84	96.35	94.5
	658.5	135.8	151.52	153.22	75.026	83.27	78.08	91.11	95.15	94.94
	659	136.56	152.1	153.84	75.822	81.71	77.84	91.54	95.18	95.01
	659.5	136.63	153.3	153.96	75.882	81.58	79.13	90.65	95.09	94.27
	660	135.8	153.14	154.25	75.859	82.29	79.61	90.67	94	95.51
	660.5	135.65	152.69	152.32	75.519	82.95	78.69	92.6	92.67	94.43
	661	135.81	151.59	151.46	75.255	81.99	78.52	95.15	91.22	94.61
	661.5	133.9	151.11	151.44	74.656	82.06	80.55	95.29	92.03	95.8
	662	131.69	151.04	150.86	75.268	82.22	80.85	95.18	93.52	95.25
	662.5	130.3	151.97	149.68	76.376	82.4	80.92	95.02	93.53	96.47
	663	131.47	152.64	149.27	77.456	82.26	80.23	95.56	93.11	95.99
	663.5	132.01	152.71	150.02	78.2	82.8	80.21	94.75	92.38	94.28
	664	132.4	150.77	149.98	77.814	82.69	78.17	96.03	91.78	94.85
	664.5	133.25	150.51	148.83	78.78	81.71	77.92	95.46	92.4	95.36
	665	132.45	151.36	149.65	79.12	81.87	77.59	95.31	93.81	96.13
	665.5	131.76	152.54	149.98	78.61	83.33	77.34	93.97	95.3	97
	666	132.45	152.77	149.48	79.01	83.69	77.62	94.66	94.4	97.03
	666.5	132.6	152.69	150.24	78.83	83.5	77.41	93.43	93.73	97.08
	667	132.79	152.93	149.28	78.42	83.22	77.74	93.94	95.01	97.25
	667.5	132.69	153.25	149.57	78.09	83.98	78.01	94.02	94.76	96.46
	668	130.43	153.02	149.16	77.97	85.54	79.69	95.13	95.75	98.28
	668.5	131.17	154.92	149.39	78.49	86.47	80.58	95.43	95.37	98.87
	669	130.54	155.06	149.8	77.144	87.27	80.31	96.01	94.75	99.1
	669.5	131.11	154.17	151.58	77.621	87.6	80.29	95.42	94.66	98.1
	670	131.59	152.81	151.1	77.933	86.98	82.01	93.91	94.94	96.68
	670.5	132.12	152.09	150.21	77.495	88.68	80.97	93.56	96.03	96.89
	671	133.17	152.96	149.45	76.874	87.94	80.75	95.33	95.11	99
	671.5	134.57	152.92	149.59	76.817	86.94	79.69	95.58	94.45	99.34
	672	134.62	152.07	150.54	76.468	86.29	79.68	93.63	95.4	100.81
	672.5	135.61	151.98	150.64	77.027	85.56	79.15	92.95	95.6	100.65
	673	134.25	152.85	150.9	77.215	85.46	78.76	92.18	96.93	100.71
	673.5	133.94	153.44	150.6	78.71	85.63	79.27	91.9	98.5	99.81
	674	134.09	155.2	148.93	78.49	86.13	79.46	91.84	99.56	99.65
	674.5	133.49	155.8	149.67	78.43	86	79.59	92.81	98.69	100.6
	675	133.45	155.15	149.8	78.88	84.34	80.37	92.46	98.43	100.67
	675.5	133.16	152.63	150.27	79.13	84.96	80.06	91.64	97.78	99.77
	676	131.47	152.57	150.39	79.8	85.46	80.88	91.78	97.89	99.9
	676.5	130.86	152.93	148.84	79.25	84.87	80.38	93.51	98.25	99.12
	677	131.25	152.83	148.39	78.12	84.27	79.39	93.86	97.35	97.6
	677.5	132.15	152.55	149.22	78.25	83.57	78.5	91.07	96.44	96.15
	678	132.15	152.45	150.77	77.749	83.3	78.68	90.73	95.86	97.96
	678.5	131.79	151.84	152.06	78.09	82.44	78.4	91.67	94.97	99.21
	679	132.3	152.55	151.11	78.78	82.31	78.27	90.99	95.39	99.4
	679.5	132.99	153.03	152.22	78.54	80.8	78.06	93.37	96.06	99.12
	680	132.84	155.47	152.08	78.57	80.29	78.53	92.35	95.68	99.12
	680.5	133.13	154.9	151.97	77.804	80.48	78.82	91.49	97.38	99.11
	681	133.21	155.05	153.73	78.95	80.18	78.87	90.8	96.19	98.74
	681.5	133.75	155.86	154.4	79.07	80.63	79.13	90.62	97.49	100.31
	682	134.76	155.23	153.66	77.967	80.46	81.19	93.21	98.48	99.88
	682.5	134.57	156.85	152.79	76.779	80.92	80.95	93.88	98.67	98.05
	683	135.5	156.89	152	76.517	79.98	80.84	93.29	99.61	98.1
	683.5	135.51	157.75	152.55	76.114	80.5	80.34	93.37	100.24	97.98
	684	135.14	157.14	151.21	77.133	80.95	79.33	91.58	99.5	98.09
	684.5	136.38	156.12	150.12	76.346	80.36	80.26	93.22	101.5	98.19
	685	135.83	157.83	149.81	76.082	81.47	79.74	93.51	100.79	97.09
	685.5	136.36	158.38	149.61	76.101	82.6	80.5	93.16	102.57	98.11
	686	135.78	157.94	149.9	77.266	81.95	80.73	93.6	101.57	98.23
	686.5	134.47	156.94	149	77.774	83.25	79.53	93.55	100.7	100.65
	687	136.66	156.19	148.73	77.883	82.94	79.99	93.62	99.99	101.06
	687.5	136.48	155.61	150.6	78.94	84.65	80.7	93.87	100.99	101.12
	688	136.97	155.25	151.38	78.47	84.98	80.35	95.13	100.7	101.54
	688.5	136.5	155.92	152.31	77.353	84.3	81.11	94.57	101.28	100.5
	689	136.68	157.27	153.56	78.3	84.35	79.47	92.5	100.33	100.05
	689.5	137.8	157.23	154.16	78.63	83.51	79.2	92.62	99.73	100.71
	690	137.54	157.12	153.42	78.38	83.73	79.38	93.05	100.22	99.88
	690.5	138.31	157.05	154.54	76.351	84.15	80.19	91.98	99.65	98.38
	691	139.14	159.42	155.28	76.586	82.89	80.52	91.53	99.68	97.1
	691.5	139.4	159.08	155.99	77.898	82.6	80.49	90.41	100.95	96.4
	692	140.01	159.4	154.03	76.851	81.4	80.89	89.88	99.11	96.98
	692.5	140.09	159.62	152.63	77.083	80.86	80.91	89.91	99.14	96.81
	693	139.84	161.19	154.52	77.992	82.2	79.94	90.61	97.91	97.17
	693.5	138.21	160.09	154.91	78.06	82.82	81.13	91.36	97.33	97.58
	694	138.36	158.29	155.05	76.769	82.48	81.2	90.79	96.03	99.77
	694.5	138.78	158.78	156.37	76.647	81.79	81.23	90.11	95.03	99.58
	695	138.76	159.17	155.83	77.635	81.57	80.46	90.75	96.64	101.28
	695.5	138.62	158.02	156.65	77.683	82.4	80.91	91.33	96.5	100.83
	696	136.8	157.5	156.51	77.566	83.12	79.48	91.82	95.68	102.58
	696.5	136.09	157.3	156.88	77.579	82.9	78.91	93.07	95.03	101.65
	697	135.98	155.76	158.2	77.308	83.92	79.1	93.45	93.87	100.74
	697.5	136.14	155.32	156.54	77.147	83.98	79.01	92.02	95.09	101.11
	698	137.27	155.15	155.23	76.64	84.35	78.99	92.03	94.53	101.95
	698.5	136.91	157.57	155.74	78.29	85.12	79.65	93.11	94.71	98.93
	699	136.42	156.17	155.48	78.63	85.77	80.18	94.3	93.75	98.8
	699.5	135.74	156.76	153.55	79.24	86.14	80.34	93.86	93.36	99.66
	700	136.39	157.05	152.05	78.77	85.65	80.35	92.69	94.05	100.2
	700.5	136.85	155.91	152.06	79.13	85.67	80.89	92.35	94.21	97.92
	701	138.04	157.32	151.05	78.76	85.31	81.02	92.5	95.47	98.31
	701.5	137.83	158.47	150.91	79.49	84.28	82.22	90.84	95.51	99.01
	702	139.09	157.83	150.55	79.12	84.06	82.62	92.01	96.13	99.97
	702.5	138.67	159.27	151.5	79.27	83.24	81.85	91.14	98	99.61
	703	139.45	157.84	150.52	79.23	82.66	81.62	90.07	99.34	98.66
[truncated: 1,594 more rows]

## Sheet: Figure 4F
	TMBIM5WT			TMBIM5KO#1			TMBIM5KO#2
[truncated: 1 more rows]

[truncated: 6 more sheets: Figure 4G, Figure 4H, Figure 4I, Figure 4J, Figure 4K, Figure 4L]
