# Supplementary material for: TMBIM5 is the Ca2+/H+ antiporter of mammalian mitochondria
Source: EMBO Rep. 2022 Nov 2;23(12):e54978. doi: 10.15252/embr.202254978 (PMC9724676; doi:10.15252/embr.202254978)
Supplement: Supplementary file 9 — Source Data for Figure 5 [file EMBR-23-e54978-s002.xlsx]

## Sheet: Figure 5A
Time (Sec)	TMBIM5WT+NCLXKD1 Experiment 1															TMBIM5WT+NCLXKD1 Experiment 2															TMBIM5WT+NCLXKD1 Experiment 3															TMBIM5WT+NCLXKD1 Experiment 4
0	1	1	1	1	1	1	1	1	1	1	1	1	1	1		1	1	1	1	1	1	1	1	1	1	1	1	1	1		1	1	1	1	1	1	1	1	1	1	1	1	1	1		1	1	1	1
2	1.06316	1	1.00513	1.0083	1.00398	1.01093	0.992857	1	0.990385	0.946341	1.01875	0.975207	1.05742	1.01592		0.988636	1.0041	1	0.995495	1.00546	0.989744	0.993213	0.982533	0.976676	0.989362	0.984906	1.0037	0.960674	0.994565		1.02609	1.00667	1.0113	1.01538	0.986395	0.988827	1.00521	1.09479	1	1	0.970588	1.03684	1.04348	1.01149		0.996429	0.915254	0.924138	1.0093
4	0.936842	0.989305	0.979487	0.995851	0.996016	1	0.992857	1.00394	0.985577	0.946341	1.01875	0.979339	0.976077	1.01911		0.994318	1.0041	1.00794	0.990991	0.986339	0.989744	0.986425	0.969432	0.953353	0.992908	0.973585	0.992593	0.983146	0.983696		1.01739	0.993333	1.00565	1.01538	0.993197	1.00559	0.994792	1.04265	0.995951	1.00426	0.936975	1.03158	1.06522	0.982759		0.95	0.892655	0.931034	0.962791
6	1.01579	1.00535	0.984615	1.00415	1.00398	1.00546	0.989286	1.00394	0.995192	0.931707	1.01875	0.975207	0.995215	1.04459		0.994318	1	0.992063	0.981982	0.980874	0.984615	0.988688	0.978166	0.953353	1.03546	1.00377	0.996296	0.977528	1.03261		1.02609	1.00667	1.0226	1	1.0068	0.988827	0.994792	1.03318	1	1.02128	0.966387	1.02632	1.02174	0.971264		0.939286	0.926554	0.924138	0.972093
8	0.968421	1	0.989744	0.995851	1.00797	1.01639	0.992857	1	1.00481	0.897561	1.0125	1.00413	1.00957	1.01274		0.988636	0.995902	0.984127	0.990991	0.983607	0.984615	0.986425	0.995633	0.96793	0.989362	1.00377	0.988889	0.966292	0.994565		1.02609	1	1.00565	1.01026	0.965986	1.01676	0.994792	1.07583	1.00405	1.02128	0.966387	1.03684	1.07246	1.02874		0.960714	0.971751	0.931034	0.981395
10	0.978947	0.994652	0.989744	1.00415	1.00797	0.989071	0.989286	1	0.990385	0.936585	1	1.01653	1.02392	1.03822		0.988636	0.995902	0.968254	0.977477	0.972678	0.989744	0.984163	0.956332	0.93586	0.978723	0.996226	1.01481	0.983146	1.00543		1	0.993333	1.00565	1.01026	1.02041	1.03352	1	1.07583	1.0081	0.982979	0.983193	1.00526	1.04348	0.988506		0.953571	0.898305	0.910345	1.02791
12	0.968421	0.989305	0.989744	1.00415	1.00398	0.978142	0.992857	1.00394	1.00481	0.946341	1.01875	0.995868	1	1.01911		0.988636	1	1	0.986486	0.980874	0.974359	0.984163	0.930131	0.921283	0.978723	1.01887	1.02593	0.977528	1.0163		1.0087	1	1.02825	1.01026	0.993197	0.98324	0.994792	1.07109	1	1.00851	0.987395	1.01053	0.978261	1.01724		0.939286	0.949153	0.893103	0.972093
14	1.00526	0.994652	0.984615	1	1.00398	1	0.992857	1.00394	0.995192	0.97561	1.0375	1	0.990431	1.01911		0.982955	1.0041	0.992063	0.981982	0.980874	0.984615	0.970588	0.965066	0.938776	0.996454	1.00377	1	0.938202	0.98913		1.0087	0.993333	1.0113	1.00513	0.993197	0.994413	1	1.06161	1.00405	0.987234	1.01261	1.02105	1.00725	0.982759		0.892857	0.966102	0.855172	0.990698
16	0.936842	0.994652	0.989744	1.00415	1.00398	1.00546	0.992857	1.00787	1	0.926829	1.025	0.958678	1.01435	0.996815		0.971591	1	0.960317	0.977477	0.969945	0.979487	0.975113	0.917031	0.938776	0.996454	1.00755	1.00741	0.938202	0.994565		1.02609	1	1.02825	1.01026	1.02721	1.01117	1.00521	1.11374	1.0081	1.00851	0.995798	1.04737	1.03623	1		0.907143	0.960452	0.893103	0.981395
18	1.02105	1.00535	1.00513	1.0083	1.01195	1	0.985714	1.00394	0.995192	0.936585	1.03125	1.00826	1.0622	1.02548		0.971591	1.0041	0.992063	0.986486	0.986339	0.974359	0.977376	0.921397	0.93586	1.04965	1.02264	1.01481	0.955056	1.01087		1.02609	1	1.0226	1.02564	1.02041	1	0.994792	1.07109	0.991903	1.01277	0.966387	1.02105	1.05072	1.01149		0.946429	0.824859	0.868966	0.95814
20	1.00526	1.0107	0.984615	1.0083	1.00797	1	0.996429	1.01181	0.971154	0.931707	1.0375	1	0.990431	1.01274		0.971591	1.0041	0.944444	0.977477	0.964481	0.994872	0.972851	0.930131	0.924198	0.989362	1.01132	1.01111	0.960674	1.0163		1.01739	1	1.03955	1.02051	1	1.00559	1.01042	1.09953	1.00405	1.00426	0.978992	1.02105	0.992754	1.02874		0.978571	0.920904	0.875862	0.981395
22	1.02632	1	0.989744	1.0083	1.00797	1.00546	0.978571	1.01181	1.00481	0.931707	1.0375	0.975207	1.03828	1.01911		0.977273	1.01639	0.984127	0.995495	0.983607	0.994872	0.968326	0.930131	0.962099	1	1	1	0.91573	1.0163		1	0.986667	1.00565	1.04615	0.945578	1.01117	1.00521	1.12322	1.00405	1.01702	0.97479	1.02632	1	1.02299		0.910714	0.937853	0.913793	0.990698
24	0.942105	0.989305	0.994872	1.00415	1.00797	0.989071	0.982143	1.00787	0.990385	0.907317	1.01875	0.983471	1.03828	1.01592		0.977273	1.01639	0.97619	0.981982	0.961749	0.979487	0.966063	0.925764	0.938776	1.00355	0.988679	0.977778	0.910112	1.01087		1.01739	0.993333	1.00565	1.01538	0.965986	1.00559	1.01562	1.07583	1.01215	1.00851	0.97479	1.01053	1.01449	1.01724		0.992857	0.909605	0.906897	1.0186
26	0.921053	0.994652	0.984615	1.00415	1	1.01639	0.989286	1.01575	0.995192	0.931707	1.0375	1	0.995215	1.00955		0.971591	1.0041	0.968254	0.968468	0.97541	0.989744	0.966063	0.912664	0.947522	1.01418	0.992453	1.0037	0.921348	0.994565		1	0.98	1.0339	1.03077	0.952381	0.994413	1.01562	1.109	1.02024	1.02979	0.970588	1.06316	1.04348	1.02874		0.971429	0.937853	0.889655	0.972093
28	0.984211	1.0107	0.989744	1.00415	1.00797	1.00546	0.985714	1.01969	1	0.946341	1.03125	0.975207	0.995215	1.01592		0.971591	1.02459	0.952381	0.972973	0.969945	0.974359	0.963801	0.90393	0.924198	1.02837	0.988679	0.992593	0.910112	1.00543		1.03478	0.993333	1.0226	1.02564	0.965986	1.02235	1.00521	1.08531	1.01215	1.01702	0.991597	1.04737	1.07246	1.06322		0.939286	0.903955	0.931034	1.0186
30	0.968421	1.00535	0.994872	1.00415	1.00398	1.00546	0.985714	1.01969	0.985577	0.917073	1.025	0.975207	1.02871	1.01911		0.977273	1.01639	0.952381	0.972973	0.969945	0.964103	0.959276	0.912664	0.921283	1.01418	0.992453	0.996296	0.865169	1.00543		1	0.98	1.01695	1.02051	0.959184	1	1.00521	1.07583	1.01215	1.00426	0.978992	1.04211	1.03623	1.02874		0.939286	0.836158	0.889655	0.986047
32	0.915789	0.994652	0.994872	1.00415	1.00398	0.994536	0.985714	1.01575	0.985577	0.917073	1.04375	0.987603	1.00478	0.987261		0.965909	1.0082	0.944444	0.963964	0.964481	0.969231	0.954751	0.921397	0.909621	0.989362	0.973585	0.974074	0.882022	1.03261		1	0.98	1.02825	1.04615	0.993197	1.02793	1.02604	1.11848	1.01215	1.04255	0.970588	1.05263	1.06522	1.02874		0.971429	0.920904	0.972414	0.995349
34	0.968421	0.994652	0.984615	1.00415	1.00797	1.00546	0.982143	1.01969	0.985577	0.936585	1.0375	0.966942	1.02392	1.01274		0.965909	1	0.984127	0.981982	0.97541	0.969231	0.945701	0.956332	0.886297	1.00355	0.992453	0.985185	0.904494	1.00543		1.02609	0.98	1.01695	1.03077	1.02721	1.03911	1.02083	1.05687	1.01619	1.00851	0.966387	1.03158	1.02174	0.994253		0.978571	0.932203	0.868966	0.976744
36	1.03684	1.0107	0.989744	1	1.00797	1.00546	0.982143	1.02362	0.985577	0.887805	1.03125	0.971074	0.995215	1		0.971591	1.0082	0.952381	0.945946	0.956284	0.969231	0.941176	0.912664	0.909621	1.01064	0.981132	0.977778	0.865169	1.00543		1.0087	0.966667	1.01695	1.01538	0.959184	1.01676	1.03125	1.03318	1.01215	1.01702	1	1.01579	1.13043	0.988506		0.910714	0.892655	0.913793	0.981395
38	0.926316	0.994652	0.989744	1.00415	1.00398	1.01093	0.982143	1.02362	0.995192	0.912195	1.0375	0.979339	1.01435	1.00637		0.960227	1.0041	0.968254	0.972973	0.969945	0.953846	0.943439	0.925764	0.918367	1.02837	1	0.988889	0.882022	1.0163		1.02609	0.973333	1.0226	1.01026	0.993197	1.02235	1.01562	1.08057	1.0081	1	0.991597	1.04737	1.02899	1.04023		0.921429	0.870057	0.948276	0.995349
40	0.994737	1	0.994872	0.995851	1	1	0.989286	1.02756	0.995192	0.902439	1.03125	0.966942	1	0.996815		0.954545	1	0.952381	0.963964	0.969945	0.948718	0.943439	0.917031	0.897959	1	0.984906	0.981481	0.870787	1		1.02609	0.953333	1.0226	1	0.979592	1.00559	1.02083	1.06635	1.01215	1.00426	0.991597	1.05789	1.02174	1		0.932143	0.881356	0.910345	0.990698
42	0.989474	1.00535	0.994872	1.00415	1.00797	1.01639	0.985714	1.02756	1.00481	0.902439	1.01875	1	1.01914	1.01274		0.965909	1.0082	0.968254	0.972973	0.969945	0.964103	0.938914	0.943231	0.918367	1.03546	0.984906	0.966667	0.882022	1.03804		1.0087	0.96	1.0226	1.0359	0.972789	1.01117	1.02083	1.109	1.00405	1.01277	0.970588	1.05263	1.02174	0.982759		0.942857	0.99435	0.931034	0.986047
44	0.994737	1	0.984615	0.995851	1	1.00546	0.992857	1.03543	0.990385	0.97561	1.0375	0.995868	0.995215	0.990446		0.954545	1.0041	0.952381	0.963964	0.964481	0.958974	0.938914	0.934498	0.889213	1.01064	0.977358	0.974074	0.870787	1.02174		1.01739	0.953333	1.02825	1.01026	0.965986	1.01676	1.02083	1.07583	1.00405	1.01702	0.995798	1.01579	0.978261	0.977011		0.957143	0.926554	0.893103	0.95814
46	0.978947	0.994652	0.984615	0.995851	1	0.994536	0.982143	1.0315	0.995192	0.917073	1.01875	1.00413	1	0.984076		0.954545	1	0.952381	0.954955	0.964481	0.953846	0.941176	0.938865	0.897959	1.03546	0.977358	0.985185	0.926966	1.0163		1.02609	0.94	1.01695	1.03077	1	1.01676	1.02083	1.09953	1.01215	1.04255	0.987395	1.02632	1.04348	1.01724		0.917857	0.920904	0.872414	0.981395
48	1.03158	1.0107	1	1	1	1.01093	0.992857	1.0315	0.995192	0.936585	1.0375	0.966942	1.00957	1.00318		0.960227	1	0.968254	0.963964	0.964481	0.964103	0.936652	0.925764	0.883382	1.03901	0.973585	0.966667	0.825843	1		1.01739	0.946667	1.0226	1.02564	0.993197	1.00559	1.01042	1.09953	1.01215	1.02128	0.97479	1.02105	0.992754	1.01724		0.914286	0.870057	0.841379	0.981395
50	1.01053	1.0107	0.989744	1	1	1.02186	0.992857	1.04331	1.01442	0.926829	1.01875	0.983471	1.03349	0.980892		0.960227	1.0123	0.960317	0.968468	0.961749	0.958974	0.934389	0.925764	0.880466	1.00355	0.992453	0.985185	0.876404	1		1.03478	0.953333	1.01695	1.02564	1.10204	1.02793	1.01562	1.09005	1.02429	1.01702	1.0084	1.01579	1	1		0.917857	0.881356	0.906897	1
52	0.9	1	0.984615	0.995851	0.996016	1.00546	0.985714	1.0315	0.995192	0.907317	1.04375	0.991736	1.00957	0.980892		0.948864	1.0041	0.952381	0.963964	0.969945	0.964103	0.934389	0.943231	0.886297	1.0461	0.977358	0.977778	0.853933	1.00543		1.0087	0.933333	1.02825	1.0359	0.986395	1.02235	1.01562	1.02844	1.01215	1.02128	0.97479	1.03684	1.06522	1.01149		0.95	0.887006	0.927586	0.990698
54	0.947368	1.00535	0.989744	0.995851	1	0.994536	0.982143	1.0315	1.00481	0.936585	1.0375	0.958678	1.00478	0.977707		0.960227	1	0.936508	0.959459	0.969945	0.953846	0.932127	0.934498	0.883382	1.02482	0.996226	0.985185	0.870787	0.994565		1.01739	0.933333	1.0339	1.02051	1.02041	1.00559	1.01562	1.04265	1.01619	1.02979	0.970588	1.03158	1.02174	1.02299		0.917857	0.937853	0.889655	0.976744
56	0.926316	1	0.989744	0.995851	0.996016	1.01093	0.992857	1.03543	1.00481	0.917073	1.00625	1	1.00957	0.987261		0.954545	1.0082	0.960317	0.963964	0.967213	0.94359	0.932127	0.925764	0.883382	1.01064	1.00755	0.992593	0.88764	1.0163		1.0087	0.92	1.00565	1.01026	1.0068	1.01117	1.01562	1	1.01619	1.02128	0.978992	1.02632	1.00725	0.994253		0.932143	0.903955	0.906897	0.990698
58	0.921053	0.983957	0.984615	0.987552	0.988048	0.989071	0.989286	1.0315	0.990385	0.912195	1.01875	0.966942	0.995215	0.987261		0.954545	1.0123	0.920635	0.945946	0.959016	0.94359	0.925339	0.934498	0.886297	1.03546	0.988679	0.988889	0.848315	1.00543		1.01739	0.913333	1.01695	1.01538	1.02041	1.02235	1.01562	0.985782	1.01215	1.02553	1.02521	1.06316	1.07971	1.01724		0.939286	0.937853	0.889655	0.981395
60	0.889474	0.994652	0.974359	1.01245	1.00797	1.01093	1.01071	1.05512	1.00481	0.946341	0.99375	0.950413	0.980861	0.971338		0.954545	1.0082	0.936508	0.959459	0.959016	0.958974	0.936652	0.943231	0.883382	1.02837	1	0.996296	0.898876	0.994565		1.01739	0.926667	1.0113	1.00513	0.972789	0.98324	1.02083	0.981043	1.03644	1.02979	0.978992	1.03684	1.00725	0.965517		0.921429	0.954802	0.910345	0.976744
62	0.952632	1	0.974359	1.02905	1.0239	1.01639	1.01429	1.08661	0.990385	1.00488	1	0.896694	0.952153	0.955414		0.965909	0.983607	0.904762	0.945946	0.953552	0.964103	0.977376	0.947598	0.883382	1.04255	0.988679	0.985185	0.904494	0.951087		1.04348	0.94	1.07345	1.08205	1.01361	1.03352	1.01562	0.971564	1.05668	0.982979	1.30672	1.05263	1.13768	0.982759		0.992857	0.915254	0.9	0.944186
64	0.994737	1	0.984615	1.0249	1.07968	1.08197	0.996429	1.08661	0.961538	1.02439	1.03125	0.884298	1.11005	0.920382		0.977273	0.971311	0.888889	0.954955	0.937158	0.989744	1.00679	1.02183	0.897959	1.02482	0.966038	0.985185	0.904494	0.98913		1.12174	0.993333	1.14124	1.1641	1.17687	1.01676	1.05208	0.976303	1.06883	1.05106	1.27311	1.01579	1.27536	0.925287		1.15714	0.892655	0.944828	0.939535
66	0.947368	0.994652	1.01538	1.01245	1.20717	1.15301	1.05714	1.11024	0.971154	0.936585	1.275	0.797521	1.35407	0.83121		1.02273	1.06557	0.896825	1.0045	1.00546	1.09744	0.988688	0.965066	0.895044	1.03191	1.02264	1.02963	1.03371	1.00543		1.2	1.01333	1.37853	1.11795	1.27891	1.05028	1.13542	0.933649	1.05668	1.02979	1.27731	1.02105	1.52174	0.856322		1.13929	0.728814	1.02069	0.981395
68	0.968421	1.04278	1.09231	1.0332	1.23506	1.15847	1.10714	1.18898	1.09615	0.980488	1.39375	0.81405	1.28708	0.757962		1.05682	1.32787	0.920635	1	1	1	0.954751	0.995633	0.880466	1.01418	1.04151	1.04074	1.08427	1.04891		1.22609	1.02667	1.35593	1.07179	1.14966	1.03911	1.18229	0.938389	1.09312	1.09787	1.2395	1	1.38406	0.867816		1.2	0.508475	1.06897	1.15814
70	0.989474	1.10695	1.15385	1.0332	1.23904	1.14208	1.11429	1.23228	1.16827	1	1.38125	0.892562	1.15789	0.821656		1.06818	1.38115	0.880952	0.977477	0.978142	0.979487	0.929864	1.00437	0.87172	1.04965	1.03774	1.04815	1.01685	1.09783		1.26957	1.04	1.32768	1.13846	1.14966	1.06704	1.20312	0.957346	1.10526	1.1234	1.22689	0.994737	1.65217	0.873563		0.964286	0.480226	1.03103	1.43256
72	1.04211	1.19251	1.2	1.02905	1.23506	1.11475	1.11071	1.20866	1.21154	1.06829	1.375	0.938017	1.19617	0.898089		1.10795	1.33607	0.873016	0.995495	0.983607	1.00513	0.90724	1.06114	0.892128	1.09574	1.04151	1.04074	0.848315	1.16848		1.22609	1.02	1.30508	1.10769	1.14966	1.12849	1.20833	0.938389	1.09717	1.10638	1.23529	1.02632	1.28986	0.867816		0.903571	0.615819	1.06897	1.47907
74	1.02632	1.26738	1.23077	1.0249	1.23506	1.15847	1.08214	1.18504	1.19231	1.03902	1.36875	0.946281	1.21053	0.926752		1.32955	1.27459	0.888889	1.00901	1	1.01538	0.88009	1.06987	0.947522	1.08865	1.03774	1.04074	0.814607	1.22826		1.25217	1	1.29379	1.11282	1.11565	1.1676	1.21354	0.947867	1.10121	1.08936	1.27731	1.03684	1.47826	0.913793		0.910714	0.615819	1.05172	1.37674
76	0.968421	1.26203	1.24615	1.0249	1.23904	1.18033	1.06429	1.16142	1.20192	1.01951	1.4	0.929752	1.22488	0.933121		1.55114	1.26639	0.912698	1.04955	1.02459	0.989744	0.864253	1.06114	1.00292	1.01773	1.03396	1.04074	0.786517	1.27174		1.28696	0.986667	1.35028	1.13846	1.23129	1.21229	1.22396	0.919431	1.09717	1.07234	1.27311	1.04211	1.46377	0.936782		1.07143	0.672316	1.12069	1.29767
78	0.910526	1.25134	1.25641	1.0332	1.23904	1.17486	1.05357	1.14961	1.16346	0.946341	1.44375	0.929752	1.24402	0.878981		1.48864	1.27869	0.912698	1.04054	1.02459	0.969231	0.848416	1.00873	0.874636	0.964539	1.00377	1.05185	0.797753	1.32609		1.30435	1	1.36723	1.11795	1.14966	1.22346	1.25521	0.909953	1.09312	1.0766	1.2479	1.05263	1.36957	0.931034		1.06429	0.740113	1.13103	1.15814
80	0.894737	1.21925	1.24103	1.07469	1.24701	1.18579	1.04643	1.12992	1.16346	0.858537	1.45	0.971074	1.14833	0.878981		1.42614	1.29918	0.920635	1.03153	1.00546	0.979487	0.834842	1.04367	0.728863	0.904255	1.00755	1.06296	0.825843	1.29891		1.31304	0.993333	1.34463	1.13846	1.19048	1.19553	1.27083	0.890995	1.08502	1.0766	1.2395	1.04737	1.31884	0.885057		1.07857	0.734463	1	1.17674
82	0.915789	1.2139	1.26667	1.14523	1.26693	1.20765	1.03929	1.12992	1.20192	0.882927	1.4625	0.983471	1.16268	0.926752		1.41477	1.30328	0.984127	1.04054	1.03825	0.94359	0.816742	1.03493	0.74344	0.925532	1	1.04074	0.792135	1.32065		1.33043	1.02667	1.33333	1.09744	1.2449	1.19553	1.29167	0.909953	1.08097	1.11915	1.2479	1.08421	1.41304	0.942529		1.10714	0.717514	0.975862	1.14884
84	0.994737	1.22995	1.29231	1.17427	1.28685	1.19126	1.04643	1.14567	1.21154	0.921951	1.5	0.958678	1.20096	0.920382		1.42045	1.30738	0.97619	1.04955	1.01913	0.964103	0.80543	1.01747	0.822157	0.914894	1.00755	1.02963	0.792135	1.28804		1.29565	0.98	1.30508	1.11795	1.22449	1.15084	1.29167	0.895735	1.08097	1.11064	1.27311	1.07368	1.41304	0.948276		1.11786	0.59322	0.92069	1.19535
86	0.963158	1.24599	1.28718	1.17842	1.30279	1.18579	1.06071	1.15354	1.20192	0.985366	1.5	0.938017	1.19139	0.929936		1.45455	1.29508	0.952381	1.03604	1.01913	0.989744	0.800905	1.02183	0.865889	0.932624	1.03019	1.04444	0.786517	1.30435		1.28696	0.966667	1.33333	1.13846	1.20408	1.15084	1.3125	0.890995	1.06883	1.13617	1.2605	1.07895	1.41304	0.948276		1.075	0.502825	0.962069	1.16744
88	0.952632	1.25134	1.26154	1.17012	1.29482	1.14754	1.04643	1.1378	1.1875	0.882927	1.49375	0.859504	1.15789	0.901274		1.48864	1.28689	0.992063	1.03153	1.03279	1.03077	0.79638	1.05677	0.801749	0.996454	1.03019	1.06296	0.803371	1.32609		1.28696	0.96	1.37853	1.14872	1.21769	1.18994	1.32292	0.886256	1.07692	1.14043	1.23529	1.06842	1.44203	0.925287		1	0.508475	1.02414	1.26047
90	0.984211	1.25668	1.25641	1.17012	1.2988	1.14754	1.05	1.1378	1.19231	0.878049	1.5125	0.884298	1.16746	0.882166		1.45455	1.30328	1.02381	1.04505	1.02459	1.01538	0.789593	1.03493	0.804665	0.93617	1.04528	1.06667	0.797753	1.34783		1.28696	0.96	1.37288	1.14872	1.21088	1.20112	1.34896	0.886256	1.08907	1.1234	1.22269	1.05263	1.3913	0.936782		1.025	0.700565	1.06207	1.4
92	0.921053	1.26738	1.27692	1.17427	1.31474	1.19126	1.04286	1.13386	1.20192	0.912195	1.5125	0.933884	1.21053	0.926752		1.4375	1.30328	1.00794	1.03153	1.03005	1.01026	0.782805	1.0524	0.80758	0.879433	1.06415	1.06667	0.792135	1.30435		1.29565	0.953333	1.38418	1.1641	1.17687	1.21229	1.34896	0.881517	1.06883	1.1234	1.23109	1.07895	1.45652	0.977011		0.992857	0.655367	1.03793	1.48372
94	0.857895	1.26203	1.27179	1.16183	1.31873	1.1694	1.03571	1.12992	1.1875	0.917073	1.53125	0.917355	1.20096	0.901274		1.42614	1.30328	0.992063	1.04054	1.03279	0.974359	0.776018	1	0.778426	0.893617	1.06038	1.05556	0.769663	1.32065		1.31304	0.98	1.35593	1.13846	1.21088	1.22346	1.35938	0.881517	1.06883	1.13191	1.2479	1.08421	1.41304	1.01149		1.125	0.677966	1.03793	1.46047
96	0.989474	1.26738	1.25641	1.15768	1.31873	1.18579	1.03214	1.12205	1.16346	0.887805	1.53125	0.92562	1.16746	0.980892		1.4375	1.28279	0.992063	1.03153	1.02186	0.994872	0.778281	1.01747	0.827988	0.939716	1.07925	1.05185	0.758427	1.34783		1.27826	0.946667	1.33333	1.11282	1.21088	1.22346	1.35938	0.881517	1.06073	1.12766	1.2437	1.08421	1.3913	0.965517		1.125	0.60452	1.03793	1.31163
98	0.936842	1.22995	1.27692	1.16183	1.31474	1.21311	1.03571	1.11811	1.17788	0.941463	1.5375	0.96281	1.14833	0.910828		1.4375	1.29508	1.00794	1.03153	1.02459	0.974359	0.771493	1.03057	0.778426	0.943262	1.06038	1.05185	0.780899	1.33152		1.28696	0.98	1.35028	1.14872	1.22449	1.2067	1.36458	0.886256	1.07692	1.14894	1.2479	1.1	1.35507	0.977011		1.15	0.740113	1.04483	1.3814
100	0.978947	1.24599	1.26667	1.15353	1.31873	1.20765	1.03214	1.12205	1.19712	1.00488	1.51875	0.966942	1.15311	0.901274		1.43182	1.31148	1.00794	1.01351	1.02732	0.994872	0.769231	1.01747	0.827988	0.975177	1.08302	1.07778	0.803371	1.30978		1.31304	0.986667	1.37288	1.1641	1.21769	1.22905	1.375	0.876777	1.07692	1.17021	1.26471	1.08421	1.37681	0.994253		1.04643	0.706215	1.0931	1.29302
102	0.931579	1.23529	1.29231	1.14938	1.33068	1.21858	1.03571	1.12205	1.21635	0.926829	1.54375	0.966942	1.21053	0.910828		1.4375	1.31148	1.02381	1.03153	1.02186	1.00513	0.773756	1.03057	0.830904	0.950355	1.0717	1.08148	0.803371	1.33152		1.29565	0.98	1.38983	1.15385	1.12925	1.22346	1.40104	0.886256	1.06478	1.1617	1.22269	1.11053	1.42754	1.04023		1.06071	0.723164	1	1.20465
104	0.957895	1.21925	1.26667	1.14108	1.32669	1.20219	1.025	1.11024	1.17788	0.853659	1.5375	0.950413	1.20574	0.936306		1.42614	1.29098	1.06349	1.02252	1.03825	0.994872	0.766968	1.02183	0.830904	0.907801	1.0717	1.06667	0.786517	1.3587		1.30435	0.98	1.35593	1.1641	1.19048	1.21229	1.40625	0.886256	1.07287	1.13191	1.22689	1.09474	1.31159	1.02874		1.26786	0.903955	0.982759	1.2186
106	0.963158	1.21925	1.25641	1.14523	1.32271	1.21311	1.025	1.11024	1.19231	0.887805	1.5	0.946281	1.16746	0.961783		1.44318	1.30328	1	1.02703	1.01639	0.974359	0.766968	1.03057	0.784257	0.893617	1.06415	1.06296	0.814607	1.33152		1.29565	0.966667	1.37288	1.15385	1.2517	1.24581	1.38542	0.886256	1.06478	1.14894	1.23529	1.12105	1.4058	0.994253		1.31786	0.813559	0.975862	1.22326
108	0.973684	1.2139	1.25641	1.14523	1.31474	1.19126	1.025	1.11417	1.19712	0.956098	1.51875	0.938017	1.13876	0.977707		1.44886	1.30328	1.02381	1.01802	1.01913	0.984615	0.760181	1.01747	0.865889	0.900709	1.04528	1.05556	0.808989	1.3587		1.27826	0.966667	1.37853	1.16923	1.2585	1.22905	1.38542	0.895735	1.06883	1.14894	1.21849	1.12105	1.37681	0.988506		1.30357	0.655367	0.993103	1.29302
110	0.957895	1.21925	1.26154	1.14523	1.30677	1.15847	1.01786	1.1063	1.16346	0.882927	1.5375	0.950413	1.17225	0.942675		1.42614	1.29098	1.01587	1.01802	1.01366	0.979487	0.755656	0.995633	0.845481	0.939716	1.03774	1.05926	0.814607	1.3587		1.29565	0.966667	1.37853	1.16923	1.20408	1.2067	1.39062	0.895735	1.07692	1.15745	1.2395	1.13158	1.34783	1		1.35714	0.700565	1.02069	1.24186
112	0.978947	1.20856	1.26667	1.15768	1.31474	1.17486	1.01786	1.09843	1.19712	0.863415	1.53125	0.96281	1.16268	0.926752		1.44318	1.30328	1.03968	1.03153	1.03005	0.974359	0.751131	0.995633	0.825073	0.960993	1.03019	1.06296	0.808989	1.36413		1.29565	0.98	1.37853	1.1641	1.23129	1.22905	1.39583	0.890995	1.06883	1.14894	1.2437	1.13684	1.36232	1.00575		1.33214	0.80226	1.03448	1.21395
114	0.973684	1.2139	1.27179	1.15353	1.31076	1.18579	1.01786	1.09843	1.19712	0.95122	1.5375	0.96281	1.15311	0.89172		1.40909	1.29918	1.03175	1.02252	1.03005	0.958974	0.748869	0.991266	0.830904	0.925532	1.03396	1.04444	0.797753	1.32065		1.28696	0.986667	1.38418	1.1641	1.19048	1.22346	1.41667	0.890995	1.06478	1.14043	1.2521	1.13158	1.38406	1		1.27857	0.847458	1.07241	1.24651
116	0.968421	1.2246	1.26154	1.14938	1.30279	1.20219	1.025	1.10236	1.19231	0.897561	1.50625	0.958678	1.15311	0.952229		1.42045	1.27459	1.07143	1.01351	1.02732	0.953846	0.748869	0.982533	0.798834	0.921986	1.04906	1.04444	0.797753	1.33696		1.27826	0.98	1.40113	1.14359	1.19728	1.22346	1.42708	0.905213	1.07692	1.1234	1.2437	1.15263	1.38406	1.01724		1.36071	0.847458	1.05172	1.26047
118	0.942105	1.2139	1.25641	1.14108	1.31076	1.16393	1.01429	1.09449	1.18269	0.921951	1.5	0.975207	1.17225	0.926752		1.40341	1.2541	1.06349	1.00901	1.03552	0.964103	0.748869	1	0.822157	0.921986	1.04151	1.07037	0.803371	1.35326		1.26957	1.00667	1.35593	1.14359	1.19728	1.2067	1.42188	0.900474	1.06883	1.11489	1.23529	1.14737	1.36957	0.982759		1.28571	0.80226	1.03448	1.1907
120	0.952632	1.2139	1.26154	1.14108	1.30279	1.16393	1.03214	1.09449	1.17308	0.902439	1.525	0.933884	1.18182	0.949045		1.44886	1.27459	1.04762	1.0045	1.03552	0.928205	0.744344	0.982533	0.77551	0.900709	1.02264	1.02963	0.814607	1.31522		1.25217	0.986667	1.34463	1.13333	1.17007	1.19553	1.40625	0.900474	1.06883	1.13617	1.21008	1.13684	1.31159	1.00575		1.26429	0.847458	0.931034	1.29302
122	0.947368	1.18717	1.25128	1.13693	1.29482	1.18033	1.025	1.08661	1.17308	0.921951	1.5	0.966942	1.15789	0.968153		1.44886	1.27869	1.02381	1.01351	1.02186	0.917949	0.746606	0.9869	0.769679	0.907801	1.03396	1.06296	0.808989	1.36413		1.29565	1.02	1.35028	1.15897	1.14286	1.21229	1.39583	0.905213	1.06883	1.14043	1.2395	1.17368	1.39855	1.06897		1.275	0.779661	0.996552	1.17209
124	0.952632	1.19786	1.25641	1.14523	1.28685	1.17486	1.01429	1.09449	1.16346	0.926829	1.48125	0.921488	1.16746	0.929936		1.40909	1.29098	1.02381	1.00901	1.01366	0.928205	0.737557	0.969432	0.795918	0.911348	1.01132	1.04074	0.808989	1.33696		1.24348	1.01333	1.35028	1.13333	1.19048	1.19553	1.38542	0.909953	1.07287	1.11489	1.21429	1.14737	1.32609	1.02299		1.28214	0.836158	0.993103	1.27907
126	0.921053	1.19786	1.24615	1.14108	1.2749	1.15847	1.01786	1.09055	1.17308	0.907317	1.46875	0.946281	1.14833	0.923567		1.41477	1.27869	1.01587	1.0045	1.01913	0.917949	0.737557	0.956332	0.787172	0.882979	0.992453	1.03333	0.820225	1.35326		1.28696	1.02	1.36158	1.16923	1.23129	1.21229	1.39062	0.919431	1.08502	1.13617	1.2437	1.18421	1.36232	1.03448		1.3	0.836158	0.993103	1.14419
128	0.973684	1.19786	1.25128	1.14108	1.28287	1.15847	1.01786	1.09449	1.18269	0.912195	1.49375	0.966942	1.16746	0.952229		1.44318	1.27459	1.00794	1.00901	1.02459	0.928205	0.737557	0.978166	0.752187	0.907801	1.01509	1.04815	0.837079	1.41304		1.27826	1.02	1.35593	1.13846	1.17007	1.20112	1.36979	0.914692	1.08097	1.13617	1.22269	1.19474	1.36957	1.02874		1.28929	0.830508	0.97931	1.1907
130	0.952632	1.19251	1.24615	1.14523	1.26295	1.1694	1.01071	1.08661	1.17308	0.873171	1.49375	0.929752	1.16746	0.952229		1.44318	1.27049	1.01587	1.00901	1.02732	0.928205	0.733032	0.973799	0.781341	0.925532	1.01132	1.04444	0.814607	1.36957		1.29565	1.04	1.35593	1.12308	1.19728	1.2067	1.35938	0.905213	1.07692	1.13191	1.22269	1.17895	1.35507	1.02299		1.42857	0.745763	0.993103	1.22791
132	0.968421	1.20856	1.24103	1.14108	1.27092	1.17486	1.01786	1.09449	1.17308	0.887805	1.5	0.946281	1.18182	0.987261		1.44318	1.27459	1.02381	1.01802	1.01913	0.953846	0.733032	0.969432	0.825073	0.900709	0.996226	1.04074	0.808989	1.33696		1.25217	1.02667	1.35593	1.13333	1.16327	1.18436	1.36979	0.914692	1.08097	1.13617	1.21429	1.18947	1.31159	1.04023		1.28929	0.853107	0.955172	1.2186
134	0.942105	1.19251	1.23077	1.13278	1.27092	1.15847	1.01429	1.09055	1.18269	0.907317	1.46875	0.921488	1.14354	0.949045		1.43182	1.26639	1.02381	1.01351	1.01913	0.938462	0.737557	0.973799	0.813411	0.904255	1.00377	1.04444	0.797753	1.33696		1.28696	1.03333	1.36158	1.14359	1.10884	1.18436	1.35938	0.909953	1.08097	1.09787	1.23109	1.17895	1.31884	1.0977		1.27143	0.80791	0.917241	1.26512
136	1.01579	1.19786	1.2359	1.13278	1.28685	1.17486	1.01429	1.09055	1.17788	0.829268	1.45625	0.96281	1.16268	0.93949		1.41477	1.27869	1.02381	1.01351	1.01913	0.897436	0.730769	0.991266	0.731778	0.85461	1.03396	1.06667	0.825843	1.3587		1.28696	1.05333	1.36158	1.13333	1.10204	1.20112	1.34375	0.914692	1.08502	1.1234	1.19748	1.22632	1.3913	1.08046		1.3	0.813559	0.972414	1.19535
138	0.968421	1.17647	1.24103	1.12033	1.27888	1.15301	1.01786	1.09449	1.16827	0.839024	1.4625	0.979339	1.13876	0.949045		1.40909	1.27049	0.992063	1.01351	1.0082	0.892308	0.728507	0.973799	0.769679	0.893617	1.00755	1.05185	0.825843	1.38587		1.26087	1.05333	1.33333	1.11795	1.12245	1.1676	1.34375	0.909953	1.08907	1.11489	1.21429	1.16842	1.28261	1.08046		1.31429	0.836158	0.906897	1.19535
140	0.947368	1.18717	1.25128	1.12863	1.29084	1.1694	1.01429	1.09449	1.17788	0.84878	1.475	0.995868	1.14354	0.952229		1.4375	1.26639	1.02381	1.01351	1.03825	0.923077	0.726244	0.978166	0.781341	0.929078	1.00377	1.04815	0.865169	1.38587		1.28696	1.04667	1.32203	1.10769	1.10884	1.17877	1.33854	0.914692	1.08097	1.08936	1.21429	1.18947	1.28261	1.07471		1.23929	0.779661	0.955172	1.13953
142	0.921053	1.17647	1.24615	1.12033	1.27888	1.14754	1.01429	1.09449	1.16346	0.873171	1.46875	0.966942	1.17703	0.990446		1.42614	1.26639	0.984127	0.995495	1.02732	0.907692	0.726244	0.965066	0.766764	0.900709	0.988679	1.03333	0.831461	1.3587		1.27826	1.05333	1.27119	1.13846	1.08163	1.16201	1.33854	0.909953	1.07287	1.1234	1.22269	1.17368	1.24638	1.08621		1.2	0.966102	0.937931	1.13023
144	0.968421	1.18717	1.25128	1.12863	1.29084	1.15301	1.01071	1.09055	1.15865	0.887805	1.46875	1.0124	1.17225	0.955414		1.42614	1.26639	1.03968	1.02252	1.03825	0.897436	0.723982	0.943231	0.758017	0.893617	0.973585	1.0037	0.820225	1.28261		1.27826	1.05333	1.27684	1.13333	1.07483	1.15642	1.33854	0.919431	1.08097	1.1234	1.20168	1.17895	1.23913	1.05747		1.21429	0.813559	0.955172	1.15814
146	0.942105	1.16043	1.22564	1.11203	1.27888	1.13661	1.00714	1.07874	1.14904	0.882927	1.45	0.966942	1.14354	0.987261		1.40341	1.27869	1.00794	0.990991	1.03279	0.923077	0.726244	0.9869	0.787172	0.93617	0.992453	1.05926	0.848315	1.34783		1.27826	1.04	1.28814	1.13333	1.13605	1.16201	1.33333	0.905213	1.08097	1.10638	1.19748	1.18421	1.24638	1.05172		1.27857	0.847458	0.965517	1.30233
148	0.905263	1.16578	1.2359	1.10788	1.2749	1.1694	1.01786	1.09449	1.15385	0.887805	1.425	0.946281	1.13876	1		1.42045	1.27049	1.04762	1.03153	1.04372	0.928205	0.721719	0.969432	0.813411	0.925532	0.973585	1.03704	0.865169	1.3587		1.26957	1.06667	1.27684	1.11795	1.08163	1.1676	1.31771	0.909953	1.07287	1.09787	1.21429	1.18947	1.25362	1.06897		1.25357	0.898305	0.934483	1.15814
150	0.952632	1.15508	1.24615	1.11203	1.2749	1.14208	1.01429	1.09449	1.16346	0.839024	1.45625	0.96281	1.16268	0.980892		1.39773	1.2459	1.01587	1.00901	1.03825	0.94359	0.719457	0.982533	0.848396	0.943262	0.981132	1.04815	0.814607	1.33152		1.26087	1.06667	1.24859	1.13846	1.09524	1.15642	1.31771	0.919431	1.07692	1.09362	1.20588	1.18947	1.21739	1.06897		1.25	0.887006	0.955172	1.19535
152	1	1.16578	1.22564	1.10788	1.26295	1.16393	1.01786	1.09449	1.15385	0.834146	1.43125	0.975207	1.15311	1.00955		1.39773	1.27459	0.992063	1.0045	1.01093	0.923077	0.719457	0.965066	0.822157	0.929078	0.977358	1.04444	0.803371	1.32065		1.25217	1.06	1.22034	1.15897	1.12245	1.13408	1.30729	0.900474	1.08907	1.08936	1.22689	1.16842	1.18116	1.07471		1.39286	0.909605	0.982759	1.2186
154	0.963158	1.16043	1.22564	1.11203	1.27092	1.16393	1.00714	1.08661	1.15865	0.897561	1.44375	0.971074	1.14833	0.977707		1.36932	1.27049	0.97619	0.995495	1.03005	0.928205	0.714932	0.978166	0.830904	0.946809	1	1.06296	0.803371	1.27717		1.25217	1.07333	1.23164	1.11795	1.09524	1.15084	1.29688	0.909953	1.08502	1.10213	1.22269	1.18947	1.23913	1.06322		1.32143	0.898305	0.996552	1.21395
156	0.973684	1.16578	1.2359	1.12033	1.27092	1.15847	1.01429	1.09843	1.15865	0.843902	1.4125	0.995868	1.16268	0.987261		1.39205	1.27869	0.952381	0.990991	0.997268	0.917949	0.714932	0.965066	0.836735	0.925532	0.977358	1.04074	0.853933	1.30978		1.26957	1.08667	1.18079	1.10256	1.07483	1.13966	1.29167	0.919431	1.08907	1.09787	1.22269	1.17368	1.15942	1.09195		1.26071	0.909605	0.962069	1.2093
158	1.00526	1.17647	1.22564	1.11203	1.25896	1.19126	1.00357	1.09055	1.15385	0.839024	1.41875	0.96281	1.12919	0.984076		1.39773	1.2582	0.97619	0.981982	1.0082	0.94359	0.721719	0.9869	0.801749	0.943262	0.992453	1.05926	0.831461	1.32609		1.26957	1.08	1.19209	1.10769	1.07483	1.13966	1.27604	0.914692	1.08502	1.08511	1.18067	1.14737	1.17391	1.08046		1.32143	0.937853	1.00345	1.23256
160	0.947368	1.16043	1.22564	1.11618	1.26295	1.19126	1.01071	1.08661	1.14904	0.829268	1.4	1.00413	1.16268	1.01592		1.40341	1.2623	0.968254	0.995495	1.02186	0.933333	0.71267	0.956332	0.825073	0.925532	0.966038	1.01481	0.808989	1.29348		1.28696	1.09333	1.21469	1.11282	1.07483	1.13966	1.27604	0.905213	1.08502	1.07234	1.21008	1.17368	1.23188	1.05172		1.20357	0.853107	0.934483	1.16279
162	1	1.16578	1.22051	1.11203	1.27092	1.14754	1.01071	1.09843	1.13942	0.878049	1.43125	0.987603	1.14833	0.980892		1.375	1.27049	0.968254	1	1.02186	0.902564	0.71267	0.943231	0.778426	0.925532	0.954717	1.03704	0.859551	1.30978		1.23478	1.08667	1.16949	1.13333	1.06122	1.10615	1.27083	0.909953	1.08907	1.09787	1.19748	1.12105	1.10145	1.07471		1.18929	0.887006	0.989655	1.24186
164	0.978947	1.16043	1.2359	1.10788	1.26295	1.17486	1.00357	1.08268	1.125	0.863415	1.43125	0.991736	1.16746	1.01911		1.39205	1.2582	0.928571	0.986486	1.01639	0.917949	0.71267	0.956332	0.790087	0.964539	0.977358	1.04444	0.870787	1.32609		1.25217	1.08667	1.14689	1.07179	1.0068	1.11732	1.27083	0.909953	1.08907	1.09362	1.22689	1.13684	1.11594	1.07471		1.32857	0.943503	0.996552	1.2093
166	0.973684	1.14973	1.22051	1.10788	1.26295	1.14754	1.01071	1.08661	1.14423	0.82439	1.4125	0.975207	1.15311	1		1.41477	1.28279	0.952381	0.995495	1.02459	0.902564	0.708145	0.947598	0.763848	0.939716	0.962264	1.02593	0.898876	1.31522		1.26957	1.10667	1.14689	1.09231	1.03401	1.10615	1.26562	0.919431	1.08907	1.0766	1.19748	1.11579	1.10145	1.08621		1.15714	0.858757	0.941379	1.2186
168	0.963158	1.14973	1.21538	1.09544	1.25498	1.14208	1.01071	1.08268	1.14423	0.873171	1.40625	0.950413	1.13397	0.996815		1.39205	1.2623	0.944444	1	1.01913	0.907692	0.705882	0.947598	0.781341	0.950355	0.966038	1.02593	0.859551	1.28261		1.26957	1.1	1.14689	1.12308	1.04762	1.13408	1.26042	0.919431	1.08907	1.09787	1.20588	1.12632	1.11594	1.07471		1.25357	0.988701	0.982759	1.27442
170	0.921053	1.14439	1.20513	1.09544	1.25896	1.14754	1.01071	1.09055	1.15385	0.868293	1.41875	0.995868	1.14354	1.02548		1.39205	1.27459	0.912698	0.986486	1.01093	0.933333	0.705882	0.947598	0.816327	0.960993	0.969811	1.03333	0.853933	1.29891		1.27826	1.12	1.14124	1.12821	1.02041	1.12291	1.24479	0.924171	1.08907	1.08936	1.22689	1.10526	1.10145	1.11494		1.22857	0.966102	0.975862	1.2
172	0.968421	1.15508	1.22051	1.09959	1.26693	1.15847	1.00714	1.08661	1.12981	0.829268	1.41875	1.01653	1.15311	0.990446		1.36932	1.25	0.888889	0.968468	1.00546	0.923077	0.714932	0.965066	0.787172	0.978723	0.988679	1.05926	0.865169	1.33152		1.26957	1.11333	1.12994	1.12821	1.02721	1.13408	1.26042	0.92891	1.09312	1.09362	1.19748	1.10526	1.12319	1.13218		1.175	0.937853	0.931034	1.23721
174	0.957895	1.15508	1.20513	1.09129	1.251	1.13661	1.01429	1.09449	1.13942	0.858537	1.3875	0.987603	1.10526	1.02866		1.38068	1.2541	0.920635	0.972973	1.01093	0.897436	0.710407	0.956332	0.749271	0.964539	0.988679	1.04444	0.865169	1.28804		1.28696	1.11333	1.13559	1.10256	1.04082	1.11732	1.23958	0.919431	1.08907	1.08511	1.21008	1.11579	1.12319	1.14368		1.18929	0.898305	1.00345	1.24651
176	0.963158	1.16043	1.21026	1.08714	1.25896	1.14208	1.01071	1.09055	1.13462	0.839024	1.4	1.01653	1.1244	1.03503		1.35795	1.2623	0.928571	0.977477	1.00273	0.928205	0.714932	0.960699	0.813411	0.989362	0.988679	1.06296	0.842697	1.33152		1.26087	1.11333	1.12429	1.09231	1.04082	1.09497	1.24479	0.919431	1.08502	1.0766	1.18487	1.07895	1.08696	1.13218		1.18571	0.983051	1.00345	1.1814
178	0.931579	1.15508	1.20513	1.08714	1.25498	1.1694	1.01786	1.10236	1.15385	0.843902	1.40625	0.966942	1.11962	1.01592		1.34659	1.25	0.928571	0.986486	1	0.938462	0.708145	0.951965	0.819242	0.957447	0.977358	1.04074	0.859551	1.32065		1.2087	1.09333	1.12994	1.10256	1.09524	1.11732	1.25	0.905213	1.08907	1.06809	1.21849	1.08421	1.12319	1.08621		1.25714	0.892655	0.989655	1.2
180	1.01579	1.16043	1.20513	1.08714	1.26295	1.13115	1.02143	1.09843	1.13462	0.858537	1.40625	0.983471	1.15789	0.984076		1.34091	1.2459	0.936508	0.995495	1.02459	0.933333	0.710407	0.943231	0.804665	0.978723	0.984906	1.04444	0.853933	1.29348		1.25217	1.10667	1.12994	1.09744	1.04082	1.11732	1.23958	0.914692	1.09717	1.07234	1.18487	1.09474	1.14493	1.0977		1.27857	0.971751	1.03103	1.22326
182	0.963158	1.14973	1.20513	1.08299	1.25896	1.17486	1.025	1.10236	1.14423	0.804878	1.4	0.983471	1.13876	1.03503		1.36364	1.2459	0.992063	0.990991	1.03552	0.953846	0.710407	0.973799	0.854227	1.03191	1.01132	1.07407	0.842697	1.27174		1.22609	1.08667	1.12429	1.07179	1.05442	1.10615	1.21875	0.919431	1.08907	1.07234	1.18067	1.1	1.13043	1.09195		1.29643	1.02825	0.996552	1.15349
184	0.947368	1.13369	1.18974	1.07884	1.26295	1.14754	1.025	1.10236	1.13462	0.868293	1.40625	0.991736	1.1244	1.01592		1.32386	1.2582	0.912698	0.981982	0.997268	0.94359	0.714932	0.938865	0.860058	0.960993	0.984906	1.04444	0.876404	1.27174		1.22609	1.10667	1.11864	1.08718	1.01361	1.11732	1.22917	0.924171	1.09717	1.06383	1.18908	1.07895	1.12319	1.13218		1.225	0.99435	1.03103	1.17674
186	0.973684	1.12299	1.19487	1.07469	1.25896	1.12022	1.025	1.10236	1.14423	0.834146	1.4125	0.971074	1.13397	1.03185		1.32386	1.25	0.912698	0.968468	0.986339	0.928205	0.714932	0.938865	0.80758	0.978723	0.973585	1.03333	0.848315	1.29348		1.25217	1.10667	1.0904	1.08718	0.979592	1.10056	1.22917	0.905213	1.09312	1.06809	1.18067	1.05789	1.06522	1.08621		1.22857	1	1.06552	1.20465
188	0.947368	1.12299	1.18974	1.06639	1.24701	1.12022	1.025	1.09843	1.13462	0.814634	1.4	0.975207	1.11483	1.02548		1.3125	1.2459	0.904762	0.968468	0.994536	0.928205	0.71267	0.960699	0.795918	1.02128	1	1.07778	0.825843	1.29348		1.23478	1.08667	1.10734	1.06667	1.02721	1.12291	1.23438	0.909953	1.08907	1.05957	1.18067	1.07895	1.10145	1.1092		1.27143	0.909605	0.993103	1.30233
190	0.947368	1.12299	1.18974	1.07054	1.26295	1.14208	1.01429	1.09449	1.14423	0.814634	1.38125	0.995868	1.16268	1.01911		1.34091	1.2418	0.944444	0.977477	0.991803	0.912821	0.714932	0.934498	0.845481	0.943262	0.966038	1.04074	0.870787	1.27717		1.22609	1.1	1.10169	1.08205	1.08844	1.10615	1.22917	0.914692	1.09312	1.07234	1.18487	1.07368	1.1087	1.13793		1.29286	1.01695	1.00345	1.27907
192	0.9	1.1123	1.18462	1.07054	1.25896	1.10929	1.02143	1.09843	1.15865	0.795122	1.39375	0.971074	1.14354	1.04777		1.35795	1.26639	0.912698	0.972973	0.980874	0.917949	0.717195	0.938865	0.813411	0.996454	0.981132	1.04444	0.893258	1.31522		1.26087	1.10667	1.11864	1.05641	1.08163	1.11173	1.21875	0.900474	1.08907	1.05106	1.17647	1.05789	1.12319	1.0977		1.24286	0.971751	1	1.26977
194	0.9	1.10695	1.18462	1.07054	1.25896	1.12568	1.03214	1.11024	1.14423	0.834146	1.375	0.966942	1.14354	1.04777		1.34091	1.2582	0.896825	0.95045	0.97541	0.923077	0.719457	0.930131	0.83965	0.964539	0.973585	1.04074	0.848315	1.25		1.22609	1.09333	1.09605	1.06667	1.06803	1.09497	1.22396	0.895735	1.09717	1.04681	1.16807	1.06842	1.05072	1.07471		1.29286	1.01695	1.03448	1.30233
196	0.942105	1.11765	1.16923	1.06639	1.24701	1.15847	1.025	1.1063	1.14423	0.809756	1.375	0.975207	1.11005	1.03503		1.34659	1.2541	0.944444	1	1.01093	0.907692	0.728507	0.930131	0.784257	0.953901	0.966038	1.04074	0.820225	1.22283		1.24348	1.10667	1.10169	1.05641	1.0068	1.10615	1.23438	0.900474	1.10931	1.05532	1.18908	1.04211	1.07246	1.11494		1.26429	0.954802	1.04138	1.31163
198	0.936842	1.1016	1.1641	1.06639	1.24303	1.14208	1.02143	1.1063	1.12981	0.814634	1.4125	0.983471	1.11962	1.03185		1.35227	1.23361	0.928571	0.986486	1.00546	0.928205	0.726244	0.930131	0.842566	0.943262	0.973585	1.04815	0.859551	1.22826		1.26087	1.09333	1.09605	1.07179	0.993197	1.10056	1.21875	0.909953	1.08907	1.05106	1.18908	1.04737	1.06522	1.11494		1.275	0.960452	1.01379	1.24186
200	0.878947	1.10695	1.16923	1.05809	1.23904	1.12022	1.02857	1.09843	1.12981	0.809756	1.39375	0.946281	1.12919	1.03822		1.34659	1.2582	0.920635	0.963964	1.00273	0.912821	0.723982	0.925764	0.793003	0.943262	0.943396	1.01111	0.865169	1.25		1.26957	1.10667	1.10169	1.07179	1.03401	1.10615	1.21875	0.914692	1.08907	1.06383	1.16387	1.06842	1.07246	1.17816		1.20714	0.943503	1.03793	1.25116
202	0.947368	1.1123	1.16923	1.06639	1.251	1.13115	1.025	1.1063	1.125	0.785366	1.39375	1	1.11483	1.04777		1.34091	1.25	0.896825	0.954955	0.986339	0.887179	0.723982	0.912664	0.790087	0.93617	0.958491	1.02222	0.842697	1.28261		1.25217	1.09333	1.10169	1.04615	1.01361	1.07821	1.19271	0.895735	1.08907	1.04255	1.16807	1.03684	1.04348	1.08621		1.15357	0.830508	1.00345	1.23721
204	0.878947	1.1016	1.17949	1.07054	1.25498	1.11475	1.03929	1.11024	1.12981	0.814634	1.375	0.995868	1.15789	1.03185		1.33523	1.2418	0.904762	0.959459	0.994536	0.897436	0.728507	0.921397	0.784257	0.93617	0.958491	1.03704	0.853933	1.24457		1.23478	1.08667	1.10734	1.06154	1.02721	1.08939	1.19792	0.909953	1.09717	1.06383	1.15966	1.04737	1.07971	1.08046		1.21786	0.937853	1.0069	1.25116
206	0.884211	1.09091	1.17436	1.05394	1.24701	1.13115	1.025	1.1063	1.13942	0.819512	1.375	1	1.14354	1.0828		1.32955	1.22951	0.928571	0.968468	1.0082	0.912821	0.726244	0.934498	0.819242	0.946809	0.966038	1.03333	0.859551	1.2337		1.27826	1.08667	1.09605	1.06154	1.02721	1.09497	1.20833	0.895735	1.09717	1.05106	1.17647	1.05263	1.05072	1.1092		1.18214	0.937853	0.972414	1.26512
208	0.889474	1.10695	1.17949	1.05394	1.24303	1.11475	1.02857	1.11024	1.14423	0.809756	1.3625	0.96281	1.12919	1.03822		1.32386	1.2623	0.904762	0.963964	0.997268	0.887179	0.733032	0.934498	0.80758	0.93617	0.977358	1.04815	0.831461	1.2337		1.25217	1.1	1.09605	1.04615	1	1.07821	1.19792	0.895735	1.10526	1.05532	1.15126	1.02632	1.03623	1.09195		1.15714	0.966102	0.993103	1.29302
210	0.947368	1.10695	1.17949	1.05394	1.23506	1.13661	1.02857	1.1063	1.13942	0.814634	1.35625	0.979339	1.1244	1.06688		1.32386	1.2377	0.888889	0.959459	0.961749	0.902564	0.733032	0.925764	0.787172	0.93617	0.969811	1.02963	0.88764	1.22283		1.24348	1.08667	1.09605	1.04615	1.06803	1.07263	1.1875	0.905213	1.10526	1.05957	1.15126	1.05789	1.05797	1.10345		1.17857	0.915254	1.04483	1.26047
212	0.905263	1.10695	1.17436	1.05394	1.251	1.12568	1.03571	1.11417	1.17788	0.795122	1.36875	1.00413	1.14833	1.04777		1.31818	1.2418	0.888889	0.954955	0.978142	0.887179	0.733032	0.925764	0.790087	0.929078	0.958491	1.03704	0.882022	1.19022		1.22609	1.10667	1.0791	1.04615	0.993197	1.0838	1.20312	0.900474	1.08907	1.05106	1.15966	1.05789	1.02174	1.11494		1.125	0.943503	0.972414	1.25116
214	0.894737	1.09626	1.17949	1.04979	1.24701	1.13115	1.025	1.1063	1.14423	0.795122	1.36875	0.995868	1.1244	1.07325		1.30682	1.2459	0.857143	0.932432	0.978142	0.866667	0.739819	0.882096	0.80758	0.865248	0.950943	1	0.837079	1.20652		1.26087	1.09333	1.08475	1.05641	0.993197	1.07263	1.20312	0.909953	1.10931	1.07234	1.14706	1.05789	1.02899	1.11494		1.13571	0.920904	1	1.22326
216	0.905263	1.10695	1.17949	1.05394	1.24701	1.10929	1.03214	1.11417	1.13462	0.843902	1.3625	0.991736	1.1244	1.07643		1.3125	1.2459	0.873016	0.95045	0.97541	0.871795	0.739819	0.899563	0.813411	0.904255	0.966038	1.01111	0.831461	1.16848		1.2087	1.1	1.10169	1.05641	0.993197	1.0838	1.19271	0.909953	1.10931	1.07234	1.18067	1.04737	1.07971	1.07471		1.11071	0.898305	0.965517	1.1907
218	0.889474	1.08021	1.17949	1.04979	1.23904	1.13661	1.02857	1.12205	1.14423	0.785366	1.35625	0.958678	1.09569	1.07006		1.29545	1.2418	0.880952	0.954955	0.97541	0.876923	0.737557	0.921397	0.80758	0.932624	0.973585	1.02222	0.853933	1.16304		1.22609	1.08667	1.10169	1.06154	1.02041	1.07263	1.19271	0.909953	1.10121	1.07234	1.16387	1.04737	1.05797	1.11494		1.175	0.864407	1.02414	1.1907
220	0.910526	1.08021	1.17436	1.04149	1.23506	1.12568	1.025	1.1063	1.14423	0.8	1.35	0.96281	1.11483	1.07006		1.30682	1.22951	0.873016	0.959459	0.989071	0.861538	0.742081	0.921397	0.816327	0.929078	0.981132	1.03704	0.876404	1.21739		1.24348	1.09333	1.11299	1.04615	1.02721	1.09497	1.18229	0.900474	1.10526	1.05957	1.15966	1.07895	1.08696	1.11494		1.12143	0.926554	0.986207	1.31163
222	0.942105	1.09626	1.18974	1.04564	1.24701	1.12568	1.025	1.11417	1.14904	0.82439	1.35625	0.991736	1.16746	1.06688		1.28977	1.23361	0.809524	0.927928	0.967213	0.871795	0.751131	0.912664	0.80758	0.911348	0.981132	1.03333	0.893258	1.25543		1.23478	1.09333	1.0791	1.04615	1.02721	1.0838	1.17708	0.919431	1.10121	1.05532	1.15966	1.06842	1.08696	1.14943		1.13929	0.954802	1.02414	1.24186
224	0.921053	1.09626	1.16923	1.03734	1.23506	1.12568	1.02143	1.11417	1.14423	0.780488	1.35	0.975207	1.09569	1.06369		1.26136	1.2377	0.825397	0.927928	0.959016	0.861538	0.751131	0.917031	0.810496	0.921986	0.992453	1.02963	0.865169	1.19565		1.22609	1.08	1.0791	1.0359	0.993197	1.07263	1.19271	0.905213	1.10931	1.06809	1.14286	1.05789	1.04348	1.08621		1.11071	0.881356	0.968966	1.30233
226	0.931579	1.08556	1.19487	1.0332	1.23506	1.14208	1.025	1.11417	1.14423	0.795122	1.33125	0.971074	1.15311	1.05732		1.26705	1.2418	0.81746	0.923423	0.956284	0.841026	0.751131	0.899563	0.822157	0.87234	0.958491	0.992593	0.848315	1.16304		1.21739	1.09333	1.07345	1.04103	1.04082	1.06145	1.1875	0.919431	1.10121	1.04255	1.14706	1.04737	1.00725	1.15517		1.14643	0.943503	0.972414	1.25116
228	0.921053	1.08021	1.17949	1.0249	1.23108	1.10929	1.02143	1.11417	1.13942	0.785366	1.325	0.983471	1.10526	1.06688		1.24432	1.2377	0.84127	0.95045	0.969945	0.861538	0.753394	0.908297	0.801749	0.893617	0.981132	1.01111	0.831461	1.19565		1.21739	1.09333	1.08475	1.02564	1.02721	1.07263	1.17708	0.919431	1.10526	1.0383	1.15126	1.08947	1.05072	1.13793		1.13929	0.943503	0.951724	1.25116
230	0.868421	1.09626	1.16923	1.02075	1.23506	1.10383	1.01786	1.1063	1.12981	0.804878	1.3375	0.975207	1.11483	1.06369		1.23295	1.23361	0.833333	0.923423	0.961749	0.85641	0.760181	0.899563	0.763848	0.890071	0.962264	0.996296	0.859551	1.17935		1.2087	1.07333	1.0904	1.04103	1.02041	1.07821	1.17708	0.909953	1.09717	1.04255	1.14706	1.03684	1.00725	1.10345		1.12857	0.966102	1.00345	1.28372
232	0.894737	1.06952	1.16923	1.0166	1.23108	1.09836	1.01786	1.1063	1.12981	0.790244	1.34375	0.966942	1.11962	1.08599		1.22727	1.2541	0.873016	0.936937	0.969945	0.876923	0.760181	0.89083	0.801749	0.886525	0.966038	1.01111	0.831461	1.17935		1.22609	1.08	1.0791	1.06667	1.02041	1.06704	1.19271	0.914692	1.10121	1.05532	1.15126	1.04737	1	1.0977		1.07857	0.858757	0.955172	1.24651
234	0.9	1.07487	1.17436	1.02075	1.24303	1.10929	1.03214	1.12205	1.14423	0.795122	1.34375	1	1.13397	1.05732		1.21591	1.26639	0.865079	0.932432	0.97541	0.866667	0.760181	0.90393	0.798834	0.886525	0.962264	1.0037	0.88764	1.13587		1.22609	1.04667	1.0791	1.06154	1.01361	1.0838	1.17708	0.914692	1.10121	1.04255	1.14706	1.07368	1.04348	1.16092		1.12857	0.932203	0.982759	1.27442
236	0.910526	1.06952	1.1641	1.0083	1.23108	1.10383	1.02143	1.11024	1.13942	0.804878	1.325	0.954545	1.14354	1.0828		1.19318	1.2541	0.833333	0.90991	0.945355	0.85641	0.766968	0.899563	0.825073	0.890071	0.962264	1.0037	0.865169	1.20109		1.22609	1.06	1.11299	1.05128	1.01361	1.09497	1.1875	0.914692	1.10931	1.05106	1.14286	1.08421	1.06522	1.0977		1.10357	0.954802	0.986207	1.26512
238
240
[truncated: 111 more columns]

## Sheet: Figure 5B Left panel
	TMBIM5WT+NCLXKD1	TMBIM5KO1 +NCLXKD1
average per experiment	0.230795	0.397978
	0.0644424	0.196333
	0.197596	0.351056
	0.17308	0.295481
	0.29378	0.259946
	0.124272	0.231815

## Sheet: Figure 5B right panel
	TMBIM5WT+NCLXKD1	TMBIM5KO1 +NCLXKD1
average per experiment	-0.0003954	-0.0006575
	-0.0006059	0.000181
	-0.0009377	-0.0007645
	-0.001255	-6.11e-05
	-0.001701	0.0001865
	-0.002033	-0.0004803
