# Supplementary material for: TMBIM5 is the Ca2+/H+ antiporter of mammalian mitochondria
Source: EMBO Rep. 2022 Nov 2;23(12):e54978. doi: 10.15252/embr.202254978 (PMC9724676; doi:10.15252/embr.202254978)
Supplement: Supplementary file 10 — Source Data for Figure 6 [file EMBR-23-e54978-s011.xlsx]

## Sheet: Figure 6A left
PH	6.14	6.53	7.04	7.45	7.99	8.45	9.06	9.45	9.99	PH	6.25	6.65	7.1	7.45	7.99	8.4	9.1	9.6	10.2	PH	6.14	6.53	7.04	7.45	7.99	8.45	9.06	9.45	9.99
Ratio 475/405 per cell	0.107	0.222	0.276	0.595	0.755	1.513	2.235	3.637	4.769	Ratio 475/405 per cell										Ratio 475/405 per cell
Experiment 1	0.118	0.235	0.474	0.462	0.725	1.313	2.393	3.117	3.933	Experient 2										Experient 3
	0.14	0.219	0.339	0.452	0.814	1.474	1.915	3.288	5.125		0.306	0.31	0.327	0.491	0.811	1.561	2.073	3.846	6.016		0.244	0.26	0.291	0.39	0.834	1.394	2.423	4.828	4.462
	0.184	0.167	0.228	0.478	0.755	1.432	1.937	3.66	5.379		0.334	0.324	0.347	0.363	0.843	1.614	1.844	4.755	4.201		0.452	0.247	0.222	0.489	0.761	1.482	2.46	5.302	4.096
	0.124	0.174	0.3	0.39	0.746	1.38	2.349	3.223	4.657		0.26	0.237	0.492	0.393	0.87	1.382	1.926	4.37	5.341		0.499	0.207	0.304	0.888	0.876	1.38	2.363	3.594	4.089
	0.126	0.156	0.48	0.503	0.761	1.577	2.209	2.87	4.453		0.333	0.279	0.231	0.433	0.857	1.32	1.894	4.472	6.012		0.28	0.188	0.267	0.585	0.794	1.468	2.128	3.649	5.435
	0.119	0.277	0.247	0.481	0.767	1.509	2.016	3.456	5.038		0.147	0.313	0.58	0.359	0.692	1.38	1.618	3.581	5.519		0.424	0.197	0.406	0.675	0.91	1.363	2.12	3.528	4.686
	0.135	0.211	0.277	0.483	0.71	1.417	1.853	2.636	5.359		0.179	0.398	0.343	0.466	0.754	1.298	1.776	3.739	5.291		0.532	0.146	0.338	0.488	0.882	1.332	2.236	4.54	5.333
	0.113	0.246	0.311	0.395	0.822	1.478	2.207	2.953	5.712		0.254	0.199	0.251	0.341	0.695	1.349	1.876	3.552	4.5		0.511	0.415	0.211	0.69	0.82	1.447	2.239	4.698	4.492
	0.13	0.266	0.27	0.464	0.78	1.443	1.977	3.102	4.533		0.33	0.372	0.429	0.422	0.91	1.465	1.763	3.526	7.695		0.364	0.753	0.637	0.728	0.803	1.239	2.46	4.624	4.534
	0.2	0.14	0.435	0.372	0.789	1.581	2.155	2.3	4.788		0.201	0.375	0.414	0.456	0.865	1.393	1.915	3.813	4.39		0.246	0.671	0.293	0.468	0.808	1.62	2.544	4.473	3.571
	0.138	0.232	0.225	0.418	0.882	1.539	2.336	3.269	5.313		0.332	0.207	0.244	0.483	0.727	1.289	1.895	3.682	5.96		0.408	0.351	0.398	0.413	0.972	1.346	2.324	3.317	4.202
	0.153	0.224	0.21	0.346	0.789	1.329	2.355	2.995	4.843
	0.151	0.146	0.225	0.42	0.773	1.377	2.209	2.897	4.652		0.266	0.155	0.286	0.335	0.855	1.347	2.001	4.352	5.272		0.275	0.295	0.231	0.437	0.818	1.522	2.893	4.154	3.612
	0.109	0.237	0.34	0.489	0.812	1.564	2.058	3.327	4.675		0.154	0.214	0.301	0.326	0.943	1.257	1.969	4.485	6.288		0.586	0.359	0.278	0.526	0.896	1.541	2.594	3.679	5.228
											0.309	0.164	0.281	0.312	0.81	1.351	1.922	3.466	3.65		0.297	0.282	0.286	0.702	0.786	1.423	2.592	3.657	5.253
	0.126	0.313	0.527	0.379	0.835	1.537	2.241	3.893	6.241		0.547	0.227	0.355	0.423	0.708	1.246	2.001	4.482	5.219		0.252	0.237	0.274	0.475	0.794	1.513	2.685	4.428	5.329
	0.131	0.177	0.327	0.443	0.763	1.898	2.259	3.068	5.472		0.443	0.294	0.359	0.406	0.807	1.378	2.152	4.162	5.542		0.72	0.244	0.34	0.5	0.803	1.346	2.443	3.612	5.563
	0.141	0.197	0.222	0.349	0.772	1.458	2.307	3.864	5.499		0.359	0.2	0.407	0.449	0.788	1.423	2.043	3.761	6.279		0.441	0.156	0.459	0.545	0.916	1.43	2.664	4.183	3.544
	0.111	0.276	0.279	0.478	0.798	1.591	2.348	2.889	5.566		0.393	0.337	0.539	0.333	0.783	1.422	1.783	4.294	5.566		0.375	0.532	0.441	0.47	0.805	1.335	3.101	3.668	4.175
	0.112	0.212	0.267	0.342	0.75	1.637	2	3.085	5.203		0.472	0.243	0.357	0.494	1.108	1.344	1.995	3.851	6.58		0.291	0.4	0.435	0.461	0.767	1.503	2.57	4.679	5.56
	0.112	0.179	0.297	0.345	0.759	1.672	2.148	3.946	5.468		0.348	0.27	0.337	0.601	0.816	1.186	1.839	4.32	5.766		0.74	0.464	0.262	0.411	0.882	1.342	3.012	4.315	5.715
	0.115	0.161	0.406	0.366	0.87	1.464	2.475	2.932	5.313		0.77	0.287	0.298	0.523	0.79	1.331	1.836	4.071	5.316		0.676	0.681	0.274	0.655	0.928	1.365	2.343	4.211	3.2
	0.128	0.226	0.252	0.383	0.792	1.545	2.298	3.035	6.254
	0.127	0.18	0.305	0.441	0.751	1.449	2.067	3.4	5.819		0.128	0.296	0.229	0.396	0.805	1.321	1.978	4.901	7.627		0.567	0.304	0.235	0.49	0.816	1.604	2.449	4.037	4.104
	0.195	0.16	0.327	0.497	0.818	1.43	2.201	3.163	5.175		0.159	0.461	0.23	0.466	0.758	1.404	1.629	4.549	8.296		0.286	0.431	0.256	0.492	0.791	1.405	2.686	3.881	6.301
	0.122	0.142	0.298	0.392	0.749	1.653	2.189	3.66	4.635		0.143	0.274	0.315	0.346	1.008	1.334	1.933	0.396	7.352		0.334	0.346	0.317	0.517	0.9	1.349	2.043	3.66	4.593
	0.131	0.384	0.216	0.453	0.821	1.501	1.918	3.937	7.153		0.27	0.236	0.739	0.438	0.77	1.365	1.89	4.138	6.837		0.346	0.42	0.3	0.498	0.769	1.513	2.611	4.453	4.049
	0.198	0.208	0.28	0.527	0.752	1.53	2.496	3.094	4.664		0.205	0.275	0.363	0.476	0.739	1.299	1.833	4.261	5.709		0.336	0.261	0.46	0.444	0.916	1.519	2.81	4.032	5.284
	0.214	0.194	0.401	0.349	0.831	1.651	2.188	3.382	5.256		0.256	0.226	0.466	0.44	0.798	1.252	1.917	4.682	6.045		0.444	0.489	0.443	0.529	0.815	1.396	2.456	3.177	6.223
	0.133	0.25	0.349	0.404	0.763	1.351	1.917	3.669	5.032		0.815	0.367	0.352	0.466	0.818	1.313	1.947	3.548	5.928		0.247	0.428	0.497	0.838	0.777	1.445	2.464	3.941	4.629
											0.145	0.465	0.364	0.397	0.962	1.442	1.887	4.142	5.792		0.219	0.399	0.651	0.446	0.796	1.259	2.392	4.181	5.022
	0.2	0.206	0.28	0.356	0.767	1.336	2.305	2.232	3.784		0.313	0.395	0.55	0.429	0.808	1.226	1.703	4.103	8.426		0.463	0.198	0.538	0.445	0.943	1.488	2.277	4.074	3.702
	0.383	0.174	0.265	0.353	0.836	1.544	2.168	3.628	5.248		0.309	0.497	0.409	0.539	0.724	1.236	1.647	4.104	6.991		0.302	0.355	0.453	0.46	0.904	1.479	2.239	3.446	4.323
	0.12	0.14	0.231	0.447	0.781	1.394	2.061	3.224	4.376
	0.126	0.157	0.239	0.475	0.769	1.479	2.205	3.149	4.464		0.277	0.37	0.245	0.354	0.701	1.451	1.713	4.505	7.1		0.243	0.25	0.506	0.397	1.044	1.364	2.68	4.729	8.237
	0.163	0.193	0.456	0.469	0.779	1.447	2.079	3.818	4.776		0.349	0.293	0.299	0.469	0.768	1.449	1.908	5.105	8.572		0.15	0.486	0.427	0.381	0.791	1.407	2.681	3.965	6.103
	0.157	0.179	0.223	0.372	0.784	1.29	2.133	4.354	3.63		0.179	0.449	0.219	0.448	0.718	1.435	1.822	4.879	7.449		0.336	0.588	0.353	0.582	0.918	1.743	2.531	4.327	5.129
	0.144	0.17	0.274	0.374	0.811	1.332	1.925	3.429	4.836		0.229	0.243	0.356	0.347	0.696	1.252	1.905	4.276	7.894		0.32	0.288	0.485	0.496	0.798	1.624	2.444	4.327	7.789
	0.134	0.201	0.409	0.501	0.793	1.435	2.107	2.575	4.551		0.202	0.193	0.23	0.449	0.692	1.381	1.701	4.926	6.758		0.665	0.165	0.621	0.44	0.908	1.496	2.122	5.235	6.951
	0.126	0.144	0.436	0.488	0.791	1.41	1.99	3.412	3.91		0.244	0.312	0.372	0.398	0.707	1.274	1.831	4.95	6.774		0.34	0.351	0.448	0.475	0.978	1.514	2.378	4.066	6.292
	0.149	0.185	0.24	0.547	0.829	1.344	1.95	3.288	4.5		0.253	0.258	0.273	0.415	0.684	1.265	1.811	3.442	4.401		0.211	0.236	0.785	0.413	0.931	1.828	2.413	4.219	5.818
	0.277	0.235	0.299	0.398	0.718	1.478	2.026	3.685	4.412		0.244	0.164	0.236	0.519	0.677	1.317	1.97	3.543	6.28		0.145	0.194	0.411	0.358	0.857	1.243	2.8	4.872	5.09
	0.214	0.165	0.395	0.536	0.816	1.41	2.219	3.56	5.715		0.243	0.209	0.291	0.53	0.682	1.223	1.824	4.146	6.539		0.155	0.174	0.506	0.507	1.153	1.396	2.481	3.327	4.785
	0.143	0.159	0.219	0.406	0.737	1.394	2.08	3.255	3.995		0.355	0.338	0.475	0.458	0.776	1.277	1.74	3.78	5.913		0.312	0.391	0.612	0.352	0.808	1.314	2.079	4.004	3.992
	0.121	0.186	0.221	0.462	0.884	1.524	2.144	2.68	4.883		0.121	0.186	0.221	0.462	0.884	1.524	2.144	2.68	4.883
	0.139	0.143	0.311	0.366	0.831	1.412	1.92	2.82	6.251		0.139	0.143	0.311	0.366	0.831	1.412	1.92	2.82	6.251
	0.179	0.142	0.368	0.398	0.799	1.518	2.101	2.978	5.094		0.179	0.142	0.368	0.398	0.799	1.518	2.101	2.978	5.094
	0.159	0.138	0.267	0.348	0.782	1.577	2.204	3.385	3.734		0.159	0.138	0.267	0.348	0.782	1.577	2.204	3.385	3.734
	0.132	0.154	0.236	0.447	0.713	1.461	2.119	3.049	4.777		0.132	0.154	0.236	0.447	0.713	1.461	2.119	3.049	4.777
	0.227	0.204	0.25	0.454	0.741	1.591	2.095	2.336	4.777		0.227	0.204	0.25	0.454	0.741	1.591	2.095	2.336	4.777
	0.144	0.141	0.235	0.422	0.862	1.439	2.286	3.239	4.181		0.144	0.141	0.235	0.422	0.862	1.439	2.286	3.239	4.181
	0.127	0.139	0.287	0.443	0.816	1.579	2.034	3.522	3.804		0.127	0.139	0.287	0.443	0.816	1.579	2.034	3.522	3.804
	0.172	0.175	0.239	0.432	0.83	1.58	2.626	2.604	4.389		0.172	0.175	0.239	0.432	0.83	1.58	2.626	2.604	4.389
	0.137	0.22	0.24	0.47	0.815	1.442	2.186	2.607	4.331		0.137	0.22	0.24	0.47	0.815	1.442	2.186	2.607	4.331
	0.18	0.161	0.293	0.536	0.749	1.462	2.248	2.321	3.147		0.18	0.161	0.293	0.536	0.749	1.462	2.248	2.321	3.147
	0.117	0.205	0.245	0.335	0.728	1.398	2.304	2.547	4.47		0.117	0.205	0.245	0.335	0.728	1.398	2.304	2.547	4.47
	0.18	0.143	0.22	0.378	0.808	1.315	2.321	3.455	5.076		0.18	0.143	0.22	0.378	0.808	1.315	2.321	3.455	5.076
	0.211	0.269	0.229	0.404	0.759	1.516	2.476	3.264	4.169		0.211	0.269	0.229	0.404	0.759	1.516	2.476	3.264	4.169
	0.281	0.135	0.392	0.375	0.813	1.502	2.425	3.143	5.356		0.281	0.135	0.392	0.375	0.813	1.502	2.425	3.143	5.356
	0.17	0.189	0.302	0.324	0.734	1.374	2.26	3.608	4.907		0.17	0.189	0.302	0.324	0.734	1.374	2.26	3.608	4.907
	0.224	0.217	0.302	0.445	0.779	1.622	2.415	3.754	3.457		0.224	0.217	0.302	0.445	0.779	1.622	2.415	3.754	3.457
	0.185	0.213	0.249	0.388	0.779	1.383	2.595	4.059			0.185	0.213	0.249	0.388	0.779	1.383	2.595	4.059
	0.118	0.315	0.263	0.357	0.792	1.457	2.311	4.2			0.118	0.315	0.263	0.357	0.792	1.457	2.311	4.2
	0.341	0.198	0.312	0.417	0.762	1.371	2.3	4.469			0.341	0.198	0.312	0.417	0.762	1.371	2.3	4.469
	0.135	0.139	0.292	0.379	0.866	1.441	2.033	3.904			0.135	0.139	0.292	0.379	0.866	1.441	2.033	3.904
	0.165	0.138	0.257	0.401	0.795	1.526	1.908	3.984			0.165	0.138	0.257	0.401	0.795	1.526	1.908	3.984
	0.191	0.151	0.234	0.348	0.845	1.55	2.329	3.008			0.191	0.151	0.234	0.348	0.845	1.55	2.329	3.008
	0.189	0.166	0.254	0.387	0.754	1.554	2.403	4.177			0.189	0.166	0.254	0.387	0.754	1.554	2.403	4.177
	0.181	0.155	0.286	0.389	0.781	1.518	2.202	3.964			0.181	0.155	0.286	0.389	0.781	1.518	2.202	3.964
	0.109	0.178	0.263	0.434	0.769	1.518	2.236	4.577			0.109	0.178	0.263	0.434	0.769	1.518	2.236	4.577
	0.116	0.172	0.228	0.448	0.827	1.661	1.902	4.176			0.116	0.172	0.228	0.448	0.827	1.661	1.902	4.176
	0.112	0.179	0.365	0.341	0.865	1.521	2.268	4.073			0.112	0.179	0.365	0.341	0.865	1.521	2.268	4.073
	0.105	0.145	0.258	0.399	0.777	1.528	2.305	4.575			0.105	0.145	0.258	0.399	0.777	1.528	2.305	4.575
	0.131	0.158	0.375	0.372	0.819	1.498	1.82	3.92			0.131	0.158	0.375	0.372	0.819	1.498	1.82	3.92
	0.138	0.229	0.392	0.382	0.767	1.501	1.958	4.415			0.138	0.229	0.392	0.382	0.767	1.501	1.958	4.415
	0.128	0.123	0.249	0.388	0.803	1.495	2.06	3.297			0.128	0.123	0.249	0.388	0.803	1.495	2.06	3.297
	0.146	0.147	0.243	0.422	0.777	1.457	2.215	4.018			0.146	0.147	0.243	0.422	0.777	1.457	2.215	4.018
	0.179	0.194	0.32	0.361	0.77	1.43	2.191	4.391			0.179	0.194	0.32	0.361	0.77	1.43	2.191	4.391
	0.13	0.143	0.258	0.377	0.75	1.488	2.099	4.074			0.13	0.143	0.258	0.377	0.75	1.488	2.099	4.074
	0.15	0.223	0.224	0.512	0.773	1.455	2.599	4.15			0.15	0.223	0.224	0.512	0.773	1.455	2.599	4.15
	0.286	0.177	0.36	0.39	0.713	1.433	2.239	4.114			0.286	0.177	0.36	0.39	0.713	1.433	2.239	4.114
	0.217	0.168	0.296	0.361	0.812	1.436	2.347	4.337			0.217	0.168	0.296	0.361	0.812	1.436	2.347	4.337
	0.304	0.252	0.297	0.612	0.759	1.348	2.089	4.455			0.304	0.252	0.297	0.612	0.759	1.348	2.089	4.455
	0.261	0.216	0.302	0.367	0.739	1.362	1.955	3.978			0.261	0.216	0.302	0.367	0.739	1.362	1.955	3.978
	0.177	0.145	0.213	0.366	0.704	1.307	2.644	4.871			0.177	0.145	0.213	0.366	0.704	1.307	2.644	4.871
	0.129	0.194	0.33	0.349	0.703	1.394	1.988	3.58			0.129	0.194	0.33	0.349	0.703	1.394	1.988	3.58
	0.153	0.206	0.292	0.357	0.709	1.37	2.107	4.549			0.153	0.206	0.292	0.357	0.709	1.37	2.107	4.549
	0.176	0.207	0.271	0.334	0.752	1.494	2.338	3.493			0.176	0.207	0.271	0.334	0.752	1.494	2.338	3.493
	0.189	0.158	0.342	0.337	0.938	1.426	2.315	3.877			0.189	0.158	0.342	0.337	0.938	1.426	2.315	3.877
	0.117	0.232	0.303	0.412	0.737	1.549	1.902	4.093			0.117	0.232	0.303	0.412	0.737	1.549	1.902	4.093
	0.241	0.188	0.218	0.39	0.731	1.387	2.333	4.347			0.241	0.188	0.218	0.39	0.731	1.387	2.333	4.347
	0.138	0.21	0.275	0.338	0.692	1.477	2.131	5.013	5.802		0.138	0.21	0.275	0.338	0.692	1.477	2.131	5.013	5.802
	0.122	0.239	0.286	0.332	0.828	1.451	2.042	4.615	6.363		0.122	0.239	0.286	0.332	0.828	1.451	2.042	4.615	6.363
	0.142	0.249	0.211	0.352	0.785	1.415	2.105	4.507	5.074		0.142	0.249	0.211	0.352	0.785	1.415	2.105	4.507	5.074
	0.128	0.191	0.385	0.364	0.869	1.372	1.897	4.886	6.03		0.128	0.191	0.385	0.364	0.869	1.372	1.897	4.886	6.03
	0.196	0.266	0.26	0.35	0.784	1.373	1.992	5.317	5.349		0.196	0.266	0.26	0.35	0.784	1.373	1.992	5.317	5.349
	0.225	0.317	0.233	0.357	0.802	1.333	2.326	3.858	4.862		0.225	0.317	0.233	0.357	0.802	1.333	2.326	3.858	4.862
	0.16	0.174	0.24	0.34	0.806	1.451	1.952	4.255	6.123		0.16	0.174	0.24	0.34	0.806	1.451	1.952	4.255	6.123
	0.269	0.213	0.222	0.378	0.791	1.43	2.406	3.969	3.744		0.269	0.213	0.222	0.378	0.791	1.43	2.406	3.969	3.744
	0.126	0.29	0.224	0.349	0.649	1.317	1.893	4.183	4.378		0.126	0.29	0.224	0.349	0.649	1.317	1.893	4.183	4.378
	0.146	0.19	0.258	0.356	0.796	1.489	2.32	4.303	6.029		0.146	0.19	0.258	0.356	0.796	1.489	2.32	4.303	6.029
	0.12	0.161	0.283	0.416	0.677	1.355	1.962	3.94	4.868		0.12	0.161	0.283	0.416	0.677	1.355	1.962	3.94	4.868
	0.138	0.17	0.216	0.447	0.768	1.416	2.164	4.415	5.682		0.138	0.17	0.216	0.447	0.768	1.416	2.164	4.415	5.682
	0.231	0.203	0.291	0.357	0.732	1.676	2.167	4.823	6.174		0.231	0.203	0.291	0.357	0.732	1.676	2.167	4.823	6.174
	0.107	0.213	0.296	0.337	0.677	1.488	2.24	4.835	5.544		0.107	0.213	0.296	0.337	0.677	1.488	2.24	4.835	5.544
	0.218	0.251	0.249	0.386	0.78	1.381	2.232	4.31	5.228		0.218	0.251	0.249	0.386	0.78	1.381	2.232	4.31	5.228
	0.124	0.184	0.229	0.377	0.692	1.421	2.225	4.528	4.896		0.124	0.184	0.229	0.377	0.692	1.421	2.225	4.528	4.896
	0.123	0.186	0.238	0.35	0.828	1.408	2.056	4.123	6.424		0.123	0.186	0.238	0.35	0.828	1.408	2.056	4.123	6.424
	0.25	0.27	0.223	0.34	0.785	1.363	2.021	4.465	5.605		0.25	0.27	0.223	0.34	0.785	1.363	2.021	4.465	5.605
	0.195	0.141	0.273	0.375	0.869	1.383	2.113	3.845	6.383		0.195	0.141	0.273	0.375	0.869	1.383	2.113	3.845	6.383
	0.135	0.174	0.22	0.35	0.784	1.437	2.035	3.089	5.728		0.135	0.174	0.22	0.35	0.784	1.437	2.035	3.089	5.728
	0.145	0.325	0.327	0.389	0.802	1.418	2.04	3.444	5.74		0.145	0.325	0.327	0.389	0.802	1.418	2.04	3.444	5.74
	0.351	0.233	0.34	0.347	0.806	1.426	2.245	4.944	4.826		0.351	0.233	0.34	0.347	0.806	1.426	2.245	4.944	4.826
	0.126	0.283	0.343	0.422	0.791	1.296	1.986	4.87	4.659		0.126	0.283	0.343	0.422	0.791	1.296	1.986	4.87	4.659
	0.175	0.208	0.287	0.404	0.649	1.309	1.853	4.89	5.389		0.175	0.208	0.287	0.404	0.649	1.309	1.853	4.89	5.389
	0.23	0.158	0.228	0.4	0.796	1.363	1.863	5.148	6.174		0.23	0.158	0.228	0.4	0.796	1.363	1.863	5.148	6.174
	0.126	0.269	0.33	0.345	0.677	1.381	2.115	3.397	6.252		0.126	0.269	0.33	0.345	0.677	1.381	2.115	3.397	6.252
	0.109	0.272	0.347	0.349	0.768	1.45	2.133	3.936	6.259		0.109	0.272	0.347	0.349	0.768	1.45	2.133	3.936	6.259
	0.172	0.164	0.247	0.344	0.732	1.351	2.32	4.179	3.877		0.172	0.164	0.247	0.344	0.732	1.351	2.32	4.179	3.877
	0.113	0.231	0.385	0.34	0.677	1.457	2.241	5.193	6.249		0.113	0.231	0.385	0.34	0.677	1.457	2.241	5.193	6.249
	0.114	0.291	0.23	0.354	0.78	1.396	2.35	5.797	6.066		0.114	0.291	0.23	0.354	0.78	1.396	2.35	5.797	6.066

## Sheet: Figure 6A right
PH	6.14	6.53	7.04	7.45	7.99	8.45	9.06	PH	6.14	6.53	7.04	7.45	7.99	8.45	9.06	9.45	PH	6.14	6.53	7.04	7.45	7.99	8.45	9.06	9.45
Ratio 640/580 per cell	0.717	0.85	1.226	1.671	2.267	2.067	2.108	Ratio 640/580 per cell	0.633	0.948	1.33	1.607	2.397	2.692	2.77	2.834	Ratio 640/580 per cell	0.641	0.868	1.181	1.585	1.981	2.532	2.06	2.926
Experiment 1	0.74	0.66	1.283	1.553	2.402	2.003	2.058	Experiment 2	0.64	0.871	1.175	1.434	2.4	2.47	2.757	2.542	Experient 3	0.612	0.891	1.198	1.552	2.12	2.08	2.523	2.506
	0.658	0.901	1.173	1.786	2.722	1.818	2.348		0.668	0.827	1.229	1.707	2.396	2.59	2.927	2.659		0.653	0.849	1.279	1.408	1.983	2.152	2.673	2.353
	0.612	0.95	1.216	1.687	2.332	2.098	2.409		0.686	0.954	1.255	1.558	2.354	2.642	2.787	3.116		0.704	0.894	1.277	1.722	2.159	2.279	2.128	2.338
	0.644	1.134	1.267	1.645	2.37	2.045	2.755		0.647	0.879	1.121	1.694	2.177	2.383	2.812	3.204		0.63	0.969	1.143	1.771	2.1	2.094	2.237	2.821
	0.668	0.965	1.146	1.756	2.423	2.294	1.61		0.681	0.839	1.206	1.606	2.07	2.467	2.744	3.057		0.62	0.913	1.282	1.695	2.157	2.46	2.505	2.876
	0.662	0.877	1.162	1.902	2.305	2.026	2.566		0.765	0.845	1.253	1.503	2.187	2.309	2.638	3.008		0.642	0.879	1.212	1.691	2.08	2.48	2.216	2.82
	0.575	0.896	1.047	1.745	2.44	2.189	2.566		0.681	0.969	1.305	1.718	2.327	2.705	2.901	2.72		0.679	0.87	1.123	1.616	2.212	2.462	2.356	2.56
	0.601	0.869	1.245	1.561	2.043	2.538	2.54		0.688	0.92	1.356	1.657	2.275	2.707	2.776	2.612		0.664	0.921	1.21	1.847	2.082	2.488	2.433	2.689
	0.669	0.832	1.245	1.579	2.463	2.427	2.637		0.696	0.87	1.175	1.747	2.207	2.525	2.685	2.755		0.644	0.771	1.32	1.781	1.981	2.553	2.423	2.491
	0.646	0.698	1.212	1.659	2.386	2.422	2.053
	0.693	0.764	1.14	1.584	2.411	2.155	1.98		0.651	0.89	1.254	1.634	2.356	2.548	2.371	2.554		0.668	0.847	1.273	1.57	2.097	2.227	2.415	2.341
	0.633	0.852	1.195	1.484	2.366	2.328	2.426		0.618	0.868	1.173	1.659	2.237	2.38	2.61	2.544		0.681	0.876	1.32	1.498	2.107	2.49	2.329	1.881
	0.629	0.889	1.178	1.567	2.433	2.18	2.01		0.641	0.868	1.213	1.589	2.05	2.626	2.877	2.831		0.679	0.866	1.31	1.53	1.941	2.307	2.624	2.368
	0.595	0.835	1.14	1.657	2.412	2.293	2.042		0.626	0.869	1.247	1.512	2.333	2.517	2.686	2.654		0.715	0.878	1.193	1.513	2.313	2.363	2.561	2.216
									0.603	0.881	1.224	1.603	2.294	2.514	2.641	2.549		0.654	0.913	1.241	1.464	2.097	2.228	2.444	2.391
	0.581	0.894	1.186	1.872	2.305	2.688	2.726		0.646	0.938	1.321	1.69	2.21	2.669	2.908	2.871		0.64	0.946	1.255	1.505	2.15	2.357	2.181	2.443
	0.654	0.741	1.099	1.805	2.439	1.955	2.3		0.69	0.937	1.308	1.611	2.42	2.619	2.368	2.696		0.598	0.756	1.228	1.679	1.869	2.237	1.992	2.567
	0.598	0.755	1.056	1.725	2.025	2.271	2.244		0.624	0.871	1.183	1.595	2.375	2.735	2.572	2.606		0.65	0.88	1.268	1.554	2.089	2.28	2.143	2.346
	0.659	0.912	1.045	1.839	2.328	2.376	2.561		0.624	0.883	1.359	1.624	2.54	2.765	2.91	2.847		0.654	0.874	1.372	1.502	1.992	2.219	2.273	2.6
	0.645	0.716	1.17	1.743	2.395	2.156	2.463		0.623	0.912	1.432	1.622	2.144	2.599	2.927	2.56		0.678	0.872	1.273	1.539	1.914	2.33	2.419	2.339
	0.596	0.826	1.076	1.794	1.861	2.034	2.244
	0.519	0.822	1.07	1.836	2.27	1.988	2.581		0.586	0.886	1.213	1.722	2.287	2.527	2.541	2.801		0.622	0.833	1.218	1.375	2.027	2.263	2.517	2.602
	0.635	0.876	0.979	1.673	2.155	2.666	2.416		0.61	0.94	1.343	1.71	2.426	2.561	2.644	2.394		0.582	0.933	1.191	1.451	1.995	2.435	2.442	2.521
	0.632	0.848	1.237	1.819	2.132	2.605	2.606		0.624	0.861	1.244	1.666	2.305	2.734	2.834	2.518		0.633	0.781	1.226	1.482	1.94	2.394	2.52	2.528
	0.613	0.843	1.138	1.257	2.457	2.269	2.583		0.687	0.814	1.327	1.75	2.424	2.621	2.649	2.289		0.69	0.87	1.286	1.633	2.257	2.253	2.473	2.339
	0.62	0.85	0.9	1.688	2.4	2.526	2.825		0.668	0.807	1.368	1.73	2.093	2.41	2.845	2.233		0.654	0.824	1.283	1.434	2.021	2.12	2.413	2.222
	0.641	0.892	0.986	1.564	2.258	2.397	2.431		0.588	0.798	1.214	1.646	2.353	2.446	2.723	3.024		0.688	0.763	1.166	1.506	2.521	2.196	2.709	2.419
	0.698	0.923	1.464	1.631	2.292	2.38	2.432		0.594	0.766	1.223	1.699	2.126	2.555	2.733	2.978		0.841	0.817	1.214	1.564	2.359	2.054	2.54	2.51
	0.644	0.776	1.029	1.732	2.389	2.309	2.176		0.631	0.871	1.264	1.678	2.299	2.528	2.673	2.873		0.627	0.853	1.263	1.666	2.048	2.073	2.546	2.546
	0.727	0.837	1.199	1.731	2.097	2.442	2.741		0.571	0.904	1.381	1.72	2.416	2.549	2.798	3.065		0.671	0.868	1.195	1.49	1.942	2.086	2.315	2.545
									0.637	0.84	1.315	1.618	2.391	2.168	2.675	2.978		0.612	0.864	1.207	1.537	2.121	2.243	2.322	2.52
	0.71	1.05	1.152	1.748	2.351	2.627	2.008
	0.704	0.911	1.13	1.534	2.279	2.659	2.434		0.597	1.008	1.335	1.677	2.127	2.337	2.443	2.754		0.622	0.839	1.26	1.517	1.902	2.629	2.319	2.317
	0.606	0.859	1.11	1.722	2.087	2.634	2.511		0.595	0.876	1.318	1.816	1.936	2.426	2.578	2.997		0.575	0.816	1.159	1.619	1.975	2.192	2.365	2.6
	0.654	0.81	1.189	1.687	2.431	2.377	2.118		0.724	0.858	1.208	1.518	2.157	2.222	2.532	2.6		0.585	0.839	1.406	1.606	2.078	2.346	2.295	2.362
	0.629	0.843	1.131	1.581	2.083	2.242	2.815		0.6	0.822	1.293	1.551	2.369	2.539	2.417	2.472		0.615	0.841	1.182	1.548	2.187	2.478	2.426	2.621
	0.697	0.858	1.125	1.733	1.796	2.084	2.306		0.593	0.878	1.23	1.685	2.525	2.329	2.234	2.771		0.575	0.832	1.276	1.614	2.138	1.916	2.514	2.761
	0.67	0.842	1.149	1.517	2.485	2.206	2.451		0.68	1.192	1.317	1.683	2.001	2.65	2.758	2.871		0.577	0.859	1.176	1.529	2.595	2.198	2.323	2.631
	0.682	0.987	1.068	1.621	2.08	2.304	2.231		0.572	0.907	1.346	1.662	2.227	2.571	2.623	3.037		0.591	0.828	1.288	1.5	1.933	2.161	2.444	2.501
	0.624	0.77	1.082	1.454	2.208	2.369	2.825		0.561	1.004	1.346	1.683	2.193	2.731	2.512	3.137		0.643	0.852	1.165	1.661	2.041	2.372	2.515	2.509
	0.625	0.915	1.242	1.569	2.471	1.985	4.039		0.574	0.894	1.331	1.531	2.293	2.464	2.732	2.775		0.62	0.773	1.08	1.439	2.081	2.197	2.54	2.382
	0.746	0.879	1.041	1.557	2.102	1.581	2.566		0.84	0.845	1.312	1.762	2.119	2.654	2.751	2.868		0.699	0.867	1.302	1.62	2.314	2.229	2.434	2.465
	0.823	0.83	1.317	1.854	2.139	2.201	2.195		0.658	0.791	1.118	1.651	2.146	2.33	2.106
	0.626	0.903	1.251	1.685	2.234	2.165	2.035		0.505	0.815	1.146	1.506	1.937	2.153	1.8
	0.658	0.791	1.118	1.651	2.146	2.33	2.106
	0.505	0.815	1.146	1.506	1.937	2.153	1.8		0.653	0.856	1.06	1.727	2.397	2.219	2.507
									0.694	0.799	0.897	1.682	2.249	2.111	2.701
	0.653	0.856	1.06	1.727	2.397	2.219	2.507		0.655	0.879	1.382	1.571	1.839	2.564	2.685
	0.694	0.799	0.897	1.682	2.249	2.111	2.701		0.883	0.905	1.228	1.801	2.048	2.043	3.501
	0.655	0.879	1.382	1.571	1.839	2.564	2.685		0.649	0.855	1.234	1.67	2.544	2.163	2.607
	0.883	0.905	1.228	1.801	2.048	2.043	3.501		0.628	0.911	1.006	1.899	2.362	1.572	2.246
	0.649	0.855	1.234	1.67	2.544	2.163	2.607		0.826	0.859	1.04	1.645	2.086	2.369	2.643
	0.628	0.911	1.006	1.899	2.362	1.572	2.246		0.699	0.916	1.125	1.776	2.366	2.305	2.503
	0.826	0.859	1.04	1.645	2.086	2.369	2.643		0.678	0.844	1.27	1.723	2.2	2.344	2.331
	0.699	0.916	1.125	1.776	2.366	2.305	2.503		0.664	0.934	1.166	1.713	2.733	2.635	2.438
	0.678	0.844	1.27	1.723	2.2	2.344	2.331		0.784	0.94	1.217	1.753	2.326	2.453	2.569
	0.664	0.934	1.166	1.713	2.733	2.635	2.438		0.719	0.935	1.208	1.76	2.598	2.591	2.329
	0.784	0.94	1.217	1.753	2.326	2.453	2.569		0.884	0.983	1.198	1.78	2.139	2.556	2.897
	0.719	0.935	1.208	1.76	2.598	2.591	2.329		0.701	0.864	1.3	2.101	2.481	2.474	2.532
	0.884	0.983	1.198	1.78	2.139	2.556	2.897		0.885	0.843	1.259	1.475	2.188	2.34	3.052
	0.701	0.864	1.3	2.101	2.481	2.474	2.532
	0.885	0.843	1.259	1.475	2.188	2.34	3.052		0.619	0.838	1.06	1.586	2.467	2.404	2.518
									0.663	0.817	0.949	1.584	1.916	2.492	2.886
	0.619	0.838	1.06	1.586	2.467	2.404	2.518		0.673	0.842	1.085	1.381	2.001	2.284	2.3
	0.663	0.817	0.949	1.584	1.916	2.492	2.886		0.693	0.891	0.784	1.474	2.35	2.458	2.566
	0.673	0.842	1.085	1.381	2.001	2.284	2.3		0.66	0.848	1.132	1.417	2.268	2.698	2.678
	0.693	0.891	0.784	1.474	2.35	2.458	2.566		0.63	0.794	0.987	1.561	2.16	2.514	2.449
	0.66	0.848	1.132	1.417	2.268	2.698	2.678		0.684	0.737	0.808	1.548	2.368	2.507	2.621
	0.63	0.794	0.987	1.561	2.16	2.514	2.449		0.636	0.822	0.887	1.636	2.236	2.543	2.607
	0.684	0.737	0.808	1.548	2.368	2.507	2.621		0.612	0.895	0.975	1.569	2.191	2.489	2.602
	0.636	0.822	0.887	1.636	2.236	2.543	2.607		0.636	0.929	1.012	1.638	2.109	2.397	2.721
	0.612	0.895	0.975	1.569	2.191	2.489	2.602		0.566	0.823	1.007	1.485	2.131	2.455	2.446
	0.636	0.929	1.012	1.638	2.109	2.397	2.721		0.528	0.927	0.875	1.277	2.28	2.786	2.187
	0.566	0.823	1.007	1.485	2.131	2.455	2.446		0.694	0.813	0.865	1.548	2.099	2.862	2.81
	0.528	0.927	0.875	1.277	2.28	2.786	2.187		0.687	0.841	1.141	1.432	2.39	2.563	2.68
	0.694	0.813	0.865	1.548	2.099	2.862	2.81		0.679	0.718	1.031	1.566	1.972	2.304	2.614
	0.687	0.841	1.141	1.432	2.39	2.563	2.68
	0.679	0.718	1.031	1.566	1.972	2.304	2.614		0.628	0.892	1.312	1.68	2.157	2.765	2.377
									0.867	0.811	1.205	1.595	2.323	2.654	2.451
	0.628	0.892	1.312	1.68	2.157	2.765	2.377		0.672	0.806	1.179	1.68	2.341	2.602	2.496
	0.867	0.811	1.205	1.595	2.323	2.654	2.451		0.644	0.924	1.292	1.579	2.119	2.88	2.763
	0.672	0.806	1.179	1.68	2.341	2.602	2.496		0.768	0.834	1.206	1.432	1.918	2.478	2.428
	0.644	0.924	1.292	1.579	2.119	2.88	2.763		0.732	0.897	1.213	1.625	2.414	2.755	2.454
	0.768	0.834	1.206	1.432	1.918	2.478	2.428		0.831	0.767	1.255	1.637	1.719	2.475	2.386
	0.732	0.897	1.213	1.625	2.414	2.755	2.454		0.895	0.834	1.328	1.377	1.804	2.299	2.876
	0.831	0.767	1.255	1.637	1.719	2.475	2.386		0.671	0.933	1.523	1.581	1.817	2.749	3.066
	0.895	0.834	1.328	1.377	1.804	2.299	2.876		0.648	0.808	1.024	1.686	2.435	2.742	2.628
	0.671	0.933	1.523	1.581	1.817	2.749	3.066		0.629	1.066	1.264	1.122	2.221	2.447	2.404
	0.648	0.808	1.024	1.686	2.435	2.742	2.628		0.786	0.838	1.265	1.697	2.138	2.448	2.193
	0.629	1.066	1.264	1.122	2.221	2.447	2.404		0.697	1.174	1.132	1.724	1.931	2.743	2.186
	0.786	0.838	1.265	1.697	2.138	2.448	2.193		0.607	0.822	1.589	1.484	2.185	2.636	2.511
	0.697	1.174	1.132	1.724	1.931	2.743	2.186		0.845	0.743	1.205	1.642	1.925	2.198	2.878
	0.607	0.822	1.589	1.484	2.185	2.636	2.511
	0.845	0.743	1.205	1.642	1.925	2.198	2.878		0.727	0.903	1.195	1.43	2.144	1.914	2.207
									0.643	0.858	1.114	1.549	1.584	2.376	2.597
	0.727	0.903	1.195	1.43	2.144	1.914	2.207		0.621	0.692	1.126	1.503	2.327	2.434	2.227
	0.643	0.858	1.114	1.549	1.584	2.376	2.597		0.63	0.736	1.198	1.204	2.142	2.584	2.578
	0.621	0.692	1.126	1.503	2.327	2.434	2.227		0.802	0.875	1.258	1.514	2.063	2.538	2.543
	0.63	0.736	1.198	1.204	2.142	2.584	2.578		0.638	1.035	1.005	1.461	2.141	2.658	2.533
	0.802	0.875	1.258	1.514	2.063	2.538	2.543		0.646	0.917	1.242	1.521	2.054	2.289	2.234
	0.638	1.035	1.005	1.461	2.141	2.658	2.533		0.828	0.955	1.065	1.564	1.774	2.691	1.977
	0.646	0.917	1.242	1.521	2.054	2.289	2.234		0.65	0.951	1.191	1.581	2.217	2.341	2.689
	0.828	0.955	1.065	1.564	1.774	2.691	1.977		0.685	0.806	1.247	1.801	1.191	2.324	2.275
	0.65	0.951	1.191	1.581	2.217	2.341	2.689		0.77	0.934	1.223	1.774	1.824	2.22	2.217
	0.685	0.806	1.247	1.801	1.191	2.324	2.275		0.599	0.93	1.082	1.6	1.672	2.545	2.197
	0.77	0.934	1.223	1.774	1.824	2.22	2.217		0.646	0.742	1.19	1.486	2.046	3.402	2.532
	0.599	0.93	1.082	1.6	1.672	2.545	2.197		0.502	0.966	1.191	1.472	2.153	2.179	2.942
	0.646	0.742	1.19	1.486	2.046	3.402	2.532		0.644	0.986	1.2	1.329	1.872	2.186	2.173
	0.502	0.966	1.191	1.472	2.153	2.179	2.942
	0.644	0.986	1.2	1.329	1.872	2.186	2.173		0.627	0.777	1.213	1.412	2.145	2.25	2.405
									0.572	0.679	0.968	1.424	1.821	2.452	2.696
	0.627	0.777	1.213	1.412	2.145	2.25	2.405		0.798	0.735	1.07	1.443	2.227	2.549	2.638
	0.572	0.679	0.968	1.424	1.821	2.452	2.696		0.613	0.78	1.263	1.528	2.336	2.611	1.895
	0.798	0.735	1.07	1.443	2.227	2.549	2.638		0.665	0.783	1.252	1.421	1.786	2.25	2.511
	0.613	0.78	1.263	1.528	2.336	2.611	1.895		0.724	0.747	1.204	1.553	2.146	2.685	2.485
	0.665	0.783	1.252	1.421	1.786	2.25	2.511		0.631	0.875	1.089	1.566	1.825	2.388	2.314
	0.724	0.747	1.204	1.553	2.146	2.685	2.485		0.726	0.796	1.088	1.715	1.898	2.441	2.504
	0.631	0.875	1.089	1.566	1.825	2.388	2.314		0.69	0.808	1.078	1.574	2.115	2.739	2.226
	0.726	0.796	1.088	1.715	1.898	2.441	2.504		0.879	0.7	1.217	1.674	2.159	2.3	2.669
	0.69	0.808	1.078	1.574	2.115	2.739	2.226		0.709	0.866	1.19	1.475	2.326	2.438	3.702
	0.879	0.7	1.217	1.674	2.159	2.3	2.669		0.531	1.015	1.219	1.595	1.971	2.016	3.478
	0.709	0.866	1.19	1.475	2.326	2.438	3.702		0.728	0.86	1.29	1.27	1.925	2.814	2.367
	0.531	1.015	1.219	1.595	1.971	2.016	3.478		0.517	0.919	1.236	1.947	2.148	2.538	2.758
	0.728	0.86	1.29	1.27	1.925	2.814	2.367		0.709	0.842	1.221	1.771	2.087	2.312	2.796
	0.517	0.919	1.236	1.947	2.148	2.538	2.758
	0.709	0.842	1.221	1.771	2.087	2.312	2.796

## Sheet: Figure 6B left
Cells	WT Ctrl	KO Ctrl	WT Letm1	KO Letm1
pH mito per cell
experiment 1	8.23617	7.88834	7.66751	7.78079
	7.7873	7.84634	7.85228	7.78242
	8.06505	7.74042	8.01938	7.77915
	7.88411	7.75073	7.93335	7.69575
	7.97449	7.80332	7.94385	7.71576
	7.88127	7.59678	7.95806	7.88127
	7.95678	7.69019	7.91324	7.80173
	8.0003	7.75073	7.81119	7.78568
	8.04484	7.79375	7.97948	7.75073
	8.09011	7.78568	8.02173	7.82515
	7.87126	7.79855	7.90641	7.82822
	7.99302	8.0099	7.97199	8.00871
	8.06946	7.78242	7.877	7.89534
	7.79535	7.82053	7.97824	7.67705
	7.97574	7.69943	7.86547	7.86547
	7.88411	7.70309	7.83734	7.73521
	8.06394	8.05725	7.97199	7.89115
	7.99667	7.81588	8.11437	7.93467
	7.80805	7.82515	8.09225	7.84783
	8.00751	7.76592	7.9173	7.71755
	8.13182	7.86256	7.94516	7.77587
	8.21089	7.66943	7.97324	7.75243
	8.03568	7.75243	7.89255	7.84185
	8.07386	7.6939	7.93599	7.69205
	7.87413	7.70855	8.05163	7.98566
	7.62595	7.98812	8.06172	7.78242
	7.89534	7.95933	7.87413	7.80332
	8.1216	7.70126	7.90915	7.70491
	8.01465	7.70126	8.01702	8.09011
	8.17139	7.81432	8.00271	7.73869
	7.88127	7.79535	7.877	7.84932
	7.99302	7.77257	7.79535	7.76925
	8.04256	7.85228	8.06505	7.78079
	7.68646	7.87557	7.94385	7.82362
	7.79053	7.75752	7.87843	7.90778
	8.0099	7.92537	7.8611	7.80648
	8.05276	7.89255	7.91187	7.82669
	7.83279	7.76759	7.76257	7.87413
	8.11437	7.94905	7.94255	8.00751
	8.13688	7.77422	7.97574	7.92
	8.04711	7.82515	7.88127	7.86692
	7.91051	7.78242	7.95678	7.85228
	8.02757	7.96061	8.02407	7.78242
	7.96822	7.76759	7.95806	7.8508
	8.00871	7.76425	7.78079	7.75073
	7.9832	7.74387	7.94905	7.98812
	7.9869	7.70491	8.03683	7.73521
	7.86692	7.81898	7.90503	7.69575
	7.97324	7.64605	8.00751	7.80648
	8.08903	7.81276	7.89812	7.91324
	7.94905	7.79695	7.90366	7.81898
	8.06615	7.83127	7.79375	7.74559
	8.13688	7.77915	7.84035	7.69943
	7.96315	7.85524	7.94385	7.79375
	8.10706	7.90915	7.81898	7.81119
	8.10602	7.68271	7.92403	7.96188
	8.17139	7.85818	7.99424	7.91595
	7.9307	7.75243	7.92	7.71755
	8.00751	7.84485	7.91187	7.75413
	8.02874	7.74215	7.89951	7.74559
experiment 2	7.95678	7.96061	7.92403	8.03222
	7.92135	7.71036	8.03568	7.93335
	8.10286	7.77587	7.93731	7.79695
	7.77257	7.76257	7.92	7.92
	8.12877	7.74902	8.00271	8.02055
	7.96061	7.70673	8.04938	7.92937
	7.91051	7.67894	8.10916	7.89812
	7.93467	7.97824	7.93862	7.90915
	7.90228	7.79855	7.88127	7.76925
	7.93467	7.69943	7.77751	7.88269
	7.93862	7.66751	7.7282	7.72289
	7.83431	7.73869	7.94775	7.86692
	8.38149	7.87985	7.87985	8.03683
	7.99302	7.80014	7.98443	7.82669
	8.17139	7.84185	8.0003	7.78242
	8.06505	7.84932	8.01702	7.89534
	7.8611	7.8727	7.96188	7.71216
	7.88269	7.68271	7.85964	7.77422
	8.02173	7.72995	7.88411	7.62798
	7.97449	7.84035	7.91324	7.84335
	7.99545	7.7282	7.96695	7.67515
	8.10602	7.76925	8.05163	7.79053
	8.02874	7.69019	7.91459	7.88693
	7.79053	7.73869	8.1399	7.76089
	7.98443	7.75752	7.95034	7.81743
	7.8508	7.80648	8.01584	7.82207
	8.0437	7.76089	8.02055	7.92135
	8.00512	7.76759	8.08581	8.00151
	8.04027	7.81432	7.8508	7.79695
	8.16752	7.78892	8.10602	7.79535
	7.86402	7.877	7.92937	7.73346
	7.94646	7.85671	7.84783	7.91187
	7.93202	7.85376	7.88127	7.80332
	7.95034	7.63406	8.11229	7.76592
	8.01109	7.86256	8.06726	7.75752
	8.00151	7.83583	8.03798	7.74387
	7.99788	7.78892	8.16461	7.93467
	8.15383	7.82975	7.97449	7.76925
	7.89255	7.84035	8.08473	7.71576
	7.94775	7.81432	8.06172	7.88269
	7.84634	7.78568	8.01465	7.87413
	7.98072	7.9832	8.02407	8.0182
	8.06172	7.74731	7.98812	7.76592
	7.92671	7.90641	7.87557	7.67894
	7.91324	7.83279	8.07166	7.95034
	7.93335	7.94646	7.90915	7.91595
	8.08581	7.74559	7.97948	7.79214
	8.00391	7.81276	8.01702	7.97324
	7.86402	7.75243	7.8611	7.70126
	7.93599	7.8049	7.7873	7.84185
	7.9918	7.74215	7.89674	7.80648
	7.77915	7.85228	8.17236	7.80962
	8.06172	7.92804	7.77587	7.88552
	7.96315	7.71576	7.80962	7.70673
	7.83583	7.93467	8.01465	7.78568
	7.89812	7.64208	7.96061	7.73521
	7.92269	7.97574	7.86837	7.79375
	8.00151	7.76257	8.04027	7.88693
	8.0299	7.83734	7.94646	7.68083
	7.97824	7.76089	8.05725	7.65784
Experiment 3	7.74902	7.9009	7.99058	7.82669
	7.78242	7.87985	7.97699	7.62798
	7.84783	7.83431	7.80648	7.79855
	8.16461	7.80962	8.22544	7.83279
	8.00391	7.94646	7.82362	7.8049
	7.97824	7.57955	7.9832	7.72289
	7.89812	7.88127	7.68083	7.68271
	7.98566	7.82362	8.0437	7.90915
	7.95678	7.82975	8.02407	7.55962
	8.00871	7.67325	8.19327	8.21273
	7.93335	7.82207	7.85228	8.03798
	7.95549	7.79855	7.91459	7.64803
	7.93731	7.97324	7.57955	7.73171
	7.90915	7.91187	8.04484	7.96442
	8.1399	7.75921	7.94124	7.92937
	7.95034	7.96948	8.22544	7.96061
	7.94124	7.72995	7.96948	7.85671
	7.98935	7.75243	7.98566	7.94124
	7.82669	7.9009	7.94905	7.80014
	7.91595	7.68083	8.22001	7.85818
Experiment 4	7.75413	7.80805	7.89115	7.90366
	7.94385	7.64803	8.0606	7.88693
	7.90366	7.72643	7.94775	7.88269
	7.94905	7.77915	8.00751	7.65978
	7.92537	7.76592	7.89395	7.48868
	7.877	7.78079	7.94516	8.13789
	7.77751	7.82822	8.17716	7.95034
	7.97699	7.85228	7.93993	7.70126
	8.04938	7.8508	8.20074	7.89812
	7.95806	7.7282	8.05501	7.81743
	7.87557	7.77915	7.92804	7.92135
	7.78405	7.76592	7.82975	7.95549
	7.92135	7.72466	8.02874	7.9173
	7.97199	7.75073	7.97324	7.59678
	7.80962	7.93862	7.90915	7.63406
	7.80962	7.81432	7.86547	7.96442
	7.84485	7.89674	7.90641	7.84335
	7.70673	7.69575	8.01228	7.94255
	7.88975	7.98566	8.14988	7.82669
	8.23617	7.83431	7.92804	7.88127
Experiment 5	8.09969	7.86692	8.1429	7.77091
	7.93467	7.92135	7.94385	7.86837
	7.91595	7.86837	8.08688	7.94905
	7.86692	7.95034	8.23706	7.90228
	7.98566	8.05949	8.01584	7.59465
	7.94905	8.07276	7.92937	7.73171
	8.00631	7.86692	8.01347	7.88269
	8.0606	8.0099	8.03913	7.9009
	7.74559	7.58822	8.06283	8.04938
	7.90778	7.59678	8.06726	7.6198
	7.92671	7.89674	7.79375	7.86256
	8.02407	8.01938	7.84185	7.56855
	7.89951	8.08688	7.92403	7.94646
	7.8611	7.90778	8.04142	8.21456
	7.95806	7.88127	8.09331	7.64208
	7.90641	7.86982	7.93862	7.62798
	8.04824	7.99545	7.93731	8.12263
	7.88834	7.94516	7.9307	7.82822
	7.87843	7.94775	8.02524	7.74902
	7.78242	7.9918	8.05613	8.11954
Experiment 6	8.05501	7.80014	7.76759	7.49858
	8.02757	7.84485	7.877	7.84035
	7.94646	7.75413	7.93599	7.93335
	8.17428	7.90366	7.9832	8.0182
	8.04938	7.68083	7.87985	7.97199
	8.05725	7.85671	8.09545	7.96822
	7.94516	7.88552	8.05949	7.73346
	8.20814	7.68833	8.03453	7.90778
	8.16655	7.94905	8.15383	8.19888
	8.08148	7.67894	8.07386	8.05163
	8.10391	7.88693	7.99909	7.73869
	7.97073	7.99424	8.01347	7.83734
	7.93202	7.84185	7.96822	7.82207
	8.01109	7.96061	7.98072	7.93731
	8.10602	7.82362	8.03568	7.60524
	8.13789	7.88269	7.95421	7.86692
	7.96442	7.89674	8.18857	7.86547
	8.05163	7.79695	7.94255	8.36949
	8.18478	7.8611	8.07276	7.91324
	8.08688	7.99909	7.77091	7.7282

## Sheet: Figure 6B right
Cell line	WT Ctrl	KO Ctrl	WT Letm1	KO Letm1
pHcyto per cell
Experiment 1	7.61266	7.30266	7.3964	7.55517
	7.44209	7.37099	7.43617	7.27928
	7.63164	7.49309	7.59389	7.50678
	7.38285	7.47349	7.46244	7.54559
	7.30611	7.54386	7.38455	7.2031
	7.38285	7.60638	7.57796	7.28015
	7.65085	7.2758	7.39556	7.54994
	7.35825	7.29316	7.60191	7.47774
	7.42263	7.05566	7.48285	8.00602
	7.41586	7.32671	7.68632	7.16738
	7.33611	7.482	8.08133	7.30007
	7.73068	7.41078	7.48115	7.4837
	7.47604	7.69678	7.482	7.4837
	7.57532	7.40148	7.49907	7.25656
	7.11339	7.74156	7.6694	7.3837
	7.73167	7.83212	7.3625	7.4184
	7.91511	7.35315	7.48711	7.3642
	7.85431	7.56654	7.24069	7.48797
	7.56128	7.29143	7.60013	7.27493
	7.49822	7.47774	7.57092	7.31814
	7.64993	7.32585	7.49223	7.48882
	7.47604	7.44125	7.47689	7.45057
	7.68538	7.59389	7.61266	7.25744
	7.44718	7.37353	7.49053	7.25128
	7.58414	7.25744	7.2845	7.5231
	7.4837	7.51794	7.36335	7.44718
	7.65824	7.73068	7.53433	7.37268
	7.81477	7.69869	7.39725	7.4294
	7.51708	7.79461	7.38116	7.56566
	7.56829	7.54125	7.32328	7.33781
	7.49223	7.20581	7.22468	7.68066
	7.52914	7.41248	7.53087	7.29575
	8.16217	7.72577	7.37523	7.52138
	7.53433	7.30869	7.31985	7.35315
	7.57005	7.42009	7.36759	7.40825
	7.61536	7.44548	7.35315	7.39979
	7.6527	7.4167	7.40148	7.18123
	7.59656	7.21123	7.51536	7.08492
	7.60459	7.47179	7.0339	7.16553
	7.34719	7.34804	7.41417	7.41248
	7.68632	7.32414	7.52397	7.34293
	7.48285	7.36675	7.33611	7.44294
	7.12015	7.6271	7.37947	7.56041
	7.32927	7.22914	7.41586	7.43363
	7.64167	8.1977	7.39471	7.47519
	7.53519	7.58149	7.50592	7.64993
	7.67127	7.25128	7.54039	7.20401
	7.56829	7.30783	7.54125	7.28797
	7.59212	7.23625	7.40317	7.29316
	7.57005	7.19494	7.51966	7.5145
	7.5188	7.42516	7.60102	7.48626
	7.71312	7.28536	7.47859	7.39725
	7.62891	7.12879	7.68349	7.65085
	7.75859	7.7873	7.42432	7.3147
	7.40994	7.26533	7.6816	7.49394
	7.45565	7.24864	7.61536	7.15994
	7.66847	7.6816	7.49822	7.0889
	7.53606	7.60997	7.36335	7.57973
	7.49651	7.36505	7.44209	7.47349
	7.33781		7.6666	7.19766
Experiment 2	7.53087	7.68538	7.42093	7.78314
	7.70733	7.66102	7.30266	7.10072
	7.45141	7.15714	7.33781	7.31642
	7.63255	7.38963	7.59924	7.37184
	7.2758	7.90184	7.27928	7.54559
	7.39556	7.40486	7.69201	7.23359
	7.58591	7.40655	7.34293	7.49394
	7.59834	7.21931	7.5718	7.18581
	7.44463	7.4167	8.24837	7.31385
	7.68443	7.51192	7.61086	7.29403
	7.45311	7.4582	7.5543	7.60191
	7.57005	7.76264	7.35995	8.17685
	7.41755	7.64993	7.26358	7.4548
	7.43871	7.68822	7.47604	7.34123
	7.64993	7.24952	7.65639	7.43193
	7.43278	7.84982	7.64534	7.38624
	7.57005	7.80942	7.37268	7.55343
	7.44294	7.34037	7.20038	7.04225
	7.54733	7.3523	7.30611	7.38624
	7.60191	7.39217	7.38285	7.4404
	7.67878	7.43786	7.66847	7.47689
	7.57973	7.48967	7.50506	7.57356
	7.77901	7.37184	7.40063	7.68822
	7.31899	7.65732	7.33184	7.34123
	7.56216	7.45565	7.37947	7.42093
	7.66847	7.3608	7.55866	7.2923
	7.70348	7.19129	7.3574	7.61446
	7.70252	7.19403	7.22825	7.482
	7.67502	7.59656	7.46414	7.5145
	7.46244	7.48882	7.3591	7.51364
	7.63984	7.12688	7.38455	7.41924
	7.78626	7.32499	7.61716	7.60997
	7.79566	7.65085	7.52397	7.3837
	7.72675	7.25216	7.50678	7.40571
	7.58946	7.45141	7.44125	7.36929
	7.49822	6.93748	7.37438	7.39979
	7.56829	7.86336	7.3642	7.31213
	7.60013	7.28623	7.50078	7.21841
	7.77181	7.63437	7.74156	7.482
	7.57268	7.56216	7.51021	7.27232
	7.80942	7.354	7.43447	7.34037
	7.58768	7.67408	7.78211	7.62891
	7.59656	7.31385	7.39809	7.3625
	7.52914	7.46244	7.30266	7.3625
	7.46244	7.26007	7.6435	8.06735
	7.49138	7.48456	7.43193	8.0582
	7.67034	7.36335	7.3608	7.4948
	7.53087	7.30955	7.39217	7.49138
	7.62529	7.05873	7.56829	7.47859
	7.35145	7.25744	7.54125	7.33952
	7.23714	7.38031	7.46244	7.3659
	7.28623	7.31299	7.47519	7.3854
	7.51192	7.37947	7.3591	7.77592
	7.39217	7.15152	7.55866	7.37947
	7.47349	7.45226	7.52742	7.38963
	7.45905	7.84092	7.33781	7.40317
	7.86564	7.73858	7.34208	7.39386
	7.66847	7.26883	7.49565	7.16831
	7.69297	7.44294	7.65362	7.73167
	7.55866	7.46244	7.38031	7.10366
Experiment 3	7.65123	7.50984	7.58478	7.39501
	7.54441	7.53039	7.4828	7.34412
	7.45204	7.58101	7.59043	7.29739
	7.61407	7.53319	7.40719	7.80234
	7.45204	7.67431	7.5876	7.69758
	7.74979	7.68592	7.55097	7.28005
	7.71224	7.59798	7.64071	7.44831
	7.37434	7.49585	7.66083	7.34412
	7.46789	7.70637	7.57255	7.43431
	7.43057	7.51078	7.70539	7.66275
	7.9773	7.63784	7.81469	7.48187
	7.4623	7.59137	7.94972	7.8736
	7.40063	7.38562	7.57537	7.41936
	7.42403	7.43617	7.43057	7.54816
	7.18245	7.4567	7.785	7.60838
	7.96228	7.55565	7.57913	7.3602
	7.66467	7.57443	7.48653	7.4623
	7.9183	7.59609	7.49026	7.70344
	7.45577	7.73291	7.74979	7.88221
		7.54067	7.40907	7.58007
Experiment 4	7.47535	7.726	7.61596	7.4539
	7.32607	7.68495	7.61407	7.42029
	7.53973	7.53132	7.64166	7.67431
	7.10403	7.54816	7.4287	7.61881
	7.88329	7.59515	7.92497	7.57537
	7.66179	7.6474	7.42683	7.53132
	7.68302	7.65315	7.61691	7.51358
	7.40063	7.43057	7.64931	7.52385
	7.20053	7.7339	7.64262	7.56315
	7.23523	7.58478	7.60649	7.42497
	7.44084	7.50611	7.48653	7.48094
	7.69661	7.52385	7.55097	7.55846
	7.49026	7.4884	7.48746	7.65986
	7.30123	7.34317	7.57349	7.5594
	7.42497	7.54161	7.6589	7.52104
	7.84808	7.55565	7.74879	7.57349
	7.41468	7.48933	7.29547	7.6046
	7.54254	7.56879	7.47628	7.54629
	7.45763	7.49026	7.46323	7.68011
	7.32036	7.33463	7.63212	7.52478
Experiment 5	7.45985	7.41744	7.48912	7.57679
	7.88437	7.42981	7.58993	7.48702
	7.52934	7.50809	7.60427	7.60981
	7.1917	7.3499	7.52614	7.48702
	7.50175	7.43187	7.42878	7.39997
	7.30919	7.37949	7.37541	7.78787
	7.15858	7.85165	7.36622	7.33055
	7.30308	7.29189	8.05121	7.35907
	7.48073	7.50809	7.44428	7.55509
	7.70598	7.49648	7.71191	7.32445
	7.74076	7.34073	7.41847	7.62096
	7.33462	7.44221	7.64121	7.39075
	7.45881	7.56157	7.42362	7.44947
	7.49543	7.53361	7.54218	7.48492
	7.37438	7.33971	7.44532	7.39485
	7.53682	7.46402	7.65371	7.50175
	7.5411	7.45881	7.30817	7.41024
	8.06984	7.37541	7.27764	7.61315
	7.15234	7.52188	7.39382	7.38359
	7.40716	7.19582	7.47445	7.39792
Experiment 6	7.90822	7.29698	7.64347	7.47654
	7.43807	7.38052	7.45985	7.52934
	7.37745	7.44739	7.52614	7.48912
	7.45362	7.24298	7.52188	7.6087
	7.25013	7.64234	7.5411	7.48073
	7.29596	7.55078	7.39792	7.36315
	7.19891	7.24911	7.43807	7.42053
	7.13877	7.03414	7.49543	7.66287
	7.4557	7.38154	7.87471	7.55293
	7.46506	7.45777	7.34786	7.56157
	7.65599	7.42259	7.39075	7.41641
	7.21945	7.12093	7.42774	7.38256
	7.32852	7.47236	7.65943	7.57026
	7.43497	7.25625	7.33361	7.39075
	7.48492	7.22047	7.44325	7.35602
	7.63218	7.19479	7.51127	7.61649
	7.63781	7.31326	7.51021	7.38154
	7.50492	7.37949	7.48912	7.51975
	7.85031	7.52082	7.55078	7.42568
	7.77779	7.56157	7.47654	7.64347

## Sheet: Figure 6C
	WT Ctrl	KO Ctrl	WT Letm1	KO Letm1
ph mito delta per well	0.519195	0.352182	0.364544	0.372954
	0.364684	0.28149	0.531935	0.42041
	0.409205	0.383412	0.535206	0.4607
	0.460345	0.401744	0.385451	0.420703
	0.467181	0.279032	0.426669	0.44545
	0.406137	0.307276	0.571862	0.359663
	0.326122	0.419619	0.507331	0.378112
	0.431341	0.420652	0.480634	0.334239
	0.41544	0.233293	0.396492	0.327204
	0.330124	0.279107	0.341203	0.280881
	0.460534	0.16325	0.395143	0.302725
	0.391251	0.334407	0.415774	0.27743
	0.494766	0.413634	0.495134	0.335209
	0.406201	0.530825	0.500377	0.4034
	0.672939	0.435863	0.461432	0.397694
	0.502253	0.548129	0.513348	0.398103

## Sheet: Figure 6D
	WT Ctrl	KO Ctrl	WT Letm1	KO Letm1		Cell line	WT Ctrl		KO Ctrl		WT Letm1		KO Letm1
TG - ph mito	-0.06374	-0.04113	-0.03032	-0.05446
per experiment	-0.05029	-0.1042	-0.11916	-0.03597		pH mito per cell after TG
	-0.11949	0.025213	0.062846	-0.17424		experiment 1	7.94124		7.68083		7.85228		7.75243
	-0.09537	-0.01712	0.006365	-0.02392			7.89951		7.55512		7.88834		7.64208
	-0.0983	-0.05714	0.019077	0.203299			8.04027		7.60943		7.80805		7.76089
	-0.17748	-0.05121	-0.04949	0.090714			7.70126		8.04142		7.71036		7.78405
							7.69575		7.59678		7.877		7.75073
							7.90778		7.68271		7.8727		7.71576
							7.68271		7.63001		7.50347		7.80173
							7.70855		7.47101		7.83885		7.66559
							7.74387		7.56186		7.66366		7.67894
							7.90228		7.67325		7.78242		7.76089
							7.67134		7.63001		7.86837		7.75413
							7.66943		7.69205		7.88975		7.76592
							7.38376		7.58606		7.72643		7.70855
							7.78892		7.69575		8.05163		7.84932
							7.86837		7.65		7.74731		7.87985
							7.80648		7.89812		7.76089		7.80014
							7.91459		7.63808		7.68459		7.95421
							7.75921		7.57076		7.93862		7.71036
							7.75921		7.66751		7.69759		7.77587
							8.03798		7.75243		7.66751		7.66559
							7.84035		7.65978		7.85671		7.83279
							7.71576		7.60734		7.92937		7.78079
							7.79053		7.76759		7.79214		7.70309
							7.82053		7.66751		7.88269		7.59891
							7.65393		7.51316		7.66751		7.52978
							8.02407		7.82822		7.7282		7.71755
							8.18003		7.79053		7.87843		7.83734
							7.99302		7.50833		7.80962		7.61774
							7.7873		7.49858		7.82053		7.80332
							8.13587		7.84035		7.8508		7.52978
							7.78892		7.56186		7.77091		7.65589
							7.90228		7.70491		7.67894		7.74215
							7.84932		7.5391		7.67515		7.70309
							7.83885		7.65784		7.78892		7.71216
							7.98935		7.79214		7.78568		7.81898
							8.0099		7.73521		7.81432		7.52033
							7.9307		7.68646		7.73869		7.7873
							7.60314		7.66751		7.72643		7.71576
							7.90503		7.88693		7.84634		7.73346
							7.9009		7.61774		7.87843		7.75921
							7.72289		7.69759		7.6939		7.86547
							7.79535		7.72643		7.73869		7.7873
							7.75073		7.65		7.81119		7.76089
							7.90641		7.63001		7.80332		7.74731
							8.04484		7.68646		7.73695		7.78405
							7.85524		7.67705		7.73521		7.60314
							7.76759		7.71755		7.66559		7.6198
							7.73869		7.80805		7.74215		7.57736
							7.8611		7.77751		7.91187		7.63204
							8.13182		7.84035		7.94124		7.88552
							7.90503		7.60314		7.68083		7.74731
							7.85964		7.69019		7.73521		7.68083
							7.94255		7.74731		7.69575		7.54601
							7.93335		7.68833		7.82362		7.5839
							7.66559		7.52978		7.59678		7.57517
							7.71216		7.67134		7.7873		7.57736
							7.98443		7.92403		7.92269		7.56855
							7.9173		7.86692		7.87557		7.8508
							7.9869		7.49117		7.77915		7.82669
							7.69575		7.70673		7.79855		7.68646
						experiment 2	7.75752		7.78568		7.85228		7.75073
							7.82207		7.7873		7.84932		7.70309
							7.92269		7.52271		8.01584		7.54601
							7.77091		7.56186		7.83885		7.55512
							7.71576		7.78892		7.58172		7.46329
							7.54372		7.55285		7.72643		7.87557
							7.69759		7.7873		7.57297		7.76425
							7.95678		7.81276		7.86547		7.49117
							7.85376		7.5641		7.80014		7.72643
							8.12775		7.46329		7.6239		7.71036
							7.69759		7.66559		7.71396		7.70855
							8.04711		7.55962		7.72466		7.72289
							7.96315		7.67325		7.78568		7.48368
							8.00512		7.6939		7.68271		7.59037
							7.94124		7.71933		7.87413		7.69575
							7.76925		7.55737		7.69575		7.91324
							7.79855		7.76759		7.79535		7.79855
							7.74215		7.5391		7.9009		7.53446
							7.77751		7.55058		7.82515		7.57736
							7.84783		7.65978		7.73171		7.80648
							7.91595		7.57076		7.85228		7.6136
							7.75583		7.49612		7.88552		8.02874
							7.79855		7.59678		7.76759		7.76925
							7.95549		7.57736		7.59037		7.88269
							7.76759		7.67705		7.59251		7.70673
							8.08365		7.69943		7.72111		7.76925
							7.92403		7.68271		7.91324		7.58606
							8.05163		7.73171		7.72643		7.88834
							8.03453		7.63607		7.89674		7.80014
							7.96569		7.88269		7.93862		8.01702
							7.77422		7.68459		7.97574		7.67325
							7.91595		7.60524		7.83583		7.73869
							7.82669		7.66366		7.70309		7.81119
							7.68271		7.59465		7.55737		7.4396
							7.99909		7.57076		7.9173		7.75583
							7.80648		7.64407		7.82207		7.63607
							7.90778		7.54372		7.77091		7.81119
							7.72289		7.49117		7.78242		7.83583
							7.79214		7.70491		7.81588		7.59037
							7.59678		7.50833		8.03568		7.80332
							7.66943		7.63204		7.79695		7.70126
							7.65197		7.49612		7.81588		7.77091
							7.95292		7.67134		8.08688		7.84185
							7.85671		7.82515		7.96315		7.82053
							7.77915		7.75752		7.9173		7.877
							7.88975		7.61152		7.62595		7.66366
							7.8049		7.59465		7.76759		7.76592
							7.77587		7.52743		7.92403		7.79535
							7.87557		7.57517		7.82669		7.72111
							7.93599		7.57955		8.26412		7.65
							7.82053		7.74215		7.63001		7.58172
							7.9009		7.64803		7.85671		7.57736
							7.83885		7.67894		7.73346		7.60943
							7.8727		7.79053		7.87126		7.57955
							7.93993		7.73346		7.95292		7.80648
							7.76925		7.76425		7.75413		7.72289
							7.92671		7.69019		7.91187		7.56633
							7.88693		7.71036		8.06836		7.73869
							7.90778		7.88411		7.94516		8.00512
							7.79214		7.55512		7.74215		7.76592
						Experiment 3	7.68833		7.58822		7.57076		7.40101
							7.8049		7.64208		8.01347		7.6198
							7.71216		7.64008		7.85228		7.55962
							7.62798		7.76759		8.23261		7.51075
							7.68833		7.42333		7.82822		7.86547
							7.70126		7.77257		7.79855		7.34482
							7.75413		7.4761		7.73521		7.48368
							7.72111		7.68459		7.86692		7.91051
							7.59251		7.77091		7.76759		8.04597
							7.60943		8.1439		7.79053		7.83885
							7.6239		7.46587		7.83734		7.62186
							7.52743		7.60524		7.80332		8.12366
							7.66943		7.61567		7.80805		7.69019
							8.10916		7.79053		7.80332		7.72289
							7.57517		7.72111		8.03913		8.00871
							7.82207		7.81743		8.00271		7.4396
							7.63607		7.76592		7.83885		7.45286
							7.70855		7.79535		7.93599		7.80805
							7.62595		7.61567		7.88975		8.00151
							7.71755		7.80014		7.76089		8.00391
						Experiment 4	7.77422		7.57297		7.65978		7.82822
							7.74559		7.83885		7.59465		7.67515
							7.80805		7.69759		7.75583		7.90366
							7.69759		7.73346		8.01702		7.99058
							8.09438		7.62186		7.78079		7.70126
							7.59251		7.75413		7.84185		7.80332
							7.70309		7.68083		7.72466		7.6239
							7.89534		7.58822		7.99909		7.73171
							7.49365		7.89534		7.94905		8.03222
							7.71933		7.58172		8.1439		8.14789
							7.79053		7.48618		7.65978		7.65589
							7.88834		7.91051		7.64407		7.55962
							7.89674		7.59465		7.77587		7.65
							7.62186		7.73521		7.76925		7.71036
							7.65393		7.6239		7.68833		7.70855
							7.85818		7.64407		8.0099		7.75413
							7.76759		7.86256		7.95678		7.61774
							7.72643		7.5483		8.11125		7.95292
							7.69575		7.69575		7.80173		7.82207
							7.61152		7.84783		8.07713		7.81119
						Experiment 5	7.71576		7.54141		7.87985		7.85228
							7.75413		7.67894		7.69019		7.81898
							7.75752		7.68646		7.90915		8.08148
							7.82515		7.85524		7.80805		8.10181
							7.73695		7.42058		7.75073		8.04027
							7.84932		7.73869		7.5641		8.23261
							7.86256		7.81743		7.88552		7.90366
							7.89534		7.81119		7.75583		7.96442
							7.79375		7.50347		7.87843		7.97324
							7.69019		7.71576		7.73346		8.06946
							7.88269		7.64208		7.74387		8.06505
							7.82669		7.60103		7.81588		7.79375
							7.69019		7.78568		8.13587		7.53212
							7.81276		7.68271		7.71755		7.5839
							7.87985		7.60103		7.92135		7.75243
							7.64208		7.68833		8.06836		7.83279
							7.57955		8.08148		7.78242		7.82362
							7.88975		7.75921		7.77587		8.30103
							7.95933		7.69575		8.09969		7.79535
							7.61567		7.64605		7.80173		7.84783
						Experiment 6	7.67894		7.67134		7.8049		7.82362
							7.90366		7.877		7.88552		7.90915
							7.75243		7.60314		7.77422		7.88834
							7.75413		7.74559		8.13182		7.79535
							7.80962		7.74042		7.7282		8.07386
							7.88127		7.92269		7.49858		7.93335
							7.81898		8.01938		7.58822		7.67134
							7.77587		7.84485		7.83583		8.1419
							7.92269		7.75413		7.77751		8.15383
							7.90228		7.64008		7.89812		8.25027
							7.60314		7.48868		7.6198		7.63406
							7.72466		7.80648		7.58822		7.63001
							7.54141		7.81432		7.8611		7.71755
							7.65784		7.76759		7.92537		7.89395
							7.68459		7.73695		7.76425		8.1257
							7.66559		7.60314		7.74042		7.87843
							7.71576		7.68833		7.87413		7.79695
							7.35096		7.63204		7.79855		7.89812
							7.68459		7.67894		7.88975		7.61774
							7.94124		7.61774		7.95163		7.82362
