# Supplementary material for: TMBIM5 is the Ca2+/H+ antiporter of mammalian mitochondria
Source: EMBO Rep. 2022 Nov 2;23(12):e54978. doi: 10.15252/embr.202254978 (PMC9724676; doi:10.15252/embr.202254978)
Supplement: Supplementary file 11 — Source Data for Figure 7 [file EMBR-23-e54978-s010.zip]

Archive with 2 entries (2 files):
- Figure 7A_source data.pptx
- Figure 7_source numerical data.xlsx
