# Supplementary material for: TMBIM5 is the Ca2+/H+ antiporter of mammalian mitochondria
Source: EMBO Rep. 2022 Nov 2;23(12):e54978. doi: 10.15252/embr.202254978 (PMC9724676; doi:10.15252/embr.202254978)
Supplement: Supplementary file 11 — Source Data for Figure 7 [file EMBR-23-e54978-s010.zip › Figure 7_source numerical data.xlsx]

## Sheet: Figure 7C-F (dep_pH)
		Ca2+5N									pyranine
		proteoliposomes			liposomes						proteoliposomes	liposomes
	time (sec)	pH 6.5	pH 7.0	pH 8.0	pH 6.5	pH 7.0	pH 8.0			time (sec)	pH 7.0
	2	118.02	112.54	136.73	59.431	66.431	106.55			2	251.7	211.2
	2.5	116.66	113.62	136.21	58.661	66.116	106.66			2.5	252.25	213.27
	3	117.59	112.93	136.14	59.219	66.177	105.5			3	252.08	215.68
	3.5	116.76	111.44	136.27	59.302	67.598	106.54			3.5	251.2	217.64
	4	118.65	109.61	136.82	60.053	67.692	106.14			4	251.08	219.45
	4.5	118.53	108	137.48	58.329	67.285	105.62			4.5	252.13	218.65
	5	119.29	107.88	138	57.362	67.617	104.43			5	251.76	217.68
	5.5	118.66	108.68	137.44	57.156	66.921	105.06			5.5	252.6	216.48
	6	119.93	110.89	136.53	58.02	66.402	105.25			6	250.65	216.45
	6.5	119.35	111.39	136.6	58.061	65.691	104.42			6.5	251.06	216.32
	7	119.36	111.42	135.55	57.481	66.308	103.42			7	250.21	216.43
	7.5	118.03	108.57	135.3	57.896	66.056	103.84			7.5	252.67	215.48
	8	118.67	108.96	136.13	58.389	66.101	104.82			8	251.92	216.14
	8.5	116.99	108.72	137.48	58.837	66.321	106.72			8.5	253	214.05
	9	117.87	110.19	137.79	58.183	67.192	106.11			9	251.33	213.78
	9.5	117.86	109.92	136.8	59.373	66.595	106.38			9.5	250.25	213.4
	10	118.37	108.7	135.51	58.618	67.89	105.94			10	249.06	212.54
	10.5	117.85	109.38	133.97	59.445	67.35	106.32			10.5	249.43	214.32
	11	117.09	108.85	135.2	57.693	67.666	104.32			11	250.24	211.97
	11.5	118.35	111.06	135.87	58.351	66.056	104.16			11.5	250.62	214.49
	12	118.11	109.74	137.29	58.142	65.93	104.98			12	249.33	213.54
	12.5	118.34	109.23	135.5	57.717	65.031	106.12			12.5	249.02	214.73
	13	117.77	108.09	136.13	57.18	65.328	106.16			13	248.24	212.79
	13.5	117.25	107.63	134.99	56.494	66.102	105.04			13.5	249.17	213.23
	14	116.54	108.34	135.05	56.225	66.859	104.08			14	249.65	213.58
	14.5	115.81	108.59	135.39	56.761	66.658	104.66			14.5	250.97	213.44
	15	115.92	109.75	136.74	57.488	65.962	105.44			15	251.22	212.35
	15.5	116.05	110.28	137.46	58.918	65.85	105.15			15.5	250.77	211.81
	16	117	110.47	137.46	58.513	65.755	104.28			16	250.25	211.01
	16.5	115.92	109.84	135.41	58.311	66.753	103.57			16.5	249.17	211.2
	17	117.1	110.29	134	57.91	67.395	103.63			17	249.59	210.53
	17.5	117.03	109.42	133.05	58.07	67.284	104.51			17.5	249.28	211.28
	18	117.78	109.61	134.93	57.461	66.881	104.12			18	250.55	210.99
	18.5	117.76	108.75	135.46	58.358	66.334	104.88			18.5	250.64	210.53
	19	118.72	108.7	135.53	57.973	67.01	103.9			19	252.27	210.42
	19.5	119.78	108.07	135.79	58.17	66.068	104.74			19.5	252.49	209.64
	20	118.12	106.98	135.04	58.102	66.653	105.47			20	252.09	209.98
	20.5	116.72	107.56	134.72	58.326	66.213	104.91			20.5	248.94	211.31
	21	115.31	108.4	133.53	58.459	67.08	103.63			21	248.45	210.78
	21.5	115.09	108.64	134.98	56.978	67.219	104.37			21.5	249.2	210.02
	22	114.52	106.8	137.11	58.062	67.85	105.41			22	249.85	208.92
	22.5	113.99	106.9	137.3	58.175	67.63	106.64			22.5	249.6	210.41
	23	114.64	108.32	136.8	58.806	66.434	104.73			23	247.98	211.05
	23.5	114.52	110.59	134.95	58.922	65.833	102.82			23.5	248.47	210.27
	24	115.95	109.59	135.75	58.703	65.739	102.57			24	248.56	209.36
	24.5	116.15	108.91	135.28	58.266	65.912	104.12			24.5	249.71	210.04
	25	116.43	108.7	135.12	56.72	66.663	105.43			25	248.18	210.21
	25.5	116.57	110.1	134.46	57.311	66.27	105.32			25.5	246.74	210.43
	26	117.05	110.27	134.96	58.147	66.458	104.05			26	246.41	209.62
	26.5	117.98	109.04	134.32	58.487	66.256	104.13			26.5	247.69	209.78
	27	116.77	109.16	133.28	57.877	66.98	103.28			27	248.75	211.23
	27.5	115.92	108.48	133.4	57.499	66.556	102.78			27.5	249.46	212.59
	28	115.31	109.99	135.08	56.766	65.93	102.2			28	249.23	213.95
	28.5	115.09	109.07	136.28	56.913	64.636	102.74			28.5	249.3	210.4
	29	114.48	110.19	135.71	58.198	64.856	102.68			29	247.16	208.15
	29.5	114.89	110.27	136.16	58.797	65.062	102.01			29.5	247.67	207.26
	30	116.26	110.08	136.49	58.573	65.505	102.5			30	246.68	209.39
	30.5	118.02	109.5	135.89	57.792	65.851	102.98			30.5	248.16	211.94
	31	117.38	108.11	133.58	57.869	66.134	104.08			31	248.06	210.68
	31.5	116.46	109.14	133.13	58.373	67.217	104.62			31.5	249.51	210.93
	32	115.38	108.15	133.16	58.282	66.918	105.09			32	250.15	208.41
	32.5	116.56	108.03	135.62	57.699	66.319	105.12			32.5	250.94	210.67
	33	117.26	106.94	134.57	57.699	65.095	104.7			33	250.58	210.07
	33.5	118.14	108.03	133.74	56.923	64.559	104.63			33.5	250.3	211.09
	34	117.01	108.35	133.06	58.128	64.385	104.3			34	248.88	207.32
	34.5	116.86	108.94	134.2	57.241	65.786	105.1			34.5	249.22	208.33
	35	115.7	107.75	134.45	57.956	66.792	103.88			35	250.4	208.09
	35.5	116.08	107.75	135.2	57.275	66.143	102.78			35.5	251.35	209.96
	36	114.97	107.09	135.59	58.613	65.701	102.84			36	251.79	207.05
	36.5	115.63	107.16	135.62	58.479	65.942	103.44			36.5	249.57	206.78
	37	114.9	106.9	133.92	59.452	66.435	104.52			37	251.7	206.4
	37.5	115.63	107.11	132.96	59.093	66.121	102.47			37.5	250.64	208.24
	38	115.44	108.39	134.1	58.687	66.025	101.88			38	251.64	208.09
	38.5	116.49	109.42	133.12	57.884	66.134	101.93			38.5	249.97	208.57
	39	115.98	109.36	132.59	58.214	65.316	101.96			39	250.06	207.12
	39.5	115.76	108.59	134.05	58.374	65.204	102.5			39.5	248.75	208.14
	40	113.88	107.78	136.32	58.168	65.913	101.71			40	248.25	209
	40.5	114.88	108.85	136.29	57.163	66.653	101.63			40.5	250.01	208.87
	41	115.92	109.04	135.39	56.842	66.211	101.71			41	251.05	208.52
	41.5	117.5	108.92	135.28	56.881	66.463	103.63			41.5	251.72	207.45
	42	117.2	107.5	136.17	57.731	66.212	104.33			42	248	208.7
	42.5	116.48	108.81	135.51	58.334	66.417	104.67			42.5	247.21	208.39
	43	116.34	108.98	133.31	59.026	66.433	104.27			43	247.22	207.93
	43.5	115.92	109.43	133.51	58.43	66.4	104.74			43.5	248.64	207.31
	44	115.13	108.42	134.04	57.196	66.227	104.68			44	250.22	205.4
	44.5	114.7	108.45	136.05	56.185	65.66	104.08			44.5	247.84	206.38
	45	115.07	109.12	134.88	56.221	65.644	103.07			45	248.47	206.62
	45.5	115.15	109.35	134.78	56.788	65.503	103.09			45.5	248.85	207.73
	46	114.65	109.34	133.33	57.714	65.235	101.61			46	250.98	206.16
	46.5	113.66	108.22	135.22	57.925	65.064	102.56			46.5	249.75	206.5
	47	113.69	107.45	134.78	58.147	64.907	102.57			47	248.74	206.39
	47.5	113.74	107.23	135.03	56.866	65.221	103.81			47.5	247.32	205.67
	48	114.37	108.12	134.29	56.501	66.445	103.43			48	248.15	204.09
	48.5	115.01	108.15	134.39	56.399	66.666	104.45			48.5	248.86	204.54
	49	116.71	107.34	133.38	58.167	65.753	105.65			49	249.77	204.7
	49.5	116.63	105.84	132.96	57.788	65.063	105.08			49.5	247.49	207.06
	50	115.27	105.47	132.14	58.192	64.494	103.86			50	244.94	208.29
	50.5	114.79	106.04	133.59	57.139	65.612	101.12			50.5	245.6	208.51
	51	114.09	107.8	133.28	57.673	66.198	101.58			51	246.37	207.03
	51.5	115.28	107.92	135.1	57.834	66.798	102.33			51.5	248.26	205.59
	52	115.58	108.72	135.8	57.894	66.059	102.52			52	247.86	206.25
	52.5	116.17	107.59	137.18	57.163	65.19	103.24			52.5	250.71	206.33
	53	117.05	108.24	136.46	57.051	64.953	103.16			53	250.52	205.1
	53.5	116.25	107.41	134.94	57.577	65.581	104.45			53.5	249.2	205.2
	54	116.41	107.72	134.32	58.168	65.927	104.35			54	248.71	206.49
	54.5	115.14	108.42	134.06	56.96	66.274	103.71			54.5	248.18	206.86
	55	115.02	108.42	134.25	56.401	65.928	103.79			55	247.44	207.41
	55.5	115.68	109.47	135.67	55.881	66.055	103.27			55.5	246.26	205.93
	56	116.21	108.92	136.23	56.886	65.429	103.85			56	247.5	207.66
	56.5	115.45	110.84	136.67	56.771	65.35	104.24			56.5	248.92	205.98
	57	114.09	110.99	135.47	57.029	65.599	104.3			57	247.77	204.87
	57.5	115.04	111.62	134.63	57.239	65.802	103.18			57.5	246.59	204.22
	58	114.96	108.99	134.6	56.95	65.944	102.62			58	247.02	206.26
	58.5	116.3	107.54	133.21	56.98	65.726	102.88			58.5	246.44	207.81
	59	115.4	107.75	132.68	57.393	65.977	102.97			59	247.32	207.65
	59.5	117.16	108.65	132.71	58.168	65.425	103.9			59.5	247.26	205.91
	60	116.78	109.99	132.4	58.965	65.518	102.23			60	249.19	206.37
	60.5	116.85	108.96	132.52	58.657	65.155	102.44			60.5	247.27	206.81
	61	116.74	110.35	132.15	58.298	65.08	102.25			61	246.69	208.28
	61.5	116.42	109.23	133.37	57.321	64.562	103.65			61.5	245.91	206.76
	62	115.81	108.33	134.7	56.766	64.956	104.15			62	246.31	206.61
	62.5	115.31	107.01	134.66	56.837	66.164	104.55			62.5	246.43	206.15
	63	116.82	106.62	133.72	56.333	65.976	103.27			63	245.62	206.3
	63.5	116.99	108.33	133.61	56.388	65.66	102.72			63.5	246.27	206.22
	64	116.44	108.58	133.36	56.528	65.765	101.38			64	246.43	205.27
	64.5	114.42	108.73	133.89	57.394	65.407	102.96			64.5	248.79	204.52
	65	114.04	106.56	132.64	57.677	64.826	103.24			65	248.22	204
	65.5	114.11	106.37	133.09	56.635	63.87	103.68			65.5	248.71	203.99
	66	113.96	106.65	132.55	57.828	64.983	102.93			66	247.51	205.19
	66.5	115.09	107.75	133.41	57.647	65.267	102.99			66.5	247.89	204.59
	67	115.9	106.86	133.38	58.969	65.097	103.07			67	247.59	205.44
	67.5	116.39	107.33	134.46	57.324	64.42	102.85			67.5	248.08	205.94
	68	116.1	106.25	134.64	56.987	66.366	101.27			68	247.49	207.14
	68.5	116.31	106.67	133.97	56.945	67.406	100.27			68.5	247.28	207.76
	69	116.53	106.3	132.65	57.847	68.113	100.55			69	247.03	207.52
	69.5	114.76	106.1	132.64	58.992	66.891	102.63			69.5	248.89	206.65
	70	114.61	107.77	133.36	58.725	66.354	103.12			70	248.37	206.9
	70.5	115.16	107.97	133.33	58.766	66.182	102.98			70.5	247.91	207.52
	71	115.44	109.83	132.08	57.22	66.495	102.3			71	247.21	207.98
	71.5	113.65	109.29	132.11	56.561	68.026	103.62			71.5	248.01	206.01
	72	113.26	108.78	133.21	55.55	68.152	103.56			72	248.87	205.76
	72.5	114.25	107.78	134.03	55.717	66.92	103.6			72.5	248.52	204.99
	73	115.5	107.21	134.37	55.428	64.633	101.97			73	247.62	204.47
	73.5	116.77	107.81	134.13	55.586	65.14	102.59			73.5	248.07	203.88
	74	117.43	108.41	134	56.515	66.406	102.27			74	248.47	202.75
	74.5	116.96	107.17	131.48	57.477	66.001	102.18			74.5	249.83	203.48
	75	114.81	106.73	131.51	57.378	63.908	101.84			75	249.23	203.44
	75.5	113.36	107.13	132.3	57.817	63.072	102.55			75.5	248.68	205.02
	76	114.21	108.87	133.17	57.067	64.83	103.48			76	248.31	206.57
	76.5	114.45	109.28	131.82	58.005	65.097	104.37			76.5	247.37	205.92
	77	115.68	110.72	131.06	56.93	64.766	103.9			77	247.01	205.84
	77.5	114.99	110.86	132.39	57.142	64.972	103.48			77.5	246.76	204.17
	78	115.12	110.12	133.24	56.912	65.19	102.53			78	247.79	202.89
	78.5	115.59	109.28	133.4	56.647	66.104	102.51			78.5	248.49	203.27
	79	115.33	109.3	133.93	57.458	64.938	102.85			79	247.58	202.9
	79.5	116.48	109.01	134.88	57.45	65.615	102.59			79.5	246.88	205.53
	80	115.32	107.8	134.79	58.232	64.361	104.13			80	247.41	204.98
	80.5	115.31	108.53	133.76	57.363	64.092	104.12			80.5	247.79	206.42
	81	112.65	109.32	132.78	56.761	63.887	103.6			81	248.03	204.99
	81.5	112.71	109.41	133.88	56.516	63.485	103.09			81.5	247.08	205.9
	82	112.3	107.73	133.75	56.674	63.551	102.28			82	248	203.92
	82.5	113.96	108.03	135.26	55.92	63.002	101.88			82.5	247.92	203.16
	83	114.6	107.86	132.8	55.914	64.012	102.15			83	248.76	200.39
	83.5	114.88	109.46	133.34	55.932	64.31	101.47			83.5	247.81	201.78
	84	115.51	108	131.7	56.441	64.562	104.24			84	246.86	201.15
	84.5	115.22	109.3	132.52	56.356	63.782	102.1			84.5	245.55	202.27
	85	114.82	106.98	131.95	56.392	63.558	103.89			85	245.8	202.98
	85.5	114.8	107.59	133.69	56.641	63.651	102.85			85.5	246.86	203.62
	86	114.18	106.89	133.69	56.957	63.751	103.67			86	248.94	203.55
	86.5	115.12	108.57	134.01	56.781	63.408	102.28			86.5	250.57	203.5
	87	115.65	109.05	134.03	56.907	62.828	102.73			87	249.95	204.22
	87.5	115.88	108.08	134.15	56.633	62.987	102.42			87.5	247.94	205.23
	88	115.83	106.29	134.75	57.27	63.521	103.83			88	245.78	204.78
	88.5	113.71	106.45	133.53	56.436	64.417	102.41			88.5	246.86	205.67
	89	113.31	106.91	133.21	56.801	64.873	102.46			89	247.41	205.02
	89.5	113.43	107.68	132.83	58.57	64.701	101.09			89.5	248.27	204.78
	90	114.71	106.29	131.39	59.112	63.963	100.94			90	247.21	202.95
	90.5	114.69	105.51	132.55	59.028	64.088	101.13			90.5	247.94	202.54
	91	114.14	105.22	133.21	56.409	63.819	102.09			91	246.74	202.2
	91.5	113.97	106.61	134.5	56.472	64.965	103.54			91.5	246.48	202.98
	92	113.76	107.7	135.1	56.626	65.66	104.01			92	246.47	203.42
	92.5	114.02	109.11	133.97	57.274	65.723	102.27			92.5	246.99	202.94
	93	113.37	109.12	135.56	57.035	64.641	101.54			93	247.73	202.78
	93.5	114.23	108.85	134.87	56.874	63.571	101.61			93.5	247.78	202.98
	94	115.27	108.09	135.12	56.864	62.367	103.41			94	249.28	203.43
	94.5	115.02	107.04	133.58	57.36	62.847	103.6			94.5	249.84	203.96
	95	114.82	106.36	133.88	56.842	61.929	103.43			95	248.54	202.21
	95.5	113.51	106.52	133.38	55.97	63.118	103.03			95.5	248.21	201.68
	96	117.45	107.05	133.79	55.64	62.856	102.63			96	249.54	200.91
	96.5	122.93	107.96	134.55	56.319	64.94	102.01			96.5	249.53	202.72
	97	128.85	106.69	136.06	56.404	65.397	101.29			97	249.84	203.35
	97.5	132.54	106.26	136.35	56.835	66.386	101.89			97.5	248.17	204.08
	98	135.91	106.48	134.77	56.765	65.629	102.5			98	246.99	203.61
	98.5	140.49	107.07	134.01	56.888	66.023	103.02			98.5	245.53	204.08
	99	143.22	107.39	133.75	57.286	64.828	102.24			99	246.38	203.08
	99.5	144.06	107.02	133.4	56.196	64.828	102.74			99.5	247.75	203.34
	100	144.37	107.73	133.5	56.018	64.529	103.27			100	246.28	201.12
	100.5	145.52	108.34	133.65	54.579	65.583	104.4			100.5	244.12	201.79
	101	146.88	108.57	135.01	54.771	65.411	105.31			101	244.97	200.78
	101.5	148.55	108.48	135.55	54.602	64.985	105.42			101.5	246.78	201.8
	102	149.99	108.55	135.81	55.769	64.654	105.29			102	248.39	202.13
	102.5	152.04	108.13	134.55	55.616	64.795	103.61			102.5	247.13	202.41
	103	152.66	110.49	134.38	56.004	64.499	103.59			103	246.91	202.94
	103.5	154.37	113.47	134.7	54.71	64.862	102.69			103.5	247.01	201.95
	104	153.77	118.88	135.23	55.992	64.846	102.94			104	246.63	203.03
	104.5	154.4	122.57	135.74	56.564	64.315	103.63			104.5	246.58	203.67
	105	154.06	127.66	135.13	58.13	63.463	104.23			105	248.11	203.9
	105.5	153.52	132.32	134.75	55.978	62.608	105.47			105.5	249.14	203.92
	106	152.7	134.94	132.61	55.274	62.615	104.5			106	249.55	202.78
	106.5	153.62	135.74	132.64	54.657	63.684	103.53			106.5	246.64	203.17
	107	154.7	134.21	133.22	55.593	63.643	101.73			107	248.4	202.59
	107.5	156.57	135.81	133.91	56.807	64.747	100.53			107.5	246.87	202.81
	108	154.22	135.53	135.1	56.771	63.477	100.26			108	248.26	204.47
	108.5	152.74	137.85	136.3	57.474	64.168	100.6			108.5	246.8	203.47
	109	151.34	138.05	137.4	55.887	63.064	102.16			109	247.9	203.69
	109.5	152.87	138.68	134.56	56.603	63.155	103.42			109.5	248.13	202.4
	110	155.32	137.98	133.46	56.463	63.676	103.55			110	247.73	203.23
	110.5	154.61	138.02	133.18	57.032	64.954	102.88			110.5	249	203.09
	111	154.16	138.08	133.98	56.213	65.126	102.46			111	247.08	202.91
	111.5	153.26	138.25	133.12	56.041	64.609	101.96			111.5	246.25	203.19
	112	153.24	136.16	132.86	55.828	64.625	100.58			112	246.71	201.52
	112.5	153.66	137.25	133.11	56.241	65.286	100.81			112.5	247.77	201.07
	113	154.19	137.83	134.16	56.47	65.439	101.22			113	248.81	202.06
	113.5	154.86	139.13	134.64	56.126	65.344	103.63			113.5	245.75	202.53
	114	154.46	140.6	134.61	56.656	64.857	103.88			114	245.1	201.79
	114.5	153.55	139.14	132.93	55.93	63.945	103.6			114.5	245.29	200.49
	115	152.75	138.13	132.84	56.7	63.459	102.12			115	248.24	201.61
	115.5	154.21	136.08	132.65	56.024	63.553	101.7			115.5	248.99	202.31
	116	155.46	136.14	134.92	55.944	64.955	100.96			116	247.94	201.62
	116.5	157.96	138.58	134.53	55.588	65.003	101.2			116.5	247.88	202.11
	117	156.69	139.48	134.91	54.918	63.835	101.25			117	247.71	201.23
	117.5	155.86	141.16	134.47	55.294	63.082	102.69			117.5	248.25	202.42
	118	155.59	140.78	134.89	55.005	62.495	103.48			118	246.24	202.29
	118.5	155.12	141.57	136.19	54.887	62.975	102.52			118.5	246.82	203.51
	119	155.02	140.72	135.46	54.419	63.445	102.3			119	246.31	203.57
	119.5	154.55	140.7	134.89	54.73	64.281	101.19			119.5	246.42	203.66
	120	155.22	141.76	134.32	55.672	65.646	101.01			120	247.13	202.88
	120.5	155.59	140.49	139.11	56.62	64.509	100.05			120.5	249.42	200.93
	121	155.24	141.04	143.02	55.212	63.343	100.85			121	249.66	199.38
	121.5	155.92	138.79	145.77	54.479	62.778	102			121.5	248.9	201.08
	122	155.95	141.16	144.24	53.551	63.335	102.73			122	246.5	202.72
	122.5	157.41	140.73	144.47	56.083	63.692	102.13			122.5	245.85	203.7
	123	157.67	141.26	145.76	56.878	62.83	102.25			123	243.77	201.64
	123.5	156.09	139.48	145.72	56.917	62.588	102.13			123.5	243.15	201.41
	124	154.01	139.67	146.32	56.637	62.844	102.15			124	243.79	200.72
	124.5	152.89	138.55	145.31	55.903	63.203	101.89			124.5	245.2	202.32
	125	153.63	139.6	146.04	55.552	64.757	102.07			125	245.58	202.47
	125.5	153.16	140.21	145.01	55.415	65.939	102.38			125.5	245.01	202.69
	126	153.2	141.35	145.35	55.95	65.215	102.14			126	245.47	202.38
	126.5	154.73	142.6	146.03	56.636	64.012	101.29			126.5	244.85	200.32
	127	155.83	143.21	146.87	55.63	63.446	100.98			127	245.64	200.6
	127.5	156.57	142.01	146.85	54.956	64.578	100.4			127.5	246.66	198
	128	157	141	145.98	54.756	64.842	100.33			128	247.51	199.9
	128.5	159	140.43	145.2	55.211	64.496	101.32			128.5	247.27	199.38
	129	158.43	144.15	145.12	55.92	63.657	101.92			129	245.77	200.75
	129.5	157.08	143.84	146.19	56.364	63.815	103.39			129.5	245.43	201.03
	130	155.33	143.53	148.51	56.885	64.852	101.41			130	245.12	201.9
	130.5	154.16	141.23	148.85	56.052	65.723	100.85			130.5	245.49	201.01
	131	154.33	141.34	149.57	55.234	65.189	102			131	247.1	200.17
	131.5	154.27	140.78	147.86	54.095	64.089	102.73			131.5	246.41	199.56
	132	156.37	139.73	146.94	54.268	63.158	102.13			132	244.95	199.8
	132.5	156.73	140.55	146.91	54.586	64.655	102.25			132.5	244.11	198.95
	133	157.28	140.79	147.88	55.723	64.656	102.13			133	243.99	199.16
	133.5	158.77	141.67	150.11	55.944	65.071	102.15			133.5	245.5	200.25
	134	158.4	140.82	149.28	56.27	63.842	101.89			134	245.66	200.91
	134.5	158.35	140.74	149.52	55.406	65.129	102.07			134.5	245.58	202.28
	135	156.62	140.49	148.86	55.005	64.901	102.38			135	244.91	200.66
	135.5	157.37	143.1	147.71	55.521	64.041	102.14			135.5	245.42	200.64
	136	156	144.57	145.6	56.223	62.279	101.29			136	245.62	199.74
	136.5	154.61	145.16	143.79	56.906	62.69	100.98			136.5	246.94	202.12
	137	154.34	142.19	145.01	56.809	62.998	100.4			137	245.11	202.32
	137.5	154.88	141.09	146.1	56.366	64.007	100.33			137.5	245	200.65
	138	154.5	140.17	147.92	55.815	64.025	101.32			138	244.74	199.58
	138.5	156.08	140.33	148	55.27	64.907	101.92			138.5	246.8	198.59
	139	156.48	139.96	148.54	55.787	65.032	103.39			139	249.22	200.11
	139.5	159.45	141.78	149.24	56.527	65.044	101.41			139.5	248.33	198.72
	140	158.36	141.76	148.93	56.689	64.966	100.85			140	246.8	199.44
	140.5	158.73	141.64	149.67	56.357	64.588	102			140.5	245.17	197.62
	141	155.52	140.52	147.67	55.665	64.404	102.73			141	244.89	199.17
	141.5	155.97	140.49	147.54	55.24	64.907	102.13			141.5	243.9	199.44
	142	156.82	141.59	146.26	55.051	64.8	102.25			142	244.62	201.05
	142.5	159.25	143.37	146.28	54.649	64.906	102.13			142.5	243.73	200.05
	143	160.93	142.82	145.77	55.871	64.449	102.15			143	244.8	198.68
	143.5	160.97	142.52	145.87	55.516	63.012	101.89			143.5	245.09	198.13
	144	160.3	140.88	147.84	56.296	62.518	102.07			144	248.69	198.55
	144.5	158.37	143.01	147.5	55.58	62.911	102.38			144.5	249.46	200
	145	158.52	142.91	147.47	55.748	64.359	102.14			145	248.76	199.44
	145.5	157.86	143.93	147.44	55.672	64.889	101.29			145.5	247.36	200.81
	146	157.17	143.41	148.34	56.854	63.913	100.98			146	246.52	200.99
	146.5	156.51	142.99	149.27	56.859	64.119	100.4			146.5	244.96	201.75
	147	157.84	143.02	148.27	56.756	64.481	100.33			147	242.68	201.32
	147.5	157.72	144.67	148.26	55.27	64.906	101.32			147.5	242.28	201.48
	148	156.63	145.17	146.34	55.266	64.51	101.92			148	243.15	201.32
	148.5	156.91	144.72	145.49	55.97	64.084	103.39			148.5	245.08	200.35
	149	156.49	144.64	145.2	55.754	64.274	101.41			149	245.87	201.11
	149.5	155.68	144.55	146.48	55.814	64.165	100.85			149.5	247.97	201.36
	150	154.4	144.33	146.72	54.736	64.416	102			150	249.54	201.13
										150.5	252.91	199.04
										151	256.21	198.66
										151.5	257.49	199.08
										152	259.09	199.07
										152.5	261.27	199.02
										153	265.61	198.09
										153.5	270.78	198.76
										154	273.92	198.48
										154.5	276.14	199.79
										155	277.17	199.72
										155.5	277.82	199.47
										156	279.44	198.95
										156.5	280.15	198.21
										157	282.38	197.61
										157.5	282.3	197.36
										158	283.04	197.98
										158.5	281.76	198.34
										159	282.77	198.62
										159.5	282.33	198.73
										160	282.81	199.63
										160.5	281.42	200.33
										161	280.76	200.72
										161.5	279.5	199.43
										162	279.4	198.27
										162.5	278.67	197.99
										163	278.81	199.49
										163.5	278.43	198.8
										164	277.26	198.36
										164.5	276.35	196.86
										165	277.22	198.12
										165.5	280.78	199.33
										166	282.87	200.29
										166.5	283.28	200.35
										167	279.9	199.09
										167.5	279.89	199.46
										168	280.22	198.3
										168.5	281.14	198.29
										169	280.08	198.53
										169.5	279.9	199.74
										170	278.57	200.64
										170.5	278.32	198.68
										171	277.21	198.68
										171.5	279.22	197.03
										172	280.04	198.68
										172.5	279.87	197.02
										173	279.84	197.51
										173.5	278.71	197.44
										174	278.01	197.7
										174.5	276.92	197.71
										175	278.09	196.98
										175.5	277.66	196.67
										176	277.95	196.25
										176.5	276.28	196.82
										177	276.6	199.1
										177.5	278.14	199.72
										178	279.03	199.43
										178.5	281.19	197.6
										179	278.28	198.33
										179.5	278.16	198.16
										180	276.44	198.34

## Sheet: Figure 7G (delta pH)
	Ca2+5N
time (sec)	pH7.0 in / pH7.0 out	pH7.0 in / pH6.0 out	pH7.0 in / pH9.0 out
2	117.43	104.53	106.85
4	117.52	105.11	106.87
6	116.64	104.7	108.05
8	114.65	104.54	109.09
10	116.05	105.49	110.11
12	114.17	105.16	106.03
14	113.51	103.93	109.54
16	111.28	105.3	108.21
18	110.2	106.75	108.96
20	112.01	105.8	105.39
22	111.62	106	105.57
24	109.19	105.32	109.13
26	111.44	105.41	106.42
28	111.39	105.49	108.4
30	111.08	105.6	107.17
32	109.2	106.33	107.79
34	111	107.67	108.35
36	110.9	100.74	108.08
38	108.98	105.14	107.74
40	108.28	105.89	110.3
42	108.69	104.8	107.83
44	111.38	105.19	109.48
46	109.55	104.5	109.05
48	108.26	104.59	110.12
50	110.81	104.73	106.29
52	109.17	101.91	108.34
54	107.31	103.58	106.4
56	108.29	103.5	106.61
58	109.23	103.01	107.82
60	107.56	105.36	108.48
62	107.61	104.17	107.81
64	108.32	103.94	109.3
66	108.09	106.75	105.59
68	110.73	105.09	108.63
70	109.13	105.79	107.68
72	109.44	106.22	109.14
74	107.46	103.63	107.33
76	108.69	107.2	109.31
78	108.31	107.72	110.21
80	111.58	106.09	106.95
82	108.08	105.88	108.11
84	108.61	107.53	108.48
86	110.15	104.79	109.06
88	107.7	105.97	106.96
90	109.47	105.71	109.27
92	108.96	104.81	107.71
94	108.35	106.08	108.52
96	108.77	104.51	107.58
98	109.58	105.67	109.03
100	108.37	104.89	107.36
102	108.91	103.2	105.55
104	108.94	105.08	108.52
106	108.42	105.29	107.47
108	107.7	107.54	107.91
110	108.19	102.88	107.97
112	110.56	106.01	106.1
114	110.44	106.35	108.39
116	109.37	105.88	107
118	108.14	104.68	108.89
120	109.11	104.85	106.84
122	110.58	106.05	109.53
124	110.35	105.18	109.78
126	109.13	107.11	107.98
128	110.59	106.17	106.54
130	109.43	104.67	107.56
132	108.91	104.93	107.73
134	108.33	106.17	109.66
136	110.64	105.27	108.28
138	108.73	104.83	106.25
140	106.75	107	107.47
142	108.94	107.52	127.18
144	108.21	104.5	148.29
146	111.82	107.86	156.93
148	128.97	113.89	158.13
150	138.41	120.06	159.48
152	144.34	121.21	163.76
154	143.2	120.49	163.17
156	146.43	121.41	166.19
158	146.03	122.47	166.33
160	149.77	122.62	164.5
162	147.29	123.3	164.9
164	152.29	128.42	166.14
166	153.1	124.24	165.71
168	153.67	122.03	166.15
170	150.05	122.48	168.25
172	155.37	124.36	169.52
174	153.18	124	167.77
176	154.08	123.01	169.93
178	156.85	123.83	168.15
180	156.82	124.51	168.78

## Sheet: Figure 7H (nigericine)
time (sec)	nigericin	ethanol
2	118.69	118.89
4	118.62	118.18
6	119.6	118.51
8	121.76	120.18
10	118.27	118.05
12	121.79	116.25
14	119.98	117.61
16	117.06	119.51
18	120.43	120.09
20	119.88	117.27
22	119.78	119.86
24	119.61	119.4
26	119.47	118.56
28	119.61	118.62
30	119.97	119.81
32	119.32	119.66
34	119.68	118.99
36	119.08	118.65
38	119.73	119.61
40	119.45	119.91
42	119.82	117.68
44	119.81	118.48
46	119.48	119.93
48	119.88	118.41
50	119.98	119.81
52	120.22	119.93
54	117.28	118.29
56	117.65	118.91
58	117.21	119.66
60	118.74	119.4
62	120.58	119.11
64	119.38	118.12
66	119.39	120.92
68	119.24	119.89
70	117.87	120.59
72	118.89	120.02
74	118.74	118.51
76	118.73	118.59
78	119.68	120.08
80	119.5	117.28
82	118.78	117.94
84	117.64	119.52
86	117.98	117.79
88	117.65	118.52
90	119.11	117.98
92	119.72	119.55
94	118.21	119.17
96	117.6	116.73
98	119.58	116.63
100	117.87	115.86
102	120.86	120.39
104	118.36	117.2
106	120.68	119.39
108	119.29	118.68
110	118.57	119.89
112	118.86	118.38
114	119.15	118.17
116	117.14	118.82
118	117.86	118.2
120	118.44	118.9
122	117.96	119.57
124	116.13	118.33
126	116.23	117.87
128	120.18	117.7
130	119.93	116.64
132	118.65	119.01
134	117.99	118.54
136	115.64	119.44
138	119.89	118.67
140	118.71	117.88
142	116.92	119.4
144	118.32	118.8
146	119.97	116.74
148	120.29	117.95
150	118.92	119.84
152	117.82	118.11
154	117.21	118.62
156	118.94	119.8
158	117.09	117.99
160	116.34	119.24
162	118.13	119.42
164	118.2	117.82
166	117.87	118.84
168	119.09	117.36
170	119.54	131.43
172	120.16	145.8
174	135.01	144.94
176	140.43	147.91
178	141.49	149.38
180	139.92	147.33
182	142.73	147.93
184	141.89	147.7
186	142.69	148.05
188	141.43	145.63
190	142.21	149.6
192	141.65	147.12
194	141.45	147.35
196	141.65	149.58
198	142.1	145.99
200	141.68	146.34
